# Supplementary material for: Three learning stages and accuracy–efficiency tradeoff of restricted Boltzmann machines
Source: Nat Commun. 2022 Sep 17;13:5474. doi: 10.1038/s41467-022-33126-x (PMC9482660; doi:10.1038/s41467-022-33126-x)
Supplement: Supplementary file 3 — Source Data [file 41467_2022_33126_MOESM3_ESM.zip]

Archive with 31 entries (30 files):
- source_data/
- source_data/Fig2b-Delta_theta.dat
- source_data/Fig2b-tau_theta.dat
- source_data/Fig2b-tilde-Delta_theta.dat
- source_data/Fig2b-C_tot.dat
- source_data/Fig4e-tau_theta.dat
- source_data/Fig2c-Delta_theta.dat
- source_data/Fig2c-tau_theta.dat
- source_data/Fig2d-Delta_theta.dat
- source_data/Fig2d-tau_theta.dat
- source_data/Fig2d-C_tot.dat
- source_data/Fig3b-C_tot.dat
- source_data/Fig3b-tau_theta.dat
- source_data/Fig3c-sigma_w.dat
- source_data/Fig3b-Delta_theta.dat
- source_data/Fig3c-tau_theta.dat
- source_data/Fig3c-Delta_theta.dat
- source_data/Fig3e-tau_theta.dat
- source_data/Fig3c-C_tot.dat
- source_data/Fig3e-Delta_theta.dat
- source_data/Fig3e-C_tot.dat
- source_data/Fig4b-tau_theta.dat
- source_data/Fig4b-Delta_theta.dat
- source_data/Fig4b-tilde-Delta_theta^(T).dat
- source_data/Fig4b-tilde-Delta_sigma^(T,hat-T).dat
- source_data/Fig4b-tilde-delta_theta.dat
- source_data/Fig4b-tilde-ell_theta^1.dat
- source_data/Fig4e-tilde-Delta_theta^(T).dat
- source_data/Fig4e-tilde-Delta_sigma^(T,hat-T).dat
- source_data/Fig4e-tilde-delta_theta.dat
- source_data/Fig4e-tilde-ell_theta^1.dat
