# Supplementary material for: Three learning stages and accuracy–efficiency tradeoff of restricted Boltzmann machines
Source: Nat Commun. 2022 Sep 17;13:5474. doi: 10.1038/s41467-022-33126-x (PMC9482660; doi:10.1038/s41467-022-33126-x)
Supplement: Supplementary file 3 — Source Data [file 41467_2022_33126_MOESM3_ESM.zip › source_data/Fig2b-Delta_theta.dat]

# \Delta_\theta
# column label: panel_column,panel_row,number_of_hidden_units
# training_epoch 0,0,N=16 0,0,N=64 0,1,N=16 0,1,N=64 0,2,N=16 0,2,N=64 1,0,N=16 1,0,N=64 1,1,N=16 1,1,N=64 1,2,N=16 1,2,N=64 2,0,N=16 2,0,N=64 2,1,N=16 2,1,N=64 2,2,N=16 2,2,N=64 3,0,N=16 3,0,N=64 3,1,N=16 3,1,N=64 3,2,N=16 3,2,N=64
0.000000000000000000e+00 2.819213911685968910e+00 2.928217589444141566e+00 9.108807853430084478e+00 9.134691325553443875e+00 1.206264605135755197e+01 1.212113867687340907e+01 2.913096886999881896e+00 2.922928385222903991e+00 9.044010850953501546e+00 9.301699031576500687e+00 1.219704177132008383e+01 1.221421557441647110e+01 2.962071397856821164e+00 2.977550965622857149e+00 9.109439840070143291e+00 9.137792451907861491e+00 1.227253245337854892e+01 1.230631881065352751e+01 2.922489511451903166e+00 2.988401595499360575e+00 9.129231693771050260e+00 8.995821129969559848e+00 1.223056933236554578e+01 1.206249514989763938e+01
1.000000000000000000e+00 1.999680145326321767e+00 1.177352546958652324e+00 6.524549234196039826e+00 3.617587547329834674e+00 8.538539647952131162e+00 4.396582923999699410e+00 2.066725474867936008e+00 1.176148275535792376e+00 6.465605524603921239e+00 3.650895657031516528e+00 8.573060043097761707e+00 4.364231569849044590e+00 2.090128269137037087e+00 1.192724792988843152e+00 6.562803359648093249e+00 3.655246613006895018e+00 8.677825815438765744e+00 4.553587432457748996e+00 2.897236189939341067e+00 2.898719298559959689e+00 9.050630831013355859e+00 8.737906377438495298e+00 1.211936089199061506e+01 1.170170845724221920e+01
2.000000000000000000e+00 1.589228188417175502e+00 8.971570293267795426e-01 5.186918343826732780e+00 2.469557590941440228e+00 6.652300060951228389e+00 2.582876246481316418e+00 1.639646958519362041e+00 8.975763350862215884e-01 5.138802772614599057e+00 2.478190592974328865e+00 6.645345534392539832e+00 2.554018505742592815e+00 1.657872218314234702e+00 9.052540128714788858e-01 5.275923413156460740e+00 2.520547920059938551e+00 6.824781861498718349e+00 2.744009396037399462e+00 2.872615112802278325e+00 2.814312747755495003e+00 8.972296790547369838e+00 8.491828245780329354e+00 1.201048547995129745e+01 1.136068026349141924e+01
4.000000000000000000e+00 1.192690540898610152e+00 8.219251107420525448e-01 3.732130233941190589e+00 1.952446775623465580e+00 4.475001256244793169e+00 1.565612916603518201e+00 1.223395528980313784e+00 8.217774504619477227e-01 3.699284137367883751e+00 1.954126941548761875e+00 4.440071316031833248e+00 1.551414194723586659e+00 1.243659271913241993e+00 8.229375534985556850e-01 3.900012015062373827e+00 1.980439794660651343e+00 4.766492334755438876e+00 1.667903711663089039e+00 2.824365596651583488e+00 2.656077209986341892e+00 8.822968905958571639e+00 8.040614944343431603e+00 1.180037266882395031e+01 1.072089424271084823e+01
7.000000000000000000e+00 9.632443140245101620e-01 8.176307973899291648e-01 2.696989197520458070e+00 1.849215111534665779e+00 2.801896190629798333e+00 1.224050384518265533e+00 9.782193699551957611e-01 8.175876393228854733e-01 2.678603883741563774e+00 1.849237958309954966e+00 2.759685238955809972e+00 1.218744921982076068e+00 9.970924443312231267e-01 8.175564220079045707e-01 2.911941540161863795e+00 1.857060207674287255e+00 3.199637185670479944e+00 1.270819799552618701e+00 2.754395481741239493e+00 2.447274740581489194e+00 8.609540395600836504e+00 7.436828018726579614e+00 1.149976026895356895e+01 9.882032035718115281e+00
1.000000000000000000e+01 8.752590669277242608e-01 8.176029421340651471e-01 2.221864128920985060e+00 1.837864618395607774e+00 1.986333255437932932e+00 1.136091557796730100e+00 8.830975942745329377e-01 8.175943309377139423e-01 2.212517843748778468e+00 1.837448961810260073e+00 1.950170774582150823e+00 1.133715910271793081e+00 8.981820498495991512e-01 8.174706672836073995e-01 2.422118402362334333e+00 1.839986872391099926e+00 2.373165434123138517e+00 1.158130523247498544e+00 2.688293625733760628e+00 2.264206857467579770e+00 8.409613979753419954e+00 6.910316847379787575e+00 1.122016866504608146e+01 9.150375776914049908e+00
1.300000000000000000e+01 8.383315503687900350e-01 8.175667943058833043e-01 1.995735772241069794e+00 1.836329137544419066e+00 1.573217206946998958e+00 1.106295511339309812e+00 8.426565566757744374e-01 8.175569775361161140e-01 1.990878558762355421e+00 1.835729665359974616e+00 1.549211618011982150e+00 1.105536760999732859e+00 8.530888624747546833e-01 8.175104357767842833e-01 2.155941595863142712e+00 1.837280932052479443e+00 1.898092991995325107e+00 1.116553656731789745e+00 2.625717990125068013e+00 2.110528337851557357e+00 8.221670892161139221e+00 6.457550181283911783e+00 1.095541041994621168e+01 8.513750783028498859e+00
1.600000000000000000e+01 8.223771331570517429e-01 8.175546896783068007e-01 1.885774484627407377e+00 1.835982939603613362e+00 1.354621068793581129e+00 1.094685027313169856e+00 8.246141570702849588e-01 8.176440596146854478e-01 1.883960320809958233e+00 1.835344222646759338e+00 1.339514461210146834e+00 1.094430184309460374e+00 8.313792440101422931e-01 8.175747883129765858e-01 2.004177923167331787e+00 1.836755052602349281e+00 1.609125227006002801e+00 1.099048135835270612e+00 2.566140693026818020e+00 1.972752929793599508e+00 8.045062906037903971e+00 6.057343496094493851e+00 1.070524827492849873e+01 7.950616504807794804e+00
2.000000000000000000e+01 8.141586470822221866e-01 8.176794156740548880e-01 1.822019765173387595e+00 1.835755119937536595e+00 1.205580016458709380e+00 1.088757699768028164e+00 8.150086784268971707e-01 8.176918627101322778e-01 1.821621085044676347e+00 1.835108302407076009e+00 1.196826962577060893e+00 1.088778071643914824e+00 8.182766801727424655e-01 8.175124547117598173e-01 1.893809198494212698e+00 1.836533751654592095e+00 1.381172900878176124e+00 1.089959509939704363e+00 2.492054664271499131e+00 1.816457721260758884e+00 7.822017628964734293e+00 5.596520872847667860e+00 1.039442858243721268e+01 7.303982705584364687e+00
3.000000000000000000e+01 8.104082177463152181e-01 8.175896544186749271e-01 1.783913784521975243e+00 1.835328207435284797e+00 1.081884048642227203e+00 1.085555710584473532e+00 8.103178085269512332e-01 8.175530982556373782e-01 1.784160204450811360e+00 1.834768446889458504e+00 1.079485136064337825e+00 1.085739376925075828e+00 8.106149699153022414e-01 8.174369765916160713e-01 1.800109014358347581e+00 1.836133786955480129e+00 1.146750201188194707e+00 1.084882082736308151e+00 2.326395433889375308e+00 1.519103830603756311e+00 7.325948197304320786e+00 4.711885653862607271e+00 9.701363654858187857e+00 6.037996709463074652e+00
4.000000000000000000e+01 8.102396457468209467e-01 8.175015506761091899e-01 1.778896248433508021e+00 1.834819117728024196e+00 1.053338379733963937e+00 1.085046612726243254e+00 8.101411513249410223e-01 8.174606202277907574e-01 1.779171551945108121e+00 1.834257134638843878e+00 1.052451207808736244e+00 1.085272721382179117e+00 8.100310495821705370e-01 8.173726825659137774e-01 1.781206554709689360e+00 1.835674957423481191e+00 1.076277783779663988e+00 1.084207050645424442e+00 2.185163668068173415e+00 1.318746473207101477e+00 6.901817671895497774e+00 4.084307190841950153e+00 9.108406932055748584e+00 5.124677157806378780e+00
5.000000000000000000e+01 8.102393430579158951e-01 8.173439075629425066e-01 1.777268191171883505e+00 1.834355659124746296e+00 1.044811085686097041e+00 1.084784402013759586e+00 8.100639850160664679e-01 8.173786890264601590e-01 1.777526304287962988e+00 1.833785722477035973e+00 1.044613872423297618e+00 1.085020155062647707e+00 8.099620258876285561e-01 8.174129051088862008e-01 1.776712875344973241e+00 1.835215325578533951e+00 1.051843981821826590e+00 1.083984520774829319e+00 2.062125928823354659e+00 1.180416475893665718e+00 6.533796306921511921e+00 3.626633071576347511e+00 8.591530125974152554e+00 4.447869980820965630e+00
6.000000000000000000e+01 8.102060942892240769e-01 8.173363587881589121e-01 1.776007282632205975e+00 1.833904403716712705e+00 1.041717756242219961e+00 1.084560920048431409e+00 8.100510501794605522e-01 8.174132803965313832e-01 1.776276490598230895e+00 1.833285595293061565e+00 1.041697537349737912e+00 1.084846670610681629e+00 8.099540424057962706e-01 8.172150295554665433e-01 1.775147839774577019e+00 1.834824765691030368e+00 1.042754426097353804e+00 1.083782315648337713e+00 1.955666744551039615e+00 1.082623099979982628e+00 6.211738992897273270e+00 3.280582114060384136e+00 8.135782847291061159e+00 3.922866927055365327e+00
8.000000000000000000e+01 8.101180940150409793e-01 8.173027573338196294e-01 1.773780982380651405e+00 1.832851771726103696e+00 1.039043603370846558e+00 1.084205797976191432e+00 8.099596405638941343e-01 8.173570073727709495e-01 1.773960627288226899e+00 1.832225892655476640e+00 1.039195109241809245e+00 1.084447246144337074e+00 8.098225541851260534e-01 8.171333844733617013e-01 1.773262348173731295e+00 1.833896735070969397e+00 1.037256577769176458e+00 1.083381157378756843e+00 1.778903146552667680e+00 9.642089541678892095e-01 5.671411128594263218e+00 2.809697651505511651e+00 7.363915961017606371e+00 3.175836261674683136e+00
1.000000000000000000e+02 8.100211206898280114e-01 8.171084083975692636e-01 1.771811909186548295e+00 1.831842360657189861e+00 1.037230851894776817e+00 1.083788940296268377e+00 8.098635040151673792e-01 8.171257788019765655e-01 1.771922753011664797e+00 1.831247290009387907e+00 1.037399661006726648e+00 1.084061131164400837e+00 8.098088161927833317e-01 8.170424451548676803e-01 1.771548995652319380e+00 1.832866804696564600e+00 1.035506472724694760e+00 1.082946368208328236e+00 1.638651710750838930e+00 9.024700487667679516e-01 5.231743270611115548e+00 2.509978623032846023e+00 6.730035963214382022e+00 2.681042496736278924e+00
1.200000000000000000e+02 8.098737062764669314e-01 8.170134142744409633e-01 1.769962933624590562e+00 1.830702436455429405e+00 1.035544084227791206e+00 1.083377963825827406e+00 8.097685671915147987e-01 8.171226756822000947e-01 1.770141453194266079e+00 1.830118920582826547e+00 1.035721271262673993e+00 1.083659026975561490e+00 8.097197942138276705e-01 8.170247812106403718e-01 1.769947226134831908e+00 1.831816657269530468e+00 1.034248220333895407e+00 1.082596155853675857e+00 1.524501126926539385e+00 8.688103140279374026e-01 4.866171708062802637e+00 2.316290833026242613e+00 6.195051938761038102e+00 2.336247488858766541e+00
1.400000000000000000e+02 8.097999323837477004e-01 8.167165012127803880e-01 1.768414218471151766e+00 1.829598511539978656e+00 1.033929055254127816e+00 1.082952493403298577e+00 8.096694090657784448e-01 8.168997035849450139e-01 1.768579385183945529e+00 1.829003908267482270e+00 1.034143561331057892e+00 1.083299425781055092e+00 8.096347397703833604e-01 8.167875867032229342e-01 1.768520302245541798e+00 1.830788730589277602e+00 1.033064065302186751e+00 1.082172322315525737e+00 1.430354144381145831e+00 8.509896696876986244e-01 4.556406476609983436e+00 2.183128210085123921e+00 5.736112597158996351e+00 2.084667602817566134e+00
1.600000000000000000e+02 8.096910042495444326e-01 8.167005094074774041e-01 1.767089689298028121e+00 1.828484319902240474e+00 1.032363475574657796e+00 1.082511967637195038e+00 8.096008334058332201e-01 8.167249571565655675e-01 1.767155632094154161e+00 1.827815353779476570e+00 1.032575989962122520e+00 1.082864006465512841e+00 8.095587639531156565e-01 8.167432713652054144e-01 1.767250821155698093e+00 1.829655310869939822e+00 1.031776305512723813e+00 1.081716073403633072e+00 1.353170551180568726e+00 8.413464776007864021e-01 4.289548307427224927e+00 2.091999286029242455e+00 5.337230895101852113e+00 1.896383368358541599e+00
1.800000000000000000e+02 8.096326459719559443e-01 8.166067238945139417e-01 1.765945252771881302e+00 1.827218426474196633e+00 1.030857724985642321e+00 1.082103629811454581e+00 8.095624186794398991e-01 8.165956726310404923e-01 1.765927192325126738e+00 1.826578267834933822e+00 1.031031344505873637e+00 1.082484765737100618e+00 8.095151949481887987e-01 8.165273947792890397e-01 1.766129229153524660e+00 1.828613216693828702e+00 1.030482572804394703e+00 1.081272478744486065e+00 1.287526757329129579e+00 8.361046467600864451e-01 4.058006912783825193e+00 2.027329116898667571e+00 4.985905678884089198e+00 1.751503686893064682e+00
2.000000000000000000e+02 8.095656578646316381e-01 8.163327165632388027e-01 1.764926101512516166e+00 1.825995528658475475e+00 1.029427766759969387e+00 1.081717487681619350e+00 8.094737215830349886e-01 8.164056892203482851e-01 1.764906964260096967e+00 1.825304853527973226e+00 1.029551955150481701e+00 1.082078697078040053e+00 8.094631534557578112e-01 8.163244534200707614e-01 1.765169720855455093e+00 1.827321642114108524e+00 1.029219715230237586e+00 1.080864491677220540e+00 1.232389909494037372e+00 8.338273278018469847e-01 3.853693800500876510e+00 1.981110150415659632e+00 4.674599832039044500e+00 1.638988595923210001e+00
2.400000000000000000e+02 8.094392489311139638e-01 8.159590228625951402e-01 1.763374589367909362e+00 1.823260062746565824e+00 1.026635288372292676e+00 1.080817295368379005e+00 8.093439912909552447e-01 8.160334119436036815e-01 1.763285634078801012e+00 1.822609860570690854e+00 1.026782358640598858e+00 1.081176930678060089e+00 8.093787127607594556e-01 8.160228842727839105e-01 1.763622306230170356e+00 1.824766430510879944e+00 1.026725786911352856e+00 1.079957046639036022e+00 1.142772313208636259e+00 8.327057337430083805e-01 3.513013054327312368e+00 1.922722307470961400e+00 4.145104864806119060e+00 1.477524707346475008e+00
2.800000000000000000e+02 8.093387464884586047e-01 8.155024554943004489e-01 1.762211869756052263e+00 1.820268725084982053e+00 1.024097822456218720e+00 1.079946467627757700e+00 8.092590650585002043e-01 8.155330455148934732e-01 1.762163923026236478e+00 1.819524272128950404e+00 1.024325288069189099e+00 1.080323391456850413e+00 8.092980956480460009e-01 8.155138417988787580e-01 1.762358670626374302e+00 1.821845889247792671e+00 1.024493446682963382e+00 1.079076897662811119e+00 1.075766470599390345e+00 8.327276083118043681e-01 3.239782411682536001e+00 1.890338872748735355e+00 3.712165911969484089e+00 1.371111962646134996e+00
3.200000000000000000e+02 8.092394654537156118e-01 8.149318323756453708e-01 1.761308008087192123e+00 1.816868054387116072e+00 1.021841473244026188e+00 1.079035895630063191e+00 8.092337846184378680e-01 8.149888586004486735e-01 1.761321659036664711e+00 1.815963810428094405e+00 1.022054356118657692e+00 1.079427545885031758e+00 8.091923459641989780e-01 8.150548174869719498e-01 1.761359818997510374e+00 1.818581393714623573e+00 1.022386352141410937e+00 1.078134284549789879e+00 1.024490692765897437e+00 8.335135263081590029e-01 3.017677611613673427e+00 1.872283546073352012e+00 3.354779138852072240e+00 1.298292178556642806e+00
3.600000000000000000e+02 8.091425739898252534e-01 8.145487011383117926e-01 1.760672824048695073e+00 1.812720604424359339e+00 1.019809686218813294e+00 1.078086755221169923e+00 8.091376052658894036e-01 8.144111517337158102e-01 1.760519447244025315e+00 1.811836883520342667e+00 1.020073258576353226e+00 1.078482512430816609e+00 8.090937452195966495e-01 8.145142433534481308e-01 1.760567121679333935e+00 1.814750378115641549e+00 1.020574316155261840e+00 1.077250127213954745e+00 9.835531837377388120e-01 8.343985732113899934e-01 2.833720818686041643e+00 1.862262211678972879e+00 3.054672364988821442e+00 1.246664997613192938e+00
4.000000000000000000e+02 8.090222584917696746e-01 8.137659350095496347e-01 1.759997010158455000e+00 1.808047428935547929e+00 1.018060425072946362e+00 1.077139855589033912e+00 8.090991119918232721e-01 8.136414635493458558e-01 1.759860826611227669e+00 1.806947416955642982e+00 1.018366641336480471e+00 1.077507395388614508e+00 8.090674278867296954e-01 8.137868127156288045e-01 1.759856708138932690e+00 1.810166824106087757e+00 1.018927892927881329e+00 1.076258626835841614e+00 9.518675423339647557e-01 8.349442029710566482e-01 2.680242825247773020e+00 1.856490934615615540e+00 2.800469107963420079e+00 1.210008190871559197e+00
5.000000000000000000e+02 8.088339055867347360e-01 8.116701117029215817e-01 1.758230628026033360e+00 1.791187408144701010e+00 1.014662777693455364e+00 1.074591951683498525e+00 8.088554279912735234e-01 8.114841524262423889e-01 1.757983022652779725e+00 1.789869845087417755e+00 1.015100093869621745e+00 1.074993023134225734e+00 8.088206983430368258e-01 8.117331487997028194e-01 1.758014525365355185e+00 1.794361944910809914e+00 1.015599015367908198e+00 1.073744019110060011e+00 8.987142998866485266e-01 8.358637593569447910e-01 2.397444592500190375e+00 1.851251474431367727e+00 2.315742214362641160e+00 1.153839485261196840e+00
6.000000000000000000e+02 8.085250375052754901e-01 8.088614755668622758e-01 1.755411809825413005e+00 1.762690785726178433e+00 1.012369435215306535e+00 1.071877451742808462e+00 8.086090812694205487e-01 8.086304785657496552e-01 1.754950361370184897e+00 1.760321154987018133e+00 1.012916764025605598e+00 1.072287682623963789e+00 8.085738100200483558e-01 8.087277984335351499e-01 1.755004040066224791e+00 1.767034077285687399e+00 1.013214529063490632e+00 1.071029065312854911e+00 8.682227076177454483e-01 8.354350780577199931e-01 2.209971762418809327e+00 1.850681440873479744e+00 1.981093502459406297e+00 1.126206669112702841e+00
7.000000000000000000e+02 8.080879505800375728e-01 8.050581008494482882e-01 1.750026580315410696e+00 1.712883759239498760e+00 1.010845121430597571e+00 1.068920700668718027e+00 8.081764021105787288e-01 8.048187228728274079e-01 1.749025043742031160e+00 1.709110352212739770e+00 1.011425560732396089e+00 1.069268381161313286e+00 8.080588047959775810e-01 8.052134540522267736e-01 1.749222159131212262e+00 1.719228258321508829e+00 1.011585220974890120e+00 1.068097196921061309e+00 8.500310569590009413e-01 8.362646478894681934e-01 2.082439309884283940e+00 1.850779776657347497e+00 1.744606386315980417e+00 1.112324317130902518e+00
8.000000000000000000e+02 8.073240072408200962e-01 8.005113329096651409e-01 1.738883098648627223e+00 1.634726585376682806e+00 1.009610538487680120e+00 1.065613109640372258e+00 8.075000010311889076e-01 8.001638742229623125e-01 1.736948455721152751e+00 1.629436591695717640e+00 1.010255849821649177e+00 1.066048514105306877e+00 8.073438499102671972e-01 8.003623368575653041e-01 1.737236136829326316e+00 1.643222860009549979e+00 1.010481748155843906e+00 1.064887059891173937e+00 8.390119689646482470e-01 8.358794429099341006e-01 1.995161648322240300e+00 1.851451658613773033e+00 1.574579208125163943e+00 1.105141112175668239e+00
9.000000000000000000e+02 8.061717449027412385e-01 7.948892368514087758e-01 1.716207725523720029e+00 1.541099987992462950e+00 1.008625794420559219e+00 1.062012420054851303e+00 8.065147390078351020e-01 7.942707092962443260e-01 1.712743559856536368e+00 1.535363809107971544e+00 1.009291053209276257e+00 1.062392270151449880e+00 8.061316282218342621e-01 7.947853507957439723e-01 1.713029967526503938e+00 1.550431396621095637e+00 1.009632014986642234e+00 1.061289426189671037e+00 8.330643137789423003e-01 8.360277792919923456e-01 1.934145935544155037e+00 1.852032471135201863e+00 1.449648880749295987e+00 1.101601390766721256e+00
1.000000000000000000e+03 8.044200546830534426e-01 7.883709868225444728e-01 1.673734855277312139e+00 1.462757802899353754e+00 1.007648953976997053e+00 1.057937238641906363e+00 8.049364767281748101e-01 7.876820291574354593e-01 1.668936660184922260e+00 1.458313088507433797e+00 1.008379274940689019e+00 1.058339936673743598e+00 8.042781584254392602e-01 7.881624061057557196e-01 1.669006384192924575e+00 1.468901426127069865e+00 1.008937688512123954e+00 1.057366437724978070e+00 8.292915948642629598e-01 8.362046551242550141e-01 1.891462655749545974e+00 1.852324234864633379e+00 1.357150283176454808e+00 1.100282180111576746e+00
1.200000000000000000e+03 7.980315220886702310e-01 7.744474568998362951e-01 1.532233852299657473e+00 1.348219606636194889e+00 1.005721934888677227e+00 1.048259909908396681e+00 7.992378883863157091e-01 7.734102607432127297e-01 1.528828989727769372e+00 1.346399104350105125e+00 1.006510987768413967e+00 1.048276744195814292e+00 7.979285207181465722e-01 7.743258303666458175e-01 1.536979935706346723e+00 1.354371696402173919e+00 1.007634695649655798e+00 1.048125756970696543e+00 8.263699255769459961e-01 8.361752702800707704e-01 1.840808183671963860e+00 1.852185543773926302e+00 1.234081560558095036e+00 1.100223755567069972e+00
1.400000000000000000e+03 7.877582474690723036e-01 7.630270359460660234e-01 1.412690848811834377e+00 1.272572600349644478e+00 1.003451328282664479e+00 1.035245275573219770e+00 7.897786409253726436e-01 7.624889685059279554e-01 1.408060657473436228e+00 1.272611395574764881e+00 1.004351788778419019e+00 1.034642505434896664e+00 7.877488788853440616e-01 7.632700466819635210e-01 1.424771734997353212e+00 1.280380036468250049e+00 1.005916784061849922e+00 1.035978178699388907e+00 8.257309096826762618e-01 8.360767281304696263e-01 1.815174596718080791e+00 1.852290802914481560e+00 1.162145706649257093e+00 1.101474286452133411e+00
1.600000000000000000e+03 7.761727030422704843e-01 7.555622576717802019e-01 1.323908912939223859e+00 1.214173104325099839e+00 1.000576599198952366e+00 1.017157468225682759e+00 7.792835994912664654e-01 7.556823066977351733e-01 1.317180395125003622e+00 1.214677930885066592e+00 1.001630713907072590e+00 1.015409842172172450e+00 7.770372736957661397e-01 7.561339588536875045e-01 1.332223275587988587e+00 1.224105709077771387e+00 1.003500253382500818e+00 1.019108138165787825e+00 8.259692340413244960e-01 8.358165018637186972e-01 1.802461523016978706e+00 1.852066250831644778e+00 1.118540623158446934e+00 1.103101080951179425e+00
1.800000000000000000e+03 7.669475273296132434e-01 7.504077393274350971e-01 1.253059262833111642e+00 1.162215256442671096e+00 9.966688851915204150e-01 9.913067023703074909e-01 7.701067890488758616e-01 7.511195688800207382e-01 1.242567796692148230e+00 1.161619219867414010e+00 9.979531209051024643e-01 9.871924453884115547e-01 7.685224657861884356e-01 7.513675909070223202e-01 1.259475681244169198e+00 1.174975707637690769e+00 1.000102303990806574e+00 9.945193448044900020e-01 8.267419463299650051e-01 8.353617544517127902e-01 1.796006824566717341e+00 1.852079799418365313e+00 1.091850772905033962e+00 1.104272246389858214e+00
2.000000000000000000e+03 7.605536966397984378e-01 7.464102046807674640e-01 1.201668184130722628e+00 1.128658624734749871e+00 9.909260768930355789e-01 9.534496303427044683e-01 7.627478132248863840e-01 7.469233896129885419e-01 1.188540524193261172e+00 1.126457850413488782e+00 9.927195399677593013e-01 9.454687865823426796e-01 7.622472776675521811e-01 7.472541113674801005e-01 1.206517129132499200e+00 1.141247610172139382e+00 9.950415233385807579e-01 9.578120756738239816e-01 8.270922028782411450e-01 8.359760431683845860e-01 1.792920478320251476e+00 1.851860989102716903e+00 1.075242675771178158e+00 1.105258433481061342e+00
2.200000000000000000e+03 7.561297005035907404e-01 7.429969576752704086e-01 1.158483036373758157e+00 1.102746412218001959e+00 9.819208438753144197e-01 9.005277553371822119e-01 7.574866707284438894e-01 7.435552132067350106e-01 1.145202521401118556e+00 1.099420585668364758e+00 9.846710090289292339e-01 8.884248426662633147e-01 7.574349302748959456e-01 7.437086335094356127e-01 1.162420367629428020e+00 1.116759336362497246e+00 9.873004579059166952e-01 9.058777049145060323e-01 8.273617207718910738e-01 8.351648513816407604e-01 1.791217931125961282e+00 1.852028784806957207e+00 1.065069731631008043e+00 1.105825201817232095e+00
2.400000000000000000e+03 7.528154555861921171e-01 7.404438868298349741e-01 1.118198315110951135e+00 1.074584034995042625e+00 9.672106200921032348e-01 8.380399917786103270e-01 7.538523261226337535e-01 7.408336120375758060e-01 1.105470050900146495e+00 1.070605059763067635e+00 9.717657443886743573e-01 8.252045395581116827e-01 7.538064834759221622e-01 7.412166224018570393e-01 1.122377588821716454e+00 1.091948864766081106e+00 9.749277734733713396e-01 8.442063410151245950e-01 8.276791312875324547e-01 8.356734253316083771e-01 1.790505855304235894e+00 1.851560815393394011e+00 1.058758464432873136e+00 1.106693979114516946e+00
3.000000000000000000e+03 7.443910881910043020e-01 7.351211811237086113e-01 1.021195871960862922e+00 9.916244401126148578e-01 8.548191575780823559e-01 6.977098260013402387e-01 7.453729710914913653e-01 7.353041295299014291e-01 1.004704515679671450e+00 9.847608310780258112e-01 8.769977613805884920e-01 6.934632193805423395e-01 7.448532336667600395e-01 7.356212811231082060e-01 1.025186130755234126e+00 1.014612378756406308e+00 8.778304984721984061e-01 7.072139415353699832e-01 8.279061135663517979e-01 8.362301357790649092e-01 1.790303481778586558e+00 1.851312945213334116e+00 1.051561856331553857e+00 1.107630566667631600e+00
3.500000000000000000e+03 7.398140991201405114e-01 7.322833323149616769e-01 9.670915633567543912e-01 9.446203357996223460e-01 7.349040207925294776e-01 6.184466440877838256e-01 7.402265157400226281e-01 7.323444373835051868e-01 9.454225899295932711e-01 9.367377617246871457e-01 7.558342940360684992e-01 6.144210921591263252e-01 7.395480126370195251e-01 7.323610909667713775e-01 9.669726231972868291e-01 9.675627938603396094e-01 7.561588300282160446e-01 6.364968007942121142e-01 8.276591542054791972e-01 8.355894754500361454e-01 1.790167465983383721e+00 1.850525345838278213e+00 1.051001839473930888e+00 1.107976522904150940e+00
4.000000000000000000e+03 7.370926899830066992e-01 7.301639516011555475e-01 9.246211434518907257e-01 8.995792727568880931e-01 6.586371251441409669e-01 5.584150621514449853e-01 7.372146636901689698e-01 7.298275281249935187e-01 9.022937595491539176e-01 8.916674522423262417e-01 6.649943222171763590e-01 5.553556288229298810e-01 7.365142474148530516e-01 7.301399325511660487e-01 9.214742208885864372e-01 9.261163867052486509e-01 6.740328206344976536e-01 5.834712864602391580e-01 8.274678433861712978e-01 8.354992059736240373e-01 1.789837833183475668e+00 1.850429496458491530e+00 1.051763108225640453e+00 1.107953423654454372e+00
4.500000000000000000e+03 7.341763021689839963e-01 7.282890975495440733e-01 8.897148154196573566e-01 8.566367950209921034e-01 6.025893945619319458e-01 5.093041806388225456e-01 7.346263022346445348e-01 7.281126483239070968e-01 8.695425310169971889e-01 8.498771346153217721e-01 6.000269397895078294e-01 5.079524514087889742e-01 7.339820023032178620e-01 7.281799591615574219e-01 8.852375042219454704e-01 8.866445616633369387e-01 6.144995082229733896e-01 5.422464084749701874e-01 8.277224096882974669e-01 8.356908310315553923e-01 1.789396083790226299e+00 1.850135401642090560e+00 1.052905495868281305e+00 1.107581652483839774e+00
5.000000000000000000e+03 7.315075911980233325e-01 7.271046970796042341e-01 8.620219388822624174e-01 8.207223929070378565e-01 5.550132636083517923e-01 4.719186902415753448e-01 7.322270730512769887e-01 7.269249469140426356e-01 8.435976039691672757e-01 8.155399382149068899e-01 5.511076561596833789e-01 4.721040834871498282e-01 7.317732068799542855e-01 7.269361622589464167e-01 8.566350904974419089e-01 8.514582477262022664e-01 5.674814465516526685e-01 5.117962467353631695e-01 8.277067562991369254e-01 8.343696515169704009e-01 1.788715265178402847e+00 1.849412895963695291e+00 1.053768538100693153e+00 1.107406308792523664e+00
5.500000000000000000e+03 7.294722968357654214e-01 7.262324085130579254e-01 8.399118281787296691e-01 7.908714697610035316e-01 5.144241995713951798e-01 4.433962808782876408e-01 7.302863116418596423e-01 7.259977583511876276e-01 8.221985314483506446e-01 7.862345872582293671e-01 5.111773695829689990e-01 4.442550700512580275e-01 7.298269435814027650e-01 7.260900570714760027e-01 8.337123595916834384e-01 8.232238316650606347e-01 5.303865472856170715e-01 4.880399939683893740e-01 8.275940102525961573e-01 8.352033991581656602e-01 1.787908226158724245e+00 1.849130236117669357e+00 1.054304907047339146e+00 1.107371784912527080e+00
6.000000000000000000e+03 7.279506161858236846e-01 7.254250089766920429e-01 8.216321507410968561e-01 7.642642071790943792e-01 4.805216208571551073e-01 4.185030414422793998e-01 7.286309381216437009e-01 7.251203466803837205e-01 8.038839175647967128e-01 7.597978526912155806e-01 4.781615768003575906e-01 4.193968506711424626e-01 7.281195144290293353e-01 7.254072967275029260e-01 8.148135246285634903e-01 7.971702435250916929e-01 4.996914943889890770e-01 4.679997255860751659e-01 8.277698099713888258e-01 8.348187077681877843e-01 1.787516439725430839e+00 1.848346294514062960e+00 1.054583165273718759e+00 1.107367541119405718e+00
6.500000000000000000e+03 7.266313411536948763e-01 7.246106395303705261e-01 8.059609365226242383e-01 7.405853640064646859e-01 4.523661864572200986e-01 3.949162028259092239e-01 7.271183068705070474e-01 7.244783429695609289e-01 7.880209510246013460e-01 7.366899309191337064e-01 4.510169143463546026e-01 3.958356325106432427e-01 7.267026953391614308e-01 7.246720867813032374e-01 7.990740909897509070e-01 7.735313643972970832e-01 4.739515598611202529e-01 4.499137966115565601e-01 8.275183614768029106e-01 8.347253739582534138e-01 1.786860153411329533e+00 1.848301999794996764e+00 1.054688625165535187e+00 1.107085756485471695e+00
7.000000000000000000e+03 7.254794648994309370e-01 7.240680589258083888e-01 7.921609103078173231e-01 7.209503331631678114e-01 4.286433609281228851e-01 3.730980030089607880e-01 7.257844981841635734e-01 7.238561020021044845e-01 7.742197210323924494e-01 7.169577468988036495e-01 4.283004128021257739e-01 3.738537533401523061e-01 7.253683899523775125e-01 7.240522384619147989e-01 7.852513782995534930e-01 7.538886582023691663e-01 4.521096156443796810e-01 4.322702060529518553e-01 8.278737223218322061e-01 8.352831399516368327e-01 1.786273034684408234e+00 1.847430232456170440e+00 1.054670986952281897e+00 1.107158589475957466e+00
7.500000000000000000e+03 7.243812793522443894e-01 7.234437384930878512e-01 7.799324496052884026e-01 7.037473765814210580e-01 4.081582762043549084e-01 3.536236409250061996e-01 7.247376637055176207e-01 7.232966653181683858e-01 7.622407583581340962e-01 6.997524124733371931e-01 4.088087709429927830e-01 3.541586764609785942e-01 7.243343550749450355e-01 7.235023374606222024e-01 7.731096580324189338e-01 7.354525036816139671e-01 4.332210689958504446e-01 4.159288489817353218e-01 8.277517153195820265e-01 8.348264866860212186e-01 1.785834576300316501e+00 1.847323113195856958e+00 1.054344400714276375e+00 1.107013427122144567e+00
8.000000000000000000e+03 7.235480042325320715e-01 7.230274351647061337e-01 7.688406029601695391e-01 6.881515787060605849e-01 3.902455772087218833e-01 3.363372476822004131e-01 7.238120061071967593e-01 7.227853915881347069e-01 7.517127583958765902e-01 6.842636175872653936e-01 3.915918685899633656e-01 3.366973314072733703e-01 7.234174633560404022e-01 7.230978306514735943e-01 7.627498966667547453e-01 7.200625465032116646e-01 4.166216336355493266e-01 4.012411862023352316e-01 8.276851042698094574e-01 8.351569597195300787e-01 1.785297392957721829e+00 1.847047813780997583e+00 1.054100098067566549e+00 1.106614300550232244e+00
8.500000000000000000e+03 7.227680166682983742e-01 7.228039087825542941e-01 7.589877744850144214e-01 6.735103110588964714e-01 3.743081246854842448e-01 3.213636421677389388e-01 7.230562882050541873e-01 7.224300484956394097e-01 7.423019883040969935e-01 6.699346512182258184e-01 3.762558558014493792e-01 3.211734032512350012e-01 7.227511989678099269e-01 7.228384645396779273e-01 7.533826833326285888e-01 7.054942317624435244e-01 4.014589867591677463e-01 3.872861093578062741e-01 8.278940903261158279e-01 8.345885270482163998e-01 1.784935142896973304e+00 1.846197622700606278e+00 1.053672914277073769e+00 1.106576473195171273e+00
9.000000000000000000e+03 7.221801304875021810e-01 7.223444499333162572e-01 7.500654316718213810e-01 6.601598588553072577e-01 3.599908816713447979e-01 3.078761122564312447e-01 7.224063755610561355e-01 7.220864656494250244e-01 7.338234463399084806e-01 6.565643164124465025e-01 3.623750695627464546e-01 3.072837609163411310e-01 7.221794484064207875e-01 7.223587452956088395e-01 7.446627809228276718e-01 6.924942940467244679e-01 3.877373868908201016e-01 3.754418963721175007e-01 8.277949790100681549e-01 8.348850456302450151e-01 1.784261452098521605e+00 1.845816683744554654e+00 1.053220531108245428e+00 1.106628111004910098e+00
9.500000000000000000e+03 7.216934759495898799e-01 7.220107998143283634e-01 7.419917113645132511e-01 6.478496105781614833e-01 3.471092344707681354e-01 2.955519022409202057e-01 7.218687104032432966e-01 7.218507405784088116e-01 7.259921042695610671e-01 6.439515885191609001e-01 3.497042098823041067e-01 2.944704819254152506e-01 7.216852131769027068e-01 7.219990409560160805e-01 7.371333941295743486e-01 6.812715872726341493e-01 3.752662344507236014e-01 3.641531436073816019e-01 8.275159611988837094e-01 8.345041829760596608e-01 1.783815268012934663e+00 1.845357164167830799e+00 1.052690952800061863e+00 1.106187158249226865e+00
1.000000000000000000e+04 7.212152091621402139e-01 7.217293193591792777e-01 7.347067144432601893e-01 6.358081676624534051e-01 3.354528343418085035e-01 2.843314477598052892e-01 7.214237746784419869e-01 7.214641902945139185e-01 7.186992411781455425e-01 6.322059215381313768e-01 3.380128094916446946e-01 2.827674404380001727e-01 7.212018343666976028e-01 7.215960693485066191e-01 7.303108528989857851e-01 6.695140665051040330e-01 3.644710121587984020e-01 3.543912929230298436e-01 8.277342479108383833e-01 8.347582404850222293e-01 1.783299997010679094e+00 1.845045236018516777e+00 1.052181601461871896e+00 1.105974763624558488e+00
1.100000000000000000e+04 7.203396364381517980e-01 7.210227792750352194e-01 7.218613258163808499e-01 6.136076964147589852e-01 3.153078412514379036e-01 2.649079233323557991e-01 7.205694587072795088e-01 7.207261400575681876e-01 7.057429974085659419e-01 6.095370825715304974e-01 3.173179056747489346e-01 2.622646381995604736e-01 7.204423183994318469e-01 7.209581650124142760e-01 7.186202110527721842e-01 6.479346519336571797e-01 3.444824550718905698e-01 3.367198791028837013e-01 8.275895897373072296e-01 8.341365258489155110e-01 1.782329128869481805e+00 1.843534168319887145e+00 1.051047866738868519e+00 1.105756821440777582e+00
1.200000000000000000e+04 7.196680013814631405e-01 7.203398818462780628e-01 7.110611137885500810e-01 5.912246542632273449e-01 2.986512316991500882e-01 2.487333161174969942e-01 7.199587650268188810e-01 7.199538401046773339e-01 6.946473785271196633e-01 5.868108496255628470e-01 2.998220425779098974e-01 2.455668874839300742e-01 7.198165015366182473e-01 7.202041712654796424e-01 7.091477770720781004e-01 6.278160498277385315e-01 3.293101390277637930e-01 3.200201736757616322e-01 8.277103840921100630e-01 8.331662516095598159e-01 1.781818453256551749e+00 1.842049967728500715e+00 1.049903656182167522e+00 1.105044609509128417e+00
1.300000000000000000e+04 7.191907030550623858e-01 7.195471882338246861e-01 7.020485053319556190e-01 5.684412925181886456e-01 2.848097120869940713e-01 2.358499360529659472e-01 7.193149715698936575e-01 7.192592156484345356e-01 6.853066736686228566e-01 5.630217881357308940e-01 2.850955097227654278e-01 2.321560483573844036e-01 7.193761159711243858e-01 7.195309231451367804e-01 7.011907296919657195e-01 6.078909666143017532e-01 3.156452455536878920e-01 3.066594441398716731e-01 8.277188542046236552e-01 8.336142816414060519e-01 1.781095783853196890e+00 1.841157960315355613e+00 1.048854732229122622e+00 1.104657824245772302e+00
1.400000000000000000e+04 7.186764697275990210e-01 7.190037654538123935e-01 6.941905644944812437e-01 5.447723829201847057e-01 2.730768637488388828e-01 2.248379547197881523e-01 7.188807429640700075e-01 7.184559532310295094e-01 6.776008235724306772e-01 5.385334665363670226e-01 2.727252227155496089e-01 2.210597532619626437e-01 7.189173398805145387e-01 7.188208551304618998e-01 6.950807327473411679e-01 5.872242145515853551e-01 3.043805235124793507e-01 2.936293510121498196e-01 8.278832501986734815e-01 8.330210465903441497e-01 1.780398548693906235e+00 1.839581980946303430e+00 1.047829327579816505e+00 1.104233424590155277e+00
1.500000000000000000e+04 7.183052425551238462e-01 7.182617134046118679e-01 6.875977336984538946e-01 5.209707666565532858e-01 2.630377271813092444e-01 2.158654020852676381e-01 7.184499684161320676e-01 7.179131942398093713e-01 6.713899902267685960e-01 5.141137890918043851e-01 2.622921464865214380e-01 2.119769719672500996e-01 7.184511760985614615e-01 7.181063137297847287e-01 6.892832986088558433e-01 5.663670771521933656e-01 2.943986020730736675e-01 2.833495236064035305e-01 8.276814999978189258e-01 8.332378525255655921e-01 1.779662766258869766e+00 1.838041560366349358e+00 1.046761306317001372e+00 1.103823643863946824e+00
1.600000000000000000e+04 7.179863353472309973e-01 7.177787110593960573e-01 6.820609029400331869e-01 4.987235353781797054e-01 2.541211019439881258e-01 2.084299851580990182e-01 7.181188114335611550e-01 7.172239634293013921e-01 6.662104690198203949e-01 4.907913262855642111e-01 2.533983549902554810e-01 2.041059724097575301e-01 7.181447337028608047e-01 7.175277723364793525e-01 6.847350644366541061e-01 5.458967850210582062e-01 2.859013265159319195e-01 2.738123354933915121e-01 8.277741971934939880e-01 8.320205418689858856e-01 1.779253604705516523e+00 1.836307301119448621e+00 1.045603462830727803e+00 1.103138866897988235e+00
1.700000000000000000e+04 7.177166275266604334e-01 7.173473596834846200e-01 6.773218751780587521e-01 4.767445442436892833e-01 2.463451344531328857e-01 2.011829141271189170e-01 7.177494423386757694e-01 7.166736585087143396e-01 6.618627945741915042e-01 4.692563553783640762e-01 2.457961781023140502e-01 1.973057317805821387e-01 7.178511060510398556e-01 7.170702116391843850e-01 6.807906395604194083e-01 5.268936126238867867e-01 2.785144388041157493e-01 2.638566874765285175e-01 8.277023412306701022e-01 8.305496248341548426e-01 1.778527820057434594e+00 1.834107728469764664e+00 1.044623915178449325e+00 1.102801399091951406e+00
1.800000000000000000e+04 7.174713258176801389e-01 7.168635850018751920e-01 6.733882996574701574e-01 4.573726718316477036e-01 2.396744958842429440e-01 1.950123589325240547e-01 7.173696607491049093e-01 7.160104876697893639e-01 6.580907257910924013e-01 4.501515254968365687e-01 2.391207849293490173e-01 1.913380212087073262e-01 7.175340580403464230e-01 7.165465370395501798e-01 6.772654615829194480e-01 5.104980952579110109e-01 2.731746795912911585e-01 2.568866819932065226e-01 8.281905330770442664e-01 8.308089057117321596e-01 1.778207973176251455e+00 1.831983017088104848e+00 1.043720570275880721e+00 1.102489783056755046e+00
1.900000000000000000e+04 7.172560049220522149e-01 7.163369156138081895e-01 6.700530177166603707e-01 4.411594847590292190e-01 2.338505606349969013e-01 1.891664867274212014e-01 7.170980170988598967e-01 7.156692373954320896e-01 6.549249238709512477e-01 4.335077549746513270e-01 2.333846493417528478e-01 1.860777986962812436e-01 7.172958907183482058e-01 7.161645501880364861e-01 6.741494694982561597e-01 4.964159657436011952e-01 2.671757192360029731e-01 2.497405479090982483e-01 8.279512582814213539e-01 8.295060463800929540e-01 1.777689269764913815e+00 1.829441449321846935e+00 1.042775328959305359e+00 1.101779447947359047e+00
2.000000000000000000e+04 7.169870360845113089e-01 7.161087157698340366e-01 6.672225337719220883e-01 4.262000334462682227e-01 2.287563464742539965e-01 1.843122478281227217e-01 7.168773561233467984e-01 7.151787211921523113e-01 6.520921974758342454e-01 4.188182517644802871e-01 2.283447687429081552e-01 1.813932673973848719e-01 7.169865082844829596e-01 7.157821075618109319e-01 6.713011446686285577e-01 4.841589782354985272e-01 2.624227818944674939e-01 2.432868395958930618e-01 8.279098925454693170e-01 8.283036200679199101e-01 1.777209469211072035e+00 1.826633649461828712e+00 1.041883265801433422e+00 1.101738017959926763e+00
2.100000000000000000e+04 7.167262024088124628e-01 7.154780664480704377e-01 6.642974433417302427e-01 4.131220162446579414e-01 2.240710149601778112e-01 1.797931909149791951e-01 7.166001489105007227e-01 7.148643759129746922e-01 6.495111343774949697e-01 4.061974509438128211e-01 2.239795168981498219e-01 1.771069065158425160e-01 7.167261046320415607e-01 7.154922424693644922e-01 6.684893081427512040e-01 4.746322881098959945e-01 2.579531741109640786e-01 2.350393348509552394e-01 8.280125486263386625e-01 8.275582401551127010e-01 1.776659151179420304e+00 1.823484283231249448e+00 1.041265993993187866e+00 1.100988295204025302e+00
2.200000000000000000e+04 7.165481634369335051e-01 7.152811555371393348e-01 6.621066583965520280e-01 4.018563392057556416e-01 2.200790040214105348e-01 1.760458148585907767e-01 7.163880248990139865e-01 7.144562310840179009e-01 6.472587746777411777e-01 3.950944520991482856e-01 2.201057726038850859e-01 1.732175798947363232e-01 7.165828215613168073e-01 7.151704340045903496e-01 6.658671630822821097e-01 4.661235926239070682e-01 2.533707208424736956e-01 2.300611158870207729e-01 8.280530050586942803e-01 8.264470529470109295e-01 1.776277175074526982e+00 1.819476854574344271e+00 1.040450807312144121e+00 1.100536141688190694e+00
2.300000000000000000e+04 7.163673921589172044e-01 7.150318965860769094e-01 6.597499063091474270e-01 3.904881353519071285e-01 2.164951717322605163e-01 1.722374104389313432e-01 7.160902527515794480e-01 7.141475020429147724e-01 6.450458615544102381e-01 3.856016683343751472e-01 2.167045008350623192e-01 1.696102884159071122e-01 7.163130069745278217e-01 7.148576863678591797e-01 6.636570025173798015e-01 4.600325820058769333e-01 2.489362778346258520e-01 2.241064490473402004e-01 8.280278374390036555e-01 8.246383201677425223e-01 1.775610665302713942e+00 1.815345680922212157e+00 1.039780138747100180e+00 1.100063744447427494e+00
2.400000000000000000e+04 7.161514177954867444e-01 7.145918856458528534e-01 6.578744746070294136e-01 3.813544732398552739e-01 2.132222051263656937e-01 1.688671018718249373e-01 7.159160370967825315e-01 7.138490541660396094e-01 6.430083056361871607e-01 3.769378733332414688e-01 2.136415888442844135e-01 1.662763458319556631e-01 7.161586912095071478e-01 7.144868631609362364e-01 6.614182771605013889e-01 4.544726435295656231e-01 2.458975574391701058e-01 2.197665180184539824e-01 8.278654357677919240e-01 8.239217591844102406e-01 1.774969518916626354e+00 1.809924219502997200e+00 1.039132117617642681e+00 1.099364652729147185e+00
2.500000000000000000e+04 7.161503966110103203e-01 7.144282447167931149e-01 6.559529644430556194e-01 3.707537577382096217e-01 2.103529247175597305e-01 1.662733032510001208e-01 7.157259310786987516e-01 7.136591933378035879e-01 6.410633708127880803e-01 3.694807685344810855e-01 2.108473285998830049e-01 1.631729810800077729e-01 7.159813412258756449e-01 7.143484872512267936e-01 6.592089228695167114e-01 4.501723475969724442e-01 2.426802418793744809e-01 2.149350498795168929e-01 8.278368662817040535e-01 8.223105395881453727e-01 1.774265130040815652e+00 1.803857734000979374e+00 1.038622518969488651e+00 1.098788320505728278e+00
2.600000000000000000e+04 7.160078748655930303e-01 7.142033618683975016e-01 6.545657301333752676e-01 3.644153292634042529e-01 2.078008773960501598e-01 1.626132728164261521e-01 7.154608751618212192e-01 7.135665826526143007e-01 6.392297599911775929e-01 3.629294231567398166e-01 2.082812173631619912e-01 1.601263248814842055e-01 7.158221501463583047e-01 7.140824837300009387e-01 6.573609620832447931e-01 4.469444532176465867e-01 2.389656113090385392e-01 2.089604137061424893e-01 8.275281034000500080e-01 8.210144123446958542e-01 1.773382299794133754e+00 1.797145915996466670e+00 1.038153973473570080e+00 1.098478478741268916e+00
2.800000000000000000e+04 7.157395961592598610e-01 7.136945361333438820e-01 6.512810089696022819e-01 3.506246490619657763e-01 2.032841599323884085e-01 1.569094741277904659e-01 7.152958080657445539e-01 7.131484546906499133e-01 6.358617078363069108e-01 3.519751867161330372e-01 2.037422154931750329e-01 1.544007917693900056e-01 7.155205250173274356e-01 7.139073841098244610e-01 6.537577849704548916e-01 4.425235111515489206e-01 2.332779272186630837e-01 2.007102288436751480e-01 8.272638865752316439e-01 8.183344580307967409e-01 1.771430283877104106e+00 1.780217055609585985e+00 1.037110411795974629e+00 1.097186049483236614e+00
3.000000000000000000e+04 7.154666365643599368e-01 7.136810203958511289e-01 6.486040759477914586e-01 3.380541998371269230e-01 1.995467004526776944e-01 1.522910193689749891e-01 7.149629297119386440e-01 7.131058333769964008e-01 6.327547853951157597e-01 3.430555985559804455e-01 1.997675111251307756e-01 1.489405806697032264e-01 7.151874435281986297e-01 7.137803589962480322e-01 6.502002073764879819e-01 4.389765157638746973e-01 2.278697034817579181e-01 1.929350855180157198e-01 8.265066490814589883e-01 8.168465265584096135e-01 1.768377765188789308e+00 1.758847941813523663e+00 1.036292575127570448e+00 1.096013984913885242e+00
3.200000000000000000e+04 7.152291139222264338e-01 7.134297598057244283e-01 6.458848578109298577e-01 3.345842011825409523e-01 1.964165752551135513e-01 1.474778686285357909e-01 7.147487743735588817e-01 7.132199644342207545e-01 6.298899303931351223e-01 3.360159207744471965e-01 1.962154531991497919e-01 1.436560085549270782e-01 7.149574238050995234e-01 7.139599138992132055e-01 6.474396796239572094e-01 4.394841838839580461e-01 2.226371023795483128e-01 1.872616404504437726e-01 8.257846294754223049e-01 8.172364689920762482e-01 1.764055759431657489e+00 1.733822097822073305e+00 1.035795718760980977e+00 1.094774966803755634e+00
3.400000000000000000e+04 7.150443741264822517e-01 7.134624206402492286e-01 6.432542343945966135e-01 3.256815993859957237e-01 1.933404544600879349e-01 1.421573858257357270e-01 7.145152404646015754e-01 7.133321454989320909e-01 6.272655628962530150e-01 3.302704346210402764e-01 1.930806211935962580e-01 1.384013409885849200e-01 7.147107319870684705e-01 7.138849470383490381e-01 6.445397243824112499e-01 4.385254416750539730e-01 2.186568723854737384e-01 1.798719660206412330e-01 8.241727677193978474e-01 8.183844068902637048e-01 1.758398281189446521e+00 1.705428994775189722e+00 1.035274934764930821e+00 1.093492566448523107e+00
3.600000000000000000e+04 7.148033454059440350e-01 7.136399696110438118e-01 6.410087087845296461e-01 3.190395946716220732e-01 1.908084160813306451e-01 1.382360865948154272e-01 7.144032070956548575e-01 7.134926565709399648e-01 6.248470605771642150e-01 3.258918736042913378e-01 1.901308766018200147e-01 1.331744064975435293e-01 7.145066672311340961e-01 7.140357139390551833e-01 6.417289311012881470e-01 4.389510642284305542e-01 2.146844028942826443e-01 1.723292615897815128e-01 8.226219082933383664e-01 8.196372554329365290e-01 1.750435447323792859e+00 1.676745738005460895e+00 1.035063245294922440e+00 1.092034675728006832e+00
3.800000000000000000e+04 7.147764925065647201e-01 7.138497007127405647e-01 6.387058627430919344e-01 3.189972057089517921e-01 1.887612644804267659e-01 1.331881957514720882e-01 7.142166283687558792e-01 7.138439269125079756e-01 6.227068664364698858e-01 3.229087912943297556e-01 1.874304419409281164e-01 1.280146924209514536e-01 7.143533492304097177e-01 7.142861806618696630e-01 6.394210199814518436e-01 4.407272008737178615e-01 2.109049764123614723e-01 1.670246712360775321e-01 8.210069574525004077e-01 8.214098623314178838e-01 1.739515972439442226e+00 1.647641383544464544e+00 1.034713795450221907e+00 1.090885839976422300e+00
4.000000000000000000e+04 7.146802375827799869e-01 7.143162452516123029e-01 6.367987962803534074e-01 3.104646768938009171e-01 1.864167468554402407e-01 1.277047796803781610e-01 7.140193781789324623e-01 7.139754254308818826e-01 6.207253280474558377e-01 3.201277182076138206e-01 1.849113170701922881e-01 1.227780600005129175e-01 7.141472613370172251e-01 7.146181555441650790e-01 6.373804605119224309e-01 4.420914925963655984e-01 2.080310311596011985e-01 1.611911953092270977e-01 8.199177361266751785e-01 8.230518267860909010e-01 1.725764108366071525e+00 1.618667272657202671e+00 1.034567112999881688e+00 1.089032011789992982e+00
4.200000000000000000e+04 7.145165159668461774e-01 7.144855657088413636e-01 6.341958448164751738e-01 3.147798748671645219e-01 1.845926279075040810e-01 1.245857307075379367e-01 7.139663766566645142e-01 7.143970150181694345e-01 6.186806010943337597e-01 3.174595030469317680e-01 1.825670088963608495e-01 1.175053748672208742e-01 7.139935315584249320e-01 7.149569746943328363e-01 6.354997799894162025e-01 4.449476671155890850e-01 2.046112216690605945e-01 1.549991034420226954e-01 8.191273347787515480e-01 8.246614368491812508e-01 1.708756432082076726e+00 1.590654367815225845e+00 1.034293367954811416e+00 1.087625460423182755e+00
4.400000000000000000e+04 7.143590015291018114e-01 7.150161449796698099e-01 6.323437989725080310e-01 2.973072531791698947e-01 1.827722058564635321e-01 1.200926231495994811e-01 7.138584552860454124e-01 7.149153136397110586e-01 6.164669218878040535e-01 3.160812265938529597e-01 1.804182055246929539e-01 1.124050174558970383e-01 7.138632921618448535e-01 7.153347315512362803e-01 6.340165098880055083e-01 4.465540196280313734e-01 2.021129966306414727e-01 1.502941657575089240e-01 8.187279416135446741e-01 8.263975659660693918e-01 1.688593327696632729e+00 1.564164641269309097e+00 1.034101143731391614e+00 1.085814245777627862e+00
4.600000000000000000e+04 7.142788849597462297e-01 7.155462041447059329e-01 6.304100647215319375e-01 2.977399294297127241e-01 1.809698082076199310e-01 1.157158772736590208e-01 7.137393280785776506e-01 7.153893165204415761e-01 6.143116993729312858e-01 3.142613575321971942e-01 1.783895113362579110e-01 1.072686515456251072e-01 7.138083450845297273e-01 7.158372997208559685e-01 6.326574199082207750e-01 4.519679699444834609e-01 1.989460626044188274e-01 1.453093985518005837e-01 8.196140758426938566e-01 8.283754818537054643e-01 1.666133890942432361e+00 1.538536246919471662e+00 1.034125337256043053e+00 1.083565975826517702e+00
4.800000000000000000e+04 7.142140791292146407e-01 7.162515370243347501e-01 6.283336521545462849e-01 2.868785183128194083e-01 1.795015364920882206e-01 1.112470527118400582e-01 7.136086342623982892e-01 7.159055602590520540e-01 6.122249841586369090e-01 3.124355173282877263e-01 1.765077959541908881e-01 1.024758252238040512e-01 7.136678493596158024e-01 7.163719969901578555e-01 6.307036550380870077e-01 4.541613246319199382e-01 1.970643479556226652e-01 1.397660486375638667e-01 8.203282587527567227e-01 8.297797588391027102e-01 1.642113145099219240e+00 1.515305731547534895e+00 1.034072488246680521e+00 1.081797498374185817e+00
5.000000000000000000e+04 7.140236079345445575e-01 7.167611409374486930e-01 6.265353470735485208e-01 2.981222302150284276e-01 1.780399880134208301e-01 1.079269065237422609e-01 7.135444815248217498e-01 7.163750112769996514e-01 6.105200088874995767e-01 3.116667231264527160e-01 1.747317930572950817e-01 9.774914086846102357e-02 7.135396336191351940e-01 7.168518847341210920e-01 6.295822301611211369e-01 4.564877175816972610e-01 1.945160987882697812e-01 1.358181122827243625e-01 8.216367486653808339e-01 8.322706514397829602e-01 1.617423460659859646e+00 1.493854095583338815e+00 1.033986192606473509e+00 1.079635512005296061e+00
5.200000000000000000e+04 7.140061724678019583e-01 7.172533956593284410e-01 6.249695058013580162e-01 2.863039045607179145e-01 1.764058033303687323e-01 1.039423055370843202e-01 7.134895783395528435e-01 7.169775778325693238e-01 6.090585869710911648e-01 3.119535986845091702e-01 1.731089793638592167e-01 9.358511481290002210e-02 7.135266264670594438e-01 7.173845903635978072e-01 6.277138621150113451e-01 4.608036819694019681e-01 1.934059630555086673e-01 1.323751547177419441e-01 8.223329685203975004e-01 8.351261097664014477e-01 1.592587723992480386e+00 1.474548196358197893e+00 1.033993115045545697e+00 1.077348832548095103e+00
5.400000000000000000e+04 7.139108537070761873e-01 7.179156033745528465e-01 6.236342860297560131e-01 2.910508845125333588e-01 1.752020451873814721e-01 9.784177477696651137e-02 7.133933248938439942e-01 7.174546829593445585e-01 6.077992715093847309e-01 3.096042258741261710e-01 1.715358324338925600e-01 9.011648813647035738e-02 7.134199340675895229e-01 7.179514114297311789e-01 6.259853449743710829e-01 4.649437733304905285e-01 1.907281143310658733e-01 1.289154160676542205e-01 8.228287647595002863e-01 8.378126544964438205e-01 1.568081242588618585e+00 1.457415707970032503e+00 1.033870397415636244e+00 1.074548659531913142e+00
5.600000000000000000e+04 7.138619707960458527e-01 7.184325771051099929e-01 6.218862054104589143e-01 2.927332878101976954e-01 1.740486244853915454e-01 9.434149445208354912e-02 7.132922566192381186e-01 7.179186385301286055e-01 6.067055719642484579e-01 3.096742658730404218e-01 1.699669067386384569e-01 8.663135069585159442e-02 7.133422800760659266e-01 7.183945689773182375e-01 6.248357914658291268e-01 4.677602718161549822e-01 1.891256737698977786e-01 1.261947733587614751e-01 8.231681466292283256e-01 8.408273360559043175e-01 1.544375713711780174e+00 1.441447839070042258e+00 1.033832135155423826e+00 1.071418224237870920e+00
5.800000000000000000e+04 7.137851705266484714e-01 7.190292890549677685e-01 6.207248540788187219e-01 3.001790706818267540e-01 1.726753699730135538e-01 9.577477538243464594e-02 7.132251782589061895e-01 7.186110693342208089e-01 6.056933288773895807e-01 3.091801702648650507e-01 1.685040495395686011e-01 8.332871174503644895e-02 7.132617517849209055e-01 7.189895843298927947e-01 6.235054782067732670e-01 4.711423371247205338e-01 1.877830342104171990e-01 1.236800866933204929e-01 8.234770784839031688e-01 8.444689889377521297e-01 1.521905037515498327e+00 1.428251780803584614e+00 1.033721974274117716e+00 1.067995078737692172e+00
6.000000000000000000e+04 7.136836158415427178e-01 7.196656702288471985e-01 6.194288134833273451e-01 2.931799794446048324e-01 1.715156928785869783e-01 9.113099542862634905e-02 7.132032155636661708e-01 7.191277587070011856e-01 6.048328257473967184e-01 3.096623027127988204e-01 1.671200881857441145e-01 8.145386822885392064e-02 7.132629358625883764e-01 7.194438740536703847e-01 6.219343007772485388e-01 4.796849776343391492e-01 1.867246838832695432e-01 1.223608905610145542e-01 8.236431555928582782e-01 8.474309841904293927e-01 1.500733451915255312e+00 1.416175693903421795e+00 1.033503293710244408e+00 1.064435993848946937e+00
6.200000000000000000e+04 7.135540088455603058e-01 7.201619587143802681e-01 6.182476335950839452e-01 2.962862911312880709e-01 1.705016961575690770e-01 8.444195693003102299e-02 7.131928096308595144e-01 7.197761461075252720e-01 6.039835970659291897e-01 3.080200338996134102e-01 1.658339747561928534e-01 7.966510617235193770e-02 7.131220744658026689e-01 7.200881279421977865e-01 6.211330390563253312e-01 4.828982605923213822e-01 1.857502759683587468e-01 1.205229736757257031e-01 8.244330547544471699e-01 8.501659488682029586e-01 1.481094253541667793e+00 1.405036046221030510e+00 1.033488441732728136e+00 1.060193443985027795e+00
6.400000000000000000e+04 7.134769549547840262e-01 7.210328986830724096e-01 6.170189272372953448e-01 2.890942926145724234e-01 1.692100794531807284e-01 8.546949277887669338e-02 7.131472171343272715e-01 7.204026148233019233e-01 6.031538694522160515e-01 3.075929386527546106e-01 1.645882515579319971e-01 7.857703640222943320e-02 7.131876103461533001e-01 7.206721316759405749e-01 6.203583507553164234e-01 4.836272494983189785e-01 1.838622329822303669e-01 1.188608611855482139e-01 8.253236831663930406e-01 8.533311050412869525e-01 1.462851473232112287e+00 1.395436440428980296e+00 1.033184168352272447e+00 1.055737022788983070e+00
6.600000000000000000e+04 7.134593941225790825e-01 7.216300153367563031e-01 6.161128872122925149e-01 3.030139189480093864e-01 1.680485304579658334e-01 8.193880988315491165e-02 7.131069895211517018e-01 7.210785238695599508e-01 6.024067016438812150e-01 3.083343141250862729e-01 1.634468103471366507e-01 7.856649013302607898e-02 7.129824339582434556e-01 7.213199707607337308e-01 6.196052355217884777e-01 4.885557052467076611e-01 1.831850097531667332e-01 1.188868222671953107e-01 8.264994478841114489e-01 8.561260430119836951e-01 1.445957111975515907e+00 1.386310140524717571e+00 1.032886511463588564e+00 1.050712819483331062e+00
6.800000000000000000e+04 7.134405226552977819e-01 7.222974168149896013e-01 6.152581807729715635e-01 3.062764627046759003e-01 1.673337238374852376e-01 8.111308827768901053e-02 7.130402762238652326e-01 7.216452620978849319e-01 6.015794164289450796e-01 3.084991964746732762e-01 1.623247508848809362e-01 7.911020359370830868e-02 7.130161914630062103e-01 7.217791777056596914e-01 6.191188986323792331e-01 4.936063187168341915e-01 1.816518160352419697e-01 1.188327010968233538e-01 8.283634265958447207e-01 8.581866341227986084e-01 1.430594082895443098e+00 1.378257659338940622e+00 1.032577142521514446e+00 1.045073877001295726e+00
7.000000000000000000e+04 7.134354132587524822e-01 7.229516637323264439e-01 6.143274242875902402e-01 3.063330341783894184e-01 1.659560947980363577e-01 7.925679020333653568e-02 7.130877622047012698e-01 7.222707575453846118e-01 6.009254491189489622e-01 3.090955903517637049e-01 1.612380790029771249e-01 7.925194638039520512e-02 7.129391809942948743e-01 7.223429371131082632e-01 6.188484455190066402e-01 4.954963695885892250e-01 1.805079145657767781e-01 1.193769873931170566e-01 8.301472254389231642e-01 8.611456059726286805e-01 1.416716687715585232e+00 1.370974269854090544e+00 1.032080255256502710e+00 1.039398967812935393e+00
7.200000000000000000e+04 7.132829149613805209e-01 7.234463387834402237e-01 6.132942347382870363e-01 2.818462031156682701e-01 1.648116092310328296e-01 7.758480822748445305e-02 7.130287615681965008e-01 7.229398215518507698e-01 6.002574060888031804e-01 3.076656853096919053e-01 1.601576709335812976e-01 7.960362309919269408e-02 7.129156549102961815e-01 7.230501382565016621e-01 6.180723442248711175e-01 5.028548991989578720e-01 1.802833567052733454e-01 1.204494634072414555e-01 8.323102397619173143e-01 8.633494630705463857e-01 1.403614459490030164e+00 1.364363523999150951e+00 1.031555767730553352e+00 1.032830994682602199e+00
7.400000000000000000e+04 7.132615025070692116e-01 7.238456424893791041e-01 6.128293740037810133e-01 2.779335583548656063e-01 1.642284324996556022e-01 7.594396272995673769e-02 7.129659116850881606e-01 7.235501273899224151e-01 5.995198122006902830e-01 3.068949742068040609e-01 1.592285628465621161e-01 8.160463965836406430e-02 7.128423809835460201e-01 7.235816654974079887e-01 6.174988265220273664e-01 5.086669074505975052e-01 1.790481939467557793e-01 1.244598206933982681e-01 8.343838018618804364e-01 8.658622093738166381e-01 1.391776686600895818e+00 1.357797183903070692e+00 1.031036016415126211e+00 1.026054439589200840e+00
7.600000000000000000e+04 7.131230514578816848e-01 7.246009006206840519e-01 6.115292137455687893e-01 2.821489509753801750e-01 1.635063491859046481e-01 7.909001690262265627e-02 7.128936608790443774e-01 7.242640793886699901e-01 5.988517698657256361e-01 3.073761826266915298e-01 1.582416838594223607e-01 8.309797508322666615e-02 7.128400383162840637e-01 7.242210245725722029e-01 6.168239368299511804e-01 5.082276949599998650e-01 1.781074064003707602e-01 1.245961789302906936e-01 8.366747283289377446e-01 8.670942402070430655e-01 1.380445635927957104e+00 1.351960289445666596e+00 1.030321585968922093e+00 1.019107410601078456e+00
7.800000000000000000e+04 7.132572723021493033e-01 7.252828068767407377e-01 6.108908347971964137e-01 2.883369163244934308e-01 1.624132426058235157e-01 7.908731528773778330e-02 7.129819602447646787e-01 7.246916753795396016e-01 5.983700971421020975e-01 3.071122485269525137e-01 1.573143433934337254e-01 8.676972812608418906e-02 7.128100595379898152e-01 7.247858406273316456e-01 6.163196292946159227e-01 5.113947923646803284e-01 1.774439195439899974e-01 1.267158881354912836e-01 8.388064321212311825e-01 8.693324041734676877e-01 1.369894713037538292e+00 1.345876439579042350e+00 1.029622072420727008e+00 1.011286917306355448e+00
8.000000000000000000e+04 7.132694261956302739e-01 7.258983249097219481e-01 6.100312770400803108e-01 2.917077423701043282e-01 1.614829457181510830e-01 7.399129601686063595e-02 7.128955155205887184e-01 7.253041078308634093e-01 5.976848257835799538e-01 3.072146829691090875e-01 1.564117072878861703e-01 8.869833568334080376e-02 7.128479676649369656e-01 7.256190961849078302e-01 6.159144613617213437e-01 5.114269454124082959e-01 1.765188337501268079e-01 1.327188530769259356e-01 8.412621879945312298e-01 8.712328216977731632e-01 1.359501594212226161e+00 1.340223799580203767e+00 1.028752422808018041e+00 1.003736901469525433e+00
8.200000000000000000e+04 7.131901059037979440e-01 7.265118375414651997e-01 6.091474684169957410e-01 3.076725719648264468e-01 1.611033672577225073e-01 7.267640827156718331e-02 7.128961355749545703e-01 7.259424910564540312e-01 5.972141783048451336e-01 3.088477187990603667e-01 1.555089254605913907e-01 9.257590135462087644e-02 7.128217462989198117e-01 7.260052106608135825e-01 6.154888373291482750e-01 5.235809039614748306e-01 1.762931584855760292e-01 1.342361544627802827e-01 8.433089332852745645e-01 8.728943437310086040e-01 1.349143795452904859e+00 1.333697043478340838e+00 1.027865829552062404e+00 9.960157180635388352e-01
8.400000000000000000e+04 7.131859580227828399e-01 7.272016066718457461e-01 6.084373659461463912e-01 2.848021083967635647e-01 1.601725536343042988e-01 7.839889699606565621e-02 7.127904762362259339e-01 7.264840573209632169e-01 5.967775058711198843e-01 3.078385482860012123e-01 1.546435020098815838e-01 9.422409733084968764e-02 7.127957273781604375e-01 7.265838919229018478e-01 6.146622560486347808e-01 5.241539180260245123e-01 1.755156537681027973e-01 1.398637147128876934e-01 8.456629019111698842e-01 8.746016952938611144e-01 1.339282087876793037e+00 1.327816717220137610e+00 1.026641268637031201e+00 9.878775161761848000e-01
8.600000000000000000e+04 7.131651094796062074e-01 7.277567984864482531e-01 6.073779467513761299e-01 2.883605430331753761e-01 1.598408144723943991e-01 7.477077846825999630e-02 7.127626034624178208e-01 7.268146907890929986e-01 5.963146748048602230e-01 3.076839004698809776e-01 1.538038995664106068e-01 9.764382291731799057e-02 7.127708468915514572e-01 7.272921125929393549e-01 6.139494303025211375e-01 5.310686070707190121e-01 1.747874287161341189e-01 1.414921742949442063e-01 8.479833295165249973e-01 8.767538363943551127e-01 1.329184688737456543e+00 1.321084893730866572e+00 1.025390672055876973e+00 9.796668686882835653e-01
8.800000000000000000e+04 7.131800439673817715e-01 7.282108720196894813e-01 6.068349483612477391e-01 2.889101253037749117e-01 1.590088039148003785e-01 9.687704038726785427e-02 7.127877583291283292e-01 7.275897475256009050e-01 5.959403130415543703e-01 3.084199546410941184e-01 1.530598177453040276e-01 1.055524646225929758e-01 7.128122699600026868e-01 7.277914217874432712e-01 6.133793379404293145e-01 5.328185304580754789e-01 1.745429620474009680e-01 1.444725935042793508e-01 8.497773537797754795e-01 8.784979901875921149e-01 1.319341769743329618e+00 1.314138719200960148e+00 1.024114474452882062e+00 9.713664485542790050e-01
9.000000000000000000e+04 7.131208103130373122e-01 7.287723520787032783e-01 6.055995944908163509e-01 3.065548622837040438e-01 1.574908537707013778e-01 7.635784128520520242e-02 7.127558506903284297e-01 7.280944566933434947e-01 5.955209105873449094e-01 3.068005375260012824e-01 1.522446876567872809e-01 1.097205675111535272e-01 7.127197841519758992e-01 7.285805481903231406e-01 6.118566417042851091e-01 5.401961220151874077e-01 1.736680855015091396e-01 1.516765151737910489e-01 8.522209540682326168e-01 8.809898954684151073e-01 1.309564961076673972e+00 1.307130181151717085e+00 1.022403348950430058e+00 9.631927031955680452e-01
9.200000000000000000e+04 7.131527444030950624e-01 7.289539493876098231e-01 6.046275055031786749e-01 3.012923766942320336e-01 1.573361742627693016e-01 7.673120359001010804e-02 7.126800035238016751e-01 7.286581764421221630e-01 5.952319113569990439e-01 3.086499904531533889e-01 1.515731750457678939e-01 1.112861939628526642e-01 7.126904183559872319e-01 7.289049658155611899e-01 6.112825920676703273e-01 5.395518405574334375e-01 1.735326603600451933e-01 1.592920484144041693e-01 8.543488085227604056e-01 8.829040702381270034e-01 1.300142703281782719e+00 1.300166133826223591e+00 1.020533855373020771e+00 9.547229878565868244e-01
9.400000000000000000e+04 7.129948822426659394e-01 7.299562051866196333e-01 6.037939424032069402e-01 2.951081207913032745e-01 1.563476424787392516e-01 6.778707922154687815e-02 7.127280047090736037e-01 7.290546220081643991e-01 5.948288842695502732e-01 3.083724877265351938e-01 1.509049810402853242e-01 1.159261625625543218e-01 7.126509050109650634e-01 7.295468322581093457e-01 6.107001202052343425e-01 5.433061273883295073e-01 1.731391162166250608e-01 1.615829699012120702e-01 8.560670980649852657e-01 8.850843217594863699e-01 1.290659415489743500e+00 1.292775010560438753e+00 1.018487506434653911e+00 9.462933252737226741e-01
9.600000000000000000e+04 7.129839764232415167e-01 7.304560441930227910e-01 6.031777024041558022e-01 3.034308817980614359e-01 1.552628378405667975e-01 8.022004589166123467e-02 7.127945130745352298e-01 7.296759948522584249e-01 5.945725982795322384e-01 3.093922918763707952e-01 1.502644261165730910e-01 1.206540502325434971e-01 7.127105037631761286e-01 7.299455949073483385e-01 6.102884415710780885e-01 5.470382621449088045e-01 1.729275583806906269e-01 1.710851029144290492e-01 8.581303003645913696e-01 8.870092605170448730e-01 1.282012653503965094e+00 1.285694526301611296e+00 1.015976519628926322e+00 9.375364218141253314e-01
9.800000000000000000e+04 7.129846748372919985e-01 7.309883175945934841e-01 6.019868919820018371e-01 2.902972669198332634e-01 1.554165098419932889e-01 1.045587048412013331e-01 7.127128664278057357e-01 7.299991723967729218e-01 5.942213444690898072e-01 3.080797484431057609e-01 1.496436555759526610e-01 1.263804268123021046e-01 7.126811608352479066e-01 7.306320643996621067e-01 6.098045040638064851e-01 5.569744761472220640e-01 1.725394350673735144e-01 1.775208263593722191e-01 8.598205301747157137e-01 8.886574507896050079e-01 1.273344801270123394e+00 1.278339729188952667e+00 1.013279192487709368e+00 9.288341628403596895e-01
1.000000000000000000e+05 7.129415136627077487e-01 7.313809178494572460e-01 6.014372485279642078e-01 2.978292927703163895e-01 1.539926866217687373e-01 9.080198073616507770e-02 7.127327528184921324e-01 7.304116932850170940e-01 5.939699387616668158e-01 3.080036071564078992e-01 1.490967014556542070e-01 1.301937445845336438e-01 7.126496764061218681e-01 7.310371861566060669e-01 6.096070736028194048e-01 5.519902487246992617e-01 1.718325824909879285e-01 1.843057028375763851e-01 8.618384194293888800e-01 8.909286920820853606e-01 1.265564745363060073e+00 1.271275525283888763e+00 1.010302209773012994e+00 9.200413572276783247e-01
1.040000000000000000e+05 7.129370248974818969e-01 7.324608343824572376e-01 5.998623764828094895e-01 2.879229982338868399e-01 1.530996351888109785e-01 7.657454066778476842e-02 7.126632634463743177e-01 7.314711027022120504e-01 5.934732462022053179e-01 3.094812776039345681e-01 1.479735308988555376e-01 1.450383622568690301e-01 7.127048704147085356e-01 7.320141921548419806e-01 6.088967108514120596e-01 5.544851639918986219e-01 1.714299453921025729e-01 1.916511634198013181e-01 8.652650782409029295e-01 8.940421417789543579e-01 1.250289566250746498e+00 1.256841570002869224e+00 1.003366400114912738e+00 9.034158888214758321e-01
1.080000000000000000e+05 7.129328813973628831e-01 7.330254771675491776e-01 5.986444786570773724e-01 2.985497519626816865e-01 1.520709304485652891e-01 1.250695065663716687e-01 7.126444867500321134e-01 7.320950971975598298e-01 5.929969404554780166e-01 3.086874429436233802e-01 1.469824601255307894e-01 1.543845279307387020e-01 7.126296327244314721e-01 7.330140396219213539e-01 6.086223756430351184e-01 5.662732943995605339e-01 1.716589895376021135e-01 2.048791683115506745e-01 8.686049553374655119e-01 8.977397812433671742e-01 1.236153003035667775e+00 1.243490981142087781e+00 9.950280417399142152e-01 8.879807277843905222e-01
1.120000000000000000e+05 7.129182524885522287e-01 7.339125323237845056e-01 5.977020391340059913e-01 3.195959661933640561e-01 1.501110538371374648e-01 7.305975546203988258e-02 7.126888999508175226e-01 7.330077566022403790e-01 5.926749288588423203e-01 3.107861544950109578e-01 1.460882983505459864e-01 1.704393720571797388e-01 7.127479808695248442e-01 7.337970571532274056e-01 6.081420495811590277e-01 5.707937692989017986e-01 1.709425578829819048e-01 2.248901542157749900e-01 8.709522773866300582e-01 9.007859055343423460e-01 1.222748780408106306e+00 1.230756328310238068e+00 9.852654969210241642e-01 8.738814275589288361e-01
1.160000000000000000e+05 7.128700681305211173e-01 7.348103621632879889e-01 5.964089144195339198e-01 3.015790555139032381e-01 1.489672081990658370e-01 9.044094960210849465e-02 7.126106780757727188e-01 7.337886192112144101e-01 5.924470184055108390e-01 3.084222839775405123e-01 1.451771065905180791e-01 1.758749303511560613e-01 7.125861308868447486e-01 7.344731727573027280e-01 6.075728240856408391e-01 5.726530548408034216e-01 1.710888447316062100e-01 2.408666860858996728e-01 8.738449538859160981e-01 9.042098448402789979e-01 1.210151551633780631e+00 1.219882755299582122e+00 9.740353733226904120e-01 8.608212603028444487e-01
1.200000000000000000e+05 7.129211842513474284e-01 7.355144249434936166e-01 5.951291020795446141e-01 3.182270443249278213e-01 1.473687566990950215e-01 1.168430318783204996e-01 7.126300006369372664e-01 7.344894384996741854e-01 5.921148169456257326e-01 3.104468120993599811e-01 1.442593381244964834e-01 2.041375299433237644e-01 7.127058096778753349e-01 7.351344540067266120e-01 6.074125646693998570e-01 5.798400491020613279e-01 1.702992031168587828e-01 2.562948804533473068e-01 8.765605945984713543e-01 9.056325896575578849e-01 1.197890165015703667e+00 1.209353369150303781e+00 9.616902806169445039e-01 8.485566527759115241e-01
1.240000000000000000e+05 7.129024754932107300e-01 7.359580500451337048e-01 5.938696647900945091e-01 2.874745520639349072e-01 1.472605314042848279e-01 1.061069941537351041e-01 7.126718650028728286e-01 7.350982816186523161e-01 5.917613072959502230e-01 3.104344133900808211e-01 1.434568257051576923e-01 2.138978528295748249e-01 7.126548844231056501e-01 7.358596979506153435e-01 6.065697588640082127e-01 5.857189612042189575e-01 1.709389054731584312e-01 2.652429358713600527e-01 8.795242584481577364e-01 9.085253093705254468e-01 1.186323531262603925e+00 1.200504489395251451e+00 9.478619804600654231e-01 8.370482231802423012e-01
1.280000000000000000e+05 7.129003011613619378e-01 7.369527321281630350e-01 5.922365074127062812e-01 2.871130791241879865e-01 1.468906455900881869e-01 9.160163657750182431e-02 7.125985607658165133e-01 7.356109356784095166e-01 5.915269312471854724e-01 3.100203312118564591e-01 1.426854952314112468e-01 2.259332184878058425e-01 7.126494475428895026e-01 7.365495706637084083e-01 6.059112893514735365e-01 5.947111096091814986e-01 1.703255877339504565e-01 2.980968377514809364e-01 8.832478108786038229e-01 9.109542287510287162e-01 1.174684449305773759e+00 1.193204218691019225e+00 9.330981923622985175e-01 8.252925700771381878e-01
1.320000000000000000e+05 7.129051054268131793e-01 7.372866010310155094e-01 5.909168538887948907e-01 2.998429035667496967e-01 1.443622301727291446e-01 8.998428006691731873e-02 7.126578517099403376e-01 7.363361591566665032e-01 5.911405558343529876e-01 3.101467827613076378e-01 1.421343639544414006e-01 2.351002428509769149e-01 7.126169574965270925e-01 7.370430472076939798e-01 6.051385466958818515e-01 5.998877208472604972e-01 1.706379411219263176e-01 3.018559614179093242e-01 8.865715547630091953e-01 9.138825339405720616e-01 1.164058552193145024e+00 1.186015163576884301e+00 9.175463993169785670e-01 8.135020136388160239e-01
1.360000000000000000e+05 7.128208400281067503e-01 7.379453236731599031e-01 5.896785059149012298e-01 3.105024779406617697e-01 1.428325157937695988e-01 1.033824101859035921e-01 7.126523395085424539e-01 7.365450314634081064e-01 5.908052633101666951e-01 3.091649066026944115e-01 1.413948895913026971e-01 2.535558985303946744e-01 7.125989282979979800e-01 7.375130180164767291e-01 6.048042765458129244e-01 6.119892218255967853e-01 1.717786902815152672e-01 3.200208404057359735e-01 8.896252958666984734e-01 9.150343075690322570e-01 1.153585215446724099e+00 1.180354301056921296e+00 9.016897829315709822e-01 8.022739557864223547e-01
1.400000000000000000e+05 7.127726150649920100e-01 7.382807907493550426e-01 5.888434818937506865e-01 3.212642413812970554e-01 1.423658207946129350e-01 9.746433970805945535e-02 7.126561292498407862e-01 7.371175129526641445e-01 5.904474358596998318e-01 3.102460441191451923e-01 1.407327904660224394e-01 2.641697646611486650e-01 7.125399393506193224e-01 7.378915394303057207e-01 6.039488261713090722e-01 6.084080583794031494e-01 1.717412858210284610e-01 3.375370547275476918e-01 8.932174242129565789e-01 9.176334037678806066e-01 1.144131737307811481e+00 1.175285225127808308e+00 8.859689363059526368e-01 7.912243225684048031e-01
1.440000000000000000e+05 7.127595278524111455e-01 7.383159874885812934e-01 5.875396630690064015e-01 2.934068668519840273e-01 1.411941295232526927e-01 1.771467569132749165e-01 7.125537088322374535e-01 7.374905466136645327e-01 5.897712822436878000e-01 3.095618600514539187e-01 1.401428136560735338e-01 2.902455361520306920e-01 7.125870490827814763e-01 7.384394486905229149e-01 6.029381668175159970e-01 6.179046780453090193e-01 1.728687407769573525e-01 3.548809503137316801e-01 8.972362780871268040e-01 9.203902329269645355e-01 1.134756562286940218e+00 1.170359595822071608e+00 8.705229671805913005e-01 7.805660477530149688e-01
1.480000000000000000e+05 7.127857380602649062e-01 7.387316721676420173e-01 5.866904899957143815e-01 3.073847707077702052e-01 1.415298262812552110e-01 1.299011234808783999e-01 7.126144915448087147e-01 7.380156458746760517e-01 5.886240634225968771e-01 3.082392512200781698e-01 1.395537392903090645e-01 3.095953720133490239e-01 7.125859402500832607e-01 7.387734633479944302e-01 6.028540348028739171e-01 6.184898461222898547e-01 1.732239135464606616e-01 3.760865568019479133e-01 9.011792735399936083e-01 9.229861601062857579e-01 1.126377861148041060e+00 1.166117495015253969e+00 8.556422134968730830e-01 7.708380058788317779e-01
1.520000000000000000e+05 7.127397938046335923e-01 7.393928515035973481e-01 5.849706698049887965e-01 3.074340494369066090e-01 1.400994902769600314e-01 1.214420931324138309e-01 7.126867896985302764e-01 7.383755393089905805e-01 5.878160032779573552e-01 3.105925173727653865e-01 1.391001205782256278e-01 3.142016071592405035e-01 7.125705658991211555e-01 7.391479107041597496e-01 6.023477310578497779e-01 6.236726543121020594e-01 1.725620927301829144e-01 4.048606191386848741e-01 9.044752263164671513e-01 9.252848822098151960e-01 1.118798781174036527e+00 1.163164934169502285e+00 8.421639275349616094e-01 7.620111073706947735e-01
1.560000000000000000e+05 7.127535794230187571e-01 7.395967125847867640e-01 5.845597048791025818e-01 2.985602575475864162e-01 1.390759290587947616e-01 1.379610213085893378e-01 7.125868408212430172e-01 7.385396541002030579e-01 5.871875539683939493e-01 3.077155587737648301e-01 1.386064933799193710e-01 3.505951747672522711e-01 7.125123803439962211e-01 7.396229479912740379e-01 6.017873777140396729e-01 6.286507267260900145e-01 1.734423185853135041e-01 4.146688347616344084e-01 9.082317973164737435e-01 9.285028093581637609e-01 1.111677526389833748e+00 1.159373573630415155e+00 8.293049120774064198e-01 7.544746622514704182e-01
1.600000000000000000e+05 7.126871507011294238e-01 7.398659364152784246e-01 5.832863719483614151e-01 3.242515681408148498e-01 1.388167388784406486e-01 1.589010154751132886e-01 7.125754968409229173e-01 7.390726179444108146e-01 5.867544102533633898e-01 3.086338774143795871e-01 1.381024106925192174e-01 3.651938730875553540e-01 7.124685985238083941e-01 7.397334672694505509e-01 6.015089184474862183e-01 6.352357917990045788e-01 1.733704092454498580e-01 4.353421877154925457e-01 9.126644406143913368e-01 9.301701533175439351e-01 1.104843680634590708e+00 1.156743497788970121e+00 8.172504411054010154e-01 7.479288178063964176e-01
1.640000000000000000e+05 7.127703305176684712e-01 7.402785672266425365e-01 5.821069823830894441e-01 3.054455862589888215e-01 1.379177224563644388e-01 1.016548429216765498e-01 7.126602425712935673e-01 7.392748708722856055e-01 5.861571551475703856e-01 3.100723353254037917e-01 1.376438360695342311e-01 3.780803959743078702e-01 7.124637213140925240e-01 7.399724689791291610e-01 6.009941794563727901e-01 6.375204534001026602e-01 1.748375661399624303e-01 4.428740563545542352e-01 9.158825265021064421e-01 9.334148267037385427e-01 1.098212203498100781e+00 1.152069911521088619e+00 8.061843907873977866e-01 7.419752888131239121e-01
1.680000000000000000e+05 7.127201363387669630e-01 7.409428857608396646e-01 5.812635536813954840e-01 3.469179277358135360e-01 1.364910334657221114e-01 1.137311710916275587e-01 7.126917629028035606e-01 7.396615244284341362e-01 5.857297207294740460e-01 3.084296163150467285e-01 1.371987776008790350e-01 4.064722630005871418e-01 7.124476358048337232e-01 7.401546907529386043e-01 6.008411263836377358e-01 6.420254915619805214e-01 1.753096286569938711e-01 4.649048970716546103e-01 9.195006937957093118e-01 9.363718386380235348e-01 1.092607976867111752e+00 1.149854821247980219e+00 7.956356108608713118e-01 7.370947598532378020e-01
1.720000000000000000e+05 7.127121518092000008e-01 7.406669654113293699e-01 5.801056133793339731e-01 3.070958958512390313e-01 1.369422796777424733e-01 3.207155799038229338e-01 7.126965319455397241e-01 7.397349810855210483e-01 5.853151794607773795e-01 3.094814206567716997e-01 1.367871537898618928e-01 4.126111254748675572e-01 7.124086170206005431e-01 7.406551568050367962e-01 6.005105850610453766e-01 6.422254897224972670e-01 1.765639107696866661e-01 4.835196547152190161e-01 9.233222693593887698e-01 9.388651995036816356e-01 1.087141594046704629e+00 1.146423940271124042e+00 7.852550967869131870e-01 7.325795502439216289e-01
1.760000000000000000e+05 7.127481505874569967e-01 7.409783998008286909e-01 5.787804715887008289e-01 2.978283583779726129e-01 1.356406214496079232e-01 2.874096054529811650e-01 7.125896450887619915e-01 7.401293855906665442e-01 5.849783344178624001e-01 3.056682239694110126e-01 1.364383359908497850e-01 4.422892838057418397e-01 7.124138242702166002e-01 7.407678542679810851e-01 6.006570581661166974e-01 6.414212063696991262e-01 1.761527837499162474e-01 4.978336764289860161e-01 9.271095246030682802e-01 9.429228480670822643e-01 1.082019901397737183e+00 1.143494723479790087e+00 7.753020019891867509e-01 7.285906251586862226e-01
1.800000000000000000e+05 7.126681768862876964e-01 7.413977459816869509e-01 5.786799718220555500e-01 3.077010503423677212e-01 1.369383918435883030e-01 1.450195762078646255e-01 7.126911524786763152e-01 7.404177180256305002e-01 5.845612579499862571e-01 3.065544107029181120e-01 1.360333780563781347e-01 4.470284112529551157e-01 7.124314055670950552e-01 7.411948719274399355e-01 6.003103673677854246e-01 6.430371790124637110e-01 1.772711595267981721e-01 5.342560318099994765e-01 9.309650710675494434e-01 9.460780363821165162e-01 1.077318638006141249e+00 1.140098869903682921e+00 7.658143738105458453e-01 7.249182032557737188e-01
1.840000000000000000e+05 7.127138727956051634e-01 7.413204632255663284e-01 5.782153084028210932e-01 3.099214850819348999e-01 1.365419498176127233e-01 2.534901532980921024e-01 7.125561924368291056e-01 7.407977497166733372e-01 5.841519249161647442e-01 3.066905375450543758e-01 1.356026120408220237e-01 4.680561745502398452e-01 7.124098570318480039e-01 7.413227377236161209e-01 5.999179525171980387e-01 6.423684941389493641e-01 1.765133344681647232e-01 5.515139528127374069e-01 9.346079654043955021e-01 9.494436134485546575e-01 1.072649535728899872e+00 1.137066103036758369e+00 7.562903478714673167e-01 7.211340945076042397e-01
1.880000000000000000e+05 7.126797090616310282e-01 7.411534903130096996e-01 5.770712537295791256e-01 2.944052318275707236e-01 1.346984468442737892e-01 1.705825083883052429e-01 7.126592344485327413e-01 7.410506979151101348e-01 5.838341208081592182e-01 3.066389633752207300e-01 1.353082161376636949e-01 5.009485775027154864e-01 7.123688980605258347e-01 7.415462695201547882e-01 6.000725845556216242e-01 6.466470456664209498e-01 1.777546868616635689e-01 5.813037246799407365e-01 9.385519946565622496e-01 9.535514476488039515e-01 1.069001988417040527e+00 1.135142653550870628e+00 7.464209085121922271e-01 7.180818085270541662e-01
1.920000000000000000e+05 7.127035211433824236e-01 7.415375085727611282e-01 5.759104398105249212e-01 3.153529761720589297e-01 1.331081916068942717e-01 2.613594496828266500e-01 7.126749270594444630e-01 7.412037978127734572e-01 5.835493690692002966e-01 3.075279093799990204e-01 1.349670586562520813e-01 5.101448424973351603e-01 7.124625350667755930e-01 7.418406430212932667e-01 5.997807343458647633e-01 6.458139865450162054e-01 1.789146291146838652e-01 5.973970333713805037e-01 9.429865957709800961e-01 9.574159045508231491e-01 1.064848190842682119e+00 1.131761721586444391e+00 7.370188813971925157e-01 7.143412428340806253e-01
1.960000000000000000e+05 7.127159477541930022e-01 7.419628969047075140e-01 5.759478803923782086e-01 3.008674801155221123e-01 1.330671089927374651e-01 2.957492428445259725e-01 7.126829603629509791e-01 7.415529575311318178e-01 5.833381986924477403e-01 3.058496996511704813e-01 1.345816523066485360e-01 5.178518019121707283e-01 7.123500844474722760e-01 7.418894301397465085e-01 5.996802087344045296e-01 6.494285860474546812e-01 1.794138121397747254e-01 6.155733800450218229e-01 9.466423311198710611e-01 9.616026669680486361e-01 1.061493255688745529e+00 1.129780085961662683e+00 7.278705412173440692e-01 7.116700311630435039e-01
2.000000000000000000e+05 7.127318533908603149e-01 7.418740777070176318e-01 5.744325633249202090e-01 3.567755848524795104e-01 1.330099654808368226e-01 1.973309196424860856e-01 7.126795811216670717e-01 7.417001937867631067e-01 5.831460999386406385e-01 3.071241321697156801e-01 1.344069279543223527e-01 5.379628395978623967e-01 7.123597910384678045e-01 7.417908458818622819e-01 5.997519607018568788e-01 6.524558285237643807e-01 1.799496546980837164e-01 6.466664882070329856e-01 9.510481397809946724e-01 9.651964028577545429e-01 1.058169863452239179e+00 1.128097946959844666e+00 7.190795173450531541e-01 7.078950249134816630e-01
2.040000000000000000e+05 7.126435832196499343e-01 7.424264461835157203e-01 5.751503439311870247e-01 3.207716020806598567e-01 1.323090547854643972e-01 2.157367429328029829e-01 7.127426405032650791e-01 7.420009639467345375e-01 5.830420811865428821e-01 3.065481050796931006e-01 1.340455526204873959e-01 5.409623417175094540e-01 7.125031244196040614e-01 7.421583710169976644e-01 5.995984364937706479e-01 6.585132626703226189e-01 1.810813712921007235e-01 6.708891001083298056e-01 9.552668965204542673e-01 9.696750887154770293e-01 1.054611853153280432e+00 1.126032932898081373e+00 7.107487023453569197e-01 7.047185309634738104e-01
2.080000000000000000e+05 7.126606103168185991e-01 7.425167014941571608e-01 5.741413648379258827e-01 3.246342852089922348e-01 1.327944269664985966e-01 2.794109246270021774e-01 7.126650927439470706e-01 7.419046253331991192e-01 5.827759200207024426e-01 3.057106266291269026e-01 1.337917761341639589e-01 5.860734083492257218e-01 7.123572632303268870e-01 7.426243770593152771e-01 5.994694493882855024e-01 6.656385166422152944e-01 1.812439026787085739e-01 6.879412941263464143e-01 9.595873906218848060e-01 9.740778715091643614e-01 1.051609062147630613e+00 1.124320881838523967e+00 7.025150726744019414e-01 7.018814551171683735e-01
2.120000000000000000e+05 7.127780319630225847e-01 7.428088094125776530e-01 5.733370828863600943e-01 3.067065801179095774e-01 1.319354301315481537e-01 1.560147064534060379e-01 7.127487849056887148e-01 7.423587015728678740e-01 5.826410539870201521e-01 3.075277403926831576e-01 1.333479613216599913e-01 6.029184429463196881e-01 7.123904060270952465e-01 7.424609543836645509e-01 5.997247145506003907e-01 6.671620255230917840e-01 1.809441328674612492e-01 7.159078342022848762e-01 9.639621988263552543e-01 9.783490861400003791e-01 1.049061633503304725e+00 1.122498603066742096e+00 6.949080832966124666e-01 6.982230822130969239e-01
2.160000000000000000e+05 7.126926966250255457e-01 7.425683209780864491e-01 5.735606497244776225e-01 3.265246421951529254e-01 1.324180598271564036e-01 4.636655325243264625e-01 7.126317632048259076e-01 7.425158315992937963e-01 5.824928474363124664e-01 3.061475011265938906e-01 1.329963262447496075e-01 6.153401619168544778e-01 7.124191255878222773e-01 7.427689001580866091e-01 5.996575256489171668e-01 6.628949696720608520e-01 1.837657516265682744e-01 7.056109301904893716e-01 9.684759977952811516e-01 9.836115497107534855e-01 1.046568694368260388e+00 1.120690412430523697e+00 6.871854684777837230e-01 6.955726441269642901e-01
2.200000000000000000e+05 7.126151744136709487e-01 7.426690124699100171e-01 5.723251391572832247e-01 3.235066934757467871e-01 1.319872464490135511e-01 2.766282770221987763e-01 7.126300322597490799e-01 7.426386678970864352e-01 5.822528787053092847e-01 3.066799650553176937e-01 1.327737910812071820e-01 6.425885576258376641e-01 7.123746823710710441e-01 7.430272653597832511e-01 5.992022641771151958e-01 6.674369791874055213e-01 1.816973089167316091e-01 7.181272640409357422e-01 9.727825662062261625e-01 9.875002769734585462e-01 1.044308726882291705e+00 1.118214134042878394e+00 6.805627570002805715e-01 6.916123570947216859e-01
2.240000000000000000e+05 7.125926572655607583e-01 7.429653573990385729e-01 5.726930599906745467e-01 3.410037438642261054e-01 1.309440623170434748e-01 2.285315776941285182e-01 7.126588259704231820e-01 7.429170920232586184e-01 5.821047141866904084e-01 3.055876071897186685e-01 1.325643611656989462e-01 6.493285003693198831e-01 7.124206617123661767e-01 7.430179998354269344e-01 5.991321108874816392e-01 6.760485580376920378e-01 1.845905118793130240e-01 7.538351309311718262e-01 9.770522109616525119e-01 9.921746951021355176e-01 1.042338085145844806e+00 1.117416284408710547e+00 6.740334057936824275e-01 6.884170283987482986e-01
2.280000000000000000e+05 7.126771471701687233e-01 7.428779731281857091e-01 5.722277157861563879e-01 2.998823545136956037e-01 1.306315259349151714e-01 2.379780353725390596e-01 7.126933174473855104e-01 7.428642746901182869e-01 5.819705697277802736e-01 3.045878712071070638e-01 1.321366779149403814e-01 6.616256245545752979e-01 7.124083030374194214e-01 7.432001974926855103e-01 5.990424172227244437e-01 6.807553875394004583e-01 1.843360959534127430e-01 7.712634521173395985e-01 9.816556108219554044e-01 9.977808281335335261e-01 1.040277813321919265e+00 1.115617080925458859e+00 6.680195844704144292e-01 6.855373033542985217e-01
2.320000000000000000e+05 7.125794784605506971e-01 7.429898245101632659e-01 5.716063904570363174e-01 3.593637564718020760e-01 1.308906006328545146e-01 1.889441367188265386e-01 7.127636378412660623e-01 7.431668164166886914e-01 5.818038713483615343e-01 3.052070696387742532e-01 1.319533798770603228e-01 6.751968501475072992e-01 7.124296650862657065e-01 7.434053713194408441e-01 5.983480677525714331e-01 6.851263011331921726e-01 1.835163257386749902e-01 7.785222426499867066e-01 9.857021443598060761e-01 1.002433513959173350e+00 1.038237168292484913e+00 1.114217770456069179e+00 6.625131987386158050e-01 6.811990197397588265e-01
2.360000000000000000e+05 7.125761550720930426e-01 7.434673672946836565e-01 5.714841860862437395e-01 3.815494275808104518e-01 1.324754654042276658e-01 2.816388321852582033e-01 7.126613669546888463e-01 7.430584148819641133e-01 5.815870955525090924e-01 3.053037146744171926e-01 1.316961645103066902e-01 7.274011033056761999e-01 7.124185603993616889e-01 7.435609689203467321e-01 5.977184138105917643e-01 6.849389940466862337e-01 1.848605298134412267e-01 7.918419186580234470e-01 9.898633341795995966e-01 1.007147343292881914e+00 1.036366716086064121e+00 1.112751076106910153e+00 6.565973326386199682e-01 6.791540685904433605e-01
2.400000000000000000e+05 7.126212698685367997e-01 7.438506651581114903e-01 5.715821810057845065e-01 3.490110399580969025e-01 1.309026546196509488e-01 2.261224478234947211e-01 7.126267530915282311e-01 7.432638506329091177e-01 5.814419835232043088e-01 3.053740244654532532e-01 1.312650203069370691e-01 7.329895588899926206e-01 7.124351691545139920e-01 7.435224088006229248e-01 5.977495412904991756e-01 6.909580900632418254e-01 1.859787229414049392e-01 8.189391152640436156e-01 9.942098525790502572e-01 1.012956062581677141e+00 1.034619814801576165e+00 1.111629259396111902e+00 6.514613058467688678e-01 6.763474518753124221e-01
2.440000000000000000e+05 7.126077625580713448e-01 7.436456934399352514e-01 5.723653830089003858e-01 3.677440571011599824e-01 1.308246787077866347e-01 3.808464916373491826e-01 7.126889060150066735e-01 7.432189199094090259e-01 5.813207771264037316e-01 3.045042863730541560e-01 1.313292899534207747e-01 7.313440975164308133e-01 7.123611033204106935e-01 7.436258615911889303e-01 5.976100285857283145e-01 6.950527145573544008e-01 1.860793271150772143e-01 8.230863317696257564e-01 9.983342105857058169e-01 1.017087947961658134e+00 1.033335532158672354e+00 1.111259286231432775e+00 6.467278744530020607e-01 6.723685854962535569e-01
2.480000000000000000e+05 7.125801676379850402e-01 7.433875961405753685e-01 5.715707260957207936e-01 3.376662624087570785e-01 1.299586618993348597e-01 2.178356850764014696e-01 7.126962508587851852e-01 7.435659853752560888e-01 5.811442689441277398e-01 3.043871169640594010e-01 1.308527231867739060e-01 7.592317550423256511e-01 7.123582676940916070e-01 7.439610751956073909e-01 5.972882622861396262e-01 7.013725791290423839e-01 1.862487418633332337e-01 8.539768244667694796e-01 1.002531986650867735e+00 1.022074893466103918e+00 1.031946908935843954e+00 1.111657921455385001e+00 6.413755899827655593e-01 6.700070530403262614e-01
2.520000000000000000e+05 7.125130916035050666e-01 7.435986185764370537e-01 5.709673859502280013e-01 3.557187542863969876e-01 1.293652063303138422e-01 3.401429538344597492e-01 7.127021386792187219e-01 7.437405297288954831e-01 5.809632427380775344e-01 3.031438086715750879e-01 1.306539397149695247e-01 7.673581135808046350e-01 7.123520210875469161e-01 7.441040276459623959e-01 5.973262398152444641e-01 6.975540171136769274e-01 1.880122805293115706e-01 8.776376370800601512e-01 1.006735021294475008e+00 1.027128466203735213e+00 1.030471624443030532e+00 1.109326915970247018e+00 6.375603568147798494e-01 6.677888793648673049e-01
2.560000000000000000e+05 7.125600884491785081e-01 7.443463451578644641e-01 5.714894135796774188e-01 3.328184783622473719e-01 1.293507170637685222e-01 2.981502675903765498e-01 7.126479205346750723e-01 7.437559790754214584e-01 5.806498454113017127e-01 3.052805598101085982e-01 1.304472860517034150e-01 7.824449785123601675e-01 7.124528642539793566e-01 7.442271896147907295e-01 5.967227426638681553e-01 6.987116172238811984e-01 1.871024948521817777e-01 9.100440950852171085e-01 1.010876397959104001e+00 1.031869351970097881e+00 1.029903605078957174e+00 1.109605282609345434e+00 6.329729007411912800e-01 6.647846616635245676e-01
2.600000000000000000e+05 7.125379235915367815e-01 7.444365555355098030e-01 5.698932309378035299e-01 2.967545459425308119e-01 1.292189712546619462e-01 2.370925935017549335e-01 7.126537493990209304e-01 7.437301626616097394e-01 5.804719393032845565e-01 3.024007396098736811e-01 1.302224185753363683e-01 7.929339622589320902e-01 7.124116274417318095e-01 7.442961679930426566e-01 5.966094519165829890e-01 6.962049741043954132e-01 1.873773183059444791e-01 9.129530408668766750e-01 1.015125427959139515e+00 1.035484923371621679e+00 1.029123739040908481e+00 1.109344998081624345e+00 6.295099777151946796e-01 6.632011707111257204e-01
2.640000000000000000e+05 7.126469839660753980e-01 7.441134649940629453e-01 5.697147816630175887e-01 3.489613881160805176e-01 1.288659287235599804e-01 7.277152996846194544e-01 7.126651494223501526e-01 7.438879366589908892e-01 5.802715964472489052e-01 3.027052834739576426e-01 1.299575857247528832e-01 8.191641210059298350e-01 7.124968020101576371e-01 7.445089782953921986e-01 5.964392202928179287e-01 6.897957011203799116e-01 1.871113333644277843e-01 9.400954111824173509e-01 1.019785079337089284e+00 1.041907458383536156e+00 1.028090850939502143e+00 1.108861992882374414e+00 6.258521467771618330e-01 6.613846958253258856e-01
2.680000000000000000e+05 7.125368211968549081e-01 7.443091194616819894e-01 5.697366910666852302e-01 3.760766574787280936e-01 1.324487915607601707e-01 3.686677828495373288e-01 7.126298227889801273e-01 7.439656860960773832e-01 5.799883275388507675e-01 3.032037939912951563e-01 1.297298021405982327e-01 8.415897892394280655e-01 7.124472001452861747e-01 7.446718298130839964e-01 5.961090096707193364e-01 6.792044646612280800e-01 1.898041780687957925e-01 9.421284399899360062e-01 1.023871346093377044e+00 1.046597892830958942e+00 1.026992930008288729e+00 1.108824870795278361e+00 6.219172078035224427e-01 6.578499541277732510e-01
2.720000000000000000e+05 7.125993496879416966e-01 7.449515670694701885e-01 5.704565413840432253e-01 3.226089921666213667e-01 1.287230483828043504e-01 4.844230023632586923e-01 7.126500839633610473e-01 7.441953355984104457e-01 5.795003678054817531e-01 3.026898419916476124e-01 1.296542771306274378e-01 8.437207285940399037e-01 7.124745946412577302e-01 7.447554712575701341e-01 5.958744833893534487e-01 6.883526856086203960e-01 1.895651913423971879e-01 9.449355594732136154e-01 1.027991132028015731e+00 1.050968308554512731e+00 1.026285759859538071e+00 1.107716495845293858e+00 6.189498439614389280e-01 6.557710456894906281e-01
2.760000000000000000e+05 7.125591326988562901e-01 7.445497729041796742e-01 5.691174522011033243e-01 3.348168565822161602e-01 1.295856326186150542e-01 6.292187237889048657e-01 7.126319654037430729e-01 7.443799090014486808e-01 5.786787448004580003e-01 3.008107981868958225e-01 1.292061856703195788e-01 8.536165311594470229e-01 7.123744643213146821e-01 7.447449793900211557e-01 5.960116634582449668e-01 6.855904019687072415e-01 1.909450482487944356e-01 9.799141297135445239e-01 1.032110227155399684e+00 1.056010456898186289e+00 1.025551758176996620e+00 1.107874708611288117e+00 6.157502597967073887e-01 6.556633927983778198e-01
2.800000000000000000e+05 7.125399796946293440e-01 7.443829449496014439e-01 5.699709074700811673e-01 3.422479453349209777e-01 1.280226609017997563e-01 3.253544420519528524e-01 7.126280826388015077e-01 7.442985261215049331e-01 5.775946034239195503e-01 3.041065488424236074e-01 1.292222141420008852e-01 8.996468922110590904e-01 7.125171371417184929e-01 7.448325401358950604e-01 5.953244584665802197e-01 6.847965595197420541e-01 1.904223567392517025e-01 9.833544402361962256e-01 1.036566758531513033e+00 1.060845356395925254e+00 1.025105487476397181e+00 1.107246353349974122e+00 6.125808936346274214e-01 6.528435141140984665e-01
2.840000000000000000e+05 7.125178172092553330e-01 7.445276784729906172e-01 5.691375982693992475e-01 3.582442773485807197e-01 1.296331140389380410e-01 5.230827414759471328e-01 7.125567863940680535e-01 7.442367496077373357e-01 5.765613578113791826e-01 3.039974219024229041e-01 1.290371855574559135e-01 8.913255942120041908e-01 7.124308458471724226e-01 7.450628408822588256e-01 5.952763256959494598e-01 6.985544552154576703e-01 1.915112839715401860e-01 1.025905894134689023e+00 1.040143809077324066e+00 1.065771727921164480e+00 1.025065281083879620e+00 1.106960107490507772e+00 6.093768047907441865e-01 6.509576565566004280e-01
2.880000000000000000e+05 7.125192769722665798e-01 7.448340294011920326e-01 5.686194242603581639e-01 3.260032344586418773e-01 1.306773820649052564e-01 5.851890058979091203e-01 7.126590987942268418e-01 7.445881969367185160e-01 5.754764128629942244e-01 3.013966775641959694e-01 1.285666344649893378e-01 9.349424098061784871e-01 7.124545276616714995e-01 7.450805021491653246e-01 5.953005312120870363e-01 6.928901579293095248e-01 1.907305643241752335e-01 1.049041984646378989e+00 1.043617442131193895e+00 1.071883855292336651e+00 1.024429722648225516e+00 1.106919844098199102e+00 6.066220028259123875e-01 6.498066461444718112e-01
2.920000000000000000e+05 7.125456250490618260e-01 7.452990207178394888e-01 5.681837268366558558e-01 3.027341249372169085e-01 1.288520037357184234e-01 6.965457763310733963e-01 7.125679128277646601e-01 7.444414372075079944e-01 5.748171810472468835e-01 3.010893589100332446e-01 1.285495316122773346e-01 9.566018194278097520e-01 7.124701196333997899e-01 7.449620441036820528e-01 5.949657914066543984e-01 6.916452888918114272e-01 1.913770389143852613e-01 1.046614038539989355e+00 1.047641342687970933e+00 1.076127181474932915e+00 1.024045370781330622e+00 1.105499842419591428e+00 6.036311989172074011e-01 6.477414287588952879e-01
2.960000000000000000e+05 7.125793428972564403e-01 7.449156533843371841e-01 5.679538472832901252e-01 3.432623245461369765e-01 1.277717901986474003e-01 6.447584006002624601e-01 7.126016533330347125e-01 7.446094226711401642e-01 5.740861141008805069e-01 3.019794389237970833e-01 1.283479345355470203e-01 9.698219838263139048e-01 7.124595246156580908e-01 7.452912174710200066e-01 5.946187403655210924e-01 6.975978137725233896e-01 1.926599739417834967e-01 1.074205566229312181e+00 1.051396495623615035e+00 1.082611455402341161e+00 1.023736566923121094e+00 1.106444467258987041e+00 6.012684159543699725e-01 6.472614363702813289e-01
3.000000000000000000e+05 7.125997425712512490e-01 7.449859018094251439e-01 5.672558111577872264e-01 3.429064713537682829e-01 1.277466858981323727e-01 3.487070974587009320e-01 7.125892238595600281e-01 7.447395538927246150e-01 5.732830623064251174e-01 3.036759471280047751e-01 1.280901286075060708e-01 9.875449340809818732e-01 7.124399899688160787e-01 7.453251824939591819e-01 5.946369476136987853e-01 6.990163652754203261e-01 1.905618512585437740e-01 1.089981103284334285e+00 1.055513752016782991e+00 1.086957937201237456e+00 1.023520426283220708e+00 1.106208138921378481e+00 5.985546916149993013e-01 6.454527788475257211e-01
3.040000000000000000e+05 nan nan nan nan nan nan 7.125731086519184743e-01 nan 5.724027901572951160e-01 nan 1.279005174609633144e-01 nan 7.124777789608340850e-01 7.454683337660178433e-01 5.950396237167956404e-01 6.964499649396627134e-01 1.919531914858456645e-01 1.108809702224823113e+00 1.059100581818926301e+00 1.092537995995684907e+00 1.023327654758579008e+00 1.106987626091650023e+00 5.957832906661131300e-01 6.441435292437216464e-01
3.080000000000000000e+05 nan nan nan nan nan nan 7.126451305957172133e-01 nan 5.715127075861727857e-01 nan 1.279500320346503572e-01 nan 7.125124976331680404e-01 7.454333243990113322e-01 5.948226261098303880e-01 6.990680354624286830e-01 1.918011085280784955e-01 1.112510086624252992e+00 1.062938011151783657e+00 1.098481311541156247e+00 1.023702023353281865e+00 1.106950074648990645e+00 5.930540657757426004e-01 6.435042725643580486e-01
3.120000000000000000e+05 nan nan nan nan nan nan 7.126213700304205867e-01 nan 5.709374474423851709e-01 nan 1.276427954400606579e-01 nan 7.125248240724471049e-01 7.455728761740936239e-01 5.948390487014668659e-01 7.074332873200714911e-01 1.926278343131247739e-01 1.144139780410088347e+00 1.066718529245740399e+00 1.103453370904212916e+00 1.023237285765395521e+00 1.107298896646689235e+00 5.912854700533273222e-01 6.429530918318075994e-01
3.160000000000000000e+05 nan nan nan nan nan nan 7.126278979555376036e-01 nan 5.704196567627169978e-01 nan 1.275336870504741316e-01 nan 7.124981166333554938e-01 7.457298616246937906e-01 5.947797508377791198e-01 7.020518538765456729e-01 1.921078857441155807e-01 1.151210454185617182e+00 1.070407678957525421e+00 1.109284779407055721e+00 1.023355643147156879e+00 1.108479407022075147e+00 5.893868093856309276e-01 6.420228206691813710e-01
3.200000000000000000e+05 nan nan nan nan nan nan 7.125753383549703335e-01 nan 5.698745965557951987e-01 nan 1.272535868553216487e-01 nan 7.125054449750397589e-01 7.458075972129399878e-01 5.943722195482857851e-01 6.981364420581199770e-01 1.941197736792670270e-01 1.195474445464438151e+00 1.074193600560002348e+00 1.116315879473211981e+00 1.023425911414892919e+00 1.107723273356287841e+00 5.872165358446054251e-01 6.409982344466694792e-01
3.240000000000000000e+05 nan nan nan nan nan nan 7.125490546826842575e-01 nan 5.694791230622391343e-01 nan 1.271433755709754365e-01 nan 7.125472991190090477e-01 7.456800479950779215e-01 5.945599922130357928e-01 6.970129712871508953e-01 1.943908574916005105e-01 1.199973224417699269e+00 1.077887939622731439e+00 1.121549792968244974e+00 1.023560577516145820e+00 1.107401687277187685e+00 5.847444400044565782e-01 6.407028625849431336e-01
3.280000000000000000e+05 nan nan nan nan nan nan 7.126259031235872010e-01 nan 5.690444107471902546e-01 nan 1.270607865973193695e-01 nan 7.124988890058713276e-01 7.459278599710096325e-01 5.946679103205954053e-01 6.916832337434867251e-01 1.960738207446535708e-01 1.230212558822050273e+00 1.081300713656763390e+00 1.128668185990807871e+00 1.023783421608089661e+00 1.108943691763485395e+00 5.823855177832857333e-01 6.404841063719484140e-01
3.320000000000000000e+05 nan nan nan nan nan nan 7.125658606241710435e-01 nan 5.687466636388227581e-01 nan 1.269860822017587765e-01 nan 7.125954498965697548e-01 7.460124476267928628e-01 5.945691532627093157e-01 6.957218984609452317e-01 1.960539577830392177e-01 1.238667980805876923e+00 1.084404511848360952e+00 1.134396881125882661e+00 1.024339920252085978e+00 1.109718100046930278e+00 5.808325162209868608e-01 6.385932825723724671e-01
3.360000000000000000e+05 nan nan nan nan nan nan 7.125941802043748163e-01 nan 5.684156890085452218e-01 nan 1.267497091804262455e-01 nan 7.125332041019223350e-01 7.461298911164810921e-01 5.947012186109033038e-01 7.012412320766741036e-01 1.973809157279663995e-01 1.239245777888538402e+00 1.087902002841437676e+00 1.141213974274754905e+00 1.024835471831885281e+00 1.108722567919371960e+00 5.791011930377208961e-01 6.382764203139099646e-01
3.400000000000000000e+05 nan nan nan nan nan nan 7.124996055489937197e-01 nan 5.681879600563396471e-01 nan 1.265220876485738388e-01 nan 7.125701814600908790e-01 7.460726975846888598e-01 5.943431893582479253e-01 7.082349569162117442e-01 1.976362508448527566e-01 1.266748125466537145e+00 1.091379024889424842e+00 1.149030092101742895e+00 1.025065216272684987e+00 1.110256765047877403e+00 5.774002998697735922e-01 6.372350017167132119e-01
3.440000000000000000e+05 nan nan nan nan nan nan 7.125805511058829200e-01 nan 5.678940731906697570e-01 nan 1.263788086733985128e-01 nan 7.125889993127326738e-01 7.463081838761602693e-01 5.947167632219431121e-01 7.076226420786466687e-01 1.945911414777494741e-01 1.273261538001275728e+00 1.094456819015730886e+00 1.156930962295216858e+00 1.025394755230615740e+00 1.110936875363297549e+00 5.747064735644649147e-01 6.373373523381925532e-01
3.480000000000000000e+05 nan nan nan nan nan nan 7.125387343901433690e-01 nan 5.677161928063105822e-01 nan 1.264318072968162454e-01 nan 7.125004534918446542e-01 7.462515947255816684e-01 5.945140059956826040e-01 7.066195640315269255e-01 1.969657859413889156e-01 1.264691705842941882e+00 1.097495131431475368e+00 1.163416728500140440e+00 1.025718687195879220e+00 1.110244278037469945e+00 5.728519799283887659e-01 6.377109413128589921e-01
3.520000000000000000e+05 nan nan nan nan nan nan 7.126104049263851659e-01 nan 5.674861200513282578e-01 nan 1.263821532685160121e-01 nan 7.124645769289941200e-01 7.464793230328602425e-01 5.946392229972714549e-01 7.060972785934351847e-01 1.969677205165556444e-01 1.286925797777601188e+00 1.100671257914411338e+00 1.171025804291630168e+00 1.026983308921034510e+00 1.111889146749926560e+00 5.708180772186409735e-01 6.367465220755501587e-01
3.560000000000000000e+05 nan nan nan nan nan nan 7.125048530259384671e-01 nan 5.672117664492353217e-01 nan 1.260177850794502175e-01 nan 7.125175649917168119e-01 7.464087886559021001e-01 5.943916295972277997e-01 7.091417385329690237e-01 1.963658935961735408e-01 1.299603453194575042e+00 1.104102043408286660e+00 1.179896734585525353e+00 1.027040981516371465e+00 1.112601577795041319e+00 5.703786432447379706e-01 6.363139256099838992e-01
3.600000000000000000e+05 nan nan nan nan nan nan 7.125157691512992164e-01 nan 5.669870447841047767e-01 nan 1.259299028871158355e-01 nan 7.125580343919942772e-01 7.462949069572097915e-01 5.940808229963108200e-01 7.162026985430655079e-01 1.948723720379636204e-01 1.317621802716764545e+00 1.106895012322597793e+00 1.187970560425092303e+00 1.027631089066642467e+00 1.111956001910142655e+00 5.682595965126185922e-01 6.371827026538635641e-01
3.640000000000000000e+05 nan nan nan nan nan nan 7.125528616330001341e-01 nan 5.667604264892529553e-01 nan 1.258405837458905496e-01 nan 7.124582090620552588e-01 7.467078724246156707e-01 5.945077204127349191e-01 7.155357803300004260e-01 1.964360444283325680e-01 1.316510620492720829e+00 1.110570152076627792e+00 1.195319769569868296e+00 1.028079318112623319e+00 1.113464771824906885e+00 5.672214779767053017e-01 6.360673885032109842e-01
3.680000000000000000e+05 nan nan nan nan nan nan 7.124755324131083478e-01 nan 5.664100952944940426e-01 nan 1.256517777864207264e-01 nan 7.125648983754487853e-01 7.466120707378074428e-01 5.945758631497140012e-01 7.171825769230620873e-01 1.972909953292781293e-01 1.347043776168693530e+00 1.113495552381436937e+00 1.204232689342987994e+00 1.029006353659221995e+00 1.113235798315109326e+00 5.660176605025284413e-01 6.355123717569082231e-01
3.720000000000000000e+05 nan nan nan nan nan nan 7.125652296220035264e-01 nan 5.662738834930740595e-01 nan 1.255313925360685146e-01 nan 7.125299179265400795e-01 7.468646464253417827e-01 5.942516540041685724e-01 7.188017139993176929e-01 1.989207080780918402e-01 1.380909399795430259e+00 1.116625919296129865e+00 1.212970600407002220e+00 1.028660965095902657e+00 1.115593314624206078e+00 5.649547347777620354e-01 6.371972380571133687e-01
3.760000000000000000e+05 nan nan nan nan nan nan 7.125578626608550792e-01 nan 5.661326607247841869e-01 nan 1.254301894954796270e-01 nan 7.125276097618726823e-01 7.468155214087908167e-01 5.946766754640455677e-01 7.199419312754654632e-01 1.994970930731650438e-01 1.386831504079728106e+00 1.119533603568344304e+00 1.221324722486199388e+00 1.029728697845452068e+00 1.116029003567312605e+00 5.632665464150807821e-01 6.366475201034343945e-01
3.800000000000000000e+05 nan nan nan nan nan nan 7.125168118395539540e-01 nan 5.659478845453603801e-01 nan 1.253206154835783681e-01 nan 7.125564445221368448e-01 7.469206768822680420e-01 5.942677483676546135e-01 7.282556196880760613e-01 1.987451166935589042e-01 1.379367131807684332e+00 1.122143362902427999e+00 1.231291893194035314e+00 1.030513211186377287e+00 1.116451270935290285e+00 5.616003982994435262e-01 6.359269610890787572e-01
3.840000000000000000e+05 nan nan nan nan nan nan 7.126035290047880721e-01 nan 5.657587626797193625e-01 nan 1.253752502194881713e-01 nan 7.125754267314998724e-01 7.467891178702039667e-01 5.940409903501395750e-01 7.239939613132433394e-01 1.974337740762980020e-01 1.380044195394497963e+00 1.124984141917428015e+00 1.240677637480508411e+00 1.031155000453198634e+00 1.117195526507064773e+00 5.603225771938408206e-01 6.360634965861802215e-01
3.880000000000000000e+05 nan nan nan nan nan nan 7.126267495454478018e-01 nan 5.655179659987522589e-01 nan 1.253222982972221899e-01 nan 7.125125452326699360e-01 7.470369577885470624e-01 5.941307275291747292e-01 7.299797821404465648e-01 2.004797030032957339e-01 1.386524555753487320e+00 1.127945829258856225e+00 1.249810306036572838e+00 1.031599244707044782e+00 1.117624416621897598e+00 5.590700784724760286e-01 6.347376020406241270e-01
3.920000000000000000e+05 nan nan nan nan nan nan 7.124991683639940732e-01 nan 5.652656196437837455e-01 nan 1.251531824871680298e-01 nan 7.125181487532945557e-01 7.471081917409712059e-01 5.938227908922725229e-01 7.355817999240000793e-01 1.999871909854452068e-01 1.403634226757024539e+00 1.130881059403099131e+00 1.259076128287629270e+00 1.032288302373214339e+00 1.119939504304769962e+00 5.584348166799401048e-01 6.348835319611080275e-01
3.960000000000000000e+05 nan nan nan nan nan nan 7.124672145464743256e-01 nan 5.650760561059511300e-01 nan 1.250365494470518368e-01 nan 7.125335385523289267e-01 7.471875728973934594e-01 5.936498023568999027e-01 7.326816634383701565e-01 1.994805883752509001e-01 1.410189795889740694e+00 1.133357789137682703e+00 1.269169031067250542e+00 1.033403657714691670e+00 1.121020083217582730e+00 5.575459486083751415e-01 6.362790264138535878e-01
4.000000000000000000e+05 nan nan nan nan nan nan 7.125091429222401018e-01 nan 5.648792873956294258e-01 nan 1.248018699579279966e-01 nan 7.125964579648634833e-01 7.472336664824134056e-01 5.938152028371218583e-01 7.360350880781820759e-01 2.001958077866884678e-01 1.432758351805327068e+00 1.136258757160381494e+00 1.279278837311067507e+00 1.034270463859268796e+00 1.121462594754427666e+00 5.565838668626941210e-01 6.363127426321039115e-01
4.100000000000000000e+05 nan nan nan nan nan nan 7.125929587230576123e-01 nan 5.645015282298769810e-01 nan 1.246362510807077911e-01 nan 7.125955143889211030e-01 7.473546167709109733e-01 5.937888437156010335e-01 7.257946686038023731e-01 1.973808306197955831e-01 1.458010212029773545e+00 1.143452022415860636e+00 1.303600319522920659e+00 1.036250489344608727e+00 1.123984798928164164e+00 5.538047944977261272e-01 6.353062461118735849e-01
4.200000000000000000e+05 nan nan nan nan nan nan 7.125495093408169556e-01 nan 5.642667182067858667e-01 nan 1.245109104093142377e-01 nan 7.124900382780271491e-01 7.474185895539399160e-01 5.941331602584396521e-01 7.183896862997583010e-01 1.993586366715913161e-01 1.497756015750986602e+00 1.149810322690606457e+00 1.329136542856860448e+00 1.038721058557299237e+00 1.127162971884473341e+00 5.519394910777701835e-01 6.362021648360947079e-01
4.300000000000000000e+05 nan nan nan nan nan nan 7.125326881503035725e-01 nan 5.639567506649247886e-01 nan 1.243795211942472917e-01 nan 7.124644015979878509e-01 7.476019469701646880e-01 5.946116718158206416e-01 7.252818548782355990e-01 2.012161986532259306e-01 1.584934935068956108e+00 1.156107594787213699e+00 1.354836703942655873e+00 1.040428777753189316e+00 1.129476504522604063e+00 5.497624378172492055e-01 6.365920155546899162e-01
4.400000000000000000e+05 nan nan nan nan nan nan 7.125715112391454165e-01 nan 5.633707943940313712e-01 nan 1.241162133851450022e-01 nan 7.125097028166059721e-01 7.477592460682366271e-01 5.949017129226780165e-01 7.347402381291571194e-01 1.973305393906894523e-01 1.602112272380947999e+00 1.161710785580576610e+00 1.381921941061256875e+00 1.043010441048420223e+00 1.134188786899906543e+00 5.475627908195210836e-01 6.369944978425632343e-01
4.500000000000000000e+05 nan nan nan nan nan nan 7.125303346110974934e-01 nan 5.625160441981533754e-01 nan 1.240821914844492113e-01 nan 7.124598614626048709e-01 7.479426871208382233e-01 5.955613336299576677e-01 7.400057212116278871e-01 1.993021780685797495e-01 1.633375856775687085e+00 1.168323047571697915e+00 1.408640295167888468e+00 1.045829512466105449e+00 1.136724721236435975e+00 5.456554930367513156e-01 6.374483122904063270e-01
4.600000000000000000e+05 nan nan nan nan nan nan 7.125932393025227185e-01 nan 5.608434968948229349e-01 nan 1.239343096741709616e-01 nan 7.125331042586694474e-01 7.480606129729672205e-01 5.941211356923850051e-01 7.421192062237820242e-01 1.985865419898697470e-01 1.696817182050086803e+00 1.173521755498579733e+00 1.435583331303843746e+00 1.048284631791970734e+00 1.140877576825591877e+00 5.436358765355304712e-01 6.389034529663202289e-01
4.700000000000000000e+05 nan nan nan nan nan nan 7.125511198996854478e-01 nan 5.593800892010106773e-01 nan 1.239572600878727088e-01 nan 7.125674098728669303e-01 7.480750581844354263e-01 5.919693214283510141e-01 7.391140087420863258e-01 2.001433816775328722e-01 1.689354425057517206e+00 1.179460290493433039e+00 1.462576421865728893e+00 1.051013008654760217e+00 1.144592084617670258e+00 5.428984934474090362e-01 6.403315876343367297e-01
4.800000000000000000e+05 nan nan nan nan nan nan 7.125850626737839644e-01 nan 5.582743831451379979e-01 nan 1.237727372135179194e-01 nan 7.125309155985526388e-01 7.484385392941114157e-01 5.911509114339408288e-01 7.337287907574447932e-01 2.026705692761606170e-01 1.719463511649997667e+00 1.184934268293194704e+00 1.490164863556749042e+00 1.053591917699672198e+00 1.149144643697853407e+00 5.418442420909354018e-01 6.406058145109693180e-01
4.900000000000000000e+05 nan nan nan nan nan nan 7.126058118237998951e-01 nan 5.574216055996620289e-01 nan 1.238151699836304714e-01 nan 7.126358235854421963e-01 7.487413991992817319e-01 5.908639751050868139e-01 7.227030391505506746e-01 2.022887248271462712e-01 1.731689861896436922e+00 1.190793652562154303e+00 1.516489739325589170e+00 1.056342308621024406e+00 1.152411173630538466e+00 5.406085015910779834e-01 6.417016990730086690e-01
5.000000000000000000e+05 nan nan nan nan nan nan 7.125967222309604887e-01 nan 5.567802331068568700e-01 nan 1.236002522935688575e-01 nan 7.125740457582072640e-01 7.486807473652582479e-01 5.905443196297808228e-01 7.308328000274426639e-01 2.045611511128964111e-01 1.791325837027990087e+00 1.195349402511445280e+00 1.544036912144405749e+00 1.059305874644689505e+00 1.157785873849853209e+00 5.395064104230360424e-01 6.415411271914205349e-01
5.100000000000000000e+05 nan nan nan nan nan nan 7.125919718440083539e-01 nan 5.563685196776978481e-01 nan 1.233671389619171721e-01 nan 7.126280498924323359e-01 7.488368569511031358e-01 5.891472273813894711e-01 7.261279332191262759e-01 2.092493808586869675e-01 1.826739533524935677e+00 1.200848931997428037e+00 1.572686120989536862e+00 1.061715372513047040e+00 1.161292484825773297e+00 5.392901349579869441e-01 6.423902917688902869e-01
5.200000000000000000e+05 nan nan nan nan nan nan 7.124872909578450209e-01 nan 5.560134566378641674e-01 nan 1.231853081377405346e-01 nan 7.125355661641844529e-01 7.487544340404348464e-01 5.888293916345878065e-01 7.428287022004325113e-01 2.105198185390225463e-01 1.802756974992793193e+00 1.204821948347970295e+00 1.599589194620521182e+00 1.064482655092448216e+00 1.165783800096416023e+00 5.375188850262230256e-01 6.443399689199434954e-01
5.300000000000000000e+05 nan nan nan nan nan nan 7.125726053572357666e-01 nan 5.558747851729746170e-01 nan 1.230426909787926404e-01 nan 7.125197616046022864e-01 7.486277150810828340e-01 5.886816615000134423e-01 7.399779238233262779e-01 2.100233741097685680e-01 1.846151831374335028e+00 1.209851895666134158e+00 1.628727794641842141e+00 1.067639462741016620e+00 1.169840035133148382e+00 5.378898641416380855e-01 6.450562819725458308e-01
5.400000000000000000e+05 nan nan nan nan nan nan 7.125788243363370134e-01 nan 5.557932597110448736e-01 nan 1.230759165488645862e-01 nan 7.126635676656782881e-01 7.490561146895821087e-01 5.885100495877088056e-01 7.446817744848969189e-01 2.103995673800010680e-01 1.887453617660205918e+00 1.214343443702576408e+00 1.654303984161690888e+00 1.070943590878168372e+00 1.173816335077687123e+00 5.374969417766759516e-01 6.446927583853903077e-01
5.500000000000000000e+05 nan nan nan nan nan nan 7.126356733937750931e-01 nan 5.555511510474927528e-01 nan 1.227123834680508424e-01 nan 7.125949927062457112e-01 7.490385971484208039e-01 5.879932409618275901e-01 7.489872316526513529e-01 2.142807209661388157e-01 1.893821259977250815e+00 1.218706676539786482e+00 1.683485027290299030e+00 1.073479528304566166e+00 1.178603970134645129e+00 5.364918921363536208e-01 6.458233705606144515e-01
5.600000000000000000e+05 nan nan nan nan nan nan 7.125622491856375973e-01 nan 5.554937249838323154e-01 nan 1.228375026165448303e-01 nan 7.125196346057990349e-01 7.490611562234100740e-01 5.880993384956487713e-01 7.466170944412224841e-01 2.135273486560233525e-01 1.929495416814021924e+00 1.223243744884606299e+00 1.710862176980301630e+00 1.076876317893339152e+00 1.183981139700206464e+00 5.362978841869153745e-01 6.474015348396602310e-01
5.700000000000000000e+05 nan nan nan nan nan nan 7.125826153865790769e-01 nan 5.551897366521826305e-01 nan 1.226267841671859343e-01 nan 7.125497793614069542e-01 7.492036366559439164e-01 5.879127238752550610e-01 7.483731727218637664e-01 2.166640607221257397e-01 1.952237944811762826e+00 1.227244648308920771e+00 1.737982453904709956e+00 1.079525287040996595e+00 1.189726271425979309e+00 5.349543979154883777e-01 6.484302858363217847e-01
5.800000000000000000e+05 nan nan nan nan nan nan 7.125923679784079701e-01 nan 5.550857543439354780e-01 nan 1.226330335173205499e-01 nan 7.125863649106186637e-01 7.493024934855547770e-01 5.880125749231586152e-01 7.426932364047926782e-01 2.156425843592483516e-01 1.961046986272078740e+00 1.231469824906580968e+00 1.764270476667678000e+00 1.082749712871292846e+00 1.195435923217619933e+00 5.347952836273233146e-01 6.491978565621050468e-01
5.900000000000000000e+05 nan nan nan nan nan nan 7.125689747580146172e-01 nan 5.548957400978258292e-01 nan 1.225973597225408496e-01 nan 7.125456707201184292e-01 7.494011205637101103e-01 5.882528619073481568e-01 7.489795534123258047e-01 2.198658934509840068e-01 1.961893657447280948e+00 1.235436481016918053e+00 1.792071613473560587e+00 1.086210274253883279e+00 1.199153139749741026e+00 5.341824654386069238e-01 6.499724743067698540e-01
6.000000000000000000e+05 nan nan nan nan nan nan 7.125734649041930435e-01 nan 5.546841906119068799e-01 nan 1.225036471162123802e-01 nan 7.125310662495802916e-01 7.493200980373651010e-01 5.882860805557333927e-01 7.530276743749025892e-01 2.238777522230275818e-01 2.018939505836633952e+00 1.239355950189402922e+00 1.820051229691460382e+00 1.089277957500343508e+00 1.205839779460394556e+00 5.360131634695182168e-01 6.486440641403756757e-01
6.100000000000000000e+05 nan nan nan nan nan nan 7.125687315969446711e-01 nan 5.545408213368316908e-01 nan 1.223571815027302279e-01 nan 7.125632965682289210e-01 7.496511466511102117e-01 5.881850685131594370e-01 7.605923715820891440e-01 2.235061968255632192e-01 2.047635405688832400e+00 1.243743112006403750e+00 1.846233113398454195e+00 1.092878102356327652e+00 1.208303267983563689e+00 5.363129721407975392e-01 6.511924817998643311e-01
6.200000000000000000e+05 nan nan nan nan nan nan 7.125027284987368592e-01 nan 5.543851621258587548e-01 nan 1.223325749234799587e-01 nan 7.125450646045660141e-01 7.495917910501297410e-01 5.879563470089598232e-01 7.555272620797095495e-01 2.265984349596688874e-01 2.025214994514915379e+00 1.246973277227318322e+00 1.873732215996684491e+00 1.096126063992330923e+00 1.213771149138311412e+00 5.355428987665927787e-01 6.526733928012955488e-01
6.300000000000000000e+05 nan nan nan nan nan nan 7.125826954923386580e-01 nan 5.543071100458986100e-01 nan 1.222598668782101383e-01 nan 7.125412130354533691e-01 7.495580181108018047e-01 5.880132043442605205e-01 7.524902610637893563e-01 2.310353667159933677e-01 2.111624515705936567e+00 1.250644632108252718e+00 1.900236665851260609e+00 1.099197234312390359e+00 1.220560757631123483e+00 5.372555308471387292e-01 6.519087356219213092e-01
6.400000000000000000e+05 nan nan nan nan nan nan 7.125948546426836838e-01 nan 5.540974356158114844e-01 nan 1.220074823723049234e-01 nan 7.125541612530899016e-01 7.497417658441214439e-01 5.881376759021270662e-01 7.574921819191784422e-01 2.338858043115717433e-01 2.150117662521126682e+00 1.254283891412087515e+00 1.925188128497359985e+00 1.101947886569929924e+00 1.225260078783463547e+00 5.356671730981037438e-01 6.520363704738170174e-01
6.500000000000000000e+05 nan nan nan nan nan nan 7.125860049872567714e-01 nan 5.538847647029105925e-01 nan 1.220018551373232840e-01 nan 7.125545212718954469e-01 7.498045976015980107e-01 5.880994817904527938e-01 7.600381981065025272e-01 2.347330600723882554e-01 2.191647388028358456e+00 1.257596844595086250e+00 1.951778906784056078e+00 1.105514724786327951e+00 1.230593027062509615e+00 5.337007256073927897e-01 6.532001973283808605e-01
6.600000000000000000e+05 nan nan nan nan nan nan 7.125962643229080129e-01 nan 5.537199191817171462e-01 nan 1.216288176933200960e-01 nan 7.126683369035667903e-01 7.498809809348024880e-01 5.873363182917484826e-01 7.600141061144169985e-01 2.362560928456563514e-01 2.175333593880402372e+00 1.260960597022486640e+00 1.978257132905040461e+00 1.109033816184219257e+00 1.235884160802559695e+00 5.356334535155437004e-01 6.535410804081618341e-01
6.700000000000000000e+05 nan nan nan nan nan nan 7.126322397206760195e-01 nan 5.537069893186105096e-01 nan 1.216779329181317537e-01 nan 7.125912767901383393e-01 7.497866165408459960e-01 5.870855544170984208e-01 7.645629828361704128e-01 2.354980529776728448e-01 2.137813490642089143e+00 1.264831172121386516e+00 2.003761300840006587e+00 1.112242515096987239e+00 1.241811631028360674e+00 5.353141342311349415e-01 6.548412772918890123e-01
6.800000000000000000e+05 nan nan nan nan nan nan 7.124901637571902091e-01 nan 5.535114932476877803e-01 nan 1.214571765013648247e-01 nan 7.126112294031141658e-01 7.497099341873685319e-01 5.857761853286452824e-01 7.484302927048813725e-01 2.392818463387040850e-01 2.143532758797074500e+00 1.267975031608395753e+00 2.030799874704907637e+00 1.116303256652588338e+00 1.248508226740351112e+00 5.365728975798500500e-01 6.554276754003733885e-01
6.900000000000000000e+05 nan nan nan nan nan nan 7.126002862593636689e-01 nan 5.535233378065447241e-01 nan 1.213128433617864516e-01 nan 7.126797128969932782e-01 7.499938305608587763e-01 5.865385172060781915e-01 7.533566287949353679e-01 2.397499232958690274e-01 2.178091902238584066e+00 1.271388670336004223e+00 2.056258340524133477e+00 1.120003706928388798e+00 1.252941713730406414e+00 5.362351567023591059e-01 6.562664130449146205e-01
7.000000000000000000e+05 nan nan nan nan nan nan 7.125917600762289306e-01 nan 5.532242890205649744e-01 nan 1.211494850830124592e-01 nan 7.126556908993226802e-01 7.501856718314308115e-01 5.863774999036150959e-01 7.553132385395967541e-01 2.386952197814917187e-01 2.227435337248844682e+00 1.274974590196573443e+00 2.082544629358796584e+00 1.123105951479298259e+00 1.259710346037107076e+00 5.360553419641338468e-01 6.564048279792882301e-01
7.100000000000000000e+05 nan nan nan nan nan nan 7.126028279163971746e-01 nan 5.531041973215392593e-01 nan 1.206839837349836103e-01 nan 7.126083490086358996e-01 7.501652572881731817e-01 5.862788580795607052e-01 7.683753498932700543e-01 2.433310040573442024e-01 2.227064782517232722e+00 1.278052278414234522e+00 2.107769200402390908e+00 1.127479863278213923e+00 1.265271359367500015e+00 5.357613945451877857e-01 6.568941387886948480e-01
7.200000000000000000e+05 nan nan nan nan nan nan 7.125862209517940249e-01 nan 5.528841573222903483e-01 nan 1.204476910905238896e-01 nan 7.126376650287529202e-01 7.500422868371806606e-01 5.865111684497525957e-01 7.614760135576259525e-01 2.437019453667733926e-01 2.263519888912507660e+00 1.281340023639334635e+00 2.133622492367448498e+00 1.130416328322143560e+00 1.271299164335196741e+00 5.373889702941244684e-01 6.562538189074654804e-01
7.300000000000000000e+05 nan nan nan nan nan nan 7.125378426929674935e-01 nan 5.529134245937787906e-01 nan 1.201715752934870152e-01 nan 7.126290584514134441e-01 7.501940020877817528e-01 5.858960699679860440e-01 7.605718151182371267e-01 2.464928535401295362e-01 2.316988749110101775e+00 1.285240260275563928e+00 2.157109714785587329e+00 1.134296479847216599e+00 1.276154617994346374e+00 5.368525350111330585e-01 6.588358119178234773e-01
7.400000000000000000e+05 nan nan nan nan nan nan 7.125126962955412591e-01 nan 5.528575497723513532e-01 nan 1.201337521561921251e-01 nan 7.126682257308818436e-01 7.503263522821121967e-01 5.859894656652583356e-01 7.480001052174882759e-01 2.445662739687886611e-01 2.310931373927125332e+00 1.288045985917116498e+00 2.183277399015077780e+00 1.137784483586159023e+00 1.281807650938348697e+00 5.392545617333478480e-01 6.568879307337720519e-01
7.500000000000000000e+05 nan nan nan nan nan nan 7.125574553929802102e-01 nan 5.528925287729931082e-01 nan 1.200958387783000320e-01 nan 7.125984786880603661e-01 7.501111912296828388e-01 5.861532208755610984e-01 7.610093138858984307e-01 2.458248649277901821e-01 2.369081248093045655e+00 1.291493319584326560e+00 2.207205692577375977e+00 1.142082073241176055e+00 1.288180875348498677e+00 5.375699196947774094e-01 6.590875875530567418e-01
7.600000000000000000e+05 nan nan nan nan nan nan 7.125178298222287765e-01 nan 5.528598505882739156e-01 nan 1.200446116313589329e-01 nan 7.126887482872092949e-01 7.502361916330805292e-01 5.860359980143682312e-01 7.666448333177525720e-01 2.522086845041219272e-01 2.409050290954324325e+00 1.294046832894561350e+00 2.231098520698883814e+00 1.145135790866133041e+00 1.294701727159673244e+00 5.392498699764661785e-01 6.608874734463749956e-01
7.700000000000000000e+05 nan nan nan nan nan nan 7.125225193847317673e-01 nan 5.527950264137115877e-01 nan 1.196881287297952012e-01 nan 7.126941963597485108e-01 7.501548729409485139e-01 5.859617773180820777e-01 7.637725398614405581e-01 2.504601494785941296e-01 2.391006185661300965e+00 1.297389845286816223e+00 2.256239150364530932e+00 1.148635116128493561e+00 1.300892645799403446e+00 5.388683038272045200e-01 6.601246262566331513e-01
7.800000000000000000e+05 nan nan nan nan nan nan 7.124444596083385761e-01 nan 5.527871378608024688e-01 nan 1.198305293278028871e-01 nan 7.125684182096787556e-01 7.501137648249404100e-01 5.856401577987837559e-01 7.647830663937182916e-01 2.537660210188622534e-01 2.405786128500498666e+00 1.299903184899421804e+00 2.280275336325477298e+00 1.152492697156209722e+00 1.307319857016733256e+00 5.398863202082683221e-01 6.614851270650614623e-01
7.900000000000000000e+05 nan nan nan nan nan nan 7.124446588050432627e-01 nan 5.528050517877820536e-01 nan 1.194570240406864770e-01 nan 7.126152931477441888e-01 7.501236766310874771e-01 5.862810817478558700e-01 7.738076265792214192e-01 2.553317991722902636e-01 2.429285264454910998e+00 1.302742850434021715e+00 2.304915629518493603e+00 1.156261469126661501e+00 1.312706570670067574e+00 5.394774582852871481e-01 6.612116737990841875e-01
8.000000000000000000e+05 nan nan nan nan nan nan 7.125115302244982018e-01 nan 5.528582798091766781e-01 nan 1.196760270257097858e-01 nan 7.126581969798980731e-01 7.503291069897677357e-01 5.861449114837489205e-01 7.685972447668403262e-01 2.551342079787094486e-01 2.455458340735473755e+00 1.305426770297222205e+00 2.328160439857496211e+00 1.160311045307176325e+00 1.319090277197533023e+00 5.384942666055462235e-01 6.607417348321927841e-01
8.100000000000000000e+05 nan nan nan nan nan nan 7.124775649538115374e-01 nan 5.527165982274778733e-01 nan 1.193010743070484353e-01 nan 7.126263109426339559e-01 7.502357099005599883e-01 5.855774939427857984e-01 7.709608809245734884e-01 2.578635122594444828e-01 2.486587714836103302e+00 1.308595050231971868e+00 2.351704426509119372e+00 1.164241012707620149e+00 1.324822864943140832e+00 5.406522732591266811e-01 6.602131644598212556e-01
8.200000000000000000e+05 nan nan nan nan nan nan 7.124714625950467894e-01 nan 5.527200921229292740e-01 nan 1.191938920235006832e-01 nan 7.126188825081019029e-01 7.501266143087299554e-01 5.860100301939054068e-01 7.663982184073970805e-01 2.566339781870826675e-01 2.529841620623930698e+00 1.310677374512043469e+00 2.375733618370686084e+00 1.168264244142062092e+00 1.330868431915555927e+00 5.403602508503073665e-01 6.614763918160161404e-01
8.300000000000000000e+05 nan nan nan nan nan nan 7.124458024014650448e-01 nan 5.526820110996928381e-01 nan 1.191734080818786651e-01 nan 7.125111534088780507e-01 7.503052052573444541e-01 5.858114335846733578e-01 7.779508753349458905e-01 2.607591210276911653e-01 2.515187004239491486e+00 1.313864832082324297e+00 2.398926203585218353e+00 1.171779442010168371e+00 1.338009489607161040e+00 5.413569873235435370e-01 6.626641126570259610e-01
8.400000000000000000e+05 nan nan nan nan nan nan 7.124409913009387418e-01 nan 5.526819187628395635e-01 nan 1.190758317855678400e-01 nan 7.126459480018556558e-01 7.502923728641839318e-01 5.861809300309550608e-01 7.784603106811202045e-01 2.667766909852421486e-01 2.491561802022892902e+00 1.315633211803601821e+00 2.422499434955466935e+00 1.175802688734298496e+00 1.344304304040204290e+00 5.410943256079736585e-01 6.619768797905830615e-01
8.500000000000000000e+05 nan nan nan nan nan nan 7.124849153007069003e-01 nan 5.525732421442077769e-01 nan 1.189438251156442333e-01 nan 7.126980283773743929e-01 7.500985995562281516e-01 5.858319556712912046e-01 7.847138566844732432e-01 2.654909241632165129e-01 2.489259709120615227e+00 1.318258644137135560e+00 2.446422697267112145e+00 1.179024073543583517e+00 1.349684727211811541e+00 5.429600493350864587e-01 6.645527164500659723e-01
8.600000000000000000e+05 nan nan nan nan nan nan 7.124554438342169949e-01 nan 5.526216797959661031e-01 nan 1.188756845760767789e-01 nan 7.126814181684256733e-01 7.505642697168746214e-01 5.860272174786571586e-01 7.724549809860261629e-01 2.674038150664127533e-01 2.529941732592915216e+00 1.320415536190719052e+00 2.468806210060707773e+00 1.183312118492772402e+00 1.356183089444037426e+00 5.440404518393290312e-01 6.657181084233509960e-01
8.700000000000000000e+05 nan nan nan nan nan nan 7.124183031200675975e-01 nan 5.525419350665243812e-01 nan 1.189054833303810482e-01 nan 7.126122689126954679e-01 7.506503105218846894e-01 5.866531957885084969e-01 7.645128413249521193e-01 2.680317267776007872e-01 2.579357683198749029e+00 1.323460655191385893e+00 2.492042907563239318e+00 1.186504804363831544e+00 1.362108493305707491e+00 5.456459487025210331e-01 6.662422884631749032e-01
8.800000000000000000e+05 nan nan nan nan nan nan 7.124708935879635607e-01 nan 5.525874815620666070e-01 nan 1.186796999421456944e-01 nan 7.127033580723789452e-01 7.504981887257095030e-01 5.865660205702004637e-01 7.718358894353540833e-01 2.721283703628987749e-01 2.657725190661700321e+00 1.325526050474952644e+00 2.514555836853465731e+00 1.190251094543683497e+00 1.368180203524010929e+00 5.443260375790817118e-01 6.679313857634706642e-01
8.900000000000000000e+05 nan nan nan nan nan nan 7.124545224257647913e-01 nan 5.525321454516761710e-01 nan 1.183842641389365041e-01 nan 7.126784677207439467e-01 7.506528297252096360e-01 5.863088043028105156e-01 7.663938610924387884e-01 2.747339577840097746e-01 2.696876306714356630e+00 1.327705578357373017e+00 2.536716447958794696e+00 1.194453643874584081e+00 1.373690282250100703e+00 5.444784120200655275e-01 6.689258945171768778e-01
9.000000000000000000e+05 nan nan nan nan nan nan 7.124042527999485674e-01 nan 5.525039018568298488e-01 nan 1.185017013667486879e-01 nan 7.126199021992019045e-01 7.506676728618579819e-01 5.866281432112065986e-01 7.839567587242184388e-01 2.793658361043686034e-01 2.786521841766848251e+00 1.330502213817281731e+00 2.559504707332055151e+00 1.198493270757530205e+00 1.381238731562269839e+00 5.466156992732574826e-01 6.677290000894966493e-01
9.100000000000000000e+05 nan nan nan nan nan nan 7.123854132914779758e-01 nan 5.525106354972427747e-01 nan 1.186741158847052502e-01 nan 7.126292217272190976e-01 7.507420413923178160e-01 5.867720873514932212e-01 8.005659087561183274e-01 2.788654741299456674e-01 2.772975397698355771e+00 1.332324579670524312e+00 2.580396001405460105e+00 1.201278607707734869e+00 1.386127487646876766e+00 5.470019962248937606e-01 6.673354749239333028e-01
9.200000000000000000e+05 nan nan nan nan nan nan 7.124574155599081582e-01 nan 5.524327238080862790e-01 nan 1.182712457363432890e-01 nan 7.126896316107895757e-01 7.507420004403435598e-01 5.866864769182283945e-01 7.790886982507798653e-01 2.773316858682793873e-01 2.734574358858902876e+00 1.334543626307514330e+00 2.602744855121874590e+00 1.204688903437749925e+00 1.392089297762526989e+00 5.477150851013459221e-01 6.695884345533482662e-01
9.300000000000000000e+05 nan nan nan nan nan nan 7.124816395411016634e-01 nan 5.523151229286573649e-01 nan 1.183309607746590303e-01 nan 7.126540599874708892e-01 7.508493917807420592e-01 5.856231827120351729e-01 7.726839734105537261e-01 2.842385007697924015e-01 2.705334646771835327e+00 1.335963632856368433e+00 2.625094194486205623e+00 1.208587443733342814e+00 1.399322011790293363e+00 5.469983730643594999e-01 6.687326634002712655e-01
9.400000000000000000e+05 nan nan nan nan nan nan 7.124362969169677484e-01 nan 5.523531729829931347e-01 nan 1.182301401478941527e-01 nan 7.126608372012149806e-01 7.506565165003997731e-01 5.851367923140911032e-01 7.839041447906394122e-01 2.841975922386563158e-01 2.716143205023582752e+00 1.338755591256524990e+00 2.647752576444988737e+00 1.213074378590844216e+00 1.404432389034789619e+00 5.485894583738908370e-01 6.702547495446904424e-01
9.500000000000000000e+05 nan nan nan nan nan nan 7.125197638903741915e-01 nan 5.523270670574651486e-01 nan 1.180781601761385219e-01 nan 7.126869365840995396e-01 7.509721363161524499e-01 5.846727513751359684e-01 7.869150994918440167e-01 2.854606411697805379e-01 2.737769932338086409e+00 1.340360460256163178e+00 2.668381514483751715e+00 1.217043901248293647e+00 1.411452727104391069e+00 5.488594381635077957e-01 6.682906110902674390e-01
9.600000000000000000e+05 nan nan nan nan nan nan 7.124888013168210188e-01 nan 5.523778902422448178e-01 nan 1.176206682781543861e-01 nan 7.127022588872055087e-01 7.507679809885807742e-01 5.838694890163586004e-01 7.786471746789258574e-01 2.951866399264371776e-01 2.728164172216714700e+00 1.342272781692683381e+00 2.690283156899555994e+00 1.219934155709217372e+00 1.417869859007404809e+00 5.498516526208053756e-01 6.696332514195557639e-01
9.700000000000000000e+05 nan nan nan nan nan nan 7.125154547015124518e-01 nan 5.520947172049224250e-01 nan 1.176668890349571173e-01 nan 7.125537873927360044e-01 7.507031872623137758e-01 5.837668903003736531e-01 7.782213639231712055e-01 2.895049277066998883e-01 2.764612211442196710e+00 1.344028382303511737e+00 2.711987267893189113e+00 1.223311210679762562e+00 1.424615455796376162e+00 5.500604156803771128e-01 6.700345833369094617e-01
9.800000000000000000e+05 nan nan nan nan nan nan 7.125439245282798595e-01 nan 5.520250489724615184e-01 nan 1.176579301462684357e-01 nan 7.126201815943993267e-01 7.508845080531905136e-01 5.838332800619794316e-01 7.752846885704028912e-01 2.886246830229030058e-01 2.793231350728531126e+00 1.346066249628349754e+00 2.732023113710305928e+00 1.226979492361984558e+00 1.428919834034041880e+00 5.502665441595400164e-01 6.700882736346838175e-01
9.900000000000000000e+05 nan nan nan nan nan nan 7.125229004758828477e-01 nan 5.518831873397003207e-01 nan 1.174278182969498430e-01 nan 7.126013986174395409e-01 7.508731522656283408e-01 5.831560850364579940e-01 7.821678583435043297e-01 2.886776495500701367e-01 2.815020575722528839e+00 1.348586562033721847e+00 2.753782586961755818e+00 1.231038089937775304e+00 1.435906364041329430e+00 5.507113409081452193e-01 6.702800239365555024e-01
1.000000000000000000e+06 nan nan nan nan nan nan 7.125174643419797116e-01 nan 5.514287414974757828e-01 nan 1.173812005212400977e-01 nan 7.126537657620207744e-01 7.508971709140418449e-01 5.832809673448329235e-01 7.858264520799336239e-01 2.893718658519564002e-01 2.872295888977988376e+00 1.349885449363144918e+00 2.773590112487291925e+00 1.234361399076829624e+00 1.441987952414457430e+00 5.507954600904273468e-01 6.714151670622395818e-01
