# Supplementary material for: Three learning stages and accuracy–efficiency tradeoff of restricted Boltzmann machines
Source: Nat Commun. 2022 Sep 17;13:5474. doi: 10.1038/s41467-022-33126-x (PMC9482660; doi:10.1038/s41467-022-33126-x)
Supplement: Supplementary file 3 — Source Data [file 41467_2022_33126_MOESM3_ESM.zip › source_data/Fig2b-tau_theta.dat]

# \tau_\theta
# column label: panel_column,panel_row,number_of_hidden_units
# training_epoch 0,0,N=16 0,0,N=64 0,1,N=16 0,1,N=64 0,2,N=16 0,2,N=64 1,0,N=16 1,0,N=64 1,1,N=16 1,1,N=64 1,2,N=16 1,2,N=64 2,0,N=16 2,0,N=64 2,1,N=16 2,1,N=64 2,2,N=16 2,2,N=64 3,0,N=16 3,0,N=64 3,1,N=16 3,1,N=64 3,2,N=16 3,2,N=64
0.000000000000000000e+00 1.000213841636933498e+00 1.000492440418232931e+00 1.001791098738735730e+00 9.973396994293100004e-01 1.000571552292090827e+00 1.000294512783722611e+00 9.994989713735134007e-01 9.977293818284541649e-01 1.002371910179645331e+00 9.975457498305250192e-01 9.971579604188562929e-01 9.949114120724640298e-01 9.991673103858882410e-01 1.010391838041206469e+00 1.000168593473331979e+00 1.003582181252062222e+00 9.973381395431907270e-01 9.972121456886057222e-01 9.950483925973451216e-01 1.001277610152943698e+00 1.000690781108451999e+00 1.005643150712919098e+00 9.920665504951525770e-01 1.001508164570573456e+00
1.000000000000000000e+00 1.001757010115723601e+00 1.004182130946995599e+00 1.007050534443940437e+00 1.005107831673951679e+00 1.004106608634698139e+00 1.012073783306356667e+00 1.003260334157352274e+00 1.001493211075100920e+00 1.004981145994138458e+00 1.011363033932000999e+00 1.005711857103705142e+00 1.011116264817457866e+00 1.001371880082082111e+00 1.001575271566839787e+00 1.001837637727115204e+00 1.008901325275985084e+00 1.003281466093858709e+00 1.008696968742948341e+00 1.000647338422901544e+00 1.004646884104424931e+00 1.000914312910979653e+00 9.997826775894894658e-01 1.000929212745103047e+00 1.001772147143741964e+00
2.000000000000000000e+00 1.005128272584709936e+00 9.984881633892662700e-01 1.013317642291371667e+00 1.013386862202825256e+00 1.016082964074441097e+00 1.018608304191894298e+00 1.002079209985611064e+00 1.001904534428022187e+00 1.008233167153326892e+00 1.010227350075503017e+00 1.011910816527914037e+00 1.015871772103347448e+00 1.000918631570614226e+00 1.002646415447164152e+00 1.010334419776242942e+00 1.009107921199454694e+00 1.013417903704221690e+00 1.016754210059231500e+00 1.001269520241273359e+00 9.988796886325254087e-01 9.994671974509538037e-01 9.999449915254972066e-01 1.002013977265461930e+00 9.985756934734990597e-01
4.000000000000000000e+00 1.003206134287421891e+00 1.007667768597857005e+00 1.019961542101586627e+00 1.014798020926131139e+00 1.032301498156301234e+00 1.020364530062962238e+00 1.005564654550641368e+00 1.004803264367954307e+00 1.019966400144468821e+00 1.019719750154414406e+00 1.029793555878557587e+00 1.023448120412224771e+00 1.005632776749848967e+00 1.003782670214893757e+00 1.020316386647648121e+00 1.018870987346206292e+00 1.031900606839303736e+00 1.014718477346263636e+00 9.982574538300026390e-01 9.958669491204684698e-01 9.977606622729163766e-01 9.993222658559958171e-01 1.000689289757657585e+00 9.996117559547810227e-01
7.000000000000000000e+00 1.010635009406408713e+00 1.008238392449632315e+00 1.044255688396750870e+00 1.017734688334649196e+00 1.063685181428561943e+00 1.022497648929674208e+00 1.011668191077279122e+00 1.004060714869721593e+00 1.038713344008009187e+00 1.015116129264112210e+00 1.068978371888167134e+00 1.014722273836750732e+00 1.011547702914568969e+00 1.004599149407865655e+00 1.036903888184558475e+00 1.020251907370502975e+00 1.060749053780923212e+00 1.021930272913010196e+00 1.000241200620565207e+00 1.001047117472507741e+00 1.002177285369511450e+00 9.987051588837891902e-01 9.969297621966862755e-01 1.005727909295452527e+00
1.000000000000000000e+01 1.017405011601178355e+00 1.009028134237713203e+00 1.056590328119975997e+00 1.017999686476308341e+00 1.089925377432427123e+00 1.017577078999200690e+00 1.015673372129388907e+00 1.005297063792305323e+00 1.057054216244606382e+00 1.015654319979966136e+00 1.083576277896153073e+00 1.018941023971723592e+00 1.012658511566697062e+00 1.005102206541778953e+00 1.053042934132171426e+00 1.014660993695282620e+00 1.082779293779620788e+00 1.015626719207780804e+00 1.000491135528939424e+00 1.006624038677474964e+00 1.000334153397472559e+00 9.999593566454396676e-01 9.983551006824065155e-01 9.965203053716799042e-01
1.300000000000000000e+01 1.018418490386777009e+00 1.006490664359471321e+00 1.068354541399967550e+00 1.023370270482740096e+00 1.091073751057690000e+00 1.018506829354079768e+00 1.020387816894747779e+00 1.009182580146258390e+00 1.058875615075725474e+00 1.018677535767172682e+00 1.088674244925140755e+00 1.012284570953404961e+00 1.019223974022221757e+00 1.004830335765846572e+00 1.067568881556536953e+00 1.012042221984152057e+00 1.093099533959084102e+00 1.017171813077859088e+00 1.000434593549925255e+00 1.007959669958831572e+00 9.991012723439475218e-01 9.998806085175381275e-01 1.004583337099336005e+00 1.001985916769736917e+00
1.600000000000000000e+01 1.018217600658394728e+00 1.008016912651645836e+00 1.074974234705526666e+00 1.018319103773511092e+00 1.083274133913123993e+00 1.014061517542140578e+00 1.017778225940704662e+00 1.004667034473167186e+00 1.065248861295345462e+00 1.019778625384054838e+00 1.087642177274913635e+00 1.018136510018596397e+00 1.021762951601062230e+00 1.003140762443354150e+00 1.072112313804347572e+00 1.020305925451935547e+00 1.100078816805966309e+00 1.012034110875377424e+00 9.964954807913274371e-01 1.004256647983371886e+00 1.003743983917357196e+00 9.930084595045819418e-01 1.008132528200193834e+00 1.000274235998223959e+00
2.000000000000000000e+01 1.022428270531931416e+00 1.005881766961473689e+00 1.072951000449346548e+00 1.016524277098437068e+00 1.073404824317838901e+00 1.010760586171915776e+00 1.022815065747812557e+00 1.006804711515267181e+00 1.073256256501427419e+00 1.023186677175107473e+00 1.077581670728161800e+00 1.009506620460128845e+00 1.024915940032484540e+00 1.009859011157960840e+00 1.075518644365401233e+00 1.018810766865253736e+00 1.091130754749891851e+00 1.013169862395507881e+00 9.996767814178664224e-01 1.002785377492512398e+00 1.003173152741934526e+00 1.005356683567739440e+00 9.964323881959483709e-01 1.002251459538366474e+00
3.000000000000000000e+01 1.021791029687169061e+00 1.006414443977691864e+00 1.078708464210591078e+00 1.020703915771945747e+00 1.069120990333771504e+00 1.012738499890057486e+00 1.025528606192267711e+00 1.005979810946892261e+00 1.077177661827454447e+00 1.017998946009287753e+00 1.063954930987265346e+00 1.016750626761396159e+00 1.022535940814087052e+00 9.987336505750743498e-01 1.086417208865084527e+00 1.016792668046259340e+00 1.087319794350904534e+00 1.015054446286948853e+00 1.006731181129245423e+00 1.003425689731072268e+00 9.991593580195244906e-01 1.003400962660592644e+00 1.000063727293553750e+00 1.006066385989076384e+00
4.000000000000000000e+01 1.024572790683473400e+00 1.003722952587188022e+00 1.083803562319562541e+00 1.017818646953162931e+00 1.062277558238089670e+00 1.011245702397124191e+00 1.028155907712110517e+00 1.012954714099441933e+00 1.080785688814400070e+00 1.022759900763859031e+00 1.059038950889904518e+00 1.013070368986429104e+00 1.027246161427094906e+00 1.009781328110779697e+00 1.082767954490285067e+00 1.022220329433355390e+00 1.077115826831678946e+00 1.011725214800716754e+00 1.000483471427209281e+00 1.003723395234322968e+00 9.954347759258581618e-01 1.006883877200225985e+00 1.002649248790425718e+00 1.004267452499147506e+00
5.000000000000000000e+01 1.024051333745518155e+00 1.005411222594325693e+00 1.086607533009187332e+00 1.020792464970935676e+00 1.057794333001183196e+00 1.012171136165190610e+00 1.028869011127652389e+00 1.002827294103657341e+00 1.081085030214510301e+00 1.023004585054596571e+00 1.061592162415200047e+00 1.009247264553422729e+00 1.028211007213092776e+00 1.002488013380425036e+00 1.086135678614008837e+00 1.017076201736134333e+00 1.080179369392847200e+00 1.014257571560808646e+00 1.006787956012310081e+00 1.007007297990755834e+00 9.980447497111348820e-01 1.007281869103227923e+00 1.008454428534763192e+00 1.009018777448177362e+00
6.000000000000000000e+01 1.024381650733464211e+00 1.008573071254594833e+00 1.086859753174251209e+00 1.015809596057040798e+00 1.063121575604046853e+00 1.014754682063593316e+00 1.028242154734126057e+00 1.002098004999687264e+00 1.087398079961957587e+00 1.024155214366334388e+00 1.051815663860874661e+00 1.012678515041988803e+00 1.026684056259064448e+00 1.004627646987404255e+00 1.093303992918079448e+00 1.019091610688146687e+00 1.066742028839025247e+00 1.016774230173171478e+00 1.001534466431449388e+00 1.004389026357304759e+00 1.003463481815777048e+00 1.012298118871374886e+00 1.003891770731296873e+00 1.010570630148516669e+00
8.000000000000000000e+01 1.024646172405490718e+00 1.006282197925664645e+00 1.096501866976641315e+00 1.020374403257431783e+00 1.060635481542816727e+00 1.014611499018024388e+00 1.031745622447015176e+00 1.006759402761480349e+00 1.096852518554833900e+00 1.017734869015797017e+00 1.057503282425902968e+00 1.015754685584908446e+00 1.026044260105024142e+00 1.009815421560285031e+00 1.097122794638372145e+00 1.021142252527936556e+00 1.063932038822006376e+00 1.009067918036498535e+00 1.004559892141528632e+00 1.003952010889036739e+00 1.004807876331524463e+00 1.012139186593722817e+00 1.012135234529029537e+00 1.011700750005352090e+00
1.000000000000000000e+02 1.027678963713231974e+00 1.007590903505550584e+00 1.108137238863641238e+00 1.019066560355468720e+00 1.062404957724326193e+00 1.017494025922874856e+00 1.027233300359192691e+00 1.010413214851585861e+00 1.109323216476973517e+00 1.022289831589031861e+00 1.063878841215880611e+00 1.013179095411850916e+00 1.028077471725568293e+00 1.002843985060656973e+00 1.102459553703205808e+00 1.021720205680740401e+00 1.072035089809844521e+00 1.014045828297335472e+00 9.999092190728851026e-01 1.009173249167976794e+00 1.011478044065716286e+00 1.013392222549371668e+00 1.017332438785383930e+00 1.019212193495101726e+00
1.200000000000000000e+02 1.026319346680630407e+00 1.006088362084286869e+00 1.111654010502879819e+00 1.020750543226255580e+00 1.070131884631212671e+00 1.020026186581082461e+00 1.030158607395924353e+00 1.005990742833056562e+00 1.113101914266961145e+00 1.023146726421766184e+00 1.069411537461246287e+00 1.012182574712763294e+00 1.029200285116471880e+00 1.007151670374298202e+00 1.115892338680394724e+00 1.021153445325801545e+00 1.072451022852263458e+00 1.009711535851218756e+00 1.005860981592597181e+00 1.007404163138692521e+00 1.007740199553490701e+00 1.011586138054799244e+00 1.018308428589113968e+00 1.013669146406150023e+00
1.400000000000000000e+02 1.029698884808275094e+00 1.009361984251753830e+00 1.115954453761452969e+00 1.018894717346035650e+00 1.070165109483881327e+00 1.017826810038891416e+00 1.020911732778216674e+00 1.007523225125711575e+00 1.115650588933361664e+00 1.019847003918687323e+00 1.068751759477317265e+00 1.015485943787549639e+00 1.030168722302541529e+00 1.005289625576580193e+00 1.117666246608863601e+00 1.021411690992622079e+00 1.077840772249274881e+00 1.012986955474459938e+00 1.005970125767166490e+00 1.010255103690705702e+00 1.010543803208657554e+00 1.015807376906890935e+00 1.019905723073377235e+00 1.014269761062506436e+00
1.600000000000000000e+02 1.025998298584547941e+00 1.008883833319557555e+00 1.129959452664701214e+00 1.018781055454522022e+00 1.080780803495121845e+00 1.015443398962560417e+00 1.029075055448952947e+00 1.008080451030380242e+00 1.122030224989170488e+00 1.024816658358014720e+00 1.078949484033276507e+00 1.010863609523199758e+00 1.034439045437751004e+00 1.006341544232955076e+00 1.128325713224738625e+00 1.022457259994289824e+00 1.081088252479813328e+00 1.014209851883940861e+00 1.002953988349208903e+00 1.005202795573409080e+00 1.016439622158653577e+00 1.019346555562683054e+00 1.029014371999296795e+00 1.016196046407704223e+00
1.800000000000000000e+02 1.029104141519102456e+00 1.008275582065395470e+00 1.133843410743269997e+00 1.021485582195426733e+00 1.085569467752058204e+00 1.016358518262509447e+00 1.030282129501941313e+00 1.006565632207715222e+00 1.130290891818389154e+00 1.025398399839005714e+00 1.091915593808059803e+00 1.012759756144540946e+00 1.027695897492332033e+00 1.011855320043170581e+00 1.134207930858861291e+00 1.020064600127533083e+00 1.083145448803300104e+00 1.021184892056389071e+00 1.008310873484206782e+00 1.001734352669190198e+00 1.026506106239709393e+00 1.024735977204479287e+00 1.030448180359086363e+00 1.017956729249887005e+00
2.000000000000000000e+02 1.032265001269167204e+00 1.008258899208097414e+00 1.132542533218121816e+00 1.019706316317554817e+00 1.087779367395756092e+00 1.016111797172474684e+00 1.027098892754964465e+00 1.009377029214445498e+00 1.136969772094723163e+00 1.028605140373865856e+00 1.088188962079081890e+00 1.013027131797628710e+00 1.031107768427953264e+00 1.013394613934038402e+00 1.138153986265157958e+00 1.019256633589484817e+00 1.085600204291656601e+00 1.019493973117541863e+00 1.007529050265353110e+00 1.007072568930694745e+00 1.023539454306667817e+00 1.013420482199078654e+00 1.034693434500984610e+00 1.012264800712555646e+00
2.400000000000000000e+02 1.030286938257382490e+00 1.008906475745755982e+00 1.150998288882402854e+00 1.026371398851101180e+00 1.100631008376534270e+00 1.014478820550193339e+00 1.028013706114940584e+00 1.006545352736809340e+00 1.148948756932136828e+00 1.026015581940100008e+00 1.105024836768466301e+00 1.012976368661097748e+00 1.031205378671413708e+00 1.007306205282411771e+00 1.142571188195961485e+00 1.024476012335329589e+00 1.089664412951837580e+00 1.012807109783337767e+00 1.007744629725554786e+00 1.006502596830728846e+00 1.023731506304215610e+00 1.012319099572997372e+00 1.035390908892119377e+00 1.016010352002698180e+00
2.800000000000000000e+02 1.029270914686181371e+00 1.006501583413769163e+00 1.163726750485491568e+00 1.029257238638808802e+00 1.113263615610014190e+00 1.018213308137564166e+00 1.030430498986591115e+00 1.010866602868096376e+00 1.156172617619787291e+00 1.029287256068017076e+00 1.119483389662947470e+00 1.018558854562189309e+00 1.032368304378070700e+00 1.006110539706285056e+00 1.158992954765634575e+00 1.032788274368430459e+00 1.109414846764877893e+00 1.019527749494114843e+00 1.005109357515766799e+00 1.008152681439389742e+00 1.036300487896657074e+00 1.011860879663816215e+00 1.041152234835324819e+00 1.019107974851698462e+00
3.200000000000000000e+02 1.033635137651848446e+00 1.008907403162143224e+00 1.176026319565499412e+00 1.029330526877140439e+00 1.128433757267719439e+00 1.019394017550388387e+00 1.033100330422434654e+00 1.006469371828500270e+00 1.177717678771889709e+00 1.030785289673427529e+00 1.122384417876091556e+00 1.014709737485132157e+00 1.035670907202852487e+00 1.008979721406050301e+00 1.165992601895405434e+00 1.027370469873983172e+00 1.123586467383524967e+00 1.024267353624310761e+00 1.014914115427335783e+00 1.008093912668948544e+00 1.033429042117494312e+00 1.014585186371793402e+00 1.050379269643496816e+00 1.017073443960579082e+00
3.600000000000000000e+02 1.032963678767058413e+00 1.010400880755848219e+00 1.180978964618577542e+00 1.032218793119529243e+00 1.145372194344388417e+00 1.018420573074930502e+00 1.034635887201174720e+00 1.010036090485551874e+00 1.176040342660181093e+00 1.030931185747303358e+00 1.126687256062771869e+00 1.019885649197348254e+00 1.033157297944619968e+00 1.012137596855658739e+00 1.176649876723338206e+00 1.031403865463483172e+00 1.141811297830415572e+00 1.010603470714364516e+00 1.012848657495098337e+00 1.008158826886718984e+00 1.040304399499136556e+00 1.014498246617823396e+00 1.059387284105389737e+00 1.020332285491740487e+00
4.000000000000000000e+02 1.037944526034027204e+00 1.011982399401525345e+00 1.185602564862982877e+00 1.033737099824124206e+00 1.157853036295550142e+00 1.015858814417454514e+00 1.038855324928720236e+00 1.013157286662501155e+00 1.195626077491579897e+00 1.035417962795410984e+00 1.149676000343700544e+00 1.023355512261653999e+00 1.031114388451424002e+00 1.015867260398898075e+00 1.188247992346121995e+00 1.035375201426579350e+00 1.145957951573165712e+00 1.016110099808217315e+00 1.015411725866267378e+00 1.006996850664774845e+00 1.049428144064021406e+00 1.022751463331051713e+00 1.069744609932554713e+00 1.019957097012034408e+00
5.000000000000000000e+02 1.039544258700977775e+00 1.019032366742959050e+00 1.194730782259834978e+00 1.042047836842517894e+00 1.209863379467439826e+00 1.020895621166288958e+00 1.030288961392977765e+00 1.009482198317841917e+00 1.206586741636641591e+00 1.042632814212742343e+00 1.200960095040125575e+00 1.017456487497227613e+00 1.034142857343516297e+00 1.018163759706522509e+00 1.198547462723120294e+00 1.038682269399137326e+00 1.203681726709436184e+00 1.015030611306521724e+00 1.013979096999252150e+00 1.006549787228121939e+00 1.053553700420936323e+00 1.020631379515494208e+00 1.081107287610196810e+00 1.015294700034975905e+00
6.000000000000000000e+02 1.036139279206109931e+00 1.019964634622820610e+00 1.204418498464991938e+00 1.060744371723733259e+00 1.244260660252319628e+00 1.023290108781922614e+00 1.043523082119870216e+00 1.020293824163959640e+00 1.202113107735120590e+00 1.064398099122290331e+00 1.254318232504766595e+00 1.017757854101564163e+00 1.038043147104642738e+00 1.019786965203130835e+00 1.214246795006889368e+00 1.054049436257104899e+00 1.251879368207360566e+00 1.015240289836043752e+00 1.017288998591488580e+00 1.007893730062286997e+00 1.058725911535989272e+00 1.018628844762047292e+00 1.095111723662012482e+00 1.015734594713647798e+00
7.000000000000000000e+02 1.035950364729801620e+00 1.027549682053631619e+00 1.213364502699961323e+00 1.094068081282715266e+00 1.282836776432794590e+00 1.022072443936380637e+00 1.037904229923513721e+00 1.025455616084073984e+00 1.202901915613710626e+00 1.098692975412840722e+00 1.273891834083260788e+00 1.021550594622439023e+00 1.039417439490064821e+00 1.023416320612850372e+00 1.213314358384406599e+00 1.089895907336680070e+00 1.299204667503422783e+00 1.020637660615001163e+00 1.020787442899244502e+00 1.004655711517223216e+00 1.065431808344333264e+00 1.013913313307010178e+00 1.093249703140484197e+00 1.016540552962258870e+00
8.000000000000000000e+02 1.045701475155780491e+00 1.035198737475018227e+00 1.213601903319520448e+00 1.166032458588635912e+00 1.291390795172954409e+00 1.019002947573897755e+00 1.042849297044866841e+00 1.041830649230666150e+00 1.214204521134369275e+00 1.154082339353386333e+00 1.285631269787376185e+00 1.025212771858715399e+00 1.041423606315334149e+00 1.030288620238116071e+00 1.218351473107700977e+00 1.141310110999760541e+00 1.321264557302584741e+00 1.026537593848879881e+00 1.020863422997899450e+00 1.008820877503288527e+00 1.073890297904128488e+00 1.017518037131737607e+00 1.095716692189833363e+00 1.019327653561875158e+00
9.000000000000000000e+02 1.043134682877303820e+00 1.046360232243659594e+00 1.201368195644286319e+00 1.293382747247480147e+00 1.332713829780530990e+00 1.027792083218144858e+00 1.040960925259038605e+00 1.045961119176436860e+00 1.208508844696941864e+00 1.294787383481826870e+00 1.339311744258277370e+00 1.025095094939430851e+00 1.046104698034221459e+00 1.040602841225296116e+00 1.226437612535325794e+00 1.246630074949028000e+00 1.393768860257964537e+00 1.028483239561482687e+00 1.015578859819386670e+00 1.002769836395728031e+00 1.073250136904969176e+00 1.016391431600472961e+00 1.087678689249400588e+00 1.012770399320685133e+00
1.000000000000000000e+03 1.043922588965615628e+00 1.059857918166279500e+00 1.218656201403432782e+00 1.510473840110075905e+00 1.347505395509141168e+00 1.031839780098227077e+00 1.043971767374732407e+00 1.060959988791522646e+00 1.214587639822742204e+00 1.502769716227520647e+00 1.331587620868086574e+00 1.031310871482095992e+00 1.041381034578155118e+00 1.058227993822201896e+00 1.234242234985418962e+00 1.419129371798515615e+00 1.412407894598504132e+00 1.030353612670721564e+00 1.026403112957398722e+00 1.006976211665241649e+00 1.074793274687641853e+00 1.017590618217061316e+00 1.091203598654165940e+00 1.010896037727402552e+00
1.200000000000000000e+03 1.049503769308812284e+00 1.090880128748164868e+00 1.317261748495323959e+00 1.884454646067210692e+00 1.357453318814315413e+00 1.032374236813442092e+00 1.050305339846050678e+00 1.095142389473712896e+00 1.318713983200207052e+00 1.887442272801542753e+00 1.334897020009483626e+00 1.040770992627502833e+00 1.049930142354889018e+00 1.092815466181561224e+00 1.334326089577732910e+00 1.860313168429211128e+00 1.457598747090020241e+00 1.040687543169430018e+00 1.021799083202294511e+00 1.012762278814351768e+00 1.075391841470437315e+00 1.021577498272379980e+00 1.088272791134655915e+00 1.010213714760195725e+00
1.400000000000000000e+03 1.063865736259232087e+00 1.132794050142086117e+00 1.581940411447068540e+00 2.226541403026998101e+00 1.355941472748275256e+00 1.045800112198980170e+00 1.058107467893137699e+00 1.126787340448172525e+00 1.558011506511778554e+00 2.191697562931278931e+00 1.347141942445064355e+00 1.053623946850700266e+00 1.066870542468672856e+00 1.120580634753935767e+00 1.553351491473218493e+00 2.245469351132143299e+00 1.483087721296762806e+00 1.046756634129808017e+00 1.016501665052296888e+00 1.003307429429181274e+00 1.080689492246640349e+00 1.016726298901228009e+00 1.078467693789806114e+00 1.017392188689173471e+00
1.600000000000000000e+03 1.090424914806111145e+00 1.162733034794324327e+00 1.810354302371196322e+00 2.477199295601010043e+00 1.357949510573562391e+00 1.062610107104208446e+00 1.083825997511580486e+00 1.161665291138852529e+00 1.808449704616069909e+00 2.463113694126378039e+00 1.340548292264113428e+00 1.063354783424331540e+00 1.088917559671421342e+00 1.167586341978968267e+00 1.777240087580464145e+00 2.516769892908212292e+00 1.514663099647915345e+00 1.064576698873563654e+00 1.024717891270184200e+00 1.009415951247687460e+00 1.091499455300803723e+00 1.014948644697320601e+00 1.074723659631512618e+00 1.009482854321249290e+00
1.800000000000000000e+03 1.112322495790758703e+00 1.190388225843051373e+00 2.030602094546649194e+00 2.729490848100565970e+00 1.337169956590492204e+00 1.091559397657123398e+00 1.104380806289540828e+00 1.185976493306595714e+00 2.023422284742639299e+00 2.739026161202928300e+00 1.354132390252803075e+00 1.093032694608165656e+00 1.110384035987371565e+00 1.192328511333499153e+00 1.986821477083194676e+00 2.683810774657793274e+00 1.496052309262406288e+00 1.082496990195027875e+00 1.024586949157634930e+00 1.002513586854853145e+00 1.085040102070722101e+00 1.016552130301711321e+00 1.081865008986797161e+00 1.013032944349037345e+00
2.000000000000000000e+03 1.139608869832115179e+00 1.212172243425814422e+00 2.258454404223903644e+00 2.940151666408977515e+00 1.349126958083601391e+00 1.151390386593856840e+00 1.131495705473442914e+00 1.208666409419101750e+00 2.261929921221149886e+00 2.933017742707195730e+00 1.343695868565339513e+00 1.150993916729551314e+00 1.135645597907657178e+00 1.214761757980287404e+00 2.199962514786955037e+00 2.978113392266889203e+00 1.485606808533789902e+00 1.119483384916165836e+00 1.020110313880334907e+00 1.006458006788203186e+00 1.081751018119117891e+00 1.024884129788149911e+00 1.075328848954991923e+00 1.013766232265900236e+00
2.200000000000000000e+03 1.157001993257360306e+00 1.226978204571594899e+00 2.399426746096290142e+00 3.159241287668896003e+00 1.342130144752947674e+00 1.241410263175019013e+00 1.154128496510050228e+00 1.235334258537329033e+00 2.423652766156874083e+00 3.203768301552075037e+00 1.335843624369436267e+00 1.280021670250299559e+00 1.159926849785413605e+00 1.223063276593150395e+00 2.400822264818102347e+00 3.131159813010779391e+00 1.468218198673274077e+00 1.184295038630335473e+00 1.029893847660706241e+00 1.007743647911364615e+00 1.083424731103865613e+00 1.013393330213345322e+00 1.072102248477175834e+00 1.016502000083416624e+00
2.400000000000000000e+03 1.175667317840626946e+00 1.245568703318778780e+00 2.568870198654672699e+00 3.306831894184911302e+00 1.339042241773714448e+00 1.452213774807233460e+00 1.172878721804936131e+00 1.249515535792905752e+00 2.574190932912803209e+00 3.342087256988283794e+00 1.346536489351353616e+00 1.507751219441650248e+00 1.173081733149837547e+00 1.241249405714579090e+00 2.545266307760702063e+00 3.328146331953604431e+00 1.435277444324630336e+00 1.343119485152997283e+00 1.029463066319410869e+00 1.013673973612578383e+00 1.087526351736663788e+00 1.012606504032869115e+00 1.072669970246917570e+00 1.015903397288659749e+00
3.000000000000000000e+03 1.216891990101449883e+00 1.284297028869143542e+00 3.020555607656207453e+00 3.816733382009959374e+00 1.381681315991999615e+00 2.629932960888375693e+00 1.209930627048785512e+00 1.279289903547598861e+00 3.006397508811990082e+00 3.840696792280072547e+00 1.354525091122299907e+00 2.654883766706599868e+00 1.214604371075560740e+00 1.288872391376566728e+00 2.997352606149415344e+00 3.679802943346398791e+00 1.410379625335473008e+00 2.603254322441998170e+00 1.024219159454031525e+00 1.007786503728309357e+00 1.091485281632142312e+00 1.024037721697844683e+00 1.058757386439964643e+00 1.009936237688364269e+00
3.500000000000000000e+03 1.241327900577279042e+00 1.309216182030296771e+00 3.364245174103404512e+00 4.271760731888815776e+00 1.817118753123717401e+00 3.434222145646677493e+00 1.247602094193354327e+00 1.307738651577880162e+00 3.406108815617206353e+00 4.270275362264762897e+00 1.680132449235216985e+00 3.536090762527568820e+00 1.243072660408384378e+00 1.315132871089117028e+00 3.342389140447480145e+00 4.041070711456619335e+00 1.672691192814773187e+00 3.442805053314317743e+00 1.030423387950100800e+00 1.009348712247428725e+00 1.086567357286035929e+00 1.016115215950302852e+00 1.062219720576470072e+00 1.014565352655939279e+00
4.000000000000000000e+03 1.261075601206654406e+00 1.338460572277640370e+00 3.712215924687118473e+00 4.581502944647811049e+00 2.376467999245135410e+00 3.964332118818931772e+00 1.265463048266382007e+00 1.338885851269240757e+00 3.799928344477558007e+00 4.598545404700809414e+00 2.185751814285167960e+00 4.068414608943436761e+00 1.268736062656872665e+00 1.335302658457274916e+00 3.716234269261569523e+00 4.343464598140430510e+00 2.104345683018950641e+00 4.000319860324697885e+00 1.026953149110910291e+00 1.003686745646043210e+00 1.092536844318364730e+00 1.016782499768459802e+00 1.060674850064261987e+00 1.019255948426380787e+00
4.500000000000000000e+03 1.279615761784798078e+00 1.350573196887585148e+00 3.994235232229870203e+00 5.018767612457609495e+00 2.792031227542538740e+00 4.683968754866901563e+00 1.275059819690447016e+00 1.351333940597327699e+00 4.216430530844889724e+00 5.075156724170833300e+00 2.777969750434531537e+00 4.853024685166295704e+00 1.280075498004701995e+00 1.350947800276425248e+00 4.037085997563487183e+00 4.736588665793421526e+00 2.546368092330386190e+00 4.202035617947845303e+00 1.024985969152358845e+00 1.003556088362305809e+00 1.095931745392817458e+00 1.018364731502956921e+00 1.062210187992328470e+00 1.008975285101787023e+00
5.000000000000000000e+03 1.288386698612587145e+00 1.367442248607140254e+00 4.249170928407862036e+00 5.372428471018604768e+00 3.213893068734198444e+00 5.318869302012757316e+00 1.295410270427118871e+00 1.370631107600819520e+00 4.441963870892210231e+00 5.477668859594432504e+00 3.176219932823931114e+00 5.264504398635830640e+00 1.297791877130163307e+00 1.366747377218678006e+00 4.346380041789342563e+00 5.058446402011079535e+00 2.919539073789135575e+00 4.742605456639464201e+00 1.028060715394776947e+00 1.007348670955154235e+00 1.095851759946065318e+00 1.020512101773455971e+00 1.057702684149119721e+00 1.014071519108813213e+00
5.500000000000000000e+03 1.311430412472317508e+00 1.380238332655697286e+00 4.550052566633375761e+00 5.963892831842774633e+00 3.608391928126278625e+00 6.000144499346038884e+00 1.308425458118676277e+00 1.385263945139504127e+00 4.737130315592304797e+00 5.894142134897507823e+00 3.645294224582257492e+00 5.933541007437730386e+00 1.311123945049368356e+00 1.373907889138966443e+00 4.655796483218857418e+00 5.478079137107900287e+00 3.288032949063408150e+00 5.115683866249858269e+00 1.025945816546382394e+00 1.010693402016861420e+00 1.094728344096454808e+00 1.015719464075360623e+00 1.068511317823908291e+00 1.017455140687502979e+00
6.000000000000000000e+03 1.325241216692199631e+00 1.393406216490100658e+00 4.804653915654691687e+00 6.318945024234723817e+00 4.026202726779886554e+00 6.668411384746937287e+00 1.320131989255921789e+00 1.392317217894669001e+00 5.009873893524348532e+00 6.426410930432057356e+00 3.889213975767799703e+00 6.815723052609053312e+00 1.328318852324839039e+00 1.392037786491736817e+00 4.936356481288746600e+00 5.731989806136121857e+00 3.570757496444909584e+00 5.512447303651851982e+00 1.029683101552720137e+00 1.005545473373006926e+00 1.101980769815389394e+00 1.017248942146798063e+00 1.065982881335020727e+00 1.009161420564732570e+00
6.500000000000000000e+03 1.336279677290187484e+00 1.406809558351459710e+00 5.012298272769736052e+00 6.758277297274821294e+00 4.511786663203426251e+00 7.449627014634346622e+00 1.332996169175668211e+00 1.407270913493583464e+00 5.294742310192878776e+00 6.822500477182695811e+00 4.580855483856904442e+00 7.445665368892987246e+00 1.332756896379019951e+00 1.408066065585587223e+00 5.178368090370695676e+00 6.247952022002719374e+00 3.872351741834122230e+00 5.691845689110971662e+00 1.023493112291932405e+00 1.011758855177068650e+00 1.102067645328993706e+00 1.021533212865004314e+00 1.069667473475045538e+00 1.017341696644675331e+00
7.000000000000000000e+03 1.344105632995581612e+00 1.410165570772292432e+00 5.268282940369557465e+00 7.311267859239158895e+00 4.950707836083573454e+00 7.869983648794416808e+00 1.335003813961307184e+00 1.425441323181690922e+00 5.405791537814303105e+00 7.330800921941296622e+00 4.809875100842068818e+00 7.865498929979615639e+00 1.354707006146827153e+00 1.418173292189181200e+00 5.435758708111849913e+00 6.637041108394322819e+00 4.171543456323768773e+00 6.364466787745371334e+00 1.026185485626684102e+00 1.010895242670732053e+00 1.103918531876929787e+00 1.018583414166345236e+00 1.070791551050195523e+00 1.014028314618621973e+00
7.500000000000000000e+03 1.362221911488568082e+00 1.436759842814182342e+00 5.524437823127890113e+00 7.831338789095899422e+00 5.361026855280492498e+00 8.777735658317075362e+00 1.357732595086249550e+00 1.436704044681004877e+00 5.622610553518113896e+00 7.966689561644299644e+00 5.482158305338839632e+00 8.894686596326419448e+00 1.356410005151266862e+00 1.425351298047030868e+00 5.696301001430674305e+00 6.828791633309867493e+00 4.627099976735401299e+00 7.342860960475759313e+00 1.029503374297057627e+00 1.008977962429971509e+00 1.109861631950594285e+00 1.016007066588827890e+00 1.069944850793798752e+00 1.011576198956534389e+00
8.000000000000000000e+03 1.364417275094920834e+00 1.440302999732888001e+00 5.692304918715167084e+00 8.322009259833311745e+00 5.915131608949302233e+00 9.540976324761661687e+00 1.355168538796620581e+00 1.447978405097230636e+00 5.850264880080780827e+00 8.294954772314918401e+00 5.946197336912583786e+00 9.291071650862162912e+00 1.364177291466148079e+00 1.437327822812878519e+00 5.934404001516322857e+00 7.270058004707078858e+00 4.882450583685242762e+00 7.380568028567902950e+00 1.025912162764225588e+00 1.007295810978928730e+00 1.113051818964168271e+00 1.022498549865745066e+00 1.073874839668821135e+00 1.016194216974726672e+00
8.500000000000000000e+03 1.377473914012761647e+00 1.445821736124162316e+00 5.896341011243459107e+00 8.732687242271868655e+00 6.317014898760788810e+00 1.050938324859270878e+01 1.373450174082746056e+00 1.450417107551858820e+00 6.268424245111860138e+00 9.010265405352626544e+00 6.264520887159213736e+00 1.010403810049186824e+01 1.380786860449477071e+00 1.438555184070235970e+00 6.185581783791036514e+00 7.654201360474162996e+00 5.364941260132778389e+00 7.776864983867978864e+00 1.031220448068881801e+00 1.006695015435871143e+00 1.108361118976577853e+00 1.018707835731228029e+00 1.079496889649319780e+00 1.016616822652835594e+00
9.000000000000000000e+03 1.372361660113649462e+00 1.457645671367458151e+00 6.027766631296882949e+00 9.306925238750375584e+00 6.552470958704496695e+00 1.135682800713361118e+01 1.377036990260387839e+00 1.440376894537023000e+00 6.487243628947853225e+00 9.384763572800652653e+00 6.578809458416368550e+00 1.157560688609174626e+01 1.391866490054088690e+00 1.453264464109139009e+00 6.444655848115951713e+00 8.192452611069056090e+00 5.600177396040338706e+00 8.733034533433983171e+00 1.032155036915311186e+00 1.008901614845408412e+00 1.119773120473011696e+00 1.022520672434004796e+00 1.075483790790330962e+00 1.015314610783270899e+00
9.500000000000000000e+03 1.384302296484235306e+00 1.461948246395656126e+00 6.273212857094495831e+00 9.848747173515958409e+00 7.139999717562021786e+00 1.230351063138204282e+01 1.392189500311970418e+00 1.457744682237470002e+00 6.435017868520136908e+00 9.888891635493855858e+00 7.037421188137590100e+00 1.197897395596604930e+01 1.401867425696531999e+00 1.463025064625204097e+00 6.597700745197359495e+00 8.553914420655136297e+00 6.099544097043468227e+00 9.000242648764398723e+00 1.033471036718086600e+00 1.007645186008102378e+00 1.115211234854386335e+00 1.024747475638797756e+00 1.074483189030546182e+00 1.015762911989961381e+00
1.000000000000000000e+04 1.395409282601218548e+00 1.463437955285110892e+00 6.529705559160339234e+00 1.014311685252753037e+01 7.779918707507116338e+00 1.305903868199638040e+01 1.392164831071654563e+00 1.477489108682227492e+00 6.921175414379625579e+00 1.001608637384353351e+01 7.675090585814300148e+00 1.299720215935951728e+01 1.401406549731545548e+00 1.458735917523432679e+00 6.843533932182265467e+00 8.936290507132740757e+00 6.545120581127447323e+00 9.752061284213510817e+00 1.034717527675400373e+00 1.006012490449058161e+00 1.115895658449056471e+00 1.026494282276451120e+00 1.081082183129666863e+00 1.017835810692473197e+00
1.100000000000000000e+04 1.403677480379812881e+00 1.477276354481864784e+00 6.810032599001189624e+00 1.134843452687034571e+01 8.863807079333501093e+00 1.540423153236975295e+01 1.405731747486594685e+00 1.480054030059114512e+00 7.316330847434566742e+00 1.149088596346971691e+01 8.508402715144468331e+00 1.534718857658841706e+01 1.411649841491655621e+00 1.486022130167373279e+00 7.219792528836346257e+00 9.790520823177313758e+00 7.440545876531222902e+00 1.082669442277739336e+01 1.033499246468318145e+00 1.009034150425758725e+00 1.128211411933396580e+00 1.024046871195739339e+00 1.090455327007569419e+00 1.020433232805616264e+00
1.200000000000000000e+04 1.421358361333988851e+00 1.493770643108718321e+00 7.134213667126696912e+00 1.274656213462660581e+01 1.006058155020925504e+01 1.845816229004457654e+01 1.416074464230199670e+00 1.484758636987955072e+00 7.631818068913179154e+00 1.299962770447294602e+01 9.363229432942395292e+00 1.704973134864569673e+01 1.417467391623989270e+00 1.484168907277033655e+00 7.680468425794130027e+00 1.092426748778367696e+01 8.359678754172815474e+00 1.200577674034728659e+01 1.035925590525870410e+00 1.008476188181343769e+00 1.121913102770738746e+00 1.027640620490044565e+00 1.102786133067571006e+00 1.011761728307664532e+00
1.300000000000000000e+04 1.432014876621560351e+00 1.502009132340428765e+00 7.534620332539867960e+00 1.429915860385760240e+01 1.071278524639456364e+01 1.994469682206945294e+01 1.419141024736696677e+00 1.499581133900540042e+00 7.876187795042831397e+00 1.425552620462912934e+01 1.141482386684946349e+01 1.892816861353046676e+01 1.426830021377911262e+00 1.501783883628033944e+00 7.831353597731212979e+00 1.204680458920399388e+01 9.173798375890042323e+00 1.387966918031231955e+01 1.031104423948401516e+00 1.009354823630586040e+00 1.131807663438094691e+00 1.023233799247954101e+00 1.099075807481430411e+00 1.014651344932345323e+00
1.400000000000000000e+04 1.434075771892767026e+00 1.520238801726659705e+00 7.747917431611568873e+00 1.630055715790375004e+01 1.197109747690393533e+01 2.285387617882503974e+01 1.434662320769184429e+00 1.511174777342323194e+00 8.473015608344175220e+00 1.725558914142331446e+01 1.175167625217369149e+01 2.443964129687300257e+01 1.442504992300510880e+00 1.509818269848738348e+00 8.174500112877586488e+00 1.317132507792599050e+01 1.035173730731977670e+01 1.477128336579089840e+01 1.034042478660788023e+00 1.011486908846518373e+00 1.146588550366913761e+00 1.026857967286097351e+00 1.106218398361479061e+00 1.014894059522654546e+00
1.500000000000000000e+04 1.440455369885643266e+00 1.524657918084271646e+00 7.959553594055255310e+00 1.899754256492829541e+01 1.322260521522657051e+01 2.385975338974994742e+01 1.442588445889517956e+00 1.528956405443664179e+00 8.692676833757420951e+00 1.908151244407498837e+01 1.356041244084846653e+01 2.369662219162724881e+01 1.442882310650448474e+00 1.539762409237312113e+00 8.554277007450597381e+00 1.557357746888899364e+01 1.138517878791282456e+01 1.642851633766874642e+01 1.038726586896808302e+00 1.010318307991600495e+00 1.140336087510236407e+00 1.019043053765102069e+00 1.101206511617518036e+00 1.017949158219184635e+00
1.600000000000000000e+04 1.448993604878211716e+00 1.547029112970745190e+00 8.231498592712231499e+00 2.162187353358030606e+01 1.444767063176902866e+01 2.639793837327708204e+01 1.449886315618538202e+00 1.542707537093804815e+00 8.952174005496441822e+00 2.266176281492852951e+01 1.423111233628813110e+01 2.746349519154945185e+01 1.445448559898775631e+00 1.546267292188967968e+00 8.887330670748642802e+00 1.735688966098668828e+01 1.231363188961626243e+01 1.687574484372772687e+01 1.037869258707551312e+00 1.013168350644775506e+00 1.150750808802019076e+00 1.032166634189825238e+00 1.126670551185113167e+00 1.011566910550410592e+00
1.700000000000000000e+04 1.453854598701722178e+00 1.554760021427301186e+00 8.497732725650402941e+00 2.454764843647167183e+01 1.595988540978756376e+01 2.750061502560691906e+01 1.449574954984050645e+00 1.560093013637090298e+00 9.309841731394573827e+00 2.588343248847909450e+01 1.594230572123824707e+01 3.059699981164608218e+01 1.454392169483671449e+00 1.568447053992970464e+00 9.092060661454405945e+00 1.881136969338344400e+01 1.279440576822753783e+01 1.876926552221137356e+01 1.042646514220513687e+00 1.016576037657897391e+00 1.148158916398823282e+00 1.029380031773595272e+00 1.124335733971447926e+00 1.015599813079377967e+00
1.800000000000000000e+04 1.461848945315963766e+00 1.574057813293058716e+00 8.676577151605274096e+00 2.894504554095861337e+01 1.654509251976609363e+01 3.104065958934290848e+01 1.442231711301017905e+00 1.572037957596129187e+00 9.711115609438028429e+00 2.994159987344738738e+01 1.652272760872025614e+01 3.269121166474748463e+01 1.452771235786476156e+00 1.565218998742795797e+00 9.235106175257461913e+00 2.320446610992652481e+01 1.393490993112301624e+01 2.054997222028104176e+01 1.046208450237269716e+00 1.019637329103634915e+00 1.154141488868611454e+00 1.026585743570933129e+00 1.131614742682713892e+00 1.022029044613326665e+00
1.900000000000000000e+04 1.457073925267206027e+00 1.590961805111982930e+00 9.236724699798527283e+00 3.182030981059045871e+01 1.742613560878060852e+01 3.230370010840590567e+01 1.455095763718851076e+00 1.578384208080732876e+00 9.872353760400567779e+00 3.459507962822853955e+01 1.811238474333391224e+01 3.425370098685177567e+01 1.454292255453147664e+00 1.589508820558280799e+00 9.690649523343916272e+00 2.379990770100900832e+01 1.522601749906969815e+01 2.090902304717217319e+01 1.041147654012671397e+00 1.017214934315004315e+00 1.155697548144194231e+00 1.027782015183589248e+00 1.128819614746513711e+00 1.022317158511186763e+00
2.000000000000000000e+04 1.459335720631423916e+00 1.597990102672733670e+00 9.325527422893102880e+00 3.745421560452727761e+01 1.897494073333579223e+01 3.494129386687508543e+01 1.449651694929536827e+00 1.608636917999474392e+00 1.024728543116611412e+01 3.940365619490265203e+01 1.913762530244688165e+01 3.426901988156439671e+01 1.455072379701304319e+00 1.606933971606686384e+00 9.958245040966076544e+00 2.787420748646762902e+01 1.668634715181183736e+01 2.164090151582471933e+01 1.038314706925522746e+00 1.020987290796462776e+00 1.159734063258989867e+00 1.033616262600088209e+00 1.146679879813696790e+00 1.014397427732006918e+00
2.100000000000000000e+04 1.465859750303375675e+00 1.622321930755919128e+00 9.450259802914180440e+00 4.296098469005745812e+01 1.908609394943890791e+01 3.763549857924060404e+01 1.468884783154027485e+00 1.644270024787176654e+00 1.055945698014646794e+01 4.163733856324233784e+01 1.986129534520875595e+01 4.157972858728708587e+01 1.459153722950599086e+00 1.640022240737623038e+00 1.000250321577555113e+01 3.081890745391790887e+01 1.740146343489322689e+01 2.270294173412450078e+01 1.045603847674715592e+00 1.022213816228283889e+00 1.159380755621667536e+00 1.030885024386800630e+00 1.149546047879332011e+00 1.016753088199920274e+00
2.200000000000000000e+04 1.466453810876602315e+00 1.643727312393739481e+00 9.682755494203664881e+00 4.873460896009934373e+01 2.109415617926486775e+01 4.038209131862883083e+01 1.474286345987789737e+00 1.649872209847400573e+00 1.071048989331144874e+01 4.890288737375896488e+01 2.104861767220012325e+01 3.935129456180480645e+01 1.462180077345209828e+00 1.654543779121532054e+00 1.039380876745462778e+01 3.444297892421117524e+01 1.866499010478722198e+01 2.457796172547034530e+01 1.044936301208661655e+00 1.022690128103906471e+00 1.176644997213519561e+00 1.030260328341315867e+00 1.162246200763008330e+00 1.013922307438743342e+00
2.300000000000000000e+04 1.477196917518993402e+00 1.663413166425807166e+00 1.003203165734569069e+01 5.335040187802043476e+01 2.242185790025983039e+01 4.031102783589125238e+01 1.459813003979684165e+00 1.687266657802990677e+00 1.077216294597868362e+01 5.645546005097272513e+01 2.248369813671656203e+01 4.200248302263202760e+01 1.470322895124996476e+00 1.678353704849917971e+00 1.044332270214790093e+01 3.646795157281437838e+01 1.928840240284524299e+01 2.363010493249133859e+01 1.044272701682632309e+00 1.030685063520115019e+00 1.158257222145819387e+00 1.040992756260162411e+00 1.171973599488308704e+00 1.014989111949434974e+00
2.400000000000000000e+04 1.468291402523872247e+00 1.684505532841903186e+00 1.023479307302756069e+01 5.658424785282234382e+01 2.436181782672230867e+01 4.335589844901483048e+01 1.460227930361188031e+00 1.683508332716030509e+00 1.113988172055356962e+01 5.648711371443122431e+01 2.248912577633498699e+01 4.441220925322441104e+01 1.476334749495692433e+00 1.710014253777744075e+00 1.075061390832599706e+01 3.854940498792842618e+01 1.945621245656511178e+01 2.620976943008214022e+01 1.058252797729149819e+00 1.031462649171591028e+00 1.170463845791511970e+00 1.036041810859924972e+00 1.176992507287701217e+00 1.024717928351070784e+00
2.500000000000000000e+04 1.472990182320011554e+00 1.711601479866001529e+00 1.029044043232242167e+01 6.645645543897836660e+01 2.518803238197981287e+01 4.495226877370295426e+01 1.468895855800094186e+00 1.717240209579362187e+00 1.103844774107061610e+01 6.219550565511004692e+01 2.455418676240264730e+01 4.563681517859150460e+01 1.470486343559201714e+00 1.740548493423186072e+00 1.092700966963816711e+01 4.317553092856000774e+01 1.962112999463364460e+01 2.893857612858676021e+01 1.043812228372271944e+00 1.043122164532646279e+00 1.188682339279361955e+00 1.043920557519311121e+00 1.183268361658668777e+00 1.014669958507505854e+00
2.600000000000000000e+04 1.474850735542259095e+00 1.732051207114283287e+00 1.058260583451827053e+01 6.938701985353789325e+01 2.758693980793386658e+01 4.674642799237275881e+01 1.472425866491163582e+00 1.767089925860204858e+00 1.167087846017906827e+01 7.068969284473183734e+01 2.537053354992821852e+01 4.716995012262141529e+01 1.474754209586074616e+00 1.767548226013387236e+00 1.117526955121548937e+01 4.666003530539042998e+01 2.130642534908464114e+01 3.052829491517461946e+01 1.049412565950420984e+00 1.038465400549652529e+00 1.181823812399917628e+00 1.042132806191534034e+00 1.201806402982005251e+00 1.018018859716671276e+00
2.800000000000000000e+04 1.480508389714390471e+00 1.797627059370325853e+00 1.104328033940517528e+01 8.357481519604098708e+01 2.698122171488483190e+01 5.021745285510377954e+01 1.483900862337494742e+00 1.816272814638745459e+00 1.195034021379394673e+01 7.542051275580249126e+01 2.743623494323533052e+01 5.551139901345040784e+01 1.478488706494987870e+00 1.818608817367553643e+00 1.148989940042664237e+01 5.314554159031585101e+01 2.374085586105587709e+01 3.096434734771489872e+01 1.051528956458803954e+00 1.049875405977794385e+00 1.179743373065343715e+00 1.058415628096446959e+00 1.233955998514776109e+00 1.028938823540481051e+00
3.000000000000000000e+04 1.484665145501413708e+00 1.847359946787574980e+00 1.126752741740186359e+01 9.482178268444270941e+01 2.894297444687084564e+01 5.296937860539530618e+01 1.478438211630446641e+00 1.869717837971151209e+00 1.236687267957681158e+01 1.081161785570628524e+02 2.851973801970771660e+01 5.480851843707328186e+01 1.477766516919759798e+00 1.875320036167916538e+00 1.191290260319391692e+01 6.314524458174818022e+01 2.483265438387802249e+01 3.477222713931367792e+01 1.051526758277849583e+00 1.065472153279674483e+00 1.193911232933402955e+00 1.073301104140926387e+00 1.245211474030888166e+00 1.019815994630759670e+00
3.200000000000000000e+04 1.487128461466343810e+00 1.926183920242100722e+00 1.136255050580296100e+01 1.055509114345911712e+02 3.157011797859474456e+01 5.974205416127015411e+01 1.488759284115358072e+00 1.931917847688380707e+00 1.234848100729685427e+01 9.901434439737593607e+01 3.019518643746094000e+01 5.718876519489540300e+01 1.481074546818941018e+00 1.921111071255474867e+00 1.257149098608094384e+01 6.851215990593476590e+01 2.483387458091960553e+01 3.916823452201706601e+01 1.052235367469818383e+00 1.085354615615983009e+00 1.188880987998690131e+00 1.092847157851160267e+00 1.289807429342877398e+00 1.018125750850509714e+00
3.400000000000000000e+04 1.486403705987197288e+00 1.993898925629417063e+00 1.197291368108396981e+01 1.194069745307320716e+02 3.206686342863002182e+01 5.994307726942829362e+01 1.484999184565902519e+00 2.012757869798035060e+00 1.362132605284467424e+01 1.225795625196319349e+02 3.361679396179310686e+01 7.091993126346122267e+01 1.490051226402943518e+00 2.000827936971869114e+00 1.303799347966105415e+01 7.530789973276482385e+01 2.771038644336494627e+01 4.309616652681882698e+01 1.061478245669971399e+00 1.102744201733111939e+00 1.196840121208944119e+00 1.129353180587952865e+00 1.295613892339041229e+00 1.020312304047276353e+00
3.600000000000000000e+04 1.487283379316181930e+00 2.059600586289196844e+00 1.226146220784407959e+01 1.329735933231241063e+02 3.485800072766237179e+01 6.902541465176071256e+01 1.488495093714940154e+00 2.081666981290620555e+00 1.417371498490419768e+01 1.400931931250584910e+02 3.204970490204788547e+01 7.833104975774941181e+01 1.489967914763364210e+00 2.066178553661818462e+00 1.315016661719462299e+01 8.948253313527928299e+01 2.796304357107251093e+01 4.468680067034307513e+01 1.065421179287929787e+00 1.120370764750834303e+00 1.203322510167790460e+00 1.162219281766899037e+00 1.309347906366083780e+00 1.025130669903604019e+00
3.800000000000000000e+04 1.495748932759427996e+00 2.131094605339121983e+00 1.272285322369532423e+01 1.425962809768831505e+02 3.547241831870456252e+01 7.663000037869325354e+01 1.485198541604297873e+00 2.142070068357814883e+00 1.452481191442712216e+01 1.390751240107311162e+02 3.415343461848833329e+01 8.336416419673625455e+01 1.490498063759098990e+00 2.145270845889529099e+00 1.370626445701510576e+01 8.635294006107855580e+01 3.142589835068940829e+01 4.732712082644011531e+01 1.069562490328677118e+00 1.136683478801650438e+00 1.216328620544819161e+00 1.228288546648859336e+00 1.355096422521962607e+00 1.027423200024185190e+00
4.000000000000000000e+04 1.493768562376920794e+00 2.208159267823394778e+00 1.301912674011365922e+01 1.552528390482761438e+02 3.464590462615505118e+01 7.975722709134747390e+01 1.503379890880906400e+00 2.207474716892459554e+00 1.505576216420589120e+01 1.637007585027625680e+02 3.704148203015181906e+01 7.951748447979636580e+01 1.488425924414497725e+00 2.209832623730483281e+00 1.394280914518198244e+01 9.964438287109419434e+01 3.161329888178987702e+01 5.035621801061797242e+01 1.067911143240297234e+00 1.156498775918079591e+00 1.215630036763488020e+00 1.283011829792118252e+00 1.382331888622845950e+00 1.026143316205801348e+00
4.200000000000000000e+04 1.492986326464505353e+00 2.274624608345129140e+00 1.328578049309948916e+01 1.576690050358458564e+02 3.880980927895421217e+01 8.773993428137050898e+01 1.505023261061138040e+00 2.261208880567557866e+00 1.550552264655044610e+01 1.649273597161950420e+02 3.612231861134805655e+01 8.812614024540468449e+01 1.489216959291754350e+00 2.266811254066361414e+00 1.397103389102874260e+01 1.193280347924163181e+02 3.280538337983391273e+01 5.715226884351380932e+01 1.089157538093284083e+00 1.180035481065293768e+00 1.226808133274364110e+00 1.371242544374168926e+00 1.395743693906573490e+00 1.023147719067007966e+00
4.400000000000000000e+04 1.503241873679131091e+00 2.338548969262111310e+00 1.339491381905586742e+01 1.802798324495054487e+02 3.988358442970690021e+01 9.587587761708694245e+01 1.492768509666128729e+00 2.370951330633169984e+00 1.632760729640178710e+01 1.845079369431678060e+02 3.959946391932419374e+01 1.035304831370537642e+02 1.489667398368812457e+00 2.345233921208716765e+00 1.488662396350573580e+01 1.153935487358337895e+02 3.342963633622616015e+01 6.009164624595837267e+01 1.091567105438814078e+00 1.190928985927088402e+00 1.241555932476802182e+00 1.425724904821731087e+00 1.443067519168731883e+00 1.029387633256718448e+00
4.600000000000000000e+04 1.497286389089675929e+00 2.415035890111599137e+00 1.403943376202144222e+01 2.042647756261999632e+02 4.121101002768244115e+01 9.946052780059498843e+01 1.501654467343741972e+00 2.431906310519074133e+00 1.564132488462219683e+01 1.767090119887752167e+02 4.124702169040689625e+01 1.007519909359495074e+02 1.483111100929070503e+00 2.436940516695746517e+00 1.485913678732682186e+01 1.305387232435159603e+02 3.560689123006128654e+01 6.815634500521491645e+01 1.101581727741284267e+00 1.205934174459073915e+00 1.257023099914021724e+00 1.533127228092422190e+00 1.416442850801344466e+00 1.034063181957364463e+00
4.800000000000000000e+04 1.508993031454719969e+00 2.488880671471068506e+00 1.481450190716801707e+01 2.076388636279710624e+02 4.029550942899685140e+01 1.108438116326296239e+02 1.490079822141149979e+00 2.482574698609742114e+00 1.713956827739231059e+01 2.073178227306827353e+02 4.149083235896720367e+01 1.186775714490929658e+02 1.492787743456421401e+00 2.492880938797389589e+00 1.506987389057124460e+01 1.285595718862656156e+02 3.676766286244549065e+01 6.834837998308790930e+01 1.110689152728305817e+00 1.222595850746179158e+00 1.283190215551471169e+00 1.579228988460824823e+00 1.456860415582301060e+00 1.029066855142197756e+00
5.000000000000000000e+04 1.504434299879349402e+00 2.566333864180029956e+00 1.440013331946949293e+01 2.243834879666491418e+02 4.329326167717632501e+01 1.298864445539072108e+02 1.503957157691116153e+00 2.583843746028783528e+00 1.625698037886777669e+01 2.141790470510390492e+02 4.073803336201363834e+01 1.226239520341344758e+02 1.489667013476902557e+00 2.555339402907115698e+00 1.564014396198205148e+01 1.491952946452457240e+02 3.777140790590637920e+01 7.281030972007837931e+01 1.129610781961165822e+00 1.248323265944073501e+00 1.318588925244211119e+00 1.696195274467554359e+00 1.461984713700287708e+00 1.030110375790136645e+00
5.200000000000000000e+04 1.509204203525630117e+00 2.661458209696901722e+00 1.502590716159300577e+01 2.447494893609444659e+02 4.472462316244548219e+01 1.333738403771079106e+02 1.500487418088943814e+00 2.635170901706729296e+00 1.774923646881125450e+01 2.061749254074671285e+02 4.471336931124612590e+01 1.621114064526823881e+02 1.493483471436141130e+00 2.624047594428391861e+00 1.580780245469511058e+01 1.434028460277033901e+02 3.832980737113053493e+01 7.961585491897699285e+01 1.136204090524598032e+00 1.272996650689911746e+00 1.367063597432261357e+00 1.730107824549519835e+00 1.528534767918177106e+00 1.033295745923559661e+00
5.400000000000000000e+04 1.497403027554951027e+00 2.729881426154069590e+00 1.577500389206206322e+01 2.722529565577771677e+02 4.314296249448976539e+01 1.448720200304196055e+02 1.513619393222260578e+00 2.690246456430350985e+00 1.791069602626132706e+01 2.804987266717558327e+02 4.398742869256144417e+01 1.740829428110852177e+02 1.492032124527989501e+00 2.699993745108117515e+00 1.639704482192823676e+01 1.562504098103317176e+02 4.116458405363232487e+01 9.258150129874906042e+01 1.151128110786527659e+00 1.282557781952580411e+00 1.408542026687677362e+00 1.819956467762349206e+00 1.514414938823293921e+00 1.036714853184130147e+00
5.600000000000000000e+04 1.516743936462889852e+00 2.789598009813163415e+00 1.589580078408163288e+01 2.899010165153990783e+02 4.530033620550006646e+01 1.640974789530650639e+02 1.515463882511216775e+00 2.755896748582560285e+00 1.769888557574545729e+01 2.673750783917884064e+02 4.718906946226547205e+01 1.979523904559121377e+02 1.499964235192290607e+00 2.765933940285656867e+00 1.650611325300672050e+01 1.408898532328773285e+02 4.148727554489921943e+01 9.609197243014016010e+01 1.154181840189503649e+00 1.306712180784623811e+00 1.450125134227213008e+00 1.892065919426784815e+00 1.531026319171731709e+00 1.031900253846950610e+00
5.800000000000000000e+04 1.517907990098465998e+00 2.872080439942031660e+00 1.576700426634279140e+01 2.549776135256375369e+02 4.689046842890863331e+01 1.590781282428337704e+02 1.508132540072827599e+00 2.838700174315860636e+00 1.892414282879727949e+01 2.760681742286285498e+02 4.564447085908812340e+01 2.184350882245263961e+02 1.498964803227386566e+00 2.845021532085579619e+00 1.668155412756220102e+01 1.682678156332625008e+02 4.173556241236066455e+01 9.910409202601582024e+01 1.162525301495946239e+00 1.321850858587926503e+00 1.485773170259744536e+00 1.965441304188101146e+00 1.544051320071208044e+00 1.039539472135070808e+00
6.000000000000000000e+04 1.515388692037058949e+00 2.934368362596430302e+00 1.684033546006229898e+01 3.095299582508155254e+02 5.038653463889942685e+01 1.639914258383917911e+02 1.507149670798211716e+00 2.922314570618047558e+00 1.958077964708066077e+01 2.671386680980807000e+02 4.683073001051650408e+01 2.442765903656224964e+02 1.505920319178402966e+00 2.902603475822354007e+00 1.703563415378369683e+01 1.790221241387760927e+02 4.396457912994678452e+01 1.075708613098535835e+02 1.181276185285235369e+00 1.341926551415159041e+00 1.538432379106961401e+00 2.059855530376177413e+00 1.527802792625807982e+00 1.038699499629891054e+00
6.200000000000000000e+04 1.509534305285271216e+00 3.009175922236078549e+00 1.724645651305734617e+01 3.214370827639468757e+02 5.128273364060379436e+01 2.307692749481334999e+02 1.509534586046056726e+00 2.974092913072700295e+00 1.973637812444721362e+01 2.797891295985270403e+02 4.593757030220700699e+01 2.602626547307008877e+02 1.503955332105620490e+00 2.986427564311611604e+00 1.770004670703605854e+01 1.762346824518357096e+02 4.463234868901393781e+01 1.354039978332846204e+02 1.188976024469747150e+00 1.352054493517045763e+00 1.594218607953799882e+00 2.145242051916360637e+00 1.542290934235794442e+00 1.050298770722029706e+00
6.400000000000000000e+04 1.507966354181127899e+00 3.055273382950140615e+00 1.689287132873571906e+01 3.328072127373199578e+02 5.126133062286987752e+01 2.183853133958213562e+02 1.503498210519137235e+00 3.061547606530147458e+00 2.001818876326942842e+01 3.354503282095428176e+02 4.912043420106466840e+01 2.263689838659553004e+02 1.495980246875830533e+00 3.029126307614350200e+00 1.766704277144487634e+01 2.152616290055272543e+02 4.621379865994988734e+01 1.401538605098588164e+02 1.202962451682750844e+00 1.374285408952695020e+00 1.659361410909101719e+00 2.260174698614950461e+00 1.605785669169681684e+00 1.049604284029910906e+00
6.600000000000000000e+04 1.516449624755382031e+00 3.143780217403820298e+00 1.718949590182681675e+01 3.996365230129371184e+02 5.071178281707624791e+01 2.597204176804874578e+02 1.514240662274245475e+00 3.125047475385201334e+00 2.026453581632257084e+01 3.214819589822448620e+02 4.939798268847835772e+01 2.629398935669875073e+02 1.505984100144762916e+00 3.075455370752425033e+00 1.828809367519214746e+01 2.140618405840021694e+02 4.849432286316529428e+01 1.451427034351391683e+02 1.214925547992102395e+00 1.385842665407283514e+00 1.702238147972086724e+00 2.314143598707923299e+00 1.605596017783706753e+00 1.052700638910943454e+00
6.800000000000000000e+04 1.516976792488746728e+00 3.199857748324707707e+00 1.783059079980813522e+01 3.483463136104793421e+02 5.092928335108400972e+01 2.793066873298879500e+02 1.517200675166716639e+00 3.184013038435725029e+00 1.992338221064342818e+01 3.919953539687350599e+02 5.346623743960717690e+01 2.986155891267050038e+02 1.502521364224722156e+00 3.175950363093158479e+00 1.876659209460122923e+01 2.527042775562276233e+02 5.015490207886450946e+01 1.587045391402877499e+02 1.225825232515559415e+00 1.400084207849244144e+00 1.753548814232358977e+00 2.384950266673423247e+00 1.609294660482272432e+00 1.059496378892895718e+00
7.000000000000000000e+04 1.509923789051524690e+00 3.279636595625072371e+00 1.821064573495785766e+01 3.663541589831622218e+02 5.265093036461514941e+01 3.020612478836375203e+02 1.518302074931716650e+00 3.275548745959869557e+00 2.018474783208373680e+01 3.072945202604735755e+02 5.546340873568902907e+01 3.469501081370785869e+02 1.518798266659215024e+00 3.271810207602427134e+00 1.879877307568042255e+01 2.090275680022330960e+02 5.082807001406204250e+01 1.768570093002024919e+02 1.242116774652288758e+00 1.398842180215069009e+00 1.804580002033479458e+00 2.458435928143189120e+00 1.625657121964477314e+00 1.056244562028014755e+00
7.200000000000000000e+04 1.525087348913317875e+00 3.376706269351449574e+00 1.872364411141104412e+01 3.284444588977358990e+02 5.474290704519683004e+01 2.827958157041060758e+02 1.522445397666339684e+00 3.311376390308947926e+00 2.213515714197961515e+01 3.595476561233446091e+02 5.864321466450194009e+01 4.078176816179991988e+02 1.507479215604242695e+00 3.307453594329742064e+00 1.929154640583537628e+01 2.070110775021647100e+02 5.073803423411731472e+01 1.988579826639801809e+02 1.254073128410040150e+00 1.428652757913416282e+00 1.838701773102106030e+00 2.520040317637112004e+00 1.606456941843073860e+00 1.088935358244321527e+00
7.400000000000000000e+04 1.510363096949338013e+00 3.449043162367276150e+00 1.803058273706147929e+01 3.713225586025964731e+02 5.417407549581992043e+01 3.107171544641625474e+02 1.512743755113423516e+00 3.417596818177723428e+00 2.145551132797859495e+01 2.912290853287581172e+02 5.418547121504251152e+01 3.905064681772167887e+02 1.503408601475618500e+00 3.373568424300590785e+00 1.915305557658907887e+01 2.341075179071530670e+02 5.677715127135594742e+01 2.057872526057105063e+02 1.270947005965534338e+00 1.435944990019627721e+00 1.921062942656677208e+00 2.609489908656041024e+00 1.561347872063683528e+00 1.099287868032900795e+00
7.600000000000000000e+04 1.516863453062339273e+00 3.504023200826486661e+00 1.917676442846283535e+01 3.319221090131395044e+02 5.547667696793907055e+01 3.464256582506442328e+02 1.518799893515561106e+00 3.475843642998535099e+00 2.165298747282410119e+01 3.332859038430636360e+02 5.751069917759046035e+01 4.186179992054327954e+02 1.510836227745208094e+00 3.450948600576956071e+00 1.913081756629680896e+01 2.090841511340312877e+02 5.723103452500291866e+01 2.158153790464808992e+02 1.276599421097083908e+00 1.455857820935099634e+00 1.953345845762825217e+00 2.693680431218334448e+00 1.621069074723404002e+00 1.115189363177307769e+00
7.800000000000000000e+04 1.524195476697226548e+00 3.553539980864762526e+00 1.948330505794244161e+01 4.253966138542950830e+02 5.756906323514574808e+01 5.022581360950605927e+02 1.520288802172537146e+00 3.539368370258034080e+00 2.223824959965513770e+01 3.031722252435434370e+02 5.379038536047399788e+01 3.900474241232092822e+02 1.511765510402120594e+00 3.507924236148130426e+00 2.024299525738832273e+01 2.728494744471142326e+02 5.625805774887631117e+01 2.360135658501162084e+02 1.292587381552961379e+00 1.465911500364341036e+00 2.006559486311512597e+00 2.743905534157799586e+00 1.595984843374652629e+00 1.139106387755131067e+00
8.000000000000000000e+04 1.524264570796533436e+00 3.634114469376894085e+00 1.968374623829079084e+01 4.027232164762159528e+02 5.688061302481172277e+01 4.010779391563995091e+02 1.517819784482012269e+00 3.625904987655518941e+00 2.240073465586177548e+01 3.383478036421414004e+02 6.498041975971719353e+01 4.563296642615538872e+02 1.513695979031207228e+00 3.564875379918013287e+00 2.049444242532716487e+01 2.507729927973080066e+02 5.844164606219764835e+01 2.320799326309191599e+02 1.305460006887925850e+00 1.480909728520809931e+00 2.053453882125107377e+00 2.846673044011652109e+00 1.644598646046717461e+00 1.155116257862084828e+00
8.200000000000000000e+04 1.518889097264718657e+00 3.717355375155095398e+00 1.985095909305507433e+01 3.448548875436035814e+02 5.839061127436733756e+01 4.910175021901592345e+02 1.525609619069274725e+00 3.726589964756154671e+00 2.390698991326214440e+01 3.937455016476984042e+02 5.466699014161832793e+01 4.717753440446437025e+02 1.513455558698581616e+00 3.599129726638873539e+00 2.045544780183708866e+01 2.545774567568823841e+02 5.851431200993965831e+01 2.370722363195633875e+02 1.317285308307915015e+00 1.483675967612019919e+00 2.113254833166035684e+00 2.828548295277931945e+00 1.591169367238730148e+00 1.197045595261341022e+00
8.400000000000000000e+04 1.524655455480808497e+00 3.763319616801653389e+00 2.036412387250609868e+01 4.729085662672629269e+02 6.232152165213225459e+01 4.963354717093355930e+02 1.520573325140113230e+00 3.743905966852296707e+00 2.471566754404427257e+01 3.566839256967300571e+02 6.238266286125468696e+01 5.525259593372272775e+02 1.518092662247837010e+00 3.707512175019680001e+00 2.013092689149538472e+01 2.635041285774262860e+02 5.722086740800862259e+01 2.405269798876339280e+02 1.320423014202870560e+00 1.490489421024249861e+00 2.127611585890266888e+00 2.924588824071581605e+00 1.623373743858331775e+00 1.224846202874842804e+00
8.600000000000000000e+04 1.520646650278901335e+00 3.833037053047418929e+00 2.048282255864619827e+01 4.720429452662168046e+02 6.334987547730302282e+01 4.898994845323725826e+02 1.517738169119909886e+00 3.804796647923983421e+00 2.443649917879203315e+01 2.858423363288169412e+02 5.973928130810529780e+01 7.794240864464269407e+02 1.517815077376606148e+00 3.787068464816264246e+00 2.136036368612659686e+01 2.682401076407924165e+02 5.771236583839296230e+01 3.231725083658067206e+02 1.340574297868004416e+00 1.511753090656838383e+00 2.176983045766883951e+00 2.953051280288423452e+00 1.616782331072666112e+00 1.285211742863490603e+00
8.800000000000000000e+04 1.538274783154184977e+00 3.894629491231673679e+00 2.039666049682129412e+01 5.392921459672081710e+02 6.876376952057799485e+01 5.659262409522921189e+02 1.527040751429003418e+00 3.838670679713383826e+00 2.474222194665434671e+01 3.353270229277786143e+02 6.794088806814107784e+01 5.999603662961602595e+02 1.513457014849593163e+00 3.815613914344414326e+00 2.092652559219201791e+01 2.701070348836123003e+02 6.283720342176034990e+01 2.537947448623835385e+02 1.350834911996480203e+00 1.506612856588395832e+00 2.244950357968624299e+00 3.010908409235782734e+00 1.615639127897053440e+00 1.294586879939601420e+00
9.000000000000000000e+04 1.528859169022174225e+00 3.937104474127310461e+00 2.088218925450760466e+01 4.127113881585245281e+02 6.964385560298509859e+01 4.878008474254976932e+02 1.535529441085379254e+00 3.914664006610728109e+00 2.403193638022613499e+01 4.549048684282442991e+02 6.637488832507487757e+01 5.952133614780962034e+02 1.519141859092925539e+00 3.920179549620613990e+00 2.183328536796330610e+01 3.292936830415785039e+02 6.074588880052691309e+01 2.842717486792394084e+02 1.352454461066711744e+00 1.550765245511149359e+00 2.263732802151182000e+00 3.051060915519319128e+00 1.589467192204102375e+00 1.384680015120753005e+00
9.200000000000000000e+04 1.526029625521438948e+00 4.037203521676742568e+00 2.040667320086087244e+01 4.579351524262948487e+02 7.017654816130330175e+01 6.137228958055884505e+02 1.525547386766502811e+00 4.065363276286605654e+00 2.501120323175081595e+01 3.616266565805254345e+02 6.757564878807761488e+01 5.022399431169936861e+02 1.510189861965403280e+00 3.941508954515354990e+00 2.178781862735669961e+01 2.918976951478883279e+02 6.721975800489636299e+01 3.027352560008943669e+02 1.376723261830678169e+00 1.549555493284140439e+00 2.347890497369521157e+00 3.092708964544496730e+00 1.599136421125014085e+00 1.428970242787913403e+00
9.400000000000000000e+04 1.536628065160091872e+00 4.046582451103903466e+00 2.073059850004091231e+01 4.694783048714252800e+02 6.524084117494017221e+01 6.212607745804300521e+02 1.537590121324751369e+00 4.052232520983713115e+00 2.580350126184111303e+01 4.127825085836526569e+02 7.391717391368408130e+01 5.456546565787609779e+02 1.520548439108247996e+00 3.943881483479760419e+00 2.240680569534104194e+01 3.141000217151664629e+02 6.260777787551570839e+01 2.731174911696805907e+02 1.366599837344508739e+00 1.562758891762611624e+00 2.398937923074353940e+00 3.105239811479962420e+00 1.581544494804883572e+00 1.519691092207526406e+00
9.600000000000000000e+04 1.527183529384378735e+00 4.128202600187781179e+00 2.178224584145527487e+01 5.123748845919433279e+02 6.967832765306600606e+01 7.207125355085124738e+02 1.540022794928997074e+00 4.124384972823673223e+00 2.505311858283516102e+01 4.556943057890595128e+02 6.840681358140052737e+01 5.905492212003271106e+02 1.523879869476972626e+00 3.988816287960503359e+00 2.241624598747265296e+01 3.143583752946764776e+02 6.964170559669504712e+01 3.510655546328462151e+02 1.395819394420491522e+00 1.577126498277324984e+00 2.433469552589150986e+00 3.206035605474533590e+00 1.591454795215575091e+00 1.662425871330517779e+00
9.800000000000000000e+04 1.532649640715151973e+00 4.194113654480958964e+00 2.282361133568701916e+01 5.292722899167074502e+02 7.853927873369005397e+01 7.199133493332101352e+02 1.550775381484172710e+00 4.169876946529060824e+00 2.606258410498957190e+01 4.206722188994716589e+02 7.435705350124754887e+01 8.226084341263988335e+02 1.522160935776032620e+00 4.099819204542795248e+00 2.260197188850949246e+01 3.078720711691739780e+02 7.163914903527367528e+01 3.184537481192434143e+02 1.401997305513177361e+00 1.574871303794542765e+00 2.483666404698096297e+00 3.284368700170914313e+00 1.582984566336633758e+00 1.687997977802473626e+00
1.000000000000000000e+05 1.548474141248621594e+00 4.235607428995201929e+00 2.239685963816463499e+01 4.935964728248930555e+02 7.251815177732324003e+01 7.724843736725248391e+02 1.542545756890585373e+00 4.175650093183026712e+00 2.593285998960170247e+01 3.942944650207708150e+02 6.744579307447581584e+01 6.158683557571928304e+02 1.517902481651579150e+00 4.124354138798189240e+00 2.284037606463995473e+01 3.033684150748454158e+02 7.204805758526393333e+01 4.049905819282142829e+02 1.405043114951553207e+00 1.594364826576070371e+00 2.496958070742747893e+00 3.287531200121988295e+00 1.615391303650458799e+00 1.666649351884141428e+00
1.040000000000000000e+05 1.542004383895370312e+00 4.357714544917071109e+00 2.303793895379381240e+01 4.530082879598211321e+02 7.528791973930847803e+01 9.349929934722556482e+02 1.541631269957898454e+00 4.311061925308953491e+00 2.574166677198171627e+01 4.254564070848516053e+02 7.106962484254250967e+01 7.769684552390693852e+02 1.522495306453697461e+00 4.211510876739110287e+00 2.341488281675469096e+01 3.110042233474496243e+02 7.184541611024125984e+01 5.006810739918908553e+02 1.426472568509089545e+00 1.619340757493293648e+00 2.606776265581394192e+00 3.359881597062307712e+00 1.625467737403458290e+00 1.764359600506190562e+00
1.080000000000000000e+05 1.541517221777277014e+00 4.447570315454987266e+00 2.351157933578253889e+01 6.738278178389712139e+02 7.914524816001184604e+01 5.515700674071424601e+02 1.548383396089202391e+00 4.421128610165039774e+00 2.790193550834461078e+01 4.637029664620806102e+02 7.451710795108958507e+01 5.688637197764683151e+02 1.518530197374362789e+00 4.292160100362304220e+00 2.370641151500337784e+01 3.623343886579036734e+02 7.450123425177072534e+01 4.416412935893498002e+02 1.447502696902302155e+00 1.640193778484306808e+00 2.629002802605559630e+00 3.518957481252987129e+00 1.611609077685838942e+00 1.956226218928032612e+00
1.120000000000000000e+05 1.554732997764314728e+00 4.513849781040603304e+00 2.414476618334062863e+01 5.523530396424523587e+02 8.357284037269315036e+01 9.499828254778969949e+02 1.544621350823148553e+00 4.574495800601525275e+00 2.848535033808388306e+01 4.418842803513163631e+02 8.099767152507936885e+01 8.497570650726271424e+02 1.524854634871917636e+00 4.438618222561069082e+00 2.319448625163111188e+01 3.417945935003678528e+02 7.433293085841705761e+01 4.492741197600872738e+02 1.472750539540581549e+00 1.673631781817443764e+00 2.750865883587128913e+00 3.621581240226992016e+00 1.571081557902871406e+00 2.104009417580337438e+00
1.160000000000000000e+05 1.548319632820248870e+00 4.640184236681064611e+00 2.502430905662646410e+01 5.837409451474921980e+02 8.407123509957209251e+01 4.886626867355468562e+02 1.549910795732314384e+00 4.599808439907940638e+00 2.618854773896953247e+01 4.525516016902902265e+02 7.769227813592983978e+01 7.998652796171086266e+02 1.516736647270254590e+00 4.443140644539442796e+00 2.512481409603909910e+01 3.450088929651848275e+02 7.499103405946105738e+01 4.684120936372676738e+02 1.474913000424997067e+00 1.688047394871767137e+00 2.875940426196961219e+00 3.670976348171638648e+00 1.629574090696372934e+00 2.368844714532725604e+00
1.200000000000000000e+05 1.556877036478157450e+00 4.669581756625161617e+00 2.500519877234221866e+01 4.979390110803087737e+02 8.565938873338110682e+01 9.549508522496231535e+02 1.547715288409556411e+00 4.697491530708392204e+00 2.722489445046538847e+01 4.405338196884405306e+02 7.930693527347861504e+01 9.380510936605411416e+02 1.520576930462654852e+00 4.542242308719691479e+00 2.319222206388397467e+01 3.355580489741163319e+02 7.482326160748188215e+01 4.822673306811037151e+02 1.491662807345800479e+00 1.710202330926988479e+00 2.967758923210322308e+00 3.821684107571911682e+00 1.576696217770183983e+00 2.370900313518251146e+00
1.240000000000000000e+05 1.561159286413691616e+00 4.774468642129996887e+00 2.463242386453447352e+01 5.406855465788224819e+02 8.610359197201172776e+01 8.326121191680400671e+02 1.552226302430154803e+00 4.811557287055103771e+00 2.888938038539354736e+01 6.469297494617933353e+02 8.712775438109694903e+01 8.683017851298749292e+02 1.527154949414148088e+00 4.630365562249250111e+00 2.503575981301431952e+01 3.722260134483670981e+02 8.496522052134719161e+01 6.413135608977139555e+02 1.538969435058860080e+00 1.722845561065301734e+00 3.088971778345091401e+00 3.932035554249134091e+00 1.609820516782637156e+00 2.648750466351773802e+00
1.280000000000000000e+05 1.564292548401516880e+00 4.830003619995069997e+00 2.517566734124224581e+01 6.810392758660079835e+02 9.087641213716784705e+01 1.182973789303111971e+03 1.568788277971880696e+00 4.783343552899959050e+00 2.911529886838524206e+01 5.672446791491879594e+02 9.649504992707383622e+01 8.198065042388825532e+02 1.539154331558073796e+00 4.713799799790031386e+00 2.478141082498115821e+01 3.999489848394867977e+02 9.224771809633621444e+01 5.328462130308374753e+02 1.544525252257680448e+00 1.738778822082749587e+00 3.141117795686658720e+00 4.084531347444748661e+00 1.620840615356585301e+00 2.710824153405430259e+00
1.320000000000000000e+05 1.556513243280107428e+00 4.935055043612947223e+00 2.621859924500235550e+01 6.629564317662068333e+02 8.000634896668370288e+01 nan 1.569599035302343237e+00 4.943551075116063842e+00 3.060941396513090851e+01 5.509314155936642692e+02 8.734045681310855969e+01 nan 1.519534706211074893e+00 4.689802957444276110e+00 2.463326035306787531e+01 4.032033485120974206e+02 9.611562023104490038e+01 6.387059039880242608e+02 1.568225652015324822e+00 1.769046783494499397e+00 3.180985505433143068e+00 4.231325604919324412e+00 1.606136838490204610e+00 3.085578761227321998e+00
1.360000000000000000e+05 1.566213583208587945e+00 4.961392247027498037e+00 2.691184928694965350e+01 4.992636349536547868e+02 1.080547910766753859e+02 nan 1.556754278539083769e+00 4.958955917844688699e+00 2.851630191559072358e+01 6.778764748977134786e+02 9.559104523870406922e+01 9.080050515078286253e+02 1.525357286071393759e+00 4.797475370114510085e+00 2.511259299542306067e+01 4.437179607604855960e+02 9.483022905104107281e+01 5.614684304235083800e+02 1.588059691368808313e+00 1.783475956171860499e+00 3.312739790049134658e+00 4.283660412940404782e+00 1.667622317615124361e+00 2.924399335741591166e+00
1.400000000000000000e+05 1.559980496928452087e+00 5.015368462844199016e+00 2.934356440336869554e+01 6.933360444006872285e+02 9.285735807384675411e+01 1.099101398104861801e+03 1.563380260951565237e+00 4.931538464142777300e+00 3.294874083585222735e+01 5.121158221508469524e+02 8.407422661987490642e+01 nan 1.529233430657018333e+00 4.824980948770255296e+00 2.620427394796029219e+01 3.866550356005329263e+02 9.608305020270388752e+01 6.225913782284872013e+02 1.616695091214001678e+00 1.815864150552454648e+00 3.361295380546418077e+00 4.480492126492287674e+00 1.715178402282593328e+00 3.295858916016416451e+00
1.440000000000000000e+05 1.561362532844911444e+00 5.028169858551597926e+00 2.860633276248701762e+01 6.905460336060319833e+02 1.012362805775622263e+02 nan 1.571857935350665203e+00 5.036861467948694937e+00 3.188092020884502631e+01 4.783553147727228065e+02 9.388158213117841910e+01 1.201187217596623213e+03 1.531760353108512440e+00 4.815173014435198517e+00 2.732584876203881663e+01 2.996913426147409041e+02 1.009614001588797407e+02 6.301983844913831945e+02 1.628275399253964917e+00 1.836929643040203119e+00 3.501206913523641440e+00 4.588372084251618688e+00 1.749446374527751757e+00 3.435055610681670313e+00
1.480000000000000000e+05 1.564652123321200516e+00 5.099485881750132954e+00 2.885525216724433761e+01 7.147480758002353696e+02 1.087394393564470647e+02 1.209676972646713921e+03 1.567792459308508857e+00 5.063653311556684855e+00 3.513064933421710379e+01 6.790721165453696813e+02 1.001760200993421392e+02 1.023077294759720075e+03 1.526117645388604060e+00 4.957708543532675982e+00 2.666033867447867323e+01 4.748072907566605068e+02 9.955254871794446103e+01 7.188330089233874105e+02 1.640792958141374713e+00 1.861221980288412237e+00 3.638564747973324298e+00 4.809377749956558645e+00 1.806628172362333640e+00 3.402607434055668456e+00
1.520000000000000000e+05 1.568451713020854843e+00 5.150789507220148167e+00 3.010894454102655260e+01 6.764264040886173461e+02 1.150241084021856324e+02 nan 1.570629465665447810e+00 5.155685428431443285e+00 3.162565623460097797e+01 6.073103750375801155e+02 1.080649204802988095e+02 nan 1.540611002592486400e+00 4.940513697466509591e+00 2.807445595740047040e+01 4.635198801438398846e+02 9.921080607192193668e+01 6.382773952049913078e+02 1.677009764012615367e+00 1.896979128383633917e+00 3.768804393331103508e+00 4.876342836861684127e+00 1.928737763162595709e+00 3.660413460120147899e+00
1.560000000000000000e+05 1.572639212114304685e+00 5.178117578294650691e+00 2.940810364436273971e+01 6.127511518535269488e+02 1.083856432266132117e+02 nan 1.580719474245330103e+00 5.189708230078316831e+00 3.439242966921698752e+01 5.436560593638711225e+02 9.697977635652740958e+01 nan 1.526263823970537281e+00 4.984122367390055430e+00 2.679895758470482292e+01 4.810840868724595794e+02 1.045638307867548349e+02 7.411845709437533287e+02 1.698928064890289136e+00 1.912654435332689973e+00 3.784845826942370373e+00 5.011869367519969920e+00 1.955631730377215050e+00 3.856291394639545622e+00
1.600000000000000000e+05 1.568401194337773363e+00 5.195188803721213056e+00 3.115128947456810238e+01 9.691911339308622928e+02 1.175805958771447592e+02 nan 1.581943017976162436e+00 5.287535604982423365e+00 3.261425480294030876e+01 7.767443929556546891e+02 1.031107001343211351e+02 1.132660894602942108e+03 1.547327747638581608e+00 5.052537300595216330e+00 2.850927413152461298e+01 4.505406301620162708e+02 1.077889813546172917e+02 8.221551537856130381e+02 1.713193353544097519e+00 1.931568412782006972e+00 3.923798522768989105e+00 5.060701933215631776e+00 2.137485327867009843e+00 3.879856737505517739e+00
1.640000000000000000e+05 1.584313665470790777e+00 5.248888302637097603e+00 3.103356974049720662e+01 6.770912681789975522e+02 1.106386912660017998e+02 nan 1.590463683999363553e+00 5.365973936178970227e+00 3.463312697215880576e+01 5.508507235957534931e+02 9.852014074966029966e+01 1.060515271837951332e+03 1.531018838051545039e+00 5.073306131932381113e+00 2.843727971812838362e+01 4.416203414331741328e+02 1.158923180919395719e+02 8.803339114375664849e+02 1.743652395088199913e+00 1.960879376473712910e+00 3.958779572442811201e+00 5.265507798820125984e+00 2.151602415050920758e+00 4.323390714827185732e+00
1.680000000000000000e+05 1.586716992143465177e+00 5.307689742050618165e+00 3.309685900771654588e+01 1.002615642071487173e+03 1.250718959581915612e+02 nan 1.591814924790061037e+00 5.408254600327062178e+00 3.595038193833606499e+01 6.623634116957894094e+02 1.076940677042186962e+02 1.299894178223998324e+03 1.544961229592179741e+00 5.108463362228730986e+00 2.681896018994590492e+01 4.421321627928379030e+02 1.048603202519049375e+02 9.156032001380888232e+02 1.770656810579952722e+00 1.995251347931526142e+00 4.179556784622275423e+00 5.441356994620649701e+00 2.289375494125128974e+00 4.236558260378729734e+00
1.720000000000000000e+05 1.582112422553822118e+00 5.369779967626419293e+00 3.192871791983855090e+01 9.373992719818082833e+02 1.244887077640022426e+02 nan 1.586631418397367765e+00 5.420560626917230174e+00 3.790356832800442533e+01 7.238681232722479990e+02 1.010259458842532041e+02 nan 1.540443458417325218e+00 5.138939043444720411e+00 2.737465502640848669e+01 4.901154753795200349e+02 1.040850617779379519e+02 9.544728571352388826e+02 1.769637086925743175e+00 2.037060634578245377e+00 4.157708939483709010e+00 5.430007888672280458e+00 2.267527888248094481e+00 4.513801517989403322e+00
1.760000000000000000e+05 1.578754650637878898e+00 5.305072397375356630e+00 3.251825687781003893e+01 8.178958338234300527e+02 1.232381421619729736e+02 nan 1.589106001448115535e+00 5.434289116984245993e+00 3.997303904548061837e+01 6.244034193828636035e+02 1.024570052877871831e+02 9.473811406334777985e+02 1.546424972180300728e+00 5.166682849726181637e+00 2.870265466916524844e+01 5.453937896693266794e+02 1.160461135243444915e+02 1.001874062309222040e+03 1.806808088412785285e+00 2.058319079105683347e+00 4.273726127169680034e+00 5.625129906971158000e+00 2.466819898735449268e+00 4.725584677546363466e+00
1.800000000000000000e+05 1.586167384259427715e+00 5.394034542222869710e+00 3.524214744720708126e+01 6.739883220117977771e+02 1.315530668851961309e+02 nan 1.596148355239540795e+00 5.530196824591319782e+00 3.554985864961838615e+01 7.101434379080814097e+02 1.028272588776442262e+02 nan 1.552282464904726433e+00 5.097985725899865983e+00 2.915970814278158585e+01 4.618498294466203333e+02 1.224041358764732905e+02 9.779260757240292605e+02 1.828712492267266843e+00 2.084041602361869749e+00 4.462337951180605167e+00 5.778812206438071364e+00 2.535852171556862711e+00 4.946967627098834086e+00
1.840000000000000000e+05 1.586695845898292934e+00 5.380618834871830458e+00 3.512682592726031316e+01 7.857637646844671053e+02 1.284537357865216904e+02 1.168016425740775048e+03 1.588470992111893132e+00 5.577901774831321546e+00 3.397358272121836364e+01 6.455210001295067741e+02 1.182081543941848167e+02 nan 1.550875474814207511e+00 5.274601655329504091e+00 3.135387039857543101e+01 6.444229174482900362e+02 1.294045006280389885e+02 1.201958614928194947e+03 1.833937159407196926e+00 2.106202085124325940e+00 4.473450360964768002e+00 5.796373277654455869e+00 2.563699537894328806e+00 4.992021076662737755e+00
1.880000000000000000e+05 1.590540558524092818e+00 5.455562091766757327e+00 3.490020487283677397e+01 9.064869451550464419e+02 1.226993088739794757e+02 nan 1.594100540553811340e+00 5.629050857819573039e+00 3.900248915699871333e+01 6.614327091172497148e+02 1.135025945212173610e+02 1.474736292853787290e+03 1.553131631128624734e+00 5.317379679827213934e+00 3.147918448857546991e+01 6.523454147846608748e+02 1.343148445424293698e+02 9.738866519446434040e+02 1.869418265220538444e+00 2.126891587909582881e+00 4.526094110579400365e+00 6.087868281464622555e+00 2.780289846469193193e+00 5.355307743261973563e+00
1.920000000000000000e+05 1.606102283770531214e+00 5.468618166880136577e+00 3.712873975642203561e+01 7.171258929767639074e+02 1.435108726246221522e+02 1.554679977079174023e+03 1.591423896730332910e+00 5.607008145935259869e+00 3.789846746112716858e+01 7.459064188761648211e+02 1.236649632196440933e+02 nan 1.554546389805033124e+00 5.261110382880342051e+00 3.126700780575675864e+01 6.183383864089209965e+02 1.505972973735251230e+02 9.476889669441355863e+02 1.885512728321520060e+00 2.185560077399229861e+00 4.673277593306917943e+00 6.051697287548049253e+00 2.742132712957362273e+00 5.582813390735918091e+00
1.960000000000000000e+05 1.598299219530483040e+00 5.511864370936173430e+00 3.533917402779186290e+01 9.666885004092891904e+02 1.326898487493305652e+02 nan 1.603403180961159746e+00 5.720626017835899191e+00 3.669730701291591402e+01 5.707700625917046864e+02 1.255282383808612678e+02 1.256864273677864503e+03 1.556652508585621764e+00 5.196253418045682970e+00 2.924897035475835949e+01 5.025617066683313396e+02 1.197676665046578535e+02 1.264600437297095823e+03 1.903785574302757855e+00 2.218531035283379360e+00 4.771409632261958578e+00 6.332205284241704035e+00 2.901190402994610285e+00 5.613391945286113405e+00
2.000000000000000000e+05 1.591802108786601888e+00 5.501778236452359749e+00 3.561240015239455659e+01 5.713608596194267193e+02 1.514816297192748493e+02 nan 1.605205182426748367e+00 5.732463835736599123e+00 3.722977498224481963e+01 6.060192959009884817e+02 1.209706584462528838e+02 nan 1.547373864280060296e+00 5.383808175687813780e+00 3.197099609212785865e+01 5.788531225473768700e+02 1.231858192728893329e+02 1.032768436892294858e+03 1.925168296540137547e+00 2.264823758361277584e+00 4.856283628310192668e+00 6.384302139936126608e+00 2.929666602909537509e+00 5.909969298855965114e+00
2.040000000000000000e+05 1.591876693468157189e+00 5.587981787229049147e+00 3.883172497915158061e+01 8.540496899948778946e+02 1.350676572773252246e+02 nan 1.609947467624327277e+00 5.776554683311677429e+00 3.783125192119160118e+01 5.997409750886798747e+02 1.393703674958955787e+02 nan 1.555350022889835149e+00 5.354732280776990372e+00 3.260974236753499156e+01 6.778666207038118046e+02 1.340045401329954871e+02 9.178128950068736458e+02 1.947994710257986428e+00 2.290018234562899657e+00 4.984545470385076449e+00 6.439742847504822620e+00 3.051494314679604525e+00 5.848424751522616205e+00
2.080000000000000000e+05 1.596776449062700554e+00 5.606159122715922649e+00 3.884024482966322722e+01 1.130610091908937875e+03 1.537715972871040435e+02 nan 1.623203055799014027e+00 5.729267218383310656e+00 4.362144461241425830e+01 6.366756902726326643e+02 1.097189684067246560e+02 1.281169142735837795e+03 1.561548791022371763e+00 5.351895997984094322e+00 3.233434473857148106e+01 5.773246215360221640e+02 1.357567106244107720e+02 8.289358293508885254e+02 1.971449049290074695e+00 2.323812254206758521e+00 4.975433898565375657e+00 6.771949512918489233e+00 3.155240493538868485e+00 5.883067521461759597e+00
2.120000000000000000e+05 1.612578650522998869e+00 5.653972114720842157e+00 4.062048116450632307e+01 1.046251278777422840e+03 1.373264739148104638e+02 nan 1.603389383777541255e+00 5.880204091988297854e+00 4.280282054302573158e+01 7.549008816389412004e+02 1.353855404005036291e+02 nan 1.557074363447566778e+00 5.393800382742677257e+00 3.321310686101416110e+01 5.573547340587781491e+02 1.313637060811543051e+02 1.133167020980906500e+03 2.009978125659123371e+00 2.374021693878116679e+00 5.206372863380424931e+00 6.732961245434935904e+00 3.239681263678814815e+00 6.134993328760107723e+00
2.160000000000000000e+05 1.609681191217154916e+00 5.659373495190044068e+00 3.720153261775558207e+01 8.064588987886762652e+02 1.469000898264156660e+02 nan 1.610662888875668219e+00 5.829589210133272914e+00 3.953487754431262147e+01 7.758320366230303762e+02 1.257081066159247200e+02 1.484300849099559855e+03 1.546932007648613050e+00 5.376574186293662905e+00 3.244996751741491892e+01 6.457402646323259887e+02 1.392308193879943019e+02 1.002154101268811587e+03 2.005021163125226824e+00 2.407704844434087388e+00 5.332945616810227385e+00 6.878363789426660269e+00 3.363343153196702850e+00 5.971422859798613203e+00
2.200000000000000000e+05 1.609489886876061204e+00 5.662839966440140316e+00 4.182923331803125677e+01 7.369499832092263887e+02 1.681573387919844151e+02 nan 1.614017182118842708e+00 5.787778053833991798e+00 4.853628280322767097e+01 6.355758968950946155e+02 1.571251523022089316e+02 nan 1.561929327492568076e+00 5.461050728738710447e+00 3.449959953552045988e+01 5.455452296620526340e+02 1.200195024928368639e+02 1.260027415115555414e+03 2.044071100433598964e+00 2.465216908996350487e+00 5.267921951751505460e+00 7.025078881119922514e+00 3.390143955750772875e+00 6.163830773017459741e+00
2.240000000000000000e+05 1.614015637370579626e+00 5.720148479760114313e+00 3.934329724832280561e+01 8.748906236214315868e+02 1.474074673612716424e+02 nan 1.615255206714017122e+00 5.880928384897585737e+00 4.079027748991732238e+01 7.082385688883281318e+02 1.319218856347964959e+02 1.364799995727238411e+03 1.552013596244021798e+00 5.466309242696776316e+00 3.481710901399029012e+01 6.860990597200157026e+02 1.633340567736980233e+02 1.043051755735639972e+03 2.063919145766816676e+00 2.513930113455910664e+00 5.499833191144464450e+00 7.151738247955509387e+00 3.570675754872657759e+00 6.437652489863620708e+00
2.280000000000000000e+05 1.606640658878924599e+00 5.721174612107901680e+00 4.099856244291267160e+01 1.123408075193612831e+03 1.597749676420291394e+02 nan 1.612164242822582194e+00 5.890220338577590198e+00 4.383411570710435967e+01 6.222913261964939693e+02 1.206237656538820886e+02 1.326031222331932895e+03 1.558506505951521515e+00 5.451161636624167528e+00 3.486334794026656425e+01 6.167305929346744051e+02 1.388511794164300568e+02 9.947211279215225659e+02 2.089731188180206534e+00 2.539700566050523189e+00 5.638543569818610379e+00 7.356574065803700435e+00 3.536057397800568047e+00 6.188273060832329087e+00
2.320000000000000000e+05 1.615415951862336552e+00 5.769129786175676067e+00 4.115713854514796566e+01 1.252773682913898710e+03 1.489444337051589287e+02 nan 1.615153676054353671e+00 5.932111343233186673e+00 4.879449439908531616e+01 5.839205777779076243e+02 1.341600508117742834e+02 nan 1.568148314791172782e+00 5.450162674557802234e+00 3.393304027415116053e+01 7.870144886404203817e+02 1.325710620786651930e+02 1.271348472512343051e+03 2.124210376133003564e+00 2.574157727949514474e+00 5.722366113396904375e+00 7.480101390894830615e+00 3.835072814037692179e+00 6.745718304859217085e+00
2.360000000000000000e+05 1.612528710728776904e+00 5.770501892765408591e+00 3.934911875332525000e+01 8.617062958619574147e+02 1.548308607494788021e+02 nan 1.607881831841130760e+00 5.968197352553289647e+00 4.423059693013280480e+01 8.483650834023095513e+02 1.297833096672208626e+02 nan 1.565765354253064290e+00 5.508078047342299222e+00 3.308945486597816910e+01 6.705710585599475735e+02 1.576921416133068590e+02 1.027752342346273053e+03 2.136311600252358556e+00 2.620979354452928956e+00 5.727765228989230017e+00 7.541942538012800235e+00 3.818564229421700595e+00 6.767021852496752032e+00
2.400000000000000000e+05 1.610165333637815221e+00 5.738045348125324630e+00 4.034217443673743730e+01 9.059003178890149002e+02 1.298503179204321327e+02 nan 1.618733323679297342e+00 5.905362831574707982e+00 4.517516920108387524e+01 7.535144565108464576e+02 1.296611991421745813e+02 1.349030511077344727e+03 1.582327650234687910e+00 5.519644879956276284e+00 3.377072260118054459e+01 6.238922803610150822e+02 1.580565395944422562e+02 1.229202733242436352e+03 2.156593068947732839e+00 2.712806040611088321e+00 5.890604952779876946e+00 7.706662803306654652e+00 3.859346779881742240e+00 6.762377214945033188e+00
2.440000000000000000e+05 1.619458809831347379e+00 5.800403888518119722e+00 4.234485767978027582e+01 9.070846984340951167e+02 1.571624864540498834e+02 nan 1.611828665480423251e+00 5.982554598211274666e+00 4.098914197315713182e+01 7.188783894081783501e+02 1.591870378187675783e+02 nan 1.573509953420140217e+00 5.609655525884321037e+00 3.819023985987439573e+01 6.706272878580291490e+02 1.596498308697975403e+02 1.077673553179826513e+03 2.172073252695279511e+00 2.728761639029178010e+00 5.845255391482981899e+00 7.854168550918943836e+00 4.115200219795764447e+00 6.805131050833496786e+00
2.480000000000000000e+05 1.620670373335570291e+00 5.846417380984367362e+00 4.560576947581639473e+01 1.178307732379755635e+03 1.690938481651764107e+02 nan 1.630015192048927641e+00 6.005072231238839819e+00 4.182812915171020052e+01 7.031597203851472386e+02 1.480492710309644053e+02 1.462782274534643648e+03 1.566508700430448320e+00 5.602739276900078558e+00 3.248239374769185872e+01 6.407973941455660452e+02 1.508564117393944457e+02 1.176131943766078393e+03 2.203580653329201056e+00 2.782822309168902830e+00 6.041932045305024701e+00 8.165511380211409431e+00 4.206391928896278998e+00 6.489854311008810051e+00
2.520000000000000000e+05 1.620352440387649251e+00 5.840523604270238422e+00 4.575445358065434220e+01 6.860292763855575231e+02 1.660255177022052635e+02 nan 1.625945419209844811e+00 6.128191051842504677e+00 5.030789904106354982e+01 7.311441871380709472e+02 1.366588676921796264e+02 1.462334704963065860e+03 1.569789310242935665e+00 5.631780980501660316e+00 3.663292107392953056e+01 1.000745594385986124e+03 1.577526937697083156e+02 nan 2.206375425686312397e+00 2.863339706540859453e+00 6.301400134348949855e+00 7.855356441526097910e+00 4.290299657113277654e+00 7.243165416596815120e+00
2.560000000000000000e+05 1.625706367179619694e+00 5.868798375719833871e+00 4.980298043930978480e+01 1.218780167498705396e+03 1.610508950584455192e+02 nan 1.632059012556164035e+00 6.097245122462520150e+00 4.256381668659380324e+01 7.748051540576832394e+02 1.470083390063575166e+02 1.228061366579831656e+03 1.593305047431976096e+00 5.637259822715853019e+00 3.665439996397707034e+01 7.576546577380628378e+02 1.541713682720138934e+02 9.069864719017847392e+02 2.233636954606423863e+00 2.876068281406258365e+00 6.221037980278016910e+00 8.287237118836431549e+00 4.248877101578630189e+00 7.347523675418986322e+00
2.600000000000000000e+05 1.614891652796431654e+00 5.878564809003782088e+00 4.377023736899121786e+01 8.694493501683313070e+02 1.614204489299663123e+02 nan 1.635867076618076066e+00 6.190579010997754317e+00 4.908280607511032656e+01 6.759757856825228828e+02 1.464753735447194458e+02 1.555586014474586818e+03 1.571595090711685572e+00 5.733914186965267668e+00 3.391833335706242281e+01 6.752655430063224458e+02 1.530899167468976714e+02 1.146723034106208843e+03 2.256397694234411944e+00 2.936363735410918885e+00 6.352311891265144617e+00 8.274230051759762006e+00 4.480498395314560511e+00 7.661827972727898839e+00
2.640000000000000000e+05 1.622524293871089096e+00 5.908755491429450224e+00 4.456551597248635943e+01 1.431528396747019769e+03 1.853006624512258895e+02 nan 1.626940230489786643e+00 6.143028221183554294e+00 4.968133040174968329e+01 6.775641730028057736e+02 1.715906612815944641e+02 1.687830447211053979e+03 1.574287991740635384e+00 5.725636164461905153e+00 3.583159740959628436e+01 7.315206201018171441e+02 1.635376233976903109e+02 1.345125796373973571e+03 2.269121398614596608e+00 3.020038111617255439e+00 6.407756478976109449e+00 8.438164424461737312e+00 4.457862631752088411e+00 7.676260090476882070e+00
2.680000000000000000e+05 1.615591395502320227e+00 5.900798688619177668e+00 4.269809554948245278e+01 8.810735349770687890e+02 1.799953982954562548e+02 nan 1.630710526144032446e+00 6.198632313622665535e+00 4.653893059883063188e+01 6.125493684126009839e+02 1.452519934284341616e+02 1.489136347390744277e+03 1.576032613514985581e+00 5.704781340190261396e+00 3.942504114455918085e+01 6.726984809093697777e+02 1.852787789241251062e+02 1.281931198068597496e+03 2.305802482103806561e+00 3.055361379017725199e+00 6.531511479990352420e+00 8.853661507254681595e+00 4.843910337387976384e+00 7.182073650215746952e+00
2.720000000000000000e+05 1.624607482508385603e+00 6.021006910227550968e+00 4.962853329123721835e+01 1.092820205492967489e+03 1.664591305102575802e+02 nan 1.640332703407573423e+00 6.182682791519118481e+00 5.911698757242961477e+01 7.864155182737149516e+02 1.489142573472576316e+02 nan 1.577786194200169856e+00 5.710664463545326086e+00 3.679136119670887695e+01 6.080179199193386239e+02 1.641463254834605721e+02 1.202602711542449015e+03 2.321924999387664723e+00 3.138330172888543323e+00 6.535345752469813974e+00 8.891387225780210457e+00 4.724357848513629499e+00 7.235562199003759076e+00
2.760000000000000000e+05 1.626144910742479466e+00 5.927880367537573747e+00 4.704531636986389742e+01 9.544882027915849676e+02 2.172467765998024447e+02 nan 1.642513517518028765e+00 6.248835709959929652e+00 4.883012181806983421e+01 8.815513077179919037e+02 1.392547853842565928e+02 1.357239050393012121e+03 1.575801676028301568e+00 5.791959272659393143e+00 3.886282483526305498e+01 6.024619959656432684e+02 1.592870490029245616e+02 1.253986568761197759e+03 2.349874965761350687e+00 3.215642155745606523e+00 6.551323235246821142e+00 8.956736985445193255e+00 4.850319235237084747e+00 8.006698154766331399e+00
2.800000000000000000e+05 1.634777623153138348e+00 6.039335074138850956e+00 4.851465766060404405e+01 7.840039741208744317e+02 1.821364404708298821e+02 nan 1.628432340259336142e+00 6.172918986319158918e+00 4.621579099318900319e+01 7.560022921406363139e+02 1.755994240412217948e+02 nan 1.577646314264420147e+00 5.711444105911289704e+00 3.852446511337511481e+01 7.368755002234747735e+02 1.644591288792773867e+02 1.356199347099835450e+03 2.342646545526721802e+00 3.245088452740150675e+00 6.778671541622040664e+00 9.389730129860975438e+00 4.858252807504501725e+00 7.853872431727853431e+00
2.840000000000000000e+05 1.631093687401704573e+00 6.035331682855114011e+00 4.516735908831015678e+01 7.438073470095355333e+02 1.663942621556149675e+02 nan 1.632183814292949675e+00 6.220095491385690067e+00 5.219223941105368425e+01 8.437347340689129851e+02 1.563077748507719491e+02 nan 1.590377709781394255e+00 5.838365363073940273e+00 3.785548680218125384e+01 8.245709213584621011e+02 1.774474355450005874e+02 1.277118115905027253e+03 2.407368061584135521e+00 3.343625234734480589e+00 6.997519245061444515e+00 9.280796015272695598e+00 5.149422359905081237e+00 8.575909472591854765e+00
2.880000000000000000e+05 1.630601943503554807e+00 6.011565783357431414e+00 4.730304872024294127e+01 9.790346909034749388e+02 1.658514019949798524e+02 nan 1.642359732114178739e+00 6.289712830445853164e+00 4.704000749780142598e+01 9.326548343218761374e+02 1.442364678669178772e+02 nan 1.581632790548249234e+00 5.701288299032391649e+00 4.025593000076337091e+01 8.691041078292633983e+02 1.696992185458617826e+02 1.291046034247165608e+03 2.396885569609862987e+00 3.397002299783710377e+00 6.721357832687779421e+00 9.541979963532879694e+00 5.460218377259318245e+00 8.483294501357795170e+00
2.920000000000000000e+05 1.625921871368712246e+00 6.134921285499833843e+00 4.948299471205007194e+01 nan 1.955037998888326740e+02 nan 1.649222352523986412e+00 6.382029721708940784e+00 4.572900719108376677e+01 6.990293032477303541e+02 1.810135277534340332e+02 nan 1.589260750402774924e+00 5.755848402228565419e+00 3.617020700306777314e+01 7.710858678670238078e+02 1.938118269358691634e+02 1.493729544816764019e+03 2.428212538001423226e+00 3.499063912133408394e+00 7.172076379101016030e+00 9.907887429336216911e+00 5.317130941911401010e+00 9.459246487252851665e+00
2.960000000000000000e+05 1.627587482510821415e+00 6.155302813432617093e+00 5.159958849145016302e+01 1.336035676477358265e+03 1.704549051187880195e+02 nan 1.648406449619934211e+00 6.288212735814187937e+00 5.184743634388812694e+01 6.804926121569318411e+02 1.579345599125565798e+02 nan 1.602210108579067427e+00 5.824390050268168473e+00 3.450351281572335438e+01 8.957122174796834315e+02 1.594766752484340486e+02 1.091197448995583954e+03 2.444573767087464766e+00 3.575635438804317001e+00 7.134533752938367002e+00 9.638316994025945661e+00 5.536180260523964947e+00 8.993185152682235284e+00
3.000000000000000000e+05 1.629995143547859016e+00 6.124982414625767646e+00 5.573573223634839735e+01 9.315893072496735385e+02 1.999967141029349875e+02 nan 1.654388809638488667e+00 6.254222859378056221e+00 5.293448445974753724e+01 7.790317163272253538e+02 1.735564402467238665e+02 1.507693361056462436e+03 1.592748313036269625e+00 5.848812826342425275e+00 3.603467024276950781e+01 7.132812074656635559e+02 2.012899082995686229e+02 1.097931404666232993e+03 2.461518089952145605e+00 3.631257244233810244e+00 7.226545237463440685e+00 1.027960615459850047e+01 5.675011893170244903e+00 9.172570492487977845e+00
3.040000000000000000e+05 nan nan nan nan nan nan 1.642183599351846768e+00 nan 5.176444799170676703e+01 nan 1.647875948583891557e+02 nan 1.582413601490551880e+00 5.925038644026198398e+00 4.089942343042542205e+01 6.782737111380039323e+02 1.912687496626362531e+02 1.248080209562717300e+03 2.491981474546570929e+00 3.746983373733272060e+00 7.502774858427787130e+00 1.027592408169719462e+01 5.905119822646664574e+00 9.469940732957844887e+00
3.080000000000000000e+05 nan nan nan nan nan nan 1.659713067527510022e+00 nan 6.202561217024688034e+01 nan 1.613666609253688193e+02 nan 1.595009806010243780e+00 5.945263355593883858e+00 3.867914290490850959e+01 5.189777277772052457e+02 1.929456297204591522e+02 1.366233698207412544e+03 2.492190198898945219e+00 3.843049748359555817e+00 7.527386938022525342e+00 1.015150638313915543e+01 5.685981465460239193e+00 9.818617739583713089e+00
3.120000000000000000e+05 nan nan nan nan nan nan 1.662364802898893767e+00 nan 5.243026710646851996e+01 nan 1.537972567083870956e+02 nan 1.589504542264430942e+00 5.882946344766680546e+00 3.793673230428004928e+01 7.207668878938068246e+02 1.990085101423823630e+02 1.218745107076245631e+03 2.530592132064160005e+00 3.876623505290293537e+00 7.610726168610024267e+00 1.051182835427079354e+01 6.104519068050178632e+00 1.025751549096183801e+01
3.160000000000000000e+05 nan nan nan nan nan nan 1.666990337180620285e+00 nan 6.277741334505535775e+01 nan 1.740133898166922677e+02 nan 1.586786941807341478e+00 5.940180470737002949e+00 3.637755964875644565e+01 7.048464899241832882e+02 1.776058354166708000e+02 nan 2.542876962202602176e+00 3.998483280184527811e+00 7.645367054848454025e+00 1.057461516530294077e+01 5.766555262123761239e+00 1.010430476888050322e+01
3.200000000000000000e+05 nan nan nan nan nan nan 1.655361707873996169e+00 nan 5.007710465044109327e+01 nan 1.616141667087105134e+02 nan 1.588944397523013752e+00 6.017827174654404310e+00 3.642402303152031351e+01 6.195021435625189952e+02 2.127464553239893519e+02 9.313497270940088129e+02 2.533298926031477993e+00 4.149869357543769510e+00 7.703424623679422822e+00 1.104483477131019598e+01 6.247311538883963067e+00 1.046949331871251410e+01
3.240000000000000000e+05 nan nan nan nan nan nan 1.660675742151622725e+00 nan 6.643981534134006495e+01 nan 1.747943645347526171e+02 nan 1.603434529236730910e+00 5.905074521610468530e+00 3.859814585926878294e+01 6.920800485854823592e+02 1.860770694736784776e+02 1.296369630086808456e+03 2.584411448969627489e+00 4.181666097875713639e+00 7.914664677239587220e+00 1.102260696842757248e+01 6.209741952096916151e+00 1.026866754639428869e+01
3.280000000000000000e+05 nan nan nan nan nan nan 1.665972761033904792e+00 nan 5.898700021399342575e+01 nan 1.708360527703797516e+02 nan 1.603601359211528576e+00 5.951165963749859955e+00 3.924506531991985270e+01 7.867482939684226722e+02 1.764941936238170399e+02 1.224931133625362008e+03 2.579179241076759777e+00 4.301303116792343673e+00 7.940723821245273761e+00 1.101138545544436020e+01 6.161000321557618342e+00 1.071473459955760887e+01
3.320000000000000000e+05 nan nan nan nan nan nan 1.671413292534666750e+00 nan 4.982800642676709657e+01 nan 1.770936346895770725e+02 nan 1.594703991850764835e+00 5.998608968722235701e+00 4.370518464942556136e+01 6.871393310540152015e+02 1.791770276390339518e+02 1.529893889385597959e+03 2.581145115052557948e+00 4.415008259742538854e+00 7.996829000410620836e+00 1.167374741952732009e+01 6.549924417509035202e+00 1.065573706438716783e+01
3.360000000000000000e+05 nan nan nan nan nan nan 1.677839163523579868e+00 nan 5.377408981213899608e+01 nan 1.854978737601819034e+02 nan 1.599944809717770422e+00 5.967544942284095377e+00 4.141803318092791386e+01 6.547387384097248741e+02 2.301259541411949954e+02 1.365930206935986917e+03 2.594766892776360301e+00 4.535587688764404213e+00 8.069956852581672280e+00 1.181657803096707404e+01 6.485451890677320641e+00 1.071759792873535133e+01
3.400000000000000000e+05 nan nan nan nan nan nan 1.668104667365169380e+00 nan 5.734072212651486922e+01 nan 1.622056730615903177e+02 nan 1.607828282474022430e+00 6.017149547384324393e+00 4.346968928616331596e+01 6.449040809904684011e+02 2.425536135089891445e+02 1.659350531722460119e+03 2.643156564526797592e+00 4.630917544376166539e+00 8.367590727030929543e+00 1.193048735235911728e+01 6.789032243345950235e+00 1.183522458665088095e+01
3.440000000000000000e+05 nan nan nan nan nan nan 1.679041424229637203e+00 nan 5.722123150723764695e+01 nan 1.655150371041355868e+02 nan 1.610166138742621600e+00 5.994576531678998954e+00 4.411539884384312415e+01 7.305019014110383750e+02 1.702347514522737697e+02 1.351428779446719545e+03 2.689404514186312767e+00 4.769809909500812850e+00 8.354319980583582606e+00 1.232238938639533465e+01 6.573889955220271197e+00 1.101230960644695500e+01
3.480000000000000000e+05 nan nan nan nan nan nan 1.672507265385128505e+00 nan 5.463050764939115567e+01 nan 1.725933635672075184e+02 nan 1.604774115075340291e+00 6.028147803843590502e+00 4.777635296921381780e+01 8.899890253323712841e+02 1.888162497785865526e+02 1.537452130467528605e+03 2.685468373176715495e+00 4.912863443375339756e+00 8.492645011968473767e+00 1.235752617613738380e+01 6.902594649096338131e+00 1.171803370405365641e+01
3.520000000000000000e+05 nan nan nan nan nan nan 1.677937848732628634e+00 nan 5.298207733899742067e+01 nan 1.474801429115624671e+02 nan 1.614240806974926556e+00 6.032186984838181942e+00 3.881393266528382213e+01 6.649604652935151989e+02 2.581508152125046536e+02 1.293855699427027503e+03 2.701704688148756528e+00 4.979854851213935341e+00 8.737949206788222511e+00 1.258796266823153864e+01 7.129215849567404284e+00 1.218892595907152199e+01
3.560000000000000000e+05 nan nan nan nan nan nan 1.675105570116964149e+00 nan 1.045962233460255959e+02 nan 1.887773473186037450e+02 nan 1.598231323353359601e+00 6.083086342035611160e+00 4.202469149414859118e+01 8.648329319846465069e+02 1.913651504804453509e+02 1.637265258360037933e+03 2.746167642406303955e+00 5.210693663369076134e+00 8.786401665129281113e+00 1.243916515105456355e+01 7.147494313664064514e+00 1.189017020419430004e+01
3.600000000000000000e+05 nan nan nan nan nan nan 1.664087158653768439e+00 nan 6.083765846582652870e+01 nan 1.752521872606487250e+02 nan 1.608481086053882958e+00 5.996350766928385312e+00 4.150783450213717884e+01 7.155474947132354373e+02 2.279718427457398775e+02 1.413552234021963613e+03 2.741685494786916255e+00 5.292738591968886297e+00 8.709733355949301981e+00 1.334363068085140824e+01 7.355925639403382732e+00 1.237446639998062814e+01
3.640000000000000000e+05 nan nan nan nan nan nan 1.685104620049650892e+00 nan 6.440438975142701850e+01 nan 1.949945456370629131e+02 nan 1.616611576747608581e+00 6.123431879744996031e+00 3.889339389076160103e+01 8.288530698868237323e+02 2.545253612639007201e+02 1.388096419395170869e+03 2.753210588566440631e+00 5.405479590013094970e+00 8.736184314282500196e+00 1.288769104537651877e+01 7.560010076343774976e+00 1.219887527205206901e+01
3.680000000000000000e+05 nan nan nan nan nan nan 1.688847891920209232e+00 nan 5.768323427621741928e+01 nan 2.013594690983771613e+02 nan 1.622079937634826718e+00 6.087105368035633290e+00 4.165040031597192183e+01 8.779004369390734155e+02 2.156959474579480798e+02 1.413840143439701478e+03 2.784510531758787710e+00 5.543712716392477091e+00 8.764499595212281946e+00 1.359222721667733325e+01 7.631981582874239223e+00 1.236605137375449459e+01
3.720000000000000000e+05 nan nan nan nan nan nan 1.679098479911621755e+00 nan 5.554808694846123984e+01 nan 2.048904354056591615e+02 nan 1.612264917254527363e+00 6.169340621970336613e+00 4.237401557124219664e+01 7.360093425051326221e+02 2.129428607747273929e+02 1.492592293897498166e+03 2.819309973248560031e+00 5.812159951296128391e+00 9.198152477700904939e+00 1.346934230468794702e+01 7.900076743441935889e+00 1.294159916294528045e+01
3.760000000000000000e+05 nan nan nan nan nan nan 1.692422460513060445e+00 nan 5.369732011149274342e+01 nan 2.031472946442391674e+02 nan 1.617382960226464661e+00 6.119170733430477682e+00 4.116872555133719658e+01 8.376201631686781184e+02 1.950563265716368733e+02 1.233480454212062568e+03 2.811818424064119082e+00 5.842245524244942700e+00 9.200530516274820769e+00 1.358037189354303464e+01 7.677271827341695776e+00 1.238873340613670848e+01
3.800000000000000000e+05 nan nan nan nan nan nan 1.702944859022378354e+00 nan 5.195358482073682183e+01 nan 1.791860643406870679e+02 nan 1.614233681769295048e+00 6.222076835487067470e+00 4.194176662459289417e+01 8.466616333075992316e+02 2.230568028108508258e+02 1.369739468779009030e+03 2.815239584800240280e+00 5.878809146273832553e+00 9.344145014592358578e+00 1.405398020102007806e+01 8.077792466156136442e+00 1.326530667377661743e+01
3.840000000000000000e+05 nan nan nan nan nan nan 1.692855183029007948e+00 nan 5.390132288379422931e+01 nan 1.829497003937938189e+02 nan 1.612922922073236620e+00 6.124105195102416133e+00 4.533281616216179799e+01 8.031134753967691040e+02 2.210867940460792909e+02 1.432517249034251790e+03 2.805284739487095003e+00 6.141062501421592046e+00 9.271014449776277644e+00 1.415053454861019055e+01 7.899236272255950375e+00 1.388164417685167962e+01
3.880000000000000000e+05 nan nan nan nan nan nan 1.703976975425204987e+00 nan 5.570209520241952816e+01 nan 1.885450279666415270e+02 nan 1.619045563560574719e+00 6.024477142877822544e+00 4.451843198170764282e+01 8.840229303037003774e+02 2.425092950834317946e+02 1.378274302398627924e+03 2.885954239316378178e+00 6.305534350940145139e+00 9.657865669096612038e+00 1.489343270157967858e+01 8.462168325294879168e+00 1.305983530258152392e+01
3.920000000000000000e+05 nan nan nan nan nan nan 1.699124854512654936e+00 nan 6.376529735532064791e+01 nan 2.025984529671820837e+02 nan 1.616668385750949399e+00 6.224569909932956335e+00 4.383254056522245889e+01 1.069704401410748233e+03 2.103767435088668094e+02 1.518865681332324812e+03 2.885979853085065994e+00 6.373748383171599308e+00 9.571383420142367981e+00 1.516055413223215353e+01 8.626808746155289143e+00 1.393383617617046966e+01
3.960000000000000000e+05 nan nan nan nan nan nan 1.699873171178282405e+00 nan 6.570959245042676855e+01 nan 2.067215042022523903e+02 nan 1.619324813117170025e+00 6.257506200363146753e+00 4.392133848974243904e+01 7.012486737962921097e+02 2.177527595089133570e+02 1.439085500008419785e+03 2.901159964538834402e+00 6.613113563796138017e+00 9.635171729615390035e+00 1.524288242353576983e+01 8.579391660423066668e+00 1.517326943487112167e+01
4.000000000000000000e+05 nan nan nan nan nan nan 1.707932339558325463e+00 nan 7.658725370540192046e+01 nan 1.909630193794043294e+02 nan 1.624224912638461360e+00 6.198927850934927264e+00 4.221203124430991949e+01 6.158206689922837995e+02 2.185040119274547976e+02 1.448330751558843531e+03 2.912942227433320763e+00 6.830128865828956286e+00 9.642946462288481513e+00 1.560998943227405888e+01 8.740708897442109659e+00 1.629654868756562180e+01
4.100000000000000000e+05 nan nan nan nan nan nan 1.701951345389624448e+00 nan 6.196534513081896733e+01 nan 2.217947452603220313e+02 nan 1.625989084151008512e+00 6.327888397523398822e+00 4.344030714763691492e+01 7.575564720112149644e+02 2.403951407349742055e+02 1.475597378036667351e+03 2.935107009537893497e+00 7.225153201233318612e+00 1.019377839680018205e+01 1.651923661390086906e+01 9.085347334231739680e+00 1.701383699122073878e+01
4.200000000000000000e+05 nan nan nan nan nan nan 1.708866140067839767e+00 nan 7.586827958912020620e+01 nan 2.014215945058126920e+02 nan 1.635878030791089177e+00 6.328883012846143963e+00 4.609677383752081425e+01 8.256158964090552672e+02 2.139693877959948054e+02 1.514459482128298987e+03 2.965742757197125545e+00 7.824779942308099479e+00 1.027358685893455181e+01 1.742519418769308004e+01 8.890299761876992335e+00 1.686808299842061842e+01
4.300000000000000000e+05 nan nan nan nan nan nan 1.716395917168424434e+00 nan 6.914479182416346248e+01 nan 1.864798482196578675e+02 nan 1.629577565354553004e+00 6.341029800526696292e+00 4.139327887389340077e+01 8.079431401164797535e+02 2.111936900641385932e+02 1.513436919325108192e+03 3.035961915660909227e+00 8.182269667140420921e+00 1.013921800608308743e+01 1.742724556752818188e+01 9.671274705591050846e+00 1.729250135502353203e+01
4.400000000000000000e+05 nan nan nan nan nan nan 1.731488017313565608e+00 nan 4.752172956479759591e+01 nan 1.978832394852817060e+02 nan 1.644649993933867460e+00 6.278565217659203945e+00 4.937727579717972048e+01 1.002153874818712552e+03 2.269958048096974323e+02 1.277056999710854825e+03 3.079274491303290784e+00 8.655888922014295161e+00 1.110724865605425826e+01 1.920639196265271309e+01 1.039402485349466154e+01 1.677799307101059156e+01
4.500000000000000000e+05 nan nan nan nan nan nan 1.732586137062220200e+00 nan 5.623028957812314133e+01 nan 2.165207850573967221e+02 nan 1.638451993076736724e+00 6.383432593768333163e+00 4.356557628528300086e+01 1.161928953867452037e+03 2.188190858413546209e+02 1.388865887528916119e+03 3.085386516219301267e+00 9.236722505275865913e+00 1.084797626365459067e+01 1.952796968153702650e+01 1.048320804621317315e+01 1.873293370863207485e+01
4.600000000000000000e+05 nan nan nan nan nan nan 1.740881243216062968e+00 nan 6.030870540872801655e+01 nan 1.871949134552568808e+02 nan 1.642138588924656473e+00 6.339423641580575364e+00 4.321309424917757980e+01 1.047294752590874396e+03 2.392357452117089451e+02 1.482452475310561340e+03 3.130477439408697826e+00 9.783289129358433200e+00 1.124333535224985248e+01 2.069842146849558873e+01 1.056266517982692754e+01 1.754532823086665871e+01
4.700000000000000000e+05 nan nan nan nan nan nan 1.745544905363398014e+00 nan 7.099100457131643793e+01 nan 2.198483663301026354e+02 nan 1.655193008929624954e+00 6.491969654796423406e+00 5.310263633965801233e+01 1.113333184934825113e+03 2.261224013899542911e+02 1.421563588830400022e+03 3.174096458380833319e+00 1.030154248075326251e+01 1.165588059807215338e+01 2.159139381100036914e+01 1.148345408816051716e+01 1.933201495979881201e+01
4.800000000000000000e+05 nan nan nan nan nan nan 1.753023132686255536e+00 nan 7.661452678287983531e+01 nan 2.213544993734802517e+02 nan 1.645937238931528768e+00 6.519579817684041601e+00 5.003244179938803171e+01 9.903431017632716475e+02 2.769410481714515413e+02 1.645710283144486993e+03 3.144841700221900904e+00 1.081837155546439178e+01 1.162601895765925164e+01 2.206549133995245171e+01 1.115768556294129965e+01 2.013948527555322698e+01
4.900000000000000000e+05 nan nan nan nan nan nan 1.739384895890076832e+00 nan 7.584741984130052117e+01 nan 2.352795112146705492e+02 nan 1.654891156931646012e+00 6.469182506367981311e+00 4.878697604167713564e+01 1.216564152727441297e+03 2.868494427396171318e+02 1.430163900141654722e+03 3.225476967405116024e+00 1.123880854835092968e+01 1.162565108997091912e+01 2.288645926238886474e+01 1.239815262214486680e+01 2.013064271080974166e+01
5.000000000000000000e+05 nan nan nan nan nan nan 1.756480216092996427e+00 nan 5.898829415746225635e+01 nan 2.210468874913441653e+02 nan 1.658735862900191593e+00 6.567094040011274281e+00 4.666884026575253586e+01 8.127034624702664587e+02 2.357776452432136978e+02 1.584773984608971887e+03 3.302655615579405346e+00 1.216323180523580660e+01 1.241302546445491473e+01 2.469400185690398430e+01 1.353486852157893772e+01 2.354146891582605150e+01
5.100000000000000000e+05 nan nan nan nan nan nan 1.756656037163750073e+00 nan 5.863541332091724456e+01 nan 2.105668463990895418e+02 nan 1.661826096140204712e+00 6.595342398528617700e+00 4.564577648879149052e+01 9.008969973931023105e+02 2.659829345304314074e+02 1.658183170502191842e+03 3.297937185235928048e+00 1.287940454582642147e+01 1.246823828294959391e+01 2.609359378427601683e+01 1.298362569716094939e+01 2.101355828297634787e+01
5.200000000000000000e+05 nan nan nan nan nan nan 1.767944739418685796e+00 nan 9.242785474783603661e+01 nan 2.106145810078219824e+02 nan 1.665576875904455134e+00 6.536740876285163537e+00 4.578311093141528687e+01 1.148556464935435542e+03 2.980857869451264150e+02 1.788176561021618227e+03 3.325422551923959080e+00 1.352004128616081502e+01 1.309499770219110815e+01 2.619153320355806613e+01 1.323007037949055054e+01 2.453643837616568391e+01
5.300000000000000000e+05 nan nan nan nan nan nan 1.761259224562426784e+00 nan 7.010697759557601216e+01 nan 2.001933491452688827e+02 nan 1.669173852152839643e+00 6.518996958387480056e+00 4.651088840706550798e+01 9.679693095564558689e+02 2.512066611435436130e+02 1.697662202832457069e+03 3.369428872001505315e+00 1.384390470833315590e+01 1.300996457179370758e+01 2.783520896893142549e+01 1.443015834164901001e+01 2.397325861983924256e+01
5.400000000000000000e+05 nan nan nan nan nan nan 1.755973303277794439e+00 nan 6.112539010566357689e+01 nan 2.544879656818259264e+02 nan 1.663271410441599540e+00 6.655800290414726206e+00 5.763393417962983278e+01 9.077261501639974313e+02 2.689404302933013469e+02 1.521130074391637663e+03 3.404438997633727926e+00 1.484071721322334625e+01 1.377614677623671469e+01 2.808776269727285424e+01 1.509770836621817480e+01 2.625204764308029937e+01
5.500000000000000000e+05 nan nan nan nan nan nan 1.770022977192198921e+00 nan 6.788260874900134922e+01 nan 2.026250416964312251e+02 nan 1.666420973769839664e+00 6.731368159722599387e+00 5.025420760208429272e+01 1.135112758852915476e+03 3.169017778321413061e+02 1.636644374886379865e+03 3.454527930366388055e+00 1.533510100115947772e+01 1.333416093894203769e+01 3.248011550029767847e+01 1.418492040472087012e+01 2.509565630247976742e+01
5.600000000000000000e+05 nan nan nan nan nan nan 1.756717068133655690e+00 nan 8.412113102772821094e+01 nan 2.649720712572151342e+02 nan 1.669856694387503282e+00 6.673088088403599905e+00 5.649357257629861806e+01 9.685137261523334473e+02 3.012896314579203931e+02 1.621867408114510681e+03 3.448708230123622709e+00 1.600466535245594457e+01 1.386663199124557977e+01 3.194176193005244357e+01 1.471589375884425976e+01 2.845149633026251834e+01
5.700000000000000000e+05 nan nan nan nan nan nan 1.778321048311382269e+00 nan 6.202965139271763206e+01 nan 2.313691200046606014e+02 nan 1.679908210355472775e+00 6.675352934083816692e+00 5.783098164566315802e+01 9.964525109083790539e+02 3.857065436634960633e+02 1.381764961202546374e+03 3.480059661678904348e+00 1.715322175451255049e+01 1.407253409177752168e+01 3.427531110316961360e+01 1.543384597786607415e+01 2.831771989360278852e+01
5.800000000000000000e+05 nan nan nan nan nan nan 1.783023865143948949e+00 nan 8.711208626571473701e+01 nan 2.061413194440755774e+02 nan 1.682283477625931001e+00 6.778206245081348058e+00 4.915694420243450224e+01 1.108785814970625097e+03 2.787735166230744426e+02 1.141692186672337129e+03 3.497497387683814019e+00 1.751035147769136557e+01 1.433503438298932942e+01 3.495177447345569988e+01 1.594174296312623618e+01 2.671560307579551363e+01
5.900000000000000000e+05 nan nan nan nan nan nan 1.779163169489107688e+00 nan 7.963518798665739951e+01 nan 2.136864897416477902e+02 nan 1.664086336143065781e+00 6.784464764331138653e+00 6.107962969296171707e+01 9.535519372635790205e+02 2.558053635879645640e+02 1.307366063850400224e+03 3.602035882149447588e+00 1.829244204516466255e+01 1.400912189915064765e+01 3.663632086502492768e+01 1.611028479262384749e+01 3.018223488227285500e+01
6.000000000000000000e+05 nan nan nan nan nan nan 1.795885356765850149e+00 nan 6.109092625739229021e+01 nan 2.116517030189359616e+02 nan 1.675886556991716514e+00 6.757489265295743230e+00 5.672293636006345707e+01 9.949450574712216167e+02 3.322204569782972499e+02 1.763101584356377089e+03 3.598127926707006541e+00 1.936114944378087088e+01 1.474430200506643907e+01 3.567353830474411325e+01 1.793036650599562520e+01 2.617873084015610630e+01
6.100000000000000000e+05 nan nan nan nan nan nan 1.782466289860240805e+00 nan 7.758021571522137094e+01 nan 2.293507194154645674e+02 nan 1.674212230613677521e+00 6.875978413069175232e+00 5.412423622014431146e+01 8.139703211786986685e+02 2.421333094254804905e+02 1.619938103222243171e+03 3.607947857627760158e+00 2.003966488557142611e+01 1.571213255348188476e+01 4.006027693533006584e+01 1.735176739380444388e+01 3.057400389683923692e+01
6.200000000000000000e+05 nan nan nan nan nan nan 1.797978061366056535e+00 nan 6.931262405820602623e+01 nan 2.426303613840862567e+02 nan 1.684486510712219998e+00 6.753377752521868338e+00 6.104204487787984590e+01 1.186555252575669329e+03 3.164149897677468175e+02 1.407344589869896936e+03 3.618972692755464404e+00 2.080629080261688557e+01 1.558750753184893689e+01 4.141240130715946322e+01 1.743748485866296249e+01 3.049518216488506894e+01
6.300000000000000000e+05 nan nan nan nan nan nan 1.792138887415247961e+00 nan 6.710177864992729724e+01 nan 2.643859627074819514e+02 nan 1.689616387589323976e+00 6.864971527459249323e+00 4.923902968696704363e+01 1.025509396455656315e+03 3.122573645962789328e+02 1.640619571032903650e+03 3.715221538410154345e+00 2.175394723247280382e+01 1.561402873870308383e+01 4.377833440289391120e+01 1.748544830801980154e+01 3.325137723353539343e+01
6.400000000000000000e+05 nan nan nan nan nan nan 1.792121444563244070e+00 nan 1.085884602074234664e+02 nan 2.341501517674272179e+02 nan 1.688978849281292272e+00 6.890712441373199049e+00 4.798297625234607722e+01 1.029165882576747208e+03 2.688352886472359273e+02 1.761182340009927884e+03 3.686631929192361490e+00 2.284381885809603219e+01 1.633653605765475092e+01 4.464651346557745626e+01 1.914162199649012663e+01 3.634405112779496960e+01
6.500000000000000000e+05 nan nan nan nan nan nan 1.795254555941454555e+00 nan 8.633220184427672450e+01 nan 2.991782637752551182e+02 nan 1.694301130647254627e+00 6.940118560975919948e+00 5.008662323196365662e+01 1.137734280518432570e+03 3.244730023152287117e+02 1.817440833142215979e+03 3.739043600101423781e+00 2.331050849969215477e+01 1.615277995177621762e+01 4.576168593816061758e+01 1.900509699844196732e+01 3.620135120812923901e+01
6.600000000000000000e+05 nan nan nan nan nan nan 1.790177759677042291e+00 nan 6.265435573584422002e+01 nan 3.604653962044667992e+02 nan 1.693651473821416120e+00 7.061715640802523453e+00 5.414285299668642892e+01 8.600847504762541575e+02 2.874469605255515035e+02 1.825487348490655904e+03 3.740745367953669298e+00 2.494445273761417070e+01 1.698961433600617710e+01 4.743921698376142615e+01 2.060048704741268821e+01 3.241150288122852174e+01
6.700000000000000000e+05 nan nan nan nan nan nan 1.796820242643448085e+00 nan 6.617178095834640317e+01 nan 2.501012922878163067e+02 nan 1.672961467856590945e+00 6.893233500817011361e+00 5.540828907494331190e+01 1.052225625213569856e+03 3.313857198142356424e+02 1.509197033867934351e+03 3.798756368556456486e+00 2.459204623409120316e+01 1.622586575236505624e+01 4.483024904909769504e+01 2.058358489878616382e+01 3.311268666463068655e+01
6.800000000000000000e+05 nan nan nan nan nan nan 1.803523268609714902e+00 nan 7.651796726827846840e+01 nan 2.372135111326118988e+02 nan 1.704449738904480371e+00 7.008713536011756950e+00 6.023215295316178697e+01 1.089861174469854632e+03 3.783018719829348697e+02 1.275258044698883396e+03 3.805322067643698070e+00 2.567530103806843655e+01 1.693831619268028632e+01 5.513086856679806402e+01 2.131562664737372614e+01 3.570037364872888475e+01
6.900000000000000000e+05 nan nan nan nan nan nan 1.803777151997442374e+00 nan 7.161325116226053922e+01 nan 2.523408021765782507e+02 nan 1.691189861062632360e+00 7.053706550626799299e+00 6.862243145037282943e+01 8.395715139239852078e+02 2.624278298307412456e+02 1.595027964069143763e+03 3.832777749516931287e+00 2.713318681832957324e+01 1.723029377655768002e+01 5.275529672681127380e+01 2.379028342392506801e+01 3.978630714991497541e+01
7.000000000000000000e+05 nan nan nan nan nan nan 1.807314709854822565e+00 nan 8.741749608351442191e+01 nan 2.176150682916809842e+02 nan 1.694389870776130236e+00 7.046005414590533533e+00 5.377456041869427139e+01 1.077355118723267424e+03 3.173244543676276521e+02 1.900783966112577673e+03 3.879660977439505221e+00 2.859995395806267737e+01 1.795825823112355835e+01 5.111777328665528586e+01 2.596376604219341289e+01 3.732309977609803298e+01
7.100000000000000000e+05 nan nan nan nan nan nan 1.803627199214301369e+00 nan 8.995507636356015269e+01 nan 3.059150045325221754e+02 nan 1.703505610379226765e+00 7.005912142998934833e+00 6.510602108797819199e+01 1.269116419467883134e+03 3.997495988494623020e+02 1.792483769502173573e+03 3.908520180361806151e+00 2.912914010501889805e+01 1.819047124152589134e+01 5.657029379132787739e+01 2.428929308407389698e+01 3.830588109410981446e+01
7.200000000000000000e+05 nan nan nan nan nan nan 1.822047974951106708e+00 nan 8.319183686378801212e+01 nan 2.574848472646189066e+02 nan 1.722063780937408195e+00 7.082153050060391308e+00 5.915903199956822789e+01 1.088102158035758976e+03 2.846864694833381577e+02 1.885464568631644170e+03 3.911585356131626945e+00 3.036174795018091999e+01 1.766696685411013590e+01 5.649272716429020136e+01 2.252547167976191034e+01 4.397790695532868455e+01
7.300000000000000000e+05 nan nan nan nan nan nan 1.800410174131354069e+00 nan 7.995307471242252007e+01 nan 2.357992285608552834e+02 nan 1.717934228706552657e+00 7.137508657924374056e+00 5.670657754667406891e+01 1.157037560851879562e+03 3.963096274325939703e+02 1.190262443196289041e+03 3.979212787365783210e+00 3.119976084761054835e+01 1.906285409270821418e+01 6.295944251418402615e+01 2.392678653475044115e+01 3.948681520915072696e+01
7.400000000000000000e+05 nan nan nan nan nan nan 1.824479569618648211e+00 nan 9.141144887489086557e+01 nan 2.218797602077758597e+02 nan 1.720057529999337032e+00 7.131052296188984840e+00 6.424219627476414018e+01 1.191483198170685228e+03 3.347775682832005941e+02 1.545484213064778260e+03 4.015384847168962601e+00 3.228579141220365045e+01 1.847768406377164396e+01 6.313871570250989862e+01 2.294998994923881241e+01 4.258576170668476379e+01
7.500000000000000000e+05 nan nan nan nan nan nan 1.822261754028480896e+00 nan 6.003444495417365800e+01 nan 2.440664805176550090e+02 nan 1.704316705614380201e+00 7.200022816709761742e+00 5.560983190086216155e+01 1.209191864264177411e+03 2.849893982777795713e+02 9.169033639190523672e+02 4.036047044974215403e+00 3.312781297120197621e+01 1.907915579964836894e+01 6.299217241955261670e+01 2.386173115859471139e+01 4.855341929369096476e+01
7.600000000000000000e+05 nan nan nan nan nan nan 1.841036460778632700e+00 nan 7.317142577183669516e+01 nan 2.500612758335921058e+02 nan 1.711626611716462687e+00 7.230601728084581126e+00 8.148052501569195272e+01 1.390550479012292499e+03 3.585755216656189077e+02 1.505642765196162827e+03 4.047773451056329463e+00 3.337269828460101451e+01 1.987049466775746964e+01 6.647116582903592530e+01 2.513219779690761868e+01 4.885267219205574918e+01
7.700000000000000000e+05 nan nan nan nan nan nan 1.846722752870476159e+00 nan 8.327718227631041259e+01 nan 2.154691793947385463e+02 nan 1.709034235579758088e+00 7.107150851838412109e+00 6.318313721724864251e+01 9.404517424954741500e+02 3.510199664808147872e+02 1.722954303782138595e+03 4.047974813538194994e+00 3.392558910312814646e+01 1.957242544783347427e+01 6.771321647127874144e+01 2.485190430626755287e+01 4.765241340367668244e+01
7.800000000000000000e+05 nan nan nan nan nan nan 1.830420673700226875e+00 nan 7.429695277242304030e+01 nan 2.654095769593182013e+02 nan 1.712853219366750945e+00 7.231524343489979856e+00 6.138573102835736961e+01 8.672452789775104520e+02 3.529648106448350404e+02 1.904415136960837572e+03 4.088292873691961482e+00 3.552337744074765169e+01 1.978306730517339318e+01 6.994646939885137726e+01 2.564789881480673372e+01 3.780830622590553958e+01
7.900000000000000000e+05 nan nan nan nan nan nan 1.846987184503404933e+00 nan 7.071128359402011654e+01 nan 2.820602802161752720e+02 nan 1.720148211733475652e+00 7.341654492937337295e+00 5.311392848010054024e+01 9.368609518638124882e+02 3.127038567628224541e+02 1.982809871731210251e+03 4.125183530490310169e+00 3.753984630329646421e+01 2.073839374280557024e+01 7.391816586413676760e+01 2.734540519779626067e+01 4.692161074304701884e+01
8.000000000000000000e+05 nan nan nan nan nan nan 1.869892176481632973e+00 nan 6.072574193221166894e+01 nan 2.937845855334863927e+02 nan 1.713726559101623526e+00 7.310327066489928249e+00 7.458794643837198635e+01 1.130802615807347365e+03 3.645828293385316101e+02 1.799318965396641261e+03 4.113930153560195535e+00 4.060972015706165905e+01 2.122077136369962957e+01 6.937810932728891089e+01 3.082656552626253799e+01 4.377153018643527105e+01
8.100000000000000000e+05 nan nan nan nan nan nan 1.866763323610668213e+00 nan 7.635499546610239463e+01 nan 3.249362884591543548e+02 nan 1.711298272539056642e+00 7.297335052940546518e+00 6.176451722409832712e+01 1.076319169781863366e+03 3.534319052564078447e+02 9.507273486338692692e+02 4.158290252014088750e+00 3.897668648180742679e+01 2.131280605462444200e+01 7.754587463904992717e+01 2.892814647382419935e+01 5.192802636741637201e+01
8.200000000000000000e+05 nan nan nan nan nan nan 1.860325579339076496e+00 nan 9.599812364812804333e+01 nan 3.129601845424640487e+02 nan 1.710579492525787115e+00 7.409289899396907408e+00 6.319616890621066574e+01 1.252305365578046121e+03 3.680990950853470167e+02 1.327880154922253496e+03 4.176971859484535976e+00 3.975981162738395369e+01 2.106987325553387080e+01 7.622610389282240817e+01 2.970968713215609114e+01 4.855713769750109066e+01
8.300000000000000000e+05 nan nan nan nan nan nan 1.877300110667800226e+00 nan 6.670930583228486910e+01 nan 2.742397156069395123e+02 nan 1.733456297933153367e+00 7.406285897046915423e+00 6.279270074724706774e+01 1.325539319276061633e+03 3.991755613206259454e+02 1.354420854743261316e+03 4.216288592623573805e+00 4.101500339792413996e+01 2.130767932304313916e+01 8.307066056143094102e+01 2.972295520826924786e+01 4.953299996934618576e+01
8.400000000000000000e+05 nan nan nan nan nan nan 1.888046106151560322e+00 nan 6.516558784604340815e+01 nan 2.334292932577704391e+02 nan 1.713372081895413457e+00 7.146201105431096323e+00 6.463865921143505489e+01 1.199533876366375125e+03 3.317854517821658646e+02 1.731358052568716403e+03 4.233412391013217757e+00 4.316781107646931304e+01 2.175452859888394386e+01 8.275946367779296509e+01 3.120354692233019023e+01 5.223869605649851167e+01
8.500000000000000000e+05 nan nan nan nan nan nan 1.890234603154615556e+00 nan 7.719022422586155585e+01 nan 3.025159176605968128e+02 nan 1.733817151065191409e+00 7.344703243362315170e+00 6.530049811122852077e+01 1.201966334595869512e+03 4.355852411333254963e+02 1.905142890372460215e+03 4.256354487264911057e+00 4.330775363865735983e+01 2.195732956830491034e+01 8.746802731647078133e+01 2.902657979744880024e+01 5.876634987298596258e+01
8.600000000000000000e+05 nan nan nan nan nan nan 1.877412647518350131e+00 nan 6.246814087381098801e+01 nan 3.430137613324379799e+02 nan 1.721292347594336913e+00 7.328754655079407598e+00 7.174450420425640118e+01 1.191103423290796400e+03 3.014026846102440800e+02 1.489684468105126825e+03 4.244016501936426877e+00 4.464787185721126406e+01 2.253293231293195831e+01 9.648513348819614066e+01 3.299445904848719380e+01 6.136621509903773131e+01
8.700000000000000000e+05 nan nan nan nan nan nan 1.890732540091985214e+00 nan 7.550558316641846091e+01 nan 2.975572878019395944e+02 nan 1.725972325758083681e+00 7.367323091101008359e+00 5.865553016071335435e+01 1.058277567472237251e+03 3.259496678647797694e+02 1.608887756381446025e+03 4.317432433365935296e+00 4.609879216073386488e+01 2.281413066934036493e+01 9.637705166192782258e+01 3.433091398419807661e+01 5.638350443102842746e+01
8.800000000000000000e+05 nan nan nan nan nan nan 1.889316547081027364e+00 nan 8.057129419583203855e+01 nan 2.474660503492350472e+02 nan 1.740664592527122467e+00 7.419241653171882334e+00 6.868716076137455673e+01 1.219403652428896294e+03 3.087276765509521965e+02 1.639170477448486054e+03 4.307367171858414778e+00 4.800873482781075552e+01 2.324628528725488152e+01 9.427951988377341763e+01 3.023237233483520114e+01 5.828988096611476522e+01
8.900000000000000000e+05 nan nan nan nan nan nan 1.901666238880190374e+00 nan 8.301024803101446992e+01 nan 2.733931939252711913e+02 nan 1.724047747692400545e+00 7.638769740510646500e+00 5.744255504245226973e+01 1.271089793666089918e+03 3.993257878172382220e+02 1.434081685162291251e+03 4.360069068218921373e+00 4.907054402222046008e+01 2.317711620425728469e+01 8.407254401057734583e+01 3.579464272735803121e+01 6.603443149612566287e+01
9.000000000000000000e+05 nan nan nan nan nan nan 1.927752658496479921e+00 nan 6.633931009382538946e+01 nan 2.084796355435830151e+02 nan 1.727435809367772634e+00 7.388095316508096921e+00 7.656560956658189809e+01 1.030871688085454252e+03 4.428543409233517991e+02 1.820949829482433415e+03 4.356690733539293703e+00 5.019706244705427878e+01 2.310630378660652440e+01 1.040966493797272960e+02 3.138836311032496340e+01 4.782272466890130858e+01
9.100000000000000000e+05 nan nan nan nan nan nan 1.923897591452301326e+00 nan 7.406080549733353280e+01 nan 3.515522513279958616e+02 nan 1.731010558303589075e+00 7.478231416433165357e+00 6.527766833626400000e+01 1.364662287730324124e+03 3.927100605280916739e+02 1.942724683013824006e+03 4.417303686962720022e+00 4.818651045545338008e+01 2.357607833340151515e+01 1.090847027844419443e+02 3.729929760553786622e+01 5.538263118309539834e+01
9.200000000000000000e+05 nan nan nan nan nan nan 1.924318783720877946e+00 nan 1.033004414130180919e+02 nan 3.381755290778252743e+02 nan 1.742797692411107047e+00 7.541896061260928263e+00 6.850393624626765643e+01 1.332514146777014275e+03 5.388387197132640267e+02 1.558973745813035521e+03 4.452566289271134181e+00 5.024638550319064478e+01 2.417687346384465741e+01 1.050866957756772564e+02 3.623686630355693694e+01 5.975120230508370156e+01
9.300000000000000000e+05 nan nan nan nan nan nan 1.941095331856200756e+00 nan 7.749603658183679045e+01 nan 4.860132563811754949e+02 nan 1.731181699909405181e+00 7.481740768473015279e+00 6.020125752393018104e+01 1.364477935363079496e+03 4.196249602003018708e+02 1.538109678563418811e+03 4.442855410098188074e+00 5.027705742577023784e+01 2.476041061785650044e+01 1.051958453400682600e+02 3.658262182771117210e+01 7.204893410146625854e+01
9.400000000000000000e+05 nan nan nan nan nan nan 1.931193835586184404e+00 nan 7.989267044512421023e+01 nan 2.529568775219399868e+02 nan 1.732427635126227328e+00 7.610327025389686639e+00 6.922341703300931215e+01 1.389262988982695333e+03 4.795978603304607759e+02 1.412674374042707313e+03 4.500907394977831544e+00 5.435866184960214298e+01 2.392748425748884955e+01 1.132314928366985924e+02 3.489599436784707365e+01 6.517933784653502016e+01
9.500000000000000000e+05 nan nan nan nan nan nan 1.938482820182167332e+00 nan 1.043401952502390770e+02 nan 3.844837239544237377e+02 nan 1.745647074236878593e+00 7.512655645008242900e+00 7.335049472730294440e+01 1.129459582663492938e+03 4.848504893403045344e+02 2.088477954813811721e+03 4.541869264534520667e+00 5.473791120384284170e+01 2.422037779710153416e+01 1.051359995957839857e+02 4.060189591399254994e+01 5.959484829057896604e+01
9.600000000000000000e+05 nan nan nan nan nan nan 1.934500664570226292e+00 nan 1.195860991283282431e+02 nan 3.089116647204359651e+02 nan 1.742724418085722871e+00 7.388052302318321551e+00 7.081251177979902423e+01 1.025022876315197664e+03 4.355958623645332182e+02 1.968019312474908929e+03 4.492037502305277208e+00 5.630801954621254879e+01 2.542409619238862106e+01 1.231500740398741556e+02 3.762486040028842638e+01 6.005298405522167116e+01
9.700000000000000000e+05 nan nan nan nan nan nan 1.932844764131662840e+00 nan 6.710498850003969551e+01 nan 3.202861685791225455e+02 nan 1.742433391922384889e+00 7.554336766110462342e+00 7.049579799150058079e+01 1.543115143036072823e+03 3.202084119870589234e+02 1.035069712930275955e+03 4.520067667972795356e+00 5.495709515496846365e+01 2.574866267475153947e+01 1.120422104921036919e+02 3.745145731921837751e+01 7.502286148193601889e+01
9.800000000000000000e+05 nan nan nan nan nan nan 1.942467973008199067e+00 nan 7.702211365717535330e+01 nan 3.247536377027424805e+02 nan 1.735221541734081274e+00 7.593359990093849987e+00 7.033074692689626772e+01 1.288432842784327022e+03 3.554623634106945929e+02 1.542271080057365225e+03 4.560478711621465564e+00 5.970568055287492371e+01 2.631692142225397646e+01 1.313091568969438754e+02 4.123252325686165420e+01 7.216606495935027965e+01
9.900000000000000000e+05 nan nan nan nan nan nan 1.974230498867890926e+00 nan 6.962198885786024505e+01 nan 3.604391652049170602e+02 nan 1.739166709664149435e+00 7.543634104677404473e+00 7.224345334623299664e+01 1.421388168800937819e+03 6.264674569745163808e+02 1.069301328407867459e+03 4.633350247084434770e+00 5.957628388811049547e+01 2.630533506721587855e+01 1.319773034724759100e+02 4.010321802663014523e+01 6.041225356722141981e+01
1.000000000000000000e+06 nan nan nan nan nan nan 1.968284987340050751e+00 nan 6.587678027654700941e+01 nan 2.792292595885331252e+02 nan 1.757875327170774327e+00 7.677718872946270423e+00 7.252352747427993052e+01 1.233957404292196088e+03 4.148568629108733035e+02 1.486846043405130558e+03 4.579871028204789418e+00 5.939694522155652834e+01 2.758829623256597685e+01 1.262669714892586654e+02 3.809519713190421442e+01 7.830986808912882680e+01
