# Supplementary material for: Three learning stages and accuracy–efficiency tradeoff of restricted Boltzmann machines
Source: Nat Commun. 2022 Sep 17;13:5474. doi: 10.1038/s41467-022-33126-x (PMC9482660; doi:10.1038/s41467-022-33126-x)
Supplement: Supplementary file 3 — Source Data [file 41467_2022_33126_MOESM3_ESM.zip › source_data/Fig2b-tilde-Delta_theta.dat]

# \tilde{\Delta}_\theta^{(S)}
# column label: panel_column,panel_row,number_of_hidden_units
# training_epoch 0,0,N=16 0,0,N=64 0,1,N=16 0,1,N=64 0,2,N=16 0,2,N=64 1,0,N=16 1,0,N=64 1,1,N=16 1,1,N=64 1,2,N=16 1,2,N=64 2,0,N=16 2,0,N=64 2,1,N=16 2,1,N=64 2,2,N=16 2,2,N=64 3,0,N=16 3,0,N=64 3,1,N=16 3,1,N=64 3,2,N=16 3,2,N=64
0.000000000000000000e+00 4.404433300201731960e+00 4.513816090607591036e+00 9.313009747751891609e+00 9.338013073223288885e+00 1.206263937910102690e+01 1.212120208414242128e+01 4.498402960026388619e+00 4.508864809949376884e+00 9.247758127381272786e+00 9.505030308270114858e+00 1.219704794369737222e+01 1.221435649422958925e+01 4.547645114858829274e+00 4.564298591784819337e+00 9.312968423060349110e+00 9.342025609954029974e+00 1.227241553646059025e+01 1.230564822621048471e+01 7.782894327720809358e+00 7.859885676251029629e+00 1.006010299653969930e+01 9.929077679144647561e+00 1.247663684199997114e+01 1.230468394490122286e+01
1.000000000000000000e+00 3.579105639516718895e+00 2.748003491162447354e+00 6.729783886421746963e+00 3.824106443332637717e+00 8.543155814827716910e+00 4.408933967982171964e+00 3.646340715532088161e+00 2.746970101030668410e+00 6.670506989322691815e+00 3.857459024329458863e+00 8.577752630123267608e+00 4.376744624030363795e+00 3.669905575365925099e+00 2.763920902106325350e+00 6.767481583568907055e+00 3.862137793350762571e+00 8.682347223811969883e+00 4.565344430986914226e+00 7.756904755244451444e+00 7.767503679503637848e+00 9.981150035868319392e+00 9.669919271470776678e+00 1.236506869134988662e+01 1.194275257652877187e+01
2.000000000000000000e+00 3.164762700938505091e+00 2.461921013854348139e+00 5.392951692376684036e+00 2.677593312255539537e+00 6.660109822226206511e+00 2.601003562562669735e+00 3.215390669147053959e+00 2.462421279026513865e+00 5.344577335425690023e+00 2.686285238414860110e+00 6.653278753274667778e+00 2.572324945922605188e+00 3.233793601500946746e+00 2.470455044647589471e+00 5.481472004864285097e+00 2.728722598457436810e+00 6.832376544582324129e+00 2.761357537438172471e+00 7.731546845270256263e+00 7.680366065042973034e+00 9.902481120203844966e+00 9.422597641247580924e+00 1.225584665469174261e+01 1.160060934877633443e+01
4.000000000000000000e+00 2.763106623734281619e+00 2.382588777199278418e+00 3.939452954753991598e+00 2.161887263159930850e+00 4.487467080630248795e+00 1.589598214095042206e+00 2.794045582868906585e+00 2.382477606451704144e+00 3.906427781690946066e+00 2.163623625725860755e+00 4.452697780975832131e+00 1.575547721798680856e+00 2.814557932864964584e+00 2.383776420811178021e+00 4.106849969049642723e+00 2.189847404150111032e+00 4.778355680731739774e+00 1.690974798373345411e+00 7.681852717263899066e+00 7.516854390014982457e+00 9.752423256057619838e+00 8.969018097909451370e+00 1.204505841516823850e+01 1.095882306206740964e+01
7.000000000000000000e+00 2.529099980855443963e+00 2.376946730637572003e+00 2.905762343086148114e+00 2.059430670744199610e+00 2.819260743663645652e+00 1.252064000107439679e+00 2.544273193506188413e+00 2.377042958839884257e+00 2.887255182668881481e+00 2.059433229258316622e+00 2.777234185769652974e+00 1.246870489046837394e+00 2.563579659552188250e+00 2.376970282152888636e+00 3.120156950498899739e+00 2.067196160601708410e+00 3.215751172228471511e+00 1.298000872859181198e+00 7.609756271828265639e+00 7.300686723592589189e+00 9.538046485846104261e+00 8.361754876857135699e+00 1.174342477517377681e+01 1.011703032718925854e+01
1.000000000000000000e+01 2.438393055241384388e+00 2.376838601837761633e+00 2.431683760401733618e+00 2.048251550525061138e+00 2.007134325014578113e+00 1.166122688438244293e+00 2.446335294174432740e+00 2.376848080712266054e+00 2.422235607776451527e+00 2.047894364998632533e+00 1.971159765964619837e+00 1.163829885275337928e+00 2.461971978628288760e+00 2.376741719792160534e+00 2.631304088042681233e+00 2.050402977798265969e+00 2.392240679096910849e+00 1.187470714414118333e+00 7.541536085469962458e+00 7.110748414547809482e+00 9.337191873031709832e+00 7.832288605705211459e+00 1.146285922043221817e+01 9.382699873922197398e+00
1.300000000000000000e+01 2.399684035926627157e+00 2.376806757822378380e+00 2.206334690766785567e+00 2.046844131262044897e+00 1.596480969776686409e+00 1.137470387053569620e+00 2.404105249628964991e+00 2.376807789331327747e+00 2.201371536479371116e+00 2.046274760348655519e+00 1.572634698507655582e+00 1.136766085245399349e+00 2.415088980401111307e+00 2.376696914758896995e+00 2.365834701840375143e+00 2.047806015130706925e+00 1.919377562047812180e+00 1.147199588398108094e+00 7.476897128064139864e+00 6.950771811467444827e+00 9.148339476394479419e+00 7.376852498210975106e+00 1.119716739587723353e+01 8.743617186135931973e+00
1.600000000000000000e+01 2.382547743498076631e+00 2.376853262760622254e+00 2.096933876989542256e+00 2.046520253547398305e+00 1.379693205766114872e+00 1.126551944515975290e+00 2.384847319272719979e+00 2.376822165213343663e+00 2.095035078947510954e+00 2.045935523933298583e+00 1.364707050623544360e+00 1.126346448983143400e+00 2.392133128768114680e+00 2.376704987304147476e+00 2.214628892958034889e+00 2.047341285036896608e+00 1.632118563753018226e+00 1.130528162270061809e+00 7.415353192499829049e+00 6.807071651090848441e+00 8.970834507904189792e+00 6.974194373084310783e+00 1.094609199291832802e+01 8.178176897834983805e+00
2.000000000000000000e+01 2.373346682355021109e+00 2.376799405688936773e+00 2.033702347868298510e+00 2.046324026266393759e+00 1.232377845710133313e+00 1.121167692354963163e+00 2.374207477423078139e+00 2.376799407068962644e+00 2.033188586902557660e+00 2.045730518228803252e+00 1.223711691826819159e+00 1.121237528323921095e+00 2.377934160233981853e+00 2.376672568252725437e+00 2.104829049017393316e+00 2.047143355134090292e+00 1.405926149485934973e+00 1.122094763697671693e+00 7.338763628564237251e+00 6.643522265879978406e+00 8.746656838125769440e+00 6.510263425719889696e+00 1.063410680120486163e+01 7.528633252688488042e+00
3.000000000000000000e+01 2.368500621786701732e+00 2.376749865255080252e+00 1.996177371387655386e+00 2.045886233285519662e+00 1.111074471577089939e+00 1.118501269351925398e+00 2.368410068152603465e+00 2.376721514157360549e+00 1.996345965131317346e+00 2.045287990315977744e+00 1.108724891822545633e+00 1.118729864666694551e+00 2.368924405212675222e+00 2.376635502516422083e+00 2.011937891999785677e+00 2.046730821632414710e+00 1.174344668322702345e+00 1.117778876942887134e+00 7.167489424673289200e+00 6.330493702510443299e+00 8.247970387989600027e+00 5.618986163322903238e+00 9.938311018812399311e+00 6.256215561949405313e+00
4.000000000000000000e+01 2.368087113745525940e+00 2.376684820134276954e+00 1.991376228397874204e+00 2.045398618147044711e+00 1.083636466009210819e+00 1.118117353378656365e+00 2.367838963925866125e+00 2.376684089465666894e+00 1.991571208180258123e+00 2.044815277304343759e+00 1.082781957556861574e+00 1.118387489156432935e+00 2.367807332541610243e+00 2.376546069673803441e+00 1.993422520830802069e+00 2.046254900209807825e+00 1.105438482578120940e+00 1.117326075821030384e+00 7.020804181129349786e+00 6.117723393834309853e+00 7.821609988006599679e+00 4.986171281203456651e+00 9.342777393317959422e+00 5.337548594524093915e+00
5.000000000000000000e+01 2.367958516189456297e+00 2.376598672652611377e+00 1.989840229762597001e+00 2.044947178634457963e+00 1.075661910826606560e+00 1.117895892088238030e+00 2.367690703217106396e+00 2.376576673827512032e+00 1.989995530288954484e+00 2.044357702650801745e+00 1.075477021944280409e+00 1.118155380578697677e+00 2.367564079556621515e+00 2.376562743723025228e+00 1.989152594443034161e+00 2.045804504643005117e+00 1.081950461088845739e+00 1.117149805890001346e+00 6.893048155627930385e+00 5.969230760434180993e+00 7.451508557911525443e+00 4.523933727072500410e+00 8.823571637618421448e+00 4.656083317229250618e+00
6.000000000000000000e+01 2.367881365038533303e+00 2.376519085919456487e+00 1.988634486082370589e+00 2.044438982297200447e+00 1.072840492688878822e+00 1.117695517103673764e+00 2.367597682996251063e+00 2.376561764273134703e+00 1.988799336205166579e+00 2.043866095477818057e+00 1.072820693536099323e+00 1.117966972170786777e+00 2.367501219475895091e+00 2.376431830180759430e+00 1.987716276133733917e+00 2.045396935073807043e+00 1.073419467372947356e+00 1.116966533544748952e+00 6.782113001564892940e+00 5.862769179836819333e+00 7.127570518546768596e+00 4.174124298778393083e+00 8.365641094570646530e+00 4.127129100006118101e+00
8.000000000000000000e+01 2.367681372640187742e+00 2.376428740190415834e+00 1.986499888858592966e+00 2.043432725588400611e+00 1.070341815099453031e+00 1.117277413551366338e+00 2.367454151953792607e+00 2.376437761588612307e+00 1.986602943668366095e+00 2.042873122920295881e+00 1.070463039817022066e+00 1.117558096561009462e+00 2.367381265549171054e+00 2.376300718905056009e+00 1.985953049517646507e+00 2.044477565529771113e+00 1.068460780111334385e+00 1.116566896236985018e+00 6.597273711004905117e+00 5.731193959939831828e+00 6.583996329037347550e+00 3.696727294691366517e+00 7.589823437818718155e+00 3.373286003245725251e+00
1.000000000000000000e+02 2.367539661394020278e+00 2.376234618501195328e+00 1.984629117087884254e+00 2.042412014778529628e+00 1.068505799764448039e+00 1.116869418686023518e+00 2.367316449145997037e+00 2.376280835362274857e+00 1.984668839378877392e+00 2.041820011141896263e+00 1.068647448557365154e+00 1.117157608125044943e+00 2.367252299718056285e+00 2.376172757058829355e+00 1.984338237691514406e+00 2.043496453459991979e+00 1.066905254222809463e+00 1.116149614284020597e+00 6.450177374474177050e+00 5.659410828196309140e+00 6.141503846648652676e+00 3.392085811774049553e+00 6.952438285768965720e+00 2.872655242870147951e+00
1.200000000000000000e+02 2.367379942891986389e+00 2.376153651751743201e+00 1.982880298924685203e+00 2.041339917650946578e+00 1.066757541744680182e+00 1.116440713232424331e+00 2.367171577801044702e+00 2.376190422201244878e+00 1.983000286274119617e+00 2.040752126915561515e+00 1.066926004027241248e+00 1.116768102690913533e+00 2.367133166864103355e+00 2.376064596163313336e+00 1.982820536260498256e+00 2.042466607457402716e+00 1.065703420409080282e+00 1.115753663979715871e+00 6.330112613797703958e+00 5.617649508563489213e+00 5.773460958858697367e+00 3.194337146478972045e+00 6.414221854060578210e+00 2.522948113607120124e+00
1.400000000000000000e+02 2.367218703928885226e+00 2.375952158524116342e+00 1.981423938186001932e+00 2.040227790720750001e+00 1.065081103324728717e+00 1.116010728501007021e+00 2.367038074307635576e+00 2.375992775891960562e+00 1.981484650532928438e+00 2.039637634967186308e+00 1.065277730346014362e+00 1.116355719396449286e+00 2.367008704741680347e+00 2.375926502614340130e+00 1.981444314676602314e+00 2.041466130103125387e+00 1.064501316135932907e+00 1.115294303279206645e+00 6.230530302154079436e+00 5.594306071796534496e+00 5.461493730590746942e+00 3.057405426137388638e+00 5.952343273996255846e+00 2.267020865447258782e+00
1.600000000000000000e+02 2.367094829259843269e+00 2.375764775534114470e+00 1.980174371208041517e+00 2.039092262051837245e+00 1.063443069798442053e+00 1.115595101196954930e+00 2.366910092978609992e+00 2.375836187126978860e+00 1.980167295775117298e+00 2.038513009912532592e+00 1.063656678112761211e+00 1.115930024776325524e+00 2.366904925379601288e+00 2.375763673279455368e+00 1.980264881836637958e+00 2.040387536335791729e+00 1.063167017612364429e+00 1.114852460360034936e+00 6.148447500406473587e+00 5.580246369149263863e+00 5.192658523525516046e+00 2.963296289522534543e+00 5.550748319880348447e+00 2.074968752551664686e+00
1.800000000000000000e+02 2.366990365483904846e+00 2.375641862421638439e+00 1.979110279786461035e+00 2.037898812714541208e+00 1.061855381440152346e+00 1.115160218462926789e+00 2.366800396383073934e+00 2.375666648852012841e+00 1.979035544616068121e+00 2.037296380847859467e+00 1.062020001639270461e+00 1.115523468368259330e+00 2.366802119843778307e+00 2.375554512557168874e+00 1.979223870102759353e+00 2.039279340715137945e+00 1.061814762710926008e+00 1.114416109023474544e+00 6.078437629871093151e+00 5.571886081349128439e+00 4.959276302572741102e+00 2.896007067570828042e+00 5.196893211719983086e+00 1.926744804587196880e+00
2.000000000000000000e+02 2.366877999503944174e+00 2.375401920819193879e+00 1.978149940474327240e+00 2.036676633639938672e+00 1.060367273453679759e+00 1.114750097826639363e+00 2.366691258318015745e+00 2.375454658323234547e+00 1.978084659060328265e+00 2.036069307164372955e+00 1.060485095092462471e+00 1.115094933781038744e+00 2.366706509375562373e+00 2.375364051734337512e+00 1.978310744679573130e+00 2.038079873517454566e+00 1.060494851509968584e+00 1.113972900043653125e+00 6.019317426600450105e+00 5.566645314047944382e+00 4.753272636087663372e+00 2.847511411339716858e+00 4.883188672942339714e+00 1.811128926290602292e+00
2.400000000000000000e+02 2.366648159883530944e+00 2.374971905648461057e+00 1.976727906454359474e+00 2.034040314560146445e+00 1.057448676025761314e+00 1.113823376199609028e+00 2.366492017179829155e+00 2.375019715223891659e+00 1.976583549665100081e+00 2.033390371433852373e+00 1.057597348037353724e+00 1.114181283817535562e+00 2.366524530455255348e+00 2.375003596038689935e+00 1.976898107902414381e+00 2.035528129383467277e+00 1.057876909505083507e+00 1.113049484930189736e+00 5.922493028560953832e+00 5.561549698557818111e+00 4.409661918167627093e+00 2.785325443901049969e+00 4.349363058577807806e+00 1.644300505842134497e+00
2.800000000000000000e+02 2.366467541783050521e+00 2.374497719808462914e+00 1.975649202131477100e+00 2.031086882370627844e+00 1.054802047631186568e+00 1.112913538606315367e+00 2.366333906000167353e+00 2.374467138382050813e+00 1.975539223410319734e+00 2.030342042826175142e+00 1.055002419231656274e+00 1.113284393993048127e+00 2.366358465526114951e+00 2.374485091511370438e+00 1.975727117052128889e+00 2.032693220985921645e+00 1.055539699899425754e+00 1.112123421938896684e+00 5.849512792054012422e+00 5.559699824561194603e+00 4.133968057254297612e+00 2.749943370597525139e+00 3.912488494264924732e+00 1.533208666157922284e+00
3.200000000000000000e+02 2.366295566806301487e+00 2.373946082077829534e+00 1.974845316142285201e+00 2.027715836428011897e+00 1.052424431880784939e+00 1.111943831074002187e+00 2.366190668276904940e+00 2.373885666775140901e+00 1.974755894992853200e+00 2.026858200237994900e+00 1.052610262178689027e+00 1.112349898393012015e+00 2.366199707012120790e+00 2.373963909370739866e+00 1.974811220213076979e+00 2.029442455318625438e+00 1.053310018184973718e+00 1.111187412425931553e+00 5.793019454274393354e+00 5.559055432171216893e+00 3.909751209087628077e+00 2.729477057645131488e+00 3.551551134397878506e+00 1.456287018915957798e+00
3.600000000000000000e+02 2.366155401070847653e+00 2.373370406999021576e+00 1.974213384850285191e+00 2.023689828932623946e+00 1.050283861146349196e+00 1.110984210985407117e+00 2.366057853007637490e+00 2.373235705590452049e+00 1.974024077785724529e+00 2.022786786144345150e+00 1.050527141574829404e+00 1.111399660068846718e+00 2.366069365468719710e+00 2.373333579956294237e+00 1.974048012186530698e+00 2.025671819375296501e+00 1.051395027707738850e+00 1.110249177659190511e+00 5.747523453328373222e+00 5.558677638685630917e+00 3.723793243403461073e+00 2.717220100654108794e+00 3.248113076021847068e+00 1.401064479584641420e+00
4.000000000000000000e+02 2.365996504020899671e+00 2.372548545081859750e+00 1.973603662621209676e+00 2.019014734523673305e+00 1.048454829269848787e+00 1.109992826982589609e+00 2.365950630587068559e+00 2.372427712814023426e+00 1.973401634715407527e+00 2.017949066668978109e+00 1.048727082759115303e+00 1.110392087561741903e+00 2.365945089799081469e+00 2.372555179042743490e+00 1.973413150638493985e+00 2.021203505045011894e+00 1.049651602766879632e+00 1.109234798831468582e+00 5.712125203749971014e+00 5.558548369163950120e+00 3.568629094498247945e+00 2.710040131254882745e+00 2.990882684454680085e+00 1.361141098337499189e+00
5.000000000000000000e+02 2.365667859943511253e+00 2.370192517195286896e+00 1.971899639840783980e+00 2.002387888502219049e+00 1.044844235217975648e+00 1.107373161778574033e+00 2.365646484366274116e+00 2.370029358599134994e+00 1.971596588053028398e+00 2.000982637804640696e+00 1.045267667119275767e+00 1.107781079160913951e+00 2.365636893501596560e+00 2.370249125718900007e+00 1.971608782266207838e+00 2.005448797368300173e+00 1.046082165548590570e+00 1.106646210084491599e+00 5.650878174856500458e+00 5.558451244084464449e+00 3.282072873316206341e+00 2.701798639714092953e+00 2.499391766585343788e+00 1.298375621009548953e+00
6.000000000000000000e+02 2.365231026539336590e+00 2.367046030729463624e+00 1.969090125966532101e+00 1.974007686059069844e+00 1.042401081496036941e+00 1.104541377382233236e+00 2.365262521817904418e+00 2.366782053985855505e+00 1.968547503726643111e+00 1.971598381067240613e+00 1.042929435522615078e+00 1.104998954414148304e+00 2.365228673575115348e+00 2.366946296194706534e+00 1.968655199801188971e+00 1.978275862567453913e+00 1.043499168576470071e+00 1.103836653390088518e+00 5.614420910818679999e+00 5.558442907951117284e+00 3.091617258822723535e+00 2.699437982391279522e+00 2.158979449820201069e+00 1.265200557379210666e+00
7.000000000000000000e+02 2.364707811705930585e+00 2.362924442190740493e+00 1.963660267924129288e+00 1.924352148798052387e+00 1.040755126184430335e+00 1.101471425765838230e+00 2.364795275280340725e+00 2.362558636496959519e+00 1.962590376715523277e+00 1.920419593462198593e+00 1.041334713766450148e+00 1.101859404581432500e+00 2.364702420984881037e+00 2.362906796012119504e+00 1.962809867907669314e+00 1.930454684096108764e+00 1.041705868229220844e+00 1.100798826662776175e+00 5.591260128740490387e+00 5.558382495039689175e+00 2.961459619974039281e+00 2.698553042367454857e+00 1.917360388721753406e+00 1.246809481393395647e+00
8.000000000000000000e+02 2.363894238762492606e+00 2.357804397049871437e+00 1.952452122461872275e+00 1.846127970565542231e+00 1.039451192701446258e+00 1.098066286966394411e+00 2.364061629264570197e+00 2.357546542348842866e+00 1.950442626230699528e+00 1.840651786893573005e+00 1.040098664808079221e+00 1.098503009133939612e+00 2.363881213769952527e+00 2.357775852591614374e+00 1.950697371415075709e+00 1.854358052503699339e+00 1.040458940289358925e+00 1.097478885921947311e+00 5.576552470874518441e+00 5.558374771248785429e+00 2.871846072828582397e+00 2.698260997710446141e+00 1.742763049116234253e+00 1.236045979451709353e+00
9.000000000000000000e+02 2.362670521262990597e+00 2.351839171436330922e+00 1.929603206049166575e+00 1.752474481315824395e+00 1.038385776761078905e+00 1.094326200650235226e+00 2.362968996754218232e+00 2.351355623167940667e+00 1.926082681299428945e+00 1.746382079086844730e+00 1.039045335157136263e+00 1.094718687446325500e+00 2.362633856695106171e+00 2.351798659889938747e+00 1.926158642680884103e+00 1.761456484837969239e+00 1.039481699278526294e+00 1.093752711544978329e+00 5.567706508214444128e+00 5.558341751807367892e+00 2.809053311331243474e+00 2.698118172909978796e+00 1.613793245690157807e+00 1.229402071544310804e+00
1.000000000000000000e+03 2.360820329673556373e+00 2.344863522136927614e+00 1.886828893236276228e+00 1.674106260850189987e+00 1.037368139468174189e+00 1.090113866881328830e+00 2.361336379245455142e+00 2.344231368689292161e+00 1.881946153396754751e+00 1.669255477706463653e+00 1.038085928772089161e+00 1.090505405831039720e+00 2.360741110220961669e+00 2.344854408407296642e+00 1.881597174111393489e+00 1.679932181586402562e+00 1.038699778858417133e+00 1.089728994729469491e+00 5.561497752640324421e+00 5.558347909509323337e+00 2.764745737776922674e+00 2.698037652287394117e+00 1.517683756861960997e+00 1.225277324471039320e+00
1.200000000000000000e+03 2.354319611613912677e+00 2.330331063841362571e+00 1.744316404339327331e+00 1.559366468910944992e+00 1.035326464087997778e+00 1.080080928660380746e+00 2.355496140498162028e+00 2.329306229936107364e+00 1.741000992352696342e+00 1.557083001167493430e+00 1.036103766422293404e+00 1.080122356149324503e+00 2.354265686006034475e+00 2.330276796445381216e+00 1.748397792578192167e+00 1.565196337533762083e+00 1.037214040940958926e+00 1.080160072859469356e+00 5.555048031324812285e+00 5.558270837807830489e+00 2.711098975392126409e+00 2.697897187122733076e+00 1.388331056604439784e+00 1.220960628434970108e+00
1.400000000000000000e+03 2.343773183152686013e+00 2.318502282340852094e+00 1.624087318751117781e+00 1.482898122927414075e+00 1.032952487369585892e+00 1.066559579839828631e+00 2.345830957973358277e+00 2.317921848372447080e+00 1.619726409616635054e+00 1.482562210141892045e+00 1.033847770627900342e+00 1.065972906330701075e+00 2.344007849167406565e+00 2.318635632372553879e+00 1.635943238175617154e+00 1.490728071738664617e+00 1.035367524889233781e+00 1.067604319638935761e+00 5.552013491254432331e+00 5.558273046406808859e+00 2.683269976387101075e+00 2.697776767761710826e+00 1.311021186222787849e+00 1.219100743494238914e+00
1.600000000000000000e+03 2.331942692254942884e+00 2.310575088763268337e+00 1.534887402115404420e+00 1.422943045663861650e+00 1.029977268770655430e+00 1.047850380878098564e+00 2.335054894326420438e+00 2.310645853641219549e+00 1.528387092948363168e+00 1.423108552673871596e+00 1.031030672540300674e+00 1.046059572056432740e+00 2.333009190056263726e+00 2.311153580046917178e+00 1.543186871587246323e+00 1.433163729887939164e+00 1.032849677123674592e+00 1.050129962731489286e+00 5.550672369299894271e+00 5.558178562151751656e+00 2.668797732554896385e+00 2.697629789383040766e+00 1.262845240606336628e+00 1.218246743780903474e+00
1.800000000000000000e+03 2.322354378195697233e+00 2.305281396542349981e+00 1.463459984039977346e+00 1.369130792957050424e+00 1.025945035917469328e+00 1.021075686656237824e+00 2.325555830432130655e+00 2.305823468132979670e+00 1.453316332323056903e+00 1.368247788918649288e+00 1.027241796038631971e+00 1.016863828297358996e+00 2.324189438679661990e+00 2.306120866164613759e+00 1.470098837671033332e+00 1.382419457690578835e+00 1.029336018420991650e+00 1.024725830468077081e+00 5.550044124622675490e+00 5.558154211250497134e+00 2.660960239108616232e+00 2.697529294100713848e+00 1.232170657672108094e+00 1.217828302795397777e+00
2.000000000000000000e+03 2.315571577499695888e+00 2.301142384824832909e+00 1.411344272674021294e+00 1.334308993256678955e+00 1.020047797606501216e+00 9.819222177136083252e-01 2.317798864599812880e+00 2.301767107336702978e+00 1.398781390224019594e+00 1.331726954067157909e+00 1.021878082077946059e+00 9.737502448149442102e-01 2.317545220258034888e+00 2.302017422978214434e+00 1.416759967950779631e+00 1.347378737082043809e+00 1.024148251521612041e+00 9.868401909647758208e-01 5.549666546959296731e+00 5.558114533335404950e+00 2.656665462800811728e+00 2.697373660121489714e+00 1.212069719390552081e+00 1.217601855767667995e+00
2.200000000000000000e+03 2.310811607687309532e+00 2.297891969635766696e+00 1.367190572589345177e+00 1.307415713258769152e+00 1.010837463715810625e+00 9.273327184561267478e-01 2.312165859190002504e+00 2.298340682532431067e+00 1.354744832052596770e+00 1.303955981797033425e+00 1.013613510507735516e+00 9.150017508299796987e-01 2.312340815989918141e+00 2.298591914555587312e+00 1.372079563650928202e+00 1.322065148621802244e+00 1.016252885224814051e+00 9.333954152177412755e-01 5.549461023538730942e+00 5.558039920647376064e+00 2.654245365360826447e+00 2.697201820223752211e+00 1.198698423040690741e+00 1.217471372320042322e+00
2.400000000000000000e+03 2.307256406818751326e+00 2.295423412140624730e+00 1.325930814761836496e+00 1.278651565720700933e+00 9.957647300492709075e-01 8.632280172444865007e-01 2.308244118974358550e+00 2.295768078738858797e+00 1.314125185865634426e+00 1.274470078763781711e+00 1.000371528756666795e+00 8.502429773285371528e-01 2.308409100535400604e+00 2.296081757742321816e+00 1.331299156014311924e+00 1.296677065664105122e+00 1.003593864741886055e+00 8.701990689474626839e-01 5.549258055798288680e+00 5.557985352512826438e+00 2.652873808248308762e+00 2.697065290234195167e+00 1.189686020610665862e+00 1.217346192759852119e+00
3.000000000000000000e+03 2.298628579192365073e+00 2.290170370645394637e+00 1.226419357594898063e+00 1.194350048346142668e+00 8.807259584902418226e-01 7.224817843433769537e-01 2.299632522374507992e+00 2.290386637622578103e+00 1.210792718995095107e+00 1.187242618751070289e+00 9.035323574457784224e-01 7.182518232234855748e-01 2.299203986850749004e+00 2.290602644734848425e+00 1.231987739890120448e+00 1.218342960046036261e+00 9.043796740399159262e-01 7.321489332568874575e-01 5.548820233093993970e+00 5.557886576163108217e+00 2.651082383800770881e+00 2.696615585063526055e+00 1.175989649245061219e+00 1.217095184558695253e+00
3.500000000000000000e+03 2.294030979043513607e+00 2.287262454573829373e+00 1.171158196212507496e+00 1.146696914557653324e+00 7.590212494865313797e-01 6.444346691786961845e-01 2.294602254405396558e+00 2.287334804206051508e+00 1.149949058827548276e+00 1.138498473837427749e+00 7.804022880725928202e-01 6.404204704334077736e-01 2.293875680748760804e+00 2.287405116232956725e+00 1.172479179963756613e+00 1.170869837555418291e+00 7.810094747920545144e-01 6.627706020372244877e-01 5.548483708980730178e+00 5.557710870872883291e+00 2.650303242544478799e+00 2.696219868585797208e+00 1.171409651794204976e+00 1.216887357156371863e+00
4.000000000000000000e+03 2.291094827469636996e+00 2.285108873980829181e+00 1.127983863886943050e+00 1.101296548640963158e+00 6.828460616240460412e-01 5.848453984581127862e-01 2.291467867056182772e+00 2.284992250245653889e+00 1.105695791821451612e+00 1.093045566624402110e+00 6.894072079805796394e-01 5.818501661669800429e-01 2.290659806934354670e+00 2.285119831672227875e+00 1.125972171094904883e+00 1.129299216805734307e+00 6.990602438689876852e-01 6.106675641017802469e-01 5.548139179568547519e+00 5.557564023379885754e+00 2.649599539887194322e+00 2.695833900740953304e+00 1.169130561077572183e+00 1.216677140664047529e+00
4.500000000000000000e+03 2.288031283523007886e+00 2.283349870483614819e+00 1.092581065940692264e+00 1.058163913088555397e+00 6.273930382830283925e-01 5.351973571302864885e-01 2.288608617968076242e+00 2.283155499357971685e+00 1.072035629377260157e+00 1.051165419179888705e+00 6.250908518529063596e-01 5.340710552613502360e-01 2.287876501636076032e+00 2.283182967469837177e+00 1.088904717309002512e+00 1.089641435176657236e+00 6.405112274306075104e-01 5.695918753771750387e-01 5.547778067544584246e+00 5.557442944839916521e+00 2.648888759570212859e+00 2.695427558585383743e+00 1.167764038483259270e+00 1.216482887717418304e+00
5.000000000000000000e+03 2.285169209277623459e+00 2.281883590541739171e+00 1.064434966623434509e+00 1.022143839124186604e+00 5.803389000165257716e-01 4.971118898227460114e-01 2.286065169621360305e+00 2.281769531572014564e+00 1.045316228258195146e+00 1.016519829773659955e+00 5.768428433733281402e-01 4.975655888827291706e-01 2.285471545618746880e+00 2.281889074476186163e+00 1.059643850419800248e+00 1.054394964853637484e+00 5.945300848265518967e-01 5.388809130008511694e-01 5.547426893194867148e+00 5.557280447733131012e+00 2.648152086661637483e+00 2.695014554728889955e+00 1.166751001710919500e+00 1.216253414507792341e+00
5.500000000000000000e+03 2.283032268720732727e+00 2.280893146804561677e+00 1.041959288838380848e+00 9.915533637036579862e-01 5.400702960498567906e-01 4.679181627434716439e-01 2.284064187576960947e+00 2.280746800039650246e+00 1.023243934457682247e+00 9.865644438729808119e-01 5.374705831735157036e-01 4.690373298958676607e-01 2.283395871662326382e+00 2.280900059572225747e+00 1.036086194242388014e+00 1.025710268083851906e+00 5.582357503876556049e-01 5.147946318676589472e-01 5.547076460588796110e+00 5.557134918154181591e+00 2.647436827251274494e+00 2.694633015667231568e+00 1.165877727006733311e+00 1.216057565007482966e+00
6.000000000000000000e+03 2.281335153495223089e+00 2.279902502494421945e+00 1.023288342319839561e+00 9.639341491340109869e-01 5.063655471567416466e-01 4.423224518575268327e-01 2.282358631514533442e+00 2.279737023372435445e+00 1.004352632888817487e+00 9.593237199867734599e-01 5.047737462542148945e-01 4.434866329833853094e-01 2.281569273700176037e+00 2.279958397090660061e+00 1.016655980988203645e+00 9.989861862124305159e-01 5.279563000509338577e-01 4.943100766166538262e-01 5.546741954501996474e+00 5.556958985310647137e+00 2.646713118327778336e+00 2.694206431237968324e+00 1.165024617203724189e+00 1.215860782182302202e+00
6.500000000000000000e+03 2.279842586190151454e+00 2.278988030623998462e+00 1.007354586081067094e+00 9.394610174030579852e-01 4.782125103068189942e-01 4.180477419219955637e-01 2.280802613346775587e+00 2.278812648538728336e+00 9.880592540714134842e-01 9.353929308552599853e-01 4.777310204167403707e-01 4.192634937566709352e-01 2.279874744751441362e+00 2.279044961809018055e+00 1.000417382137318789e+00 9.746739221262222808e-01 5.023770216946297218e-01 4.758375766312924471e-01 5.546399377331200142e+00 5.556811710236413404e+00 2.646026970994953764e+00 2.693799959170934066e+00 1.164185699332582757e+00 1.215626563991576869e+00
7.000000000000000000e+03 2.278415939590677119e+00 2.278151794299370536e+00 9.933443191321996713e-01 9.188558473187532494e-01 4.543388960756673534e-01 3.955150050554707697e-01 2.279329167075796914e+00 2.277965807135376775e+00 9.738467454892587583e-01 9.147909625221506413e-01 4.550010459118483119e-01 3.965988744489920559e-01 2.278329431065786892e+00 2.278190725832617503e+00 9.861674131726813064e-01 9.541898427524648785e-01 4.805249181619097310e-01 4.577456028750718220e-01 5.546030353628692566e+00 5.556595464913028692e+00 2.645388363710305057e+00 2.693328674434931624e+00 1.163407882832202089e+00 1.215378647676790269e+00
7.500000000000000000e+03 2.277093583201219129e+00 2.277381062982911875e+00 9.809249490887174128e-01 9.006560695424203900e-01 4.337025777562215079e-01 3.754316696135434062e-01 2.277988967560285793e+00 2.277172473416783749e+00 9.615301759070250531e-01 8.968146139459113320e-01 4.354224441236699827e-01 3.763131652889286083e-01 2.276978856199421308e+00 2.277394147724786322e+00 9.735767255066785086e-01 9.350059528868944758e-01 4.615524855732044962e-01 4.409518071639199066e-01 5.545701094523838748e+00 5.556374584931983662e+00 2.644792246580317308e+00 2.692870779259472158e+00 1.162554905310730691e+00 1.215171525554648913e+00
8.000000000000000000e+03 2.275973822345974451e+00 2.276723035916055515e+00 9.697429135883458562e-01 8.843162326246931659e-01 4.155953663982086543e-01 3.578018365334771356e-01 2.276840629163826790e+00 2.276475913258376504e+00 9.507564202676602738e-01 8.805924023723070704e-01 4.180489223944460209e-01 3.583395593072212226e-01 2.275780746443972546e+00 2.276728709938431017e+00 9.628899447117428290e-01 9.188643764343742415e-01 4.448114263477138119e-01 4.259653010062039447e-01 5.545365012542937677e+00 5.556229310751621853e+00 2.644157595799932814e+00 2.692411611053961540e+00 1.161736837254916166e+00 1.214947695476844114e+00
8.500000000000000000e+03 2.274993719777269163e+00 2.276095944273488936e+00 9.597295376995381710e-01 8.690106773874537449e-01 3.994332085173675218e-01 3.423781311327546151e-01 2.275846330859362610e+00 2.275763500456043253e+00 9.411380259477700738e-01 8.656154782556632066e-01 4.025222276026139134e-01 3.424576423626178867e-01 2.274790369332918338e+00 2.276119751859844165e+00 9.531699369961307289e-01 9.036935673273381875e-01 4.294380336526192887e-01 4.116315882450963248e-01 5.545029802608057778e+00 5.556001473179088990e+00 2.643567878352290901e+00 2.691918100445986006e+00 1.160943900082870517e+00 1.214726534265583968e+00
9.000000000000000000e+03 2.274151643634843456e+00 2.275421234117192437e+00 9.507253635537507019e-01 8.549399805289658039e-01 3.849390346412282504e-01 3.285171800394352526e-01 2.274989846434312568e+00 2.275141879126632016e+00 9.324676032894624322e-01 8.515967213450300610e-01 3.884466787633699125e-01 3.282097759728004327e-01 2.273929131212647725e+00 2.275409148961124561e+00 9.441534542774631111e-01 8.899695672306611183e-01 4.154687377024051109e-01 3.994933899841343061e-01 5.544695882828855282e+00 5.555738383571107164e+00 2.642970824585825440e+00 2.691454771183953376e+00 1.160101890246227896e+00 1.214487649097756305e+00
9.500000000000000000e+03 2.273359777676973170e+00 2.274788940080572086e+00 9.425072052228318231e-01 8.417981499555755587e-01 3.718947592374157729e-01 3.158683483287291760e-01 2.274165705712918761e+00 2.274479979699740362e+00 9.244317849457173164e-01 8.383900446570555776e-01 3.755822010952351020e-01 3.150815494316234755e-01 2.273165070640814633e+00 2.274784803891856555e+00 9.363426297824192224e-01 8.782190212242545480e-01 4.027122478189967270e-01 3.878511640184755249e-01 5.544378142710767676e+00 5.555454286074556158e+00 2.642391710227630419e+00 2.690937099169431690e+00 1.159269245029795670e+00 1.214263957852015796e+00
1.000000000000000000e+04 2.272682395140953382e+00 2.274199956817828827e+00 9.350591800047693969e-01 8.291291410938447237e-01 3.600915368713807352e-01 3.042348272051371150e-01 2.273437726796152525e+00 2.273944267563762445e+00 9.169833183430602386e-01 8.259740143549796354e-01 3.636636361885074997e-01 3.030959088321453221e-01 2.272452834185261228e+00 2.274143098754624059e+00 9.292629824269843519e-01 8.659173182583292938e-01 3.916699781608142250e-01 3.778723600352038581e-01 5.544052842762111410e+00 5.555199319157482662e+00 2.641836345497392546e+00 2.690424960761442996e+00 1.158472039349471405e+00 1.214024970004858206e+00
1.100000000000000000e+04 2.271426146718842354e+00 2.273074501406194159e+00 9.220534053627031934e-01 8.055853536094849110e-01 3.395224779542534987e-01 2.841030723265164371e-01 2.272118488836666117e+00 2.272726442161704163e+00 9.037428967336866847e-01 8.021488558681190151e-01 3.425844922404537307e-01 2.821308254117057546e-01 2.271202844661651010e+00 2.272959935532799403e+00 9.169930095700541406e-01 8.431828762647262110e-01 3.711014421243853389e-01 3.596482742641371466e-01 5.543387841779135350e+00 5.554536663922108097e+00 2.640701094529524617e+00 2.689295403453770827e+00 1.156856978171035832e+00 1.213544806445751689e+00
1.200000000000000000e+04 2.270353186122307854e+00 2.271933325651755986e+00 9.111022922147553604e-01 7.821045245611335517e-01 3.224722972805086907e-01 2.676171481728361057e-01 2.270996124961276230e+00 2.271538035817919354e+00 8.923930026312690833e-01 7.782617064451136102e-01 3.246984181293012806e-01 2.650484374118506348e-01 2.270114403541439785e+00 2.271718352816764153e+00 9.069864754624392678e-01 8.218906464689004210e-01 3.554575327633536785e-01 3.424611556495862352e-01 5.542708451639331457e+00 5.553779124180460158e+00 2.639624021908322238e+00 2.688074051698598144e+00 1.155246405066832072e+00 1.213091298886055380e+00
1.300000000000000000e+04 2.269428863673229824e+00 2.270850469350809142e+00 9.017603700745107087e-01 7.583180885707738739e-01 3.082123753853758252e-01 2.543095317656935417e-01 2.269989018590778951e+00 2.270366013032147023e+00 8.827900327091912080e-01 7.534090578828431806e-01 3.096592456885688405e-01 2.514395543272144873e-01 2.269178818851915747e+00 2.270527436947872069e+00 8.984760603302992532e-01 8.008079059437710479e-01 3.412339366649473904e-01 3.287264395438896925e-01 5.542050903305595355e+00 5.552866470243623453e+00 2.638613048229466074e+00 2.686706119274410387e+00 1.153738702078645373e+00 1.212621078801042085e+00
1.400000000000000000e+04 2.268643149331354358e+00 2.269697414141116365e+00 8.937587254573114981e-01 7.336958367582658846e-01 2.960600529596235653e-01 2.431848023972165984e-01 2.269139115627726078e+00 2.269095098808606270e+00 8.747960262093050776e-01 7.278869743418289184e-01 2.970355686432349929e-01 2.401162673777933187e-01 2.268388139693549910e+00 2.269341006134788064e+00 8.919438463733568856e-01 7.789724616171758154e-01 3.295289141312885972e-01 3.153597675080533902e-01 5.541379794505041367e+00 5.551790957658294445e+00 2.637591847870790929e+00 2.685197690543195570e+00 1.152249825950449891e+00 1.212122084421652035e+00
1.500000000000000000e+04 2.267946716459881440e+00 2.268560165009013918e+00 8.869718814861107248e-01 7.090477020342268455e-01 2.855970000112180718e-01 2.340630888044530344e-01 2.268402321172172886e+00 2.267897604305307180e+00 8.682267115873146812e-01 7.024469144262331932e-01 2.863795970944871816e-01 2.308169680523165235e-01 2.267706502440756111e+00 2.268111066261675024e+00 8.856390599318887391e-01 7.571003675889690365e-01 3.191007246554097843e-01 3.048133840315047083e-01 5.540717596124013156e+00 5.550549415767267902e+00 2.636622215771397215e+00 2.683538172634317043e+00 1.150745558337956442e+00 1.211612092689224651e+00
1.600000000000000000e+04 2.267332882173951347e+00 2.267554841773132601e+00 8.812314821492519545e-01 6.858714073952304480e-01 2.763171927727111621e-01 2.263184216192500320e-01 2.267727005095753867e+00 2.266768522354046134e+00 8.627485168583793884e-01 6.780512662836605253e-01 2.773538070469979688e-01 2.227098942380210111e-01 2.267080138241738041e+00 2.267012983359347977e+00 8.806633566319570505e-01 7.356058759293964133e-01 3.102033892490127509e-01 2.950361613301255015e-01 5.540064419951178820e+00 5.549135597451310353e+00 2.635636249488081173e+00 2.681638230929631384e+00 1.149299873822585472e+00 1.211123439699185678e+00
1.700000000000000000e+04 2.266775350726319971e+00 2.266493391654535561e+00 8.761898239234524599e-01 6.629293600799121000e-01 2.681601925395065145e-01 2.188330752620104569e-01 2.267113544056536423e+00 2.265619955999217616e+00 8.580911518413569805e-01 6.555554563972029181e-01 2.695623103036777768e-01 2.157118856385822347e-01 2.266551898867179116e+00 2.265927774497236147e+00 8.762763289322110793e-01 7.157816794540059480e-01 3.024790862152202386e-01 2.848519875903947063e-01 5.539397076561472844e+00 5.547484398921261217e+00 2.634668577708476622e+00 2.679428052744365907e+00 1.147919535622766940e+00 1.210588071746043326e+00
1.800000000000000000e+04 2.266266022412254166e+00 2.265476725448957396e+00 8.720880622494183720e-01 6.426963246162932242e-01 2.611137632578072187e-01 2.124206191091020379e-01 2.266589357296270979e+00 2.264519884988284826e+00 8.541272186648447562e-01 6.352980712822391407e-01 2.627446201192275010e-01 2.094875581393709219e-01 2.266061352308840426e+00 2.264836638590967066e+00 8.723117880000310631e-01 6.985003916633478749e-01 2.968600145808516499e-01 2.777456555310409136e-01 5.538747571157220939e+00 5.545467700997996907e+00 2.633687558492152192e+00 2.676976456199775978e+00 1.146656022305483136e+00 1.210075110403607379e+00
1.900000000000000000e+04 2.265821319084788676e+00 2.264512792780330575e+00 8.684539873994554515e-01 6.253763669428215044e-01 2.548645439734248397e-01 2.065988610588235797e-01 2.266061530359235299e+00 2.263477253182831994e+00 8.506587992873188009e-01 6.174909733354857488e-01 2.568508668111719184e-01 2.039671753459701142e-01 2.265616178910514478e+00 2.263839634198382633e+00 8.688707095185781437e-01 6.834758011760276863e-01 2.906166977849630184e-01 2.703922092745245642e-01 5.538049885186846488e+00 5.543218323749173670e+00 2.632685943990836996e+00 2.674060683192594379e+00 1.145369582319251123e+00 1.209535235947965859e+00
2.000000000000000000e+04 2.265394002160696640e+00 2.263541845613260328e+00 8.653780857306360152e-01 6.091510955060490673e-01 2.494738133917469847e-01 2.014231078016480159e-01 2.265624499495045630e+00 2.262463908812182733e+00 8.475712432353381676e-01 6.018164916425907673e-01 2.516381325563213922e-01 1.990874384122506835e-01 2.265212012703468947e+00 2.262832316110841457e+00 8.656073489201736582e-01 6.704300132432641224e-01 2.856004988714674342e-01 2.636869534934860870e-01 5.537356078959534855e+00 5.540598424621816065e+00 2.631616645691295719e+00 2.670706522842958286e+00 1.144174728633247096e+00 1.208963825344899323e+00
2.100000000000000000e+04 2.264995664501300521e+00 2.262544115786052412e+00 8.622880347683784530e-01 5.952100147313592604e-01 2.445832994573032271e-01 1.967070527401461599e-01 2.265208753497512717e+00 2.261464492919815328e+00 8.447633422074231069e-01 5.881032246962225596e-01 2.470872637598824362e-01 1.945517600132931624e-01 2.264831367543716389e+00 2.261851166100851351e+00 8.624707969644743732e-01 6.599441259013223426e-01 2.808993104878901859e-01 2.552217848490742069e-01 5.536613093032170418e+00 5.537469708319713746e+00 2.630544076438176671e+00 2.666846915964569575e+00 1.143058429796438347e+00 1.208421094327748024e+00
2.200000000000000000e+04 2.264646037841685278e+00 2.261684087988901304e+00 8.597506581177830620e-01 5.832649781710050885e-01 2.404315145915206509e-01 1.926693143677042919e-01 2.264834390020617150e+00 2.260472732972049315e+00 8.422113356657400240e-01 5.759274043500004492e-01 2.430508537237629219e-01 1.903978170967790540e-01 2.264485548472449317e+00 2.260872801579714597e+00 8.595760432747854285e-01 6.506998004133839331e-01 2.760463182331258092e-01 2.501123723821280787e-01 5.535851168025519797e+00 5.533905145665523051e+00 2.629411408913684856e+00 2.662342554431456954e+00 1.141990057883829124e+00 1.207837622246205056e+00
2.300000000000000000e+04 2.264328338417209263e+00 2.260823463910084818e+00 8.573413861151069071e-01 5.705055804690081223e-01 2.364926406729584707e-01 1.889218625986076039e-01 2.264467305261860908e+00 2.259542754305846834e+00 8.398235218785397027e-01 5.653004553517779751e-01 2.394868860763730289e-01 1.865336973218476579e-01 2.264170406927870971e+00 2.259957659546420139e+00 8.571663326411569361e-01 6.436832512626358138e-01 2.713938029474818880e-01 2.439679793151953713e-01 5.535021760527358836e+00 5.529787542215638396e+00 2.628222969702932232e+00 2.657025594319806228e+00 1.140921409237404260e+00 1.207269550020172888e+00
2.400000000000000000e+04 2.264019825484385517e+00 2.259831358484048813e+00 8.551913935733261862e-01 5.601863650883179835e-01 2.330201627983705670e-01 1.850621189420153523e-01 2.264143467811791766e+00 2.258595670861816007e+00 8.375516606316081303e-01 5.555227462261959070e-01 2.362553111955208729e-01 1.828973074588916836e-01 2.263873529100872695e+00 2.258962158519728369e+00 8.547012374325648754e-01 6.373159337224754140e-01 2.682026389106781927e-01 2.394594799843006716e-01 5.534148908160441138e+00 5.525244570090719343e+00 2.626913323640719167e+00 2.650844043779332360e+00 1.139890732590372879e+00 1.206666795494319544e+00
2.500000000000000000e+04 2.263773640485781335e+00 2.258977257263672378e+00 8.530863980801340896e-01 5.493286095041929329e-01 2.299480872846296486e-01 1.821867740923168166e-01 2.263844288423702888e+00 2.257712536592180630e+00 8.354607621016884034e-01 5.471297561083721117e-01 2.332901270329849619e-01 1.795631760752272876e-01 2.263608434087337695e+00 2.258062313252438447e+00 8.524238355715192395e-01 6.322436651675877872e-01 2.647861052590884112e-01 2.344852352554583352e-01 5.533178411624294135e+00 5.520204615925677238e+00 2.625470162987652678e+00 2.643602408364601697e+00 1.138997742510116762e+00 1.206038246181902807e+00
2.600000000000000000e+04 2.263512520656148830e+00 2.257984896491572968e+00 8.514263426891078845e-01 5.414430581934274178e-01 2.271980271008645080e-01 1.784597858679917159e-01 2.263544451157577519e+00 2.256857879421837243e+00 8.334706860842748810e-01 5.395816807413671423e-01 2.305358943116893877e-01 1.762267097273395033e-01 2.263348348509077734e+00 2.257136614469700042e+00 8.504333410320557007e-01 6.281258485595136998e-01 2.608995780748480375e-01 2.283456429551123656e-01 5.532129010295659732e+00 5.514846809299033481e+00 2.623917303794326195e+00 2.635198336891886761e+00 1.138049096342747646e+00 1.205441617515330410e+00
2.800000000000000000e+04 2.263074145912756130e+00 2.256247924505902169e+00 8.478522323442037045e-01 5.262515451910635411e-01 2.223397387136793191e-01 1.723172502066902534e-01 2.263059943292911491e+00 2.255138871564071668e+00 8.298071006794833782e-01 5.267987713315454013e-01 2.257106017422672584e-01 1.699640608462346658e-01 2.262889002837980446e+00 2.255349533048350175e+00 8.466448250363702854e-01 6.222023480667721040e-01 2.548943254410855341e-01 2.196776520272792632e-01 5.529690400484615687e+00 5.503155838979529868e+00 2.620181150685987781e+00 2.614280937054138665e+00 1.136335361724010395e+00 1.204116685990130664e+00
3.000000000000000000e+04 2.262652057394457739e+00 2.254588007738860700e+00 8.447125220057190020e-01 5.122172434667296992e-01 2.183486347882124257e-01 1.671536949608694589e-01 2.262622871568646055e+00 2.253468006120231237e+00 8.264812108602876961e-01 5.161488723658441691e-01 2.214251014501841530e-01 1.640456896206957116e-01 2.262474831560771893e+00 2.253695925021839130e+00 8.429092341658235288e-01 6.172008809777300709e-01 2.492286834509454541e-01 2.115158379132680844e-01 5.526604175079472547e+00 5.491411266779376632e+00 2.615374029536899236e+00 2.587770717070688509e+00 1.134798212051116195e+00 1.202733378200886438e+00
3.200000000000000000e+04 2.262305667668399245e+00 2.252815748953080899e+00 8.416351230437102426e-01 5.066074785789416168e-01 2.147909961743096896e-01 1.620200915320695323e-01 2.262238031275188632e+00 2.251906422882238523e+00 8.234144950915253114e-01 5.075103390458599595e-01 2.176199851060148238e-01 1.581856054940772860e-01 2.262121665169385842e+00 2.252131153197332925e+00 8.400257935519730434e-01 6.163789199184910306e-01 2.437741037640635544e-01 2.055053163403969541e-01 5.522699780876546782e+00 5.480037878126706730e+00 2.609072678616234153e+00 2.555880374622847562e+00 1.133429363268752876e+00 1.201251581361480802e+00
3.400000000000000000e+04 2.262011510229257727e+00 2.251177525157569637e+00 8.386838711929615053e-01 4.964355741550823820e-01 2.115999920700581960e-01 1.562266996403651187e-01 2.261881759469368980e+00 2.250402329679434210e+00 8.206184286197801825e-01 5.002617856443043465e-01 2.142300037216302577e-01 1.524232819544793505e-01 2.261806167288585634e+00 2.250563342323147697e+00 8.369874797353320517e-01 6.140366485489456849e-01 2.396068187389936988e-01 1.977772837169227138e-01 5.517814441129921477e+00 5.469771125308003690e+00 2.600734950642694443e+00 2.520281230413966789e+00 1.132188265701874030e+00 1.199666029480936924e+00
3.600000000000000000e+04 2.261728793339867316e+00 2.249662295490189035e+00 8.360303222613507668e-01 4.878041719028507472e-01 2.087496387801345554e-01 1.518093057808656832e-01 2.261575641380193957e+00 2.248944857055446001e+00 8.181483619021262532e-01 4.944557278779092013e-01 2.110879598522587552e-01 1.467563985024327999e-01 2.261538211499899198e+00 2.249048264883942938e+00 8.339783828220186379e-01 6.133681444895833224e-01 2.354742071249824598e-01 1.898505245957267940e-01 5.511939181766172702e+00 5.460520694442800860e+00 2.589767810659155955e+00 2.483236467147334370e+00 1.131085074190937734e+00 1.197988783544805091e+00
3.800000000000000000e+04 2.261546939742456797e+00 2.248162853106940862e+00 8.334324454723402997e-01 4.866944419762821994e-01 2.064645435968963660e-01 1.462602044700404558e-01 2.261314361933977501e+00 2.247541175447593353e+00 8.158954927780156519e-01 4.902390768384412567e-01 2.081921863948409945e-01 1.411021528418801019e-01 2.261277078691954934e+00 2.247647201399813000e+00 8.315604556446386519e-01 6.140305788718001256e-01 2.315219651448381377e-01 1.842291107135793915e-01 5.505133617812852265e+00 5.451747621326900273e+00 2.575436453249941859e+00 2.446101683341487476e+00 1.130081039130809817e+00 1.196193374197637826e+00
4.000000000000000000e+04 2.261299507570689649e+00 2.246781194921533498e+00 8.312191380526348095e-01 4.773968656161107771e-01 2.038303783152778104e-01 1.404691790378294891e-01 2.261058478099696067e+00 2.246222595027268731e+00 8.137522302298476617e-01 4.861028592947098659e-01 2.054752315072662650e-01 1.353952240071309154e-01 2.261043482829967921e+00 2.246313497302656614e+00 8.294164669409225255e-01 6.142963281700764000e-01 2.285037930421617014e-01 1.780314304890354415e-01 5.497707902411216985e+00 5.443052760786942557e+00 2.557309526721503357e+00 2.409221856811952112e+00 1.129208961035945702e+00 1.194226041137568028e+00
4.200000000000000000e+04 2.261101038272534058e+00 2.245386360348667232e+00 8.284024632604497507e-01 4.796029043998265573e-01 2.016910141268717926e-01 1.367333695807659844e-01 2.260836287199962769e+00 2.244996050323805115e+00 8.116030947240984172e-01 4.823473145900001313e-01 2.029644389430537710e-01 1.297043238433503443e-01 2.260832665249778550e+00 2.244905994850524777e+00 8.273873459729580437e-01 6.162201830434659300e-01 2.249270790461779801e-01 1.715693788603872838e-01 5.490257160675071191e+00 5.434286730609318994e+00 2.535260865994316326e+00 2.373106200563201096e+00 1.128340660645953619e+00 1.192158972099460090e+00
4.400000000000000000e+04 2.260909746458619640e+00 2.244118830593429426e+00 8.262467728840598991e-01 4.614539852951983212e-01 1.997677876527263474e-01 1.320207359056397856e-01 2.260624329633211360e+00 2.243750855377041553e+00 8.093035022802302914e-01 4.798384406128510804e-01 2.006581726117162567e-01 1.242150094845968916e-01 2.260621210281975824e+00 2.243672534138454022e+00 8.258095790152486515e-01 6.168387822859946468e-01 2.223002687957497392e-01 1.665196439723119204e-01 5.483189901760576745e+00 5.425539464271809109e+00 2.509639425239305499e+00 2.337990618215982863e+00 1.127521792568315195e+00 1.189893288055075660e+00
4.600000000000000000e+04 2.260724106847173065e+00 2.242943368472789967e+00 8.239599547446244676e-01 4.604971173310380417e-01 1.977841314806078610e-01 1.271070509392431269e-01 2.260425534156019545e+00 2.242632246964932463e+00 8.069329655994460504e-01 4.769964765363005066e-01 1.985141892439671873e-01 1.187697990288243410e-01 2.260438358435133743e+00 2.242439532556235626e+00 8.242589982362600320e-01 6.212498573622744491e-01 2.189226761140845023e-01 1.613031538535566745e-01 5.476776051532227463e+00 5.416876770096323845e+00 2.481260279082558196e+00 2.304152627619299842e+00 1.126751240397399156e+00 1.187421585309098360e+00
4.800000000000000000e+04 2.260595984169734507e+00 2.241726197714213775e+00 8.216472844537557885e-01 4.495047959577055385e-01 1.960489878902259286e-01 1.224998202283317517e-01 2.260235209183860672e+00 2.241567356468038064e+00 8.047854341940459122e-01 4.742433732938570179e-01 1.965024172767343980e-01 1.135855271308359171e-01 2.260269376628699867e+00 2.241397524501789196e+00 8.222694108706866123e-01 6.228070961504632574e-01 2.169092590635672002e-01 1.553952234585723180e-01 5.470891229142135437e+00 5.408676442277994489e+00 2.451401094332873676e+00 2.271687664645376969e+00 1.126019030455518433e+00 1.184661916950227267e+00
5.000000000000000000e+04 2.260423905917071430e+00 2.240561770429245758e+00 8.196200798477457639e-01 4.592289845467695253e-01 1.945121574989266411e-01 1.191668880075341386e-01 2.260075858293943973e+00 2.240518956753379864e+00 8.029963883775769196e-01 4.723863405248172609e-01 1.945964307139441962e-01 1.085987168759133120e-01 2.260109927377757622e+00 2.240355412610685271e+00 8.210830628053189528e-01 6.243639984547078026e-01 2.141709958431882721e-01 1.512136396943390970e-01 5.465197991920463849e+00 5.400753846937066172e+00 2.420644458805407684e+00 2.240747825759825673e+00 1.125289407814549891e+00 1.181639068824884120e+00
5.200000000000000000e+04 2.260297148407086176e+00 2.239561918729086720e+00 8.178318764718722766e-01 4.467025907983332433e-01 1.926542946995760397e-01 1.146530285458013942e-01 2.259919442820048197e+00 2.239578785238886649e+00 8.014970407996317991e-01 4.716668209398596767e-01 1.928555448164282760e-01 1.041089873824618400e-01 2.259943011346735808e+00 2.239288845229711278e+00 8.191778134588270088e-01 6.280446964292627499e-01 2.129079128024842227e-01 1.475264188157042189e-01 5.459596411476195676e+00 5.393456276118085313e+00 2.389613990942919042e+00 2.211689550028721474e+00 1.124592639806724748e+00 1.178215433274499180e+00
5.400000000000000000e+04 2.260149667138074747e+00 2.238373028162645717e+00 8.161254159131774433e-01 4.507658106046269486e-01 1.912586334819665335e-01 1.085915880192744459e-01 2.259794865843256062e+00 2.238606597951029453e+00 8.002231373138963821e-01 4.685098418944312337e-01 1.911409308253575468e-01 1.003271544091092898e-01 2.259796151682107901e+00 2.238403130868975133e+00 8.174304781941762466e-01 6.313139519967896351e-01 2.100506564400128617e-01 1.438567711465922605e-01 5.453794999989518111e+00 5.386739759805831085e+00 2.358768321216086150e+00 2.184031686944298833e+00 1.123893319270834468e+00 1.174410222852031449e+00
5.600000000000000000e+04 2.260016129155911102e+00 2.237446693068000592e+00 8.142739759805304178e-01 4.514375708018482092e-01 1.897017047691044733e-01 1.046377724171990431e-01 2.259655589447945978e+00 2.237676229908089898e+00 7.990944744704355784e-01 4.678192177633013205e-01 1.894926568667870959e-01 9.670325770943870303e-02 2.259640351142111037e+00 2.237439959116536148e+00 8.161620651620020706e-01 6.333942123987247319e-01 2.082703691588322081e-01 1.410105267572761001e-01 5.447584492429558445e+00 5.380642393552184544e+00 2.328623864262442833e+00 2.158592648363624189e+00 1.123135341229688278e+00 1.170204760746838435e+00
5.800000000000000000e+04 2.259903650842371103e+00 2.236549740048687784e+00 8.128076616153039335e-01 4.567396536932511464e-01 1.883187674359647623e-01 1.057646493386159570e-01 2.259509283324931062e+00 2.236803319493802622e+00 7.980453889629819386e-01 4.664604811102597282e-01 1.879569357271884122e-01 9.322698251181131546e-02 2.259502973673744641e+00 2.236537461270417637e+00 8.148120974363090019e-01 6.362496942534952016e-01 2.067797145762413358e-01 1.380944532467666686e-01 5.441048983087599211e+00 5.375152805442480641e+00 2.299333660471047924e+00 2.135405062862948178e+00 1.122398222617257968e+00 1.165386955502674127e+00
6.000000000000000000e+04 2.259782054556725317e+00 2.235826453967796557e+00 8.114113299470611107e-01 4.495809165774650173e-01 1.870047784465051488e-01 1.005885176601595682e-01 2.259398266280441270e+00 2.235914663879193132e+00 7.971163308327214869e-01 4.661841279927278481e-01 1.864947106938900367e-01 9.107817954641043989e-02 2.259387784439232938e+00 2.235670562262519034e+00 8.132617854011717773e-01 6.440516397899533896e-01 2.055880061059391362e-01 1.365803468862297199e-01 5.434286409979075749e+00 5.370131426026471644e+00 2.271332545791359792e+00 2.113948292193197354e+00 1.121606181329149576e+00 1.159937677226295261e+00
6.200000000000000000e+04 2.259656566741885975e+00 2.234939120892566855e+00 8.102091413798723218e-01 4.518113463241738015e-01 1.858143108940645827e-01 9.385409399974387057e-02 2.259322414330796391e+00 2.235114487692944074e+00 7.961708799655594637e-01 4.638745021280206160e-01 1.850956268340511746e-01 8.905985654260754891e-02 2.259263641060907268e+00 2.234854200343963093e+00 8.124258642588776391e-01 6.466268195501376770e-01 2.045338952549017597e-01 1.345756479870929279e-01 5.427551297416824738e+00 5.365615419150314480e+00 2.244573496025288328e+00 2.094400436414276978e+00 1.120815563552817196e+00 1.153998899521841981e+00
6.400000000000000000e+04 2.259558620385468952e+00 2.234193848683240891e+00 8.089496450666897598e-01 4.432143191148929517e-01 1.844107703787693231e-01 9.482951683920796959e-02 2.259200137961638433e+00 2.234289331246590571e+00 7.953030648989459772e-01 4.627775486646149017e-01 1.837703778945766753e-01 8.760521278015157010e-02 2.259153468236881679e+00 2.234052271300559944e+00 8.116075702806204717e-01 6.466614158911758725e-01 2.024266684401333782e-01 1.327376075542077705e-01 5.420856787123765841e+00 5.361430905783337586e+00 2.219127238393911572e+00 2.076466190973991210e+00 1.119930731313777184e+00 1.147313834316656456e+00
6.600000000000000000e+04 2.259476652222016213e+00 2.233415484930300732e+00 8.078607092833310910e-01 4.570543486259216470e-01 1.830709848767377856e-01 9.159084975093359504e-02 2.259113778749396673e+00 2.233513073599627585e+00 7.944437158050055015e-01 4.627415170507523934e-01 1.825313759560516225e-01 8.738341440329130960e-02 2.259045958410363042e+00 2.233318368563290690e+00 8.106451714139397691e-01 6.511539882763960341e-01 2.016078818192476585e-01 1.325771361255307090e-01 5.414383141733631888e+00 5.357645096172570121e+00 2.195197842989744075e+00 2.059516872722987557e+00 1.119013759166981981e+00 1.139900005012183914e+00
6.800000000000000000e+04 2.259360856459338596e+00 2.232731319779492463e+00 8.069294107615514466e-01 4.599924088094843322e-01 1.821573990655246666e-01 9.032356300514984837e-02 2.259037500394997622e+00 2.232816013791968590e+00 7.935787771409407165e-01 4.622978389837035240e-01 1.812943071826418340e-01 8.757508490155893610e-02 2.258956639533655775e+00 2.232575344420364427e+00 8.100921839903451049e-01 6.554857209408047058e-01 1.999470616200931805e-01 1.323061138765695977e-01 5.408185351868404211e+00 5.354011395469918888e+00 2.172629165754540459e+00 2.044251145754652832e+00 1.118034676678594241e+00 1.131653515344821059e+00
7.000000000000000000e+04 2.259268401748002475e+00 2.231998685400691684e+00 8.059572221072459630e-01 4.581144489991492708e-01 1.807802457698358956e-01 8.827395387996980758e-02 2.258944343627699691e+00 2.232031910544800990e+00 7.928005720411773760e-01 4.622340436764337812e-01 1.800754444564391099e-01 8.746971575864401216e-02 2.258876819423245585e+00 2.231809618853028088e+00 8.096201417237642861e-01 6.570082454242017755e-01 1.986976212940619324e-01 1.326916784066896615e-01 5.402276737983103594e+00 5.350483710154372297e+00 2.151300058402008553e+00 2.030297381034823267e+00 1.116958772691483359e+00 1.122733555317435350e+00
7.200000000000000000e+04 2.259169051789772453e+00 2.231244474060055882e+00 8.049226888621527909e-01 4.331901929910989546e-01 1.795336540824579719e-01 8.658164061988041227e-02 2.258870216115525853e+00 2.231266665646548297e+00 7.920193730083872063e-01 4.603021743929437415e-01 1.788918804117280992e-01 8.757361725750323345e-02 2.258783336427405253e+00 2.231166224160108680e+00 8.087723855352221269e-01 6.637264172313015465e-01 1.983902864294891377e-01 1.334889463794056985e-01 5.396712668262614088e+00 5.347045410977122160e+00 2.131286718440430938e+00 2.017289059964269882e+00 1.115822464840280359e+00 1.113010852280592378e+00
7.400000000000000000e+04 2.259093153376127372e+00 2.230603247480374751e+00 8.042243962064359319e-01 4.294037117173720719e-01 1.786623028687594206e-01 8.459743851424698924e-02 2.258804067623980227e+00 2.230622926290884767e+00 7.912490719491520608e-01 4.589981538538131511e-01 1.777812738060817743e-01 8.924183588265188760e-02 2.258713400975175922e+00 2.230510727665303783e+00 8.081582478297791861e-01 6.687798418552551860e-01 1.970157165404452237e-01 1.371885482501356002e-01 5.391409128659462979e+00 5.343573516558749681e+00 2.112545105349405095e+00 2.004906797598681401e+00 1.114594102168727119e+00 1.102697925577915017e+00
7.600000000000000000e+04 2.258987857811491473e+00 2.229923317826357998e+00 8.030348589805791359e-01 4.328182553392500020e-01 1.776944096877898782e-01 8.699531940662988405e-02 2.258733253505230465e+00 2.229921395868405209e+00 7.905219057909859126e-01 4.588966264114352489e-01 1.766680751115388692e-01 9.042051793058769604e-02 2.258636695674628214e+00 2.229883271872597827e+00 8.073959388950060490e-01 6.680256912177915396e-01 1.959373166475402717e-01 1.372267027011759843e-01 5.386355027292157871e+00 5.340014845481314332e+00 2.094681817053214878e+00 1.993352274498549459e+00 1.113219040039152175e+00 1.091886656364648545e+00
7.800000000000000000e+04 2.258921374167029761e+00 2.229430333599231595e+00 8.023840541075853983e-01 4.378659126290974646e-01 1.767036401708581006e-01 8.672726850386291986e-02 2.258682853675983981e+00 2.229242831004166092e+00 7.898844456501267208e-01 4.581243270636923270e-01 1.756236300295420938e-01 9.377712189423456635e-02 2.258564520858078239e+00 2.229251350190658787e+00 8.068693396139865470e-01 6.705490672043117328e-01 1.952357698676721875e-01 1.391780744930799507e-01 5.381630486270137403e+00 5.336442795886790158e+00 2.077672430627632849e+00 1.982187581417967692e+00 1.111756501240659389e+00 1.080471609080757123e+00
8.000000000000000000e+04 2.258864326515240162e+00 2.228747053060367467e+00 8.014084810448321994e-01 4.409951862490336660e-01 1.754565873273080945e-01 8.161281522302213376e-02 2.258608886694003282e+00 2.228675897740640899e+00 7.892405486909188639e-01 4.578433178828467121e-01 1.745761329559592789e-01 9.540712562809697261e-02 2.258515059161781302e+00 2.228674802865520110e+00 8.063886849827133219e-01 6.703069418880337471e-01 1.942410592433952421e-01 1.448730307967921738e-01 5.376996864743487592e+00 5.332918381184092560e+00 2.061477644179872115e+00 1.971529516515357683e+00 1.110108094608940776e+00 1.068812448865720466e+00
8.200000000000000000e+04 2.258761657544472445e+00 2.228190983002625636e+00 8.005320994797229250e-01 4.555172882901322717e-01 1.751093362557278321e-01 7.969152009930846603e-02 2.258553897877603855e+00 2.228104657121429355e+00 7.886171220497869561e-01 4.589116537682348951e-01 1.735442283379868833e-01 9.898065866646144073e-02 2.258462824013837356e+00 2.228072621294775679e+00 8.059184689150095116e-01 6.815811543415739582e-01 1.938591485823992211e-01 1.463172625871110577e-01 5.372646113493074083e+00 5.329362945833427290e+00 2.045749552038172325e+00 1.960803744353967204e+00 1.108364366328848050e+00 1.056999202268015026e+00
8.400000000000000000e+04 2.258690979178913150e+00 2.227626379637850373e+00 7.997630607604685471e-01 4.328980345791469952e-01 1.739022358248484557e-01 8.599687475234682466e-02 2.258498199900370818e+00 2.227549735837218048e+00 7.880615402020862970e-01 4.574134099755914340e-01 1.725651238560950707e-01 1.003630131500274081e-01 2.258405031649870498e+00 2.227437326705301146e+00 8.050281382968632604e-01 6.818091016551326433e-01 1.929875885543382574e-01 1.517635530017145962e-01 5.368453166008329447e+00 5.325920750255333402e+00 2.030321253157364225e+00 1.950334215330768561e+00 1.106372839585454404e+00 1.044950808959211219e+00
8.600000000000000000e+04 2.258626900184543373e+00 2.227091902298973469e+00 7.985536410978495425e-01 4.360722757220732992e-01 1.731707535431802891e-01 8.168517121704335637e-02 2.258435333931142708e+00 2.226962337808044090e+00 7.875482312307505728e-01 4.568785225956920604e-01 1.716050320291544473e-01 1.035005242001660469e-01 2.258330368490856443e+00 2.226981682589557643e+00 8.042416966389944744e-01 6.882800245466247357e-01 1.922479835099594747e-01 1.533117062026293220e-01 5.364462003029832005e+00 5.322572433380747370e+00 2.015109463875412565e+00 1.939190692785413672e+00 1.104184256899140903e+00 1.032734540151892144e+00
8.800000000000000000e+04 2.258571667867216082e+00 2.226482468111470769e+00 7.980282649824038677e-01 4.368514457639397497e-01 1.724551822743976837e-01 1.022614731372500224e-01 2.258388989498824273e+00 2.226448853723660637e+00 7.870327360330746647e-01 4.571712507317234886e-01 1.707387116721855169e-01 1.110465844187403101e-01 2.258295204115078114e+00 2.226455878451623072e+00 8.035890036985667839e-01 6.894882950367564600e-01 1.918741313776274049e-01 1.560166982616920939e-01 5.360567397664856237e+00 5.319398837464204277e+00 2.000485902882139122e+00 1.928417382852039452e+00 1.101798635065741605e+00 1.020289260195158532e+00
9.000000000000000000e+04 2.258493748289208014e+00 2.225964588527184151e+00 7.966749647261723855e-01 4.529765696957374632e-01 1.709908323936709940e-01 8.334198783561257151e-02 2.258337088647592417e+00 2.225953751590258101e+00 7.865791653129265981e-01 4.549828940314489256e-01 1.698507368605569334e-01 1.149389439913677258e-01 2.258240346350468108e+00 2.225996140982056559e+00 8.020158068568787879e-01 6.963532510130951980e-01 1.909224615311310436e-01 1.630193718498149091e-01 5.356793962391678932e+00 5.316314241742474245e+00 1.986009212226909515e+00 1.917241334708236877e+00 1.099109466891768694e+00 1.007826465564422902e+00
9.200000000000000000e+04 2.258469158993610115e+00 2.225296173696296176e+00 7.956791361432307141e-01 4.480712687538547234e-01 1.706729935165832990e-01 8.250056074045782062e-02 2.258292718376617714e+00 2.225486521378832627e+00 7.861384132220704535e-01 4.564418044325654344e-01 1.690856799897454132e-01 1.162484642078113473e-01 2.258179236136052204e+00 2.225481585205064228e+00 8.013160954157017013e-01 6.953041336861380817e-01 1.907497692040565629e-01 1.703135650300624526e-01 5.353176333309237478e+00 5.313353159918273505e+00 1.971637710316722636e+00 1.906288052139329725e+00 1.096121964479585653e+00 9.953235472977010057e-01
9.400000000000000000e+04 2.258380852076801837e+00 2.224961797794247964e+00 7.946163391688850774e-01 4.407409880485394504e-01 1.696702364249284278e-01 7.402587512032861305e-02 2.258239395645206926e+00 2.224975693700567358e+00 7.857114283242301322e-01 4.558337961975970631e-01 1.683235164667856998e-01 1.205877234023120942e-01 2.258130608516398574e+00 2.225069648951965906e+00 8.007015571714036772e-01 6.987389891498656525e-01 1.902975079896898625e-01 1.725697461060321791e-01 5.349524302349125016e+00 5.310544076500388400e+00 1.957811079505305640e+00 1.894810036667158304e+00 1.092801988070987163e+00 9.825636628468185085e-01
9.600000000000000000e+04 2.258326839682091691e+00 2.224444204585390494e+00 7.938910857590413261e-01 4.486958441221124971e-01 1.684384527279911004e-01 8.565527007722133213e-02 2.258193092509748645e+00 2.224529252571649796e+00 7.853279764217943049e-01 4.564541340821469118e-01 1.675977677939102795e-01 1.250631855953714400e-01 2.258075641746757789e+00 2.224611900393320685e+00 8.002490722749693308e-01 7.018296803237168424e-01 1.900824208979345065e-01 1.816924414271555155e-01 5.346039703565333312e+00 5.307848896239359959e+00 1.944484954833843648e+00 1.883829963873404179e+00 1.089072141320242437e+00 9.698253938711414168e-01
9.800000000000000000e+04 2.258255609312644463e+00 2.223999197824453766e+00 7.925801936812076898e-01 4.353670886758257419e-01 1.682755362456661297e-01 1.078930884430335801e-01 2.258153424290104461e+00 2.224075569237466521e+00 7.849684855311549470e-01 4.547342058540740917e-01 1.668934504057632273e-01 1.304760371792426932e-01 2.258031937807316147e+00 2.224241250208859988e+00 7.996164159412932904e-01 7.113109716695538154e-01 1.896042732691975152e-01 1.880066105413946143e-01 5.342541099325378795e+00 5.305069351506388919e+00 1.931491298311749150e+00 1.872510697999551610e+00 1.084970180510851367e+00 9.570299072522356898e-01
1.000000000000000000e+05 2.258230053269028037e+00 2.223769642680638370e+00 7.918251721652763697e-01 4.432579290243088832e-01 1.668251833578836829e-01 9.570099536306467258e-02 2.258090698937305962e+00 2.223657014261715581e+00 7.845825667778780765e-01 4.543162855015358548e-01 1.662624798185725616e-01 1.340557018794115984e-01 2.257985165627110824e+00 2.223809611669721242e+00 7.993766132608202124e-01 7.060235932356141442e-01 1.888888707144830426e-01 1.946410778391524654e-01 5.339056598912153007e+00 5.302459041385498395e+00 1.918918615167068298e+00 1.861190130463798109e+00 1.080454255283906706e+00 9.443121195823618308e-01
1.040000000000000000e+05 2.258103629835615411e+00 2.222953032560392117e+00 7.899744092219374014e-01 4.316653736883031556e-01 1.655480979523937246e-01 8.065614013325879406e-02 2.258019610883496675e+00 2.222854612012057363e+00 7.839827551360298852e-01 4.551183870146152666e-01 1.650349378929413524e-01 1.483666002320234989e-01 2.257893650247251749e+00 2.223033702959685609e+00 7.986116724074354689e-01 7.077971584337964250e-01 1.884495898327764318e-01 2.018061594043389084e-01 5.332055866946110889e+00 5.297278326532270043e+00 1.894769881620308682e+00 1.838271506324309801e+00 1.070084667483078844e+00 9.196828548711006857e-01
1.080000000000000000e+05 2.258019029771250352e+00 2.222040847581159717e+00 7.884337255784859000e-01 4.405674830622663407e-01 1.645830346069879491e-01 1.280028669937736119e-01 2.257933010483689884e+00 2.222122995224293796e+00 7.834364283893163750e-01 4.536571954508266669e-01 1.638985929092641736e-01 1.572340586221245284e-01 2.257801870427775803e+00 2.222401812839878588e+00 7.981166033769019341e-01 7.187425512993887988e-01 1.885612227166945654e-01 2.147263114006052187e-01 5.324827782554701017e+00 5.292205110567288706e+00 1.871560121650214015e+00 1.815755123862693665e+00 1.057926837075910287e+00 8.961728889246526331e-01
1.120000000000000000e+05 2.257915500635182759e+00 2.221393779198044705e+00 7.873940624436934765e-01 4.614042452883685419e-01 1.625702062959008265e-01 7.750628526003718044e-02 2.257864967652145616e+00 2.221461213415644398e+00 7.829919733408237104e-01 4.551406684591759455e-01 1.628725852710261601e-01 1.727715632845105154e-01 2.257742810310033654e+00 2.221846409821137236e+00 7.976238509204860438e-01 7.225775101245209830e-01 1.878456141635958809e-01 2.343194287715903990e-01 5.317394163698468290e+00 5.287214850984495840e+00 1.849118729928451943e+00 1.793422683146135954e+00 1.043929956484259236e+00 8.741080038534019270e-01
1.160000000000000000e+05 2.257819870100075565e+00 2.221023062361669798e+00 7.859236777498187498e-01 4.433192471529073808e-01 1.611122484313079473e-01 9.386078257923324841e-02 2.257784565289526757e+00 2.220776373394777625e+00 7.825758283252068903e-01 4.521853340639074292e-01 1.618516971511987923e-01 1.778434439921057764e-01 2.257653563733156066e+00 2.221195275596858476e+00 7.969623784907098329e-01 7.238098759429680840e-01 1.878173460232823722e-01 2.499915786116958805e-01 5.309762686373217910e+00 5.282155872167020760e+00 1.827618761870325459e+00 1.773363045015174944e+00 1.028132014075187062e+00 8.534022066750747149e-01
1.200000000000000000e+05 2.257753426218551240e+00 2.220438677900702817e+00 7.845256640867764864e-01 4.583398220824923541e-01 1.594669342637076714e-01 1.193444859365187377e-01 2.257716404980588010e+00 2.220269717568299050e+00 7.821981641155998366e-01 4.535911648532268137e-01 1.608865173816483585e-01 2.054727578409853983e-01 2.257600171372442954e+00 2.220613499120807965e+00 7.967035056160854944e-01 7.302478494502769868e-01 1.870484815373047449e-01 2.651157174039526221e-01 5.302043969563440484e+00 5.277022091242432822e+00 1.806943843561261698e+00 1.752751480608500945e+00 1.010768761143761907e+00 8.333997470365727134e-01
1.240000000000000000e+05 2.257682014721222430e+00 2.219790882826220280e+00 7.829624735122214796e-01 4.276109559399079996e-01 1.589408004133986974e-01 1.090220462633170462e-01 2.257656504686754939e+00 2.219745510356569085e+00 7.817466145280709267e-01 4.529875587709332185e-01 1.600276618203460011e-01 2.148327757478029620e-01 2.257541732530590650e+00 2.220169527501761664e+00 7.958437747351341240e-01 7.354622256174143669e-01 1.875701817566466367e-01 2.739035789453042047e-01 5.294467256714179726e+00 5.271728201387714918e+00 1.786516094595270276e+00 1.734554590055562118e+00 9.919083688157044332e-01 8.139024489744922652e-01
1.280000000000000000e+05 2.257611676480557605e+00 2.219573149984983118e+00 7.811799529954706056e-01 4.273945905120873912e-01 1.586480282236771566e-01 9.524080623092326392e-02 2.257580998550555051e+00 2.219257047008337036e+00 7.813763471292253238e-01 4.520891427890679770e-01 1.591620384850750136e-01 2.264786416870479546e-01 2.257466075391877602e+00 2.219755757394448192e+00 7.951066971534513916e-01 7.438898125851229892e-01 1.869185250946771570e-01 3.062281186807127575e-01 5.287010564831997605e+00 5.266380749057228527e+00 1.767031739961717252e+00 1.717247172423272072e+00 9.719072750998367649e-01 7.943319119256198046e-01
1.320000000000000000e+05 2.257548692852655137e+00 2.218942705679099348e+00 7.799629856819384477e-01 4.384474027380937389e-01 1.563054857790285301e-01 9.266047654631544284e-02 2.257517123367235978e+00 2.218799746943608930e+00 7.809654387704823009e-01 4.518606073292252279e-01 1.584865700018483758e-01 2.352630735457652555e-01 2.257424797344977030e+00 2.219333490137838094e+00 7.942990174104271883e-01 7.483897802797476739e-01 1.871137381497733065e-01 3.098557183531185366e-01 5.279661833776800428e+00 5.260853898959277686e+00 1.748243764394088684e+00 1.700554270469163409e+00 9.509650224586539968e-01 7.747145102977963660e-01
1.360000000000000000e+05 2.257465518371948754e+00 2.218771893299183340e+00 7.785768386783382677e-01 4.493598613179662360e-01 1.544575120276136526e-01 1.054227869539432483e-01 2.257457689557691882e+00 2.218377129678480220e+00 7.805353522101624586e-01 4.503061980641282491e-01 1.576926229951021163e-01 2.533108745146265828e-01 2.257379376499298651e+00 2.219000442009222418e+00 7.938421165444387029e-01 7.597804342021154955e-01 1.881323280168360479e-01 3.276982583565030138e-01 5.272379930095264733e+00 5.255088740541683734e+00 1.729828641826326674e+00 1.685706233318460034e+00 9.296627554186613906e-01 7.555653579686005816e-01
1.400000000000000000e+05 2.257430263303405127e+00 2.218170095427916877e+00 7.776167999729869384e-01 4.598436014450631992e-01 1.537805004787004270e-01 9.860575932373630281e-02 2.257396684678596444e+00 2.217994886386783993e+00 7.801035640835903839e-01 4.508594928155806869e-01 1.569584253516418393e-01 2.635336635553856555e-01 2.257337092946125168e+00 2.218611606196741359e+00 7.929724751723765674e-01 7.558593809679257092e-01 1.880244389215968148e-01 3.449752420744219283e-01 5.265320642639923499e+00 5.249215770178922824e+00 1.712449744517389849e+00 1.671474342620633990e+00 9.083637843084033658e-01 7.367730238443026547e-01
1.440000000000000000e+05 2.257331445240295498e+00 2.217968781550405666e+00 7.763272385434101253e-01 4.306251741755479645e-01 1.528802219339227553e-01 1.789330751748026138e-01 2.257345472810251774e+00 2.217616616894057202e+00 7.794474395855642834e-01 4.498793838929307509e-01 1.562932323002052537e-01 2.891353467884812956e-01 2.257288458595042346e+00 2.218284327794096455e+00 7.919810666443544145e-01 7.645877183012392830e-01 1.889846173190499745e-01 3.620636223910424500e-01 5.258364679279975640e+00 5.243130287653082533e+00 1.696021590041711047e+00 1.657729205326943234e+00 8.873431649110041786e-01 7.185963930661426469e-01
1.480000000000000000e+05 2.257287078264462288e+00 2.217623651638135573e+00 7.753653991925142375e-01 4.439980506790439096e-01 1.529101393034310585e-01 1.308126905725900124e-01 2.257288337669613121e+00 2.217354216513939935e+00 7.784041754889597931e-01 4.482239758258165230e-01 1.556127178178891290e-01 3.081413658157828861e-01 2.257250220923406658e+00 2.218009293561479911e+00 7.918582200843621299e-01 7.646992384093712625e-01 1.893647040959046401e-01 3.830098597701849239e-01 5.251513894955083472e+00 5.236827982983603746e+00 1.680042410083645521e+00 1.644594212584317372e+00 8.673132776482173067e-01 7.019692746816741380e-01
1.520000000000000000e+05 2.257243631220761770e+00 2.217450809230122832e+00 7.736959021171602169e-01 4.438264381996182562e-01 1.513899431266161888e-01 1.224446771841642551e-01 2.257238643414150037e+00 2.217013829361040855e+00 7.775175974491437270e-01 4.500754953336431052e-01 1.550747035662596862e-01 3.123780146427791449e-01 2.257200581717279331e+00 2.217735329737184014e+00 7.913973012935899831e-01 7.694534659652040309e-01 1.885600747115988018e-01 4.112856412799247297e-01 5.244790129752792573e+00 5.230502110009329186e+00 1.665498874178937827e+00 1.632813724575622460e+00 8.484437777118817303e-01 6.855966260499013476e-01
1.560000000000000000e+05 2.257165022382216613e+00 2.217192032346745112e+00 7.730689338482201745e-01 4.356916822068731543e-01 1.505476093260932069e-01 1.379599364991407617e-01 2.257189826429959023e+00 2.216687539502057103e+00 7.767605597599361866e-01 4.468661626456499891e-01 1.544657989383126373e-01 3.481438054271550619e-01 2.257146978327224218e+00 2.217523202865213428e+00 7.909343355515344731e-01 7.737000405517411306e-01 1.893930312965971530e-01 4.210523452200420347e-01 5.238092666813652265e+00 5.223859528114984663e+00 1.651077241579065102e+00 1.621042810606635909e+00 8.303957086860741521e-01 6.711430149333320605e-01
1.600000000000000000e+05 2.257126487004939452e+00 2.216968715281688151e+00 7.717411670965701465e-01 4.602086824478638372e-01 1.502596794438660344e-01 1.603752251951520158e-01 2.257135083846373735e+00 2.216436752430367640e+00 7.761591325677370534e-01 4.473432595407436096e-01 1.538829401059332302e-01 3.625413823694842996e-01 2.257119910952344100e+00 2.217247666369144277e+00 7.906830007782778003e-01 7.796823894283184675e-01 1.892272337094177692e-01 4.413950721332541294e-01 5.231510568491041013e+00 5.216961536298611257e+00 1.637671033765094819e+00 1.610488215671416867e+00 8.133527328424043912e-01 6.578350944769948416e-01
1.640000000000000000e+05 2.257078499838185870e+00 2.216850120252998657e+00 7.705568166526672869e-01 4.409120000882998380e-01 1.489781685571530123e-01 1.020612572050269284e-01 2.257092636534593133e+00 2.216120148114426591e+00 7.754937950498485000e-01 4.483603982387867615e-01 1.533805601724552992e-01 3.750600111371512613e-01 2.257067382528182620e+00 2.217001385827048310e+00 7.902203773398939202e-01 7.814849366466225522e-01 1.904999959662299069e-01 4.488649333591241408e-01 5.224951420521728451e+00 5.210016983579921046e+00 1.624577681056937895e+00 1.597985351892055039e+00 7.969433468701498935e-01 6.458745228826867635e-01
1.680000000000000000e+05 2.257005922559641498e+00 2.216636423638481013e+00 7.696459938767160613e-01 4.820723931473215873e-01 1.479210828078771078e-01 1.130147358082454340e-01 2.257055100970286166e+00 2.215843681893831629e+00 7.749665660948649171e-01 4.464958926389434035e-01 1.528375219662543860e-01 4.030579693691010990e-01 2.257029277094912523e+00 2.216816446412636754e+00 7.901396710489658748e-01 7.856189124219999931e-01 1.908882024194235305e-01 4.704408342853881875e-01 5.218418994596722982e+00 5.202863860941141283e+00 1.612376994974503264e+00 1.588247387466226623e+00 7.814317772592677125e-01 6.347847531565360413e-01
1.720000000000000000e+05 2.256993508885776212e+00 2.216378633239679985e+00 7.681529597994890546e-01 4.408384100679134110e-01 1.481613993508681948e-01 3.188329728967432830e-01 2.257017567622804144e+00 2.215610259375013769e+00 7.744349631318376836e-01 4.472856579571887758e-01 1.523400750654524960e-01 4.090515598016438714e-01 2.257001403794592242e+00 2.216624673965832404e+00 7.898090845505839619e-01 7.854858574793232018e-01 1.919661086849587528e-01 4.890030820928701338e-01 5.211903856344404673e+00 5.195731631117217475e+00 1.600621015308006934e+00 1.577404194628701406e+00 7.662039517520987664e-01 6.246332632372908478e-01
1.760000000000000000e+05 2.256933647108756880e+00 2.216183693677057143e+00 7.671216229029893530e-01 4.340679106719297908e-01 1.467748036802626055e-01 2.835829243351100648e-01 2.256968428045488917e+00 2.215343365127393049e+00 7.739595209213353533e-01 4.431581090207478146e-01 1.519016372022002348e-01 4.383249837948185457e-01 2.256972366406917452e+00 2.216430921653938402e+00 7.899082842632472179e-01 7.841934458240833461e-01 1.914462143327924915e-01 5.031199061490227997e-01 5.205529261626475446e+00 5.188323018874890558e+00 1.589322589161781041e+00 1.567155516461254283e+00 7.511578831235734555e-01 6.149182382177198480e-01
1.800000000000000000e+05 2.256920478921055739e+00 2.216010925346533877e+00 7.666522547019012368e-01 4.429084781989123809e-01 1.480186251104975703e-01 1.423427928545081822e-01 2.256930897827155391e+00 2.215162686572203832e+00 7.734686467569039658e-01 4.438321655014979550e-01 1.514540967506918245e-01 4.427826088552067607e-01 2.256931979780743447e+00 2.216258231689194780e+00 7.895772410784280826e-01 7.855709417662600780e-01 1.924777398170101073e-01 5.389407391576768180e-01 5.199173424851459835e+00 5.180787679469347928e+00 1.578753779130174895e+00 1.556725306019444588e+00 7.366280914697191928e-01 6.064099301406411513e-01
1.840000000000000000e+05 2.256879566644735657e+00 2.215884706573922891e+00 7.662545874268109625e-01 4.429511118805938841e-01 1.471154775024410277e-01 2.504949238414909685e-01 2.256885275359223009e+00 2.214930029035845571e+00 7.729323299853353424e-01 4.435701356793961270e-01 1.509590359593127040e-01 4.634395828460911027e-01 2.256906937372913813e+00 2.216035870732301571e+00 7.892689626071115461e-01 7.842408076840930997e-01 1.916348799379449797e-01 5.561223669078061427e-01 5.192926550591538515e+00 5.173212678420208377e+00 1.568246123547582638e+00 1.546624493694473301e+00 7.220345164115048453e-01 5.976156321528716120e-01
1.880000000000000000e+05 2.256838131780459555e+00 2.215368143802431078e+00 7.652780690368876648e-01 4.281296101080832028e-01 1.456063496594006135e-01 1.672161907559016336e-01 2.256851091662533726e+00 2.214649413994034699e+00 7.724342235610981433e-01 4.433706728392555751e-01 1.505542361127660267e-01 4.960035547556473357e-01 2.256870609279526096e+00 2.215904976100602219e+00 7.894198600507662533e-01 7.881807201242357896e-01 1.927638520504530995e-01 5.856101026830260459e-01 5.186838910535444214e+00 5.165384760456834812e+00 1.558546639802726785e+00 1.537601960203821339e+00 7.078360895382005413e-01 5.896519276533151999e-01
1.920000000000000000e+05 2.256827098219491567e+00 2.215271980552396158e+00 7.640413230695779490e-01 4.473154183413091678e-01 1.440864495338645135e-01 2.564382962567081092e-01 2.256826049653064992e+00 2.214424407381739179e+00 7.720379865197924962e-01 4.438476645767414075e-01 1.501725459699117526e-01 5.048986099478768308e-01 2.256836116801619330e+00 2.215743081151629656e+00 7.891241077612930477e-01 7.869518010314854317e-01 1.937789586088158877e-01 6.015923581684561317e-01 5.180881320508087029e+00 5.157522329646996084e+00 1.548988494486020828e+00 1.527416781811848479e+00 6.939324701638220905e-01 5.814810091959425886e-01
1.960000000000000000e+05 2.256794669721735591e+00 2.215379330104501499e+00 7.641246040893930891e-01 4.326892976526200973e-01 1.438993317884929846e-01 2.908941979927605059e-01 2.256781127099753537e+00 2.214253716669341898e+00 7.717773943075589838e-01 4.418636279828594970e-01 1.497357453047585274e-01 5.123656004274764753e-01 2.256800696242558857e+00 2.215580108005271498e+00 7.890099354454820357e-01 7.900098151442070948e-01 1.942085925497679944e-01 6.196408583813295401e-01 5.175085196395575515e+00 5.149401530155673257e+00 1.540076398130678426e+00 1.518746943733690014e+00 6.804446010316407278e-01 5.738813279876037177e-01
2.000000000000000000e+05 2.256770284928863113e+00 2.215068709350739073e+00 7.625224117873203866e-01 4.885842952193050204e-01 1.437965572335636044e-01 1.943171933698878695e-01 2.256736868244001659e+00 2.214009778305511489e+00 7.715284039748941947e-01 4.429437513301499041e-01 1.494495570152012398e-01 5.321277500899740387e-01 2.256783790455012984e+00 2.215402690976008060e+00 7.889850068750137169e-01 7.929439137992451148e-01 1.945647023135685383e-01 6.503691161469945525e-01 5.169427583754344191e+00 5.141348724661357394e+00 1.531571479763656596e+00 1.509961524104610930e+00 6.673493839173865183e-01 5.661567321159349797e-01
2.040000000000000000e+05 2.256733616410385945e+00 2.214992303277448560e+00 7.631287334636587261e-01 4.536716332422193187e-01 1.433005451166331490e-01 2.122944374297433545e-01 2.256702845606947783e+00 2.213876390282506712e+00 7.713360678608358612e-01 4.421617628508576203e-01 1.490192924056807366e-01 5.348671945700702590e-01 2.256758148889804083e+00 2.215203773084156058e+00 7.887612200322399181e-01 7.984556357430354634e-01 1.956315540372785544e-01 6.745295606199974703e-01 5.163837886355747919e+00 5.132942801368742813e+00 1.522799286535711616e+00 1.501068382741738150e+00 6.549174667664633409e-01 5.584259564378651897e-01
2.080000000000000000e+05 2.256734890966428431e+00 2.214832035796511001e+00 7.619273087820191970e-01 4.569918333815016220e-01 1.432021957456677264e-01 2.757410060615499425e-01 2.256666075965550355e+00 2.213667384812854078e+00 7.710902883487291692e-01 4.410524055532553112e-01 1.487115330173161831e-01 5.796713310254759666e-01 2.256722091320856993e+00 2.215134841443156866e+00 7.885751946623079656e-01 8.051751224618547420e-01 1.956930662561604528e-01 6.912601436805062560e-01 5.158378087289703373e+00 5.124552332755461848e+00 1.514618622518431490e+00 1.492183980967192181e+00 6.429023396770479071e-01 5.514433110338312627e-01
2.120000000000000000e+05 2.256692744185894384e+00 2.214892399271380707e+00 7.610939869796509161e-01 4.394850782070213180e-01 1.426007969168787137e-01 1.540905765987461429e-01 2.256646152867371136e+00 2.213514009501003521e+00 7.708671912993215747e-01 4.426187232941591887e-01 1.482324716048382673e-01 5.962027880135551960e-01 2.256702164941065014e+00 2.214961362668417699e+00 7.888047487125321444e-01 8.062776956879295076e-01 1.953251079096994525e-01 7.190212228140155926e-01 5.153061869638494663e+00 5.115855258068799927e+00 1.507004655966091899e+00 1.483836122322134132e+00 6.315112496555326249e-01 5.436697739369560356e-01
2.160000000000000000e+05 2.256652140939071849e+00 2.214656314974229545e+00 7.613783119930894738e-01 4.573701813418088458e-01 1.433273532176493892e-01 4.581325144762005697e-01 2.256609099779891103e+00 2.213325679219055431e+00 7.707259868447641216e-01 4.409187948361781295e-01 1.478038512344377331e-01 6.083140932894808284e-01 2.256681806165220738e+00 2.214782296188474664e+00 7.886834667907495211e-01 8.017024417070321984e-01 1.980355913191709227e-01 7.086715536706379437e-01 5.147868710470071996e+00 5.107148531163186789e+00 1.499320281896402207e+00 1.475924401706887990e+00 6.202810320233730357e-01 5.371360530884980999e-01
2.200000000000000000e+05 2.256622688618375783e+00 2.214278772554368668e+00 7.599342347845601253e-01 4.541072093101396479e-01 1.425441903845951208e-01 2.704510283742522780e-01 2.256575443183543861e+00 2.213192568801702453e+00 7.704767602620469225e-01 4.411712432453006594e-01 1.475464202230107880e-01 6.352130050932047745e-01 2.256668096995874784e+00 2.214674152541090457e+00 7.881630774236147996e-01 8.059709481970648293e-01 1.959119919301842150e-01 7.210043898922380290e-01 5.142826144650209486e+00 5.098260619011437456e+00 1.492086779018025000e+00 1.466683234547075276e+00 6.100965363701564836e-01 5.292492413061988810e-01
2.240000000000000000e+05 2.256607080516090935e+00 2.214340818248198062e+00 7.600033389509961435e-01 4.729136406899859812e-01 1.414836221737936772e-01 2.261957310675954125e-01 2.256532725377414117e+00 2.213077237422509391e+00 7.703355540898462195e-01 4.399849374013958814e-01 1.472692474544310959e-01 6.419186584864164935e-01 2.256631613664466407e+00 2.214552395365047222e+00 7.880161491925617989e-01 8.142903991021162025e-01 1.986977422528711235e-01 7.563893578834283149e-01 5.137910158665786042e+00 5.089102245600374275e+00 1.484952550439725183e+00 1.459374987215065200e+00 6.000959869034790950e-01 5.220682054733554178e-01
2.280000000000000000e+05 2.256578448743202348e+00 2.214150689797560467e+00 7.595397596077022584e-01 4.312532953545959447e-01 1.411988893864127570e-01 2.333737266241983355e-01 2.256507797979603325e+00 2.212922135000607859e+00 7.701460283975632981e-01 4.387804394026451615e-01 1.467847341709259956e-01 6.538507991876273406e-01 2.256596643909616784e+00 2.214436330402050679e+00 7.878232600983020584e-01 8.184680625586983060e-01 1.983677743482354094e-01 7.736528089144940612e-01 5.133084687865336448e+00 5.079911352652643153e+00 1.477965263761291892e+00 1.450728740637906355e+00 5.905510795941534274e-01 5.155814992946599062e-01
2.320000000000000000e+05 2.256563362258605210e+00 2.214078987834333212e+00 7.590824397519939648e-01 4.897501451422689445e-01 1.413338448901869104e-01 1.828371739826125386e-01 2.256474508687880132e+00 2.212809826496216381e+00 7.700094835526419823e-01 4.391333650177321468e-01 1.465265583013278250e-01 6.671682099134685906e-01 2.256577633875159528e+00 2.214287411868365307e+00 7.871179871348280566e-01 8.222748731467012240e-01 1.975757953251496279e-01 7.808345676403847246e-01 5.128434488299269844e+00 5.070425740534540537e+00 1.471370161831841772e+00 1.442679191262841609e+00 5.819279567200403847e-01 5.074362011069947220e-01
2.360000000000000000e+05 2.256532653422083534e+00 2.214024824777840461e+00 7.588593435901354045e-01 5.123475092473247505e-01 1.427421450073539100e-01 2.748351154384594541e-01 2.256451340911413972e+00 2.212665808484904240e+00 7.698229722680876019e-01 4.392019940742690198e-01 1.462253532386392219e-01 7.189243074680136125e-01 2.256557232045944161e+00 2.214173189200657976e+00 7.863044364866327296e-01 8.220696897974979489e-01 1.988775695950729394e-01 7.940132392334249278e-01 5.123866075273413756e+00 5.060709187958055466e+00 1.464950483551403781e+00 1.434531462284965642e+00 5.728059304914957517e-01 5.019869812135165921e-01
2.400000000000000000e+05 2.256514682840569108e+00 2.214373208502187218e+00 7.586766934593602851e-01 4.787929738789548639e-01 1.412843124432847652e-01 2.216790733761898058e-01 2.256416396581133466e+00 2.212586572613752356e+00 7.696660179442629257e-01 4.389233451715076617e-01 1.457156703679026444e-01 7.242901222124757954e-01 2.256530178037009282e+00 2.214081790238063618e+00 7.863982106359583835e-01 8.278817203778109368e-01 1.998864003963355951e-01 8.207266786026110594e-01 5.119415914452284611e+00 5.050980029197169152e+00 1.458428695970990230e+00 1.426358788339706418e+00 5.645802452906127922e-01 4.952103511148432946e-01
2.440000000000000000e+05 2.256521838875097163e+00 2.213782625421723438e+00 7.594996895261607595e-01 4.977608201293340917e-01 1.411939554897444771e-01 3.746232779672241664e-01 2.256391101185105885e+00 2.212441000981226757e+00 7.695071338924803772e-01 4.378304928943995700e-01 1.456653880969434600e-01 7.224895598486640313e-01 2.256511215636387568e+00 2.213999028274233449e+00 7.861789965277450332e-01 8.316481642459384593e-01 1.999884494874643315e-01 8.248743950227577226e-01 5.115052277122146052e+00 5.040934590648064706e+00 1.452297050477704188e+00 1.419819971329999930e+00 5.566291426274514453e-01 4.878229361267141795e-01
2.480000000000000000e+05 2.256469598464117876e+00 2.213327196268735086e+00 7.583449978670537828e-01 4.689739271473106763e-01 1.403964704754522563e-01 2.119956283301250299e-01 2.256371582813113896e+00 2.212307756402059233e+00 7.693153651789392811e-01 4.376091240692934758e-01 1.451501056560190739e-01 7.501095266875481560e-01 2.256509972270316133e+00 2.213861632940734570e+00 7.857923307145421310e-01 8.376914710551593979e-01 2.000859937663165833e-01 8.557303652878417433e-01 5.110817032753149469e+00 5.030615988619482337e+00 1.446420718065506206e+00 1.412689337027390524e+00 5.482857524709252584e-01 4.816687261421076505e-01
2.520000000000000000e+05 2.256460146164419367e+00 2.213556744724415992e+00 7.579584104801997402e-01 4.842281716125588775e-01 1.397461105480602706e-01 3.335297320258931997e-01 2.256338965927660034e+00 2.212240242661274170e+00 7.691505119113882794e-01 4.361228637263584451e-01 1.448787943074969498e-01 7.580556361697816659e-01 2.256474496883607905e+00 2.213729042366702870e+00 7.857501787253704517e-01 8.336285330245962744e-01 2.017846691640010626e-01 8.789544675116331973e-01 5.106672629285348819e+00 5.020119054104862144e+00 1.440383816849621468e+00 1.404034898322446212e+00 5.413286292642638386e-01 4.761497661012707994e-01
2.560000000000000000e+05 2.256447992144235748e+00 2.213540046809282735e+00 7.581444639181954548e-01 4.613713466612798797e-01 1.399794836105848483e-01 2.903390060964100572e-01 2.256324627378908154e+00 2.212153301397309590e+00 7.688808046633317517e-01 4.381991841232055762e-01 1.446408671620731390e-01 7.728083879835950798e-01 2.256454508549399662e+00 2.213545963395482818e+00 7.850921499413091587e-01 8.344939801014694680e-01 2.008724807808264790e-01 9.110719718936124423e-01 5.102636111496744675e+00 5.009506909341299163e+00 1.435013456271488241e+00 1.396942977296821153e+00 5.342836299886932760e-01 4.697308569130893008e-01
2.600000000000000000e+05 2.256434719587192106e+00 2.213585975064245481e+00 7.568437332392745631e-01 4.244858989756314926e-01 1.395463895330117943e-01 2.298827552568938337e-01 2.256307485510323119e+00 2.212010533372226639e+00 7.686788961115018637e-01 4.351882863857914896e-01 1.443650465052777609e-01 7.832215586011088693e-01 2.256428687413516876e+00 2.213502902812115813e+00 7.849762089835576884e-01 8.314706791710866352e-01 2.011508326326500173e-01 9.139483771943914814e-01 5.098725656098467951e+00 4.998558656629828789e+00 1.429588855354159804e+00 1.390252613103747592e+00 5.278151746463443095e-01 4.646856847579624028e-01
2.640000000000000000e+05 2.256429905577013617e+00 2.213193152412246789e+00 7.567370767265794163e-01 4.778081159270149425e-01 1.394025881518133336e-01 7.162553177599918497e-01 2.256282256366011651e+00 2.211934606025548256e+00 7.684381351273555927e-01 4.352344148009356095e-01 1.440791304492628488e-01 8.091951194667146297e-01 2.256412385634280593e+00 2.213425790538265936e+00 7.846638913205568056e-01 8.251988682363238237e-01 2.008289947862437752e-01 9.408604597452437934e-01 5.094845262792746965e+00 4.987494583113821101e+00 1.423639361719211349e+00 1.383177757160271470e+00 5.214976584339094945e-01 4.594167205165458623e-01
2.680000000000000000e+05 2.256409047885942432e+00 2.213172477582172615e+00 7.566788851556689455e-01 5.075462706615516684e-01 1.421103705496293834e-01 3.609859693814130854e-01 2.256253738099049055e+00 2.211847401771961152e+00 7.681253253038816675e-01 4.357099015976180212e-01 1.437909326337000471e-01 8.313031255587659540e-01 2.256394834413134820e+00 2.213354825787314795e+00 7.842859842525461422e-01 8.144555659412920923e-01 2.034312818880366913e-01 9.429377177799722620e-01 5.091173815527672453e+00 4.976162304763073863e+00 1.418577120523336177e+00 1.376086145867417176e+00 5.148514349853421379e-01 4.525952620965068007e-01
2.720000000000000000e+05 2.256406667618952255e+00 2.213298395751566616e+00 7.571276341926689302e-01 4.499139289760071270e-01 1.387670815681539271e-01 4.740688112186959846e-01 2.256247783470189727e+00 2.211786823889302589e+00 7.675973497132295709e-01 4.350010614659444164e-01 1.436948170812578363e-01 8.332615439539594604e-01 2.256390208096879846e+00 2.213239743576866925e+00 7.840534999040785769e-01 8.234384922284012642e-01 2.031539861654324264e-01 9.456215226519745221e-01 5.087488083737351729e+00 4.964588791992701644e+00 1.413460729646025316e+00 1.368029910671916038e+00 5.090017604891159397e-01 4.473943830497315588e-01
2.760000000000000000e+05 2.256359881045586935e+00 2.213136621500615853e+00 7.558725077277694826e-01 4.631130295540932806e-01 1.395991655803244247e-01 6.181014880719986060e-01 2.256219218844814023e+00 2.211696697662542288e+00 7.666602982763611740e-01 4.329386816846456654e-01 1.432103029340553724e-01 8.430151831321935907e-01 2.256361995795693520e+00 2.213077537239501069e+00 7.841539957289365148e-01 8.204431369055319445e-01 2.044566745068643887e-01 9.803455445506259469e-01 5.083906474748282278e+00 4.952748985134538984e+00 1.408360947299850618e+00 1.361503560896862641e+00 5.029693378500471601e-01 4.440801761924912938e-01
2.800000000000000000e+05 2.256363069249488262e+00 2.212765889974936506e+00 7.565338044391053396e-01 4.682131403223385169e-01 1.379593886661312219e-01 3.164771902567523609e-01 2.256204812981663199e+00 2.211548861174226666e+00 7.655390263953739671e-01 4.360095607478845503e-01 1.431870028519328097e-01 8.885556453046931091e-01 2.256347103685155009e+00 2.212963912345196960e+00 7.834537508633270253e-01 8.192448451334988224e-01 2.038669265474944703e-01 9.836387225647242882e-01 5.080474627229161655e+00 4.940864831311082561e+00 1.403458247614269849e+00 1.354299142101776043e+00 4.969170950047185897e-01 4.378860384595480437e-01
2.840000000000000000e+05 2.256345248986227237e+00 2.212927878653293767e+00 7.559875927465051770e-01 4.855518773218042705e-01 1.396614607554767795e-01 5.116159950291107039e-01 2.256172671018962017e+00 2.211500268499938748e+00 7.644467818476810006e-01 4.357999889376875657e-01 1.429412877588007724e-01 8.801752328646970103e-01 2.256326386924273564e+00 2.212917579116113309e+00 7.834429664969592144e-01 8.328420302614167881e-01 2.048892568821437388e-01 1.025911994651231396e+00 5.077075657337486447e+00 4.928725548188659822e+00 1.399091838227108919e+00 1.346954760268536777e+00 4.912887098045036760e-01 4.326821818945173481e-01
2.880000000000000000e+05 2.256342034746530611e+00 2.212832553079262521e+00 7.552714214364320000e-01 4.548373036938349045e-01 1.404758062130228302e-01 5.732631333295572507e-01 2.256159700095754950e+00 2.211419303230568012e+00 7.634356229395533600e-01 4.330076594288206349e-01 1.424769655397207235e-01 9.234339926344304894e-01 2.256311483846542565e+00 2.212844123563640686e+00 7.834805303253032926e-01 8.268929188815568043e-01 2.041493796962762508e-01 1.048757822294703601e+00 5.073779457659642667e+00 4.916512703969465825e+00 1.394243593518063928e+00 1.340611481304834651e+00 4.860349623452521195e-01 4.283453723414947234e-01
2.920000000000000000e+05 2.256311348588234900e+00 2.213054335036175324e+00 7.549009065809096919e-01 4.302604246741671412e-01 1.386336303952945548e-01 6.869931275801278714e-01 2.256157035449654735e+00 2.211307422438126835e+00 7.627948851613316483e-01 4.326176942142600512e-01 1.424248894582334779e-01 9.448658755423267053e-01 2.256280961675193986e+00 2.212692479209661833e+00 7.831088621906973080e-01 8.252198074829797392e-01 2.047032641766834138e-01 1.046329936945662009e+00 5.070559721089260563e+00 4.903975636009345607e+00 1.389625469976964123e+00 1.332007434142258306e+00 4.804561395648228594e-01 4.232707014064612250e-01
2.960000000000000000e+05 2.256291797398088939e+00 2.212471177863605920e+00 7.545973661389402398e-01 4.706347379510409934e-01 1.375949979962613479e-01 6.351503549092556433e-01 2.256129956340808818e+00 2.211258702308770197e+00 7.621653405683017635e-01 4.332715735862157080e-01 1.421828015733574979e-01 9.578631969992343898e-01 2.256266223352270117e+00 2.212618534556259231e+00 7.827905878442406040e-01 8.309898344979975704e-01 2.059283924180342618e-01 1.073909132363556340e+00 5.067397459902173829e+00 4.891324133538542895e+00 1.385080630163081583e+00 1.326608712048302108e+00 4.755603590271991754e-01 4.197929683617641072e-01
3.000000000000000000e+05 2.256296540135858120e+00 2.212401265348255652e+00 7.539099770444854798e-01 4.690137373794717734e-01 1.378921205731359900e-01 3.415934259168509901e-01 2.256123365345302112e+00 2.211160253498595019e+00 7.614767441775575074e-01 4.347495885479665256e-01 1.419159359968440448e-01 9.754163569692522184e-01 2.256264211147015697e+00 2.212575844352747900e+00 7.827273395125684541e-01 8.323177306065409065e-01 2.038527417409647380e-01 1.089401484263035513e+00 5.064347619498400732e+00 4.878316504087733207e+00 1.380754871536426176e+00 1.319035456009450602e+00 4.701140815766599590e-01 4.151496036393009237e-01
3.040000000000000000e+05 nan nan nan nan nan nan 2.256110353643837829e+00 nan 7.607061166114978956e-01 nan 1.417011135577966319e-01 nan 2.256250105083549951e+00 2.212427818529353551e+00 7.830283629938692425e-01 8.293941959708595046e-01 2.051990463740929194e-01 1.108130374069386859e+00 5.061388507865160591e+00 4.865479198091254176e+00 1.376497545888553109e+00 1.312680020556186378e+00 4.650347831785982544e-01 4.112372166382609606e-01
3.080000000000000000e+05 nan nan nan nan nan nan 2.256087470898865632e+00 nan 7.599026573971711107e-01 nan 1.416783513391650651e-01 nan 2.256231823972371320e+00 2.212384372196968041e+00 7.827435732231586840e-01 8.319132373727049501e-01 2.049575241442476714e-01 1.111721357162265722e+00 5.058496840875994494e+00 4.852583103805634401e+00 1.372502586806500391e+00 1.305344288475254189e+00 4.599185243573742921e-01 4.074463995656852910e-01
3.120000000000000000e+05 nan nan nan nan nan nan 2.256076255343530512e+00 nan 7.593282206845406446e-01 nan 1.413411099735051302e-01 nan 2.256223455831613656e+00 2.212321148896008616e+00 7.828249302563099477e-01 8.397747188791603312e-01 2.057811818981883367e-01 1.143116154240607418e+00 5.055689561141965882e+00 4.838960441959785364e+00 1.368174928339453533e+00 1.299447621896068439e+00 4.553837568276961068e-01 4.039205208877927333e-01
3.160000000000000000e+05 nan nan nan nan nan nan 2.256052996362940100e+00 nan 7.588745054863315076e-01 nan 1.412288951187662955e-01 nan 2.256203335785740283e+00 2.212215070166322128e+00 7.827180904917290238e-01 8.343719880926292465e-01 2.052121923508672674e-01 1.150400613601456623e+00 5.052882108180826393e+00 4.825707177733836062e+00 1.364365210832860997e+00 1.292440641968680470e+00 4.508914086993364156e-01 4.002639160281670772e-01
3.200000000000000000e+05 nan nan nan nan nan nan 2.256045487290353702e+00 nan 7.584277638721280690e-01 nan 1.409257146004599670e-01 nan 2.256196353309155356e+00 2.212110672890124086e+00 7.823074282550779301e-01 8.303020076841780561e-01 2.071154253205819695e-01 1.194203061350654682e+00 5.050232509265127234e+00 4.812195138639870251e+00 1.360366397253534698e+00 1.284905800392077468e+00 4.463752939130617992e-01 3.966791887358663282e-01
3.240000000000000000e+05 nan nan nan nan nan nan 2.256022351687789307e+00 nan 7.580125738555052450e-01 nan 1.407630370610015724e-01 nan 2.256186678436275628e+00 2.212000976373988959e+00 7.825456025401693605e-01 8.289393421782327298e-01 2.074053993776048266e-01 1.198573302772302895e+00 5.047588342197149025e+00 4.798703882851878433e+00 1.356558401593443319e+00 1.277703238657788676e+00 4.417929763244440866e-01 3.934965848641364672e-01
3.280000000000000000e+05 nan nan nan nan nan nan 2.256015882722549826e+00 nan 7.576652992877063175e-01 nan 1.406637654608652588e-01 nan 2.256184663236127985e+00 2.211946375704177292e+00 7.826344400963398673e-01 8.234233490348875639e-01 2.090013398335139050e-01 1.228515868314808301e+00 5.045069192068895703e+00 4.785085333048536782e+00 1.352619388762243746e+00 1.272317758541039678e+00 4.369872928035561932e-01 3.904367788053600963e-01
3.320000000000000000e+05 nan nan nan nan nan nan 2.256008034949407381e+00 nan 7.573990824652133691e-01 nan 1.405037247130082600e-01 nan 2.256178738042831533e+00 2.211895426143982935e+00 7.825044490463641811e-01 8.271615053958120134e-01 2.089463863513281727e-01 1.236851709394500176e+00 5.042584275996472520e+00 4.771417413310573785e+00 1.349500464678313971e+00 1.265443014848757652e+00 4.329419848160352413e-01 3.862957427812286348e-01
3.360000000000000000e+05 nan nan nan nan nan nan 2.255979944286355288e+00 nan 7.570874593028618094e-01 nan 1.402643547561887583e-01 nan 2.256160231163209851e+00 2.211777657063680902e+00 7.826656418810790106e-01 8.325732317994540832e-01 2.102161764910285835e-01 1.237558023220317605e+00 5.040125498040693763e+00 4.757733186121880564e+00 1.345857926916183445e+00 1.258053654570534308e+00 4.288953960088132678e-01 3.833303172412424464e-01
3.400000000000000000e+05 nan nan nan nan nan nan 2.255973292808066688e+00 nan 7.568089982466629229e-01 nan 1.400365737795639665e-01 nan 2.256137837061968465e+00 2.211758316315701300e+00 7.822279047781941497e-01 8.393467262188399891e-01 2.104839324791591970e-01 1.264664402570251367e+00 5.037648472944868949e+00 4.744076147066293103e+00 1.342631351514800286e+00 1.252364372678265170e+00 4.250054550264416031e-01 3.799788519127925701e-01
3.440000000000000000e+05 nan nan nan nan nan nan 2.255961785848132006e+00 nan 7.565624527714260861e-01 nan 1.398835559805520212e-01 nan 2.256126520657175227e+00 2.211692346360806471e+00 7.826096268328319727e-01 8.385270232574603133e-01 2.074700757219027913e-01 1.271079113313767550e+00 5.035313584803174258e+00 4.730184925584487665e+00 1.338859864197962324e+00 1.246247682837392290e+00 4.201352936548253814e-01 3.772929215757127031e-01
3.480000000000000000e+05 nan nan nan nan nan nan 2.255945151015209316e+00 nan 7.563110387393405798e-01 nan 1.398341096290502128e-01 nan 2.256121070253505945e+00 2.211668551563755969e+00 7.824057446974406194e-01 8.374931798181242115e-01 2.097228486807083958e-01 1.262663011652952694e+00 5.033041809415395029e+00 4.716270638475297261e+00 1.335523809657969352e+00 1.238616731298257889e+00 4.158971393453480547e-01 3.749789908568469388e-01
3.520000000000000000e+05 nan nan nan nan nan nan 2.255933286672456184e+00 nan 7.560538030239618568e-01 nan 1.398037077699890440e-01 nan 2.256110269013822389e+00 2.211522064422088540e+00 7.825447795953293095e-01 8.364965856269710454e-01 2.097219024360165440e-01 1.284595625063056357e+00 5.030765050867503696e+00 4.702448336848233268e+00 1.332649779671073009e+00 1.233250108241740861e+00 4.117240958201442425e-01 3.714889713422290796e-01
3.560000000000000000e+05 nan nan nan nan nan nan 2.255918560897637537e+00 nan 7.557252349786223178e-01 nan 1.394500162913467345e-01 nan 2.256095419056033169e+00 2.211498861278650807e+00 7.822524529210808097e-01 8.394117040522436346e-01 2.091220259862013597e-01 1.297195827709224147e+00 5.028544677371665550e+00 4.688335231260898794e+00 1.329338733448615972e+00 1.226691769675090971e+00 4.086912004047206781e-01 3.682486578883267248e-01
3.600000000000000000e+05 nan nan nan nan nan nan 2.255904848797721574e+00 nan 7.554802210897866299e-01 nan 1.392940139221374163e-01 nan 2.256098450248144704e+00 2.211392868265723344e+00 7.819411997239915646e-01 8.461420093635430018e-01 2.076426242746330364e-01 1.315045472188246745e+00 5.026397908408592130e+00 4.674653514528736231e+00 1.326542564592682272e+00 1.219002999301250112e+00 4.044866417131142700e-01 3.670874344404789769e-01
3.640000000000000000e+05 nan nan nan nan nan nan 2.255891699448654641e+00 nan 7.552101051002955145e-01 nan 1.391495982916390040e-01 nan 2.256089677928535320e+00 2.211387896974212008e+00 7.823017846765749628e-01 8.454302277542146138e-01 2.091097017632543020e-01 1.313663047762763325e+00 5.024211534821814595e+00 4.660616046396272694e+00 1.323397391691707004e+00 1.213878061776458184e+00 4.012605181089902717e-01 3.638455489139697518e-01
3.680000000000000000e+05 nan nan nan nan nan nan 2.255894226856883567e+00 nan 7.548503672111683827e-01 nan 1.389431098761172712e-01 nan 2.256064566199306398e+00 2.211328639096644011e+00 7.824257203491169488e-01 8.469680126339929060e-01 2.098963923964782263e-01 1.343976043474987225e+00 5.022211127119429186e+00 4.646800046818433394e+00 1.320534131719352855e+00 1.205938512611587132e+00 3.976533176309050566e-01 3.606732954866639362e-01
3.720000000000000000e+05 nan nan nan nan nan nan 2.255867074615234724e+00 nan 7.546091662588777504e-01 nan 1.387967190942391293e-01 nan 2.256066909236577267e+00 2.211248603495374887e+00 7.820510533401124897e-01 8.483951736447400416e-01 2.115730922453196716e-01 1.377695529902037253e+00 5.020117725635783401e+00 4.632860779614263791e+00 1.317090680650624845e+00 1.201551623586293305e+00 3.942513178524407191e-01 3.600437200288577611e-01
3.760000000000000000e+05 nan nan nan nan nan nan 2.255864040994492115e+00 nan 7.544298523786677757e-01 nan 1.386585662007413511e-01 nan 2.256056803890793994e+00 2.211168904872404806e+00 7.825002779863530211e-01 8.495292384110731954e-01 2.120178333862697551e-01 1.383586779222865548e+00 5.018081360005892222e+00 4.619080994572538401e+00 1.314612344144682421e+00 1.195459761771574758e+00 3.904154924819401296e-01 3.577294778492141614e-01
3.800000000000000000e+05 nan nan nan nan nan nan 2.255850383051283714e+00 nan 7.541750786142775720e-01 nan 1.385021214994162086e-01 nan 2.256050572403617949e+00 2.211098037616345824e+00 7.821174554834163795e-01 8.577644101352766004e-01 2.112493124108909548e-01 1.376148597516230199e+00 5.016087205964276485e+00 4.605316331222846671e+00 1.311806308052338554e+00 1.188756229236663797e+00 3.868917152039311746e-01 3.546806053454499286e-01
3.840000000000000000e+05 nan nan nan nan nan nan 2.255839528449098630e+00 nan 7.539709027270602437e-01 nan 1.385193112032305218e-01 nan 2.256042497055623208e+00 2.211112582782429836e+00 7.818625011823661097e-01 8.531190621693346410e-01 2.099466424210803817e-01 1.376827252339290819e+00 5.014162326300108496e+00 4.591590010310640402e+00 1.308917013610851665e+00 1.181830995347037616e+00 3.834092254483493223e-01 3.526245598774632173e-01
3.880000000000000000e+05 nan nan nan nan nan nan 2.255835465147593144e+00 nan 7.537410197687050006e-01 nan 1.384040755197873673e-01 nan 2.256029013235995695e+00 2.210979842537685425e+00 7.819443671679392471e-01 8.589426168247049631e-01 2.129338141109273219e-01 1.383362205668527078e+00 5.012272711575943340e+00 4.577806194222196368e+00 1.306382187074068835e+00 1.175578570246858634e+00 3.800718959080696679e-01 3.491466421073734505e-01
3.920000000000000000e+05 nan nan nan nan nan nan 2.255815960102677487e+00 nan 7.534818316636693325e-01 nan 1.382330291880649875e-01 nan 2.256020577714886066e+00 2.211004881080825601e+00 7.816206064234327844e-01 8.643191228036007923e-01 2.124330012007441815e-01 1.400363615557375763e+00 5.010379084813689765e+00 4.564156299256040050e+00 1.303445907471426635e+00 1.170626857892098416e+00 3.772805809521908582e-01 3.473536535864549801e-01
3.960000000000000000e+05 nan nan nan nan nan nan 2.255811700949371446e+00 nan 7.532378767836347411e-01 nan 1.380862604174567798e-01 nan 2.256007119062190203e+00 2.210886890922022285e+00 7.815715592591386818e-01 8.612469388975532159e-01 2.119323621288501935e-01 1.407005048738159347e+00 5.008539391429034815e+00 4.550469168752266036e+00 1.301347004422121589e+00 1.164072145144606996e+00 3.742820475111084400e-01 3.462755622170728409e-01
4.000000000000000000e+05 nan nan nan nan nan nan 2.255810733744913144e+00 nan 7.530281251323598379e-01 nan 1.378382139298964526e-01 nan 2.256003711471933126e+00 2.210828126959616391e+00 7.816173912360729892e-01 8.646830021285571988e-01 2.126152010920280000e-01 1.429266677738647129e+00 5.006702026946630468e+00 4.537030083560353866e+00 1.298403507957031078e+00 1.157894564709147200e+00 3.713782119053714026e-01 3.443527765097978977e-01
4.100000000000000000e+05 nan nan nan nan nan nan 2.255780795265688532e+00 nan 7.525926011392334303e-01 nan 1.375868668978719178e-01 nan 2.255982105463774978e+00 2.210719074831662745e+00 7.816046418189420697e-01 8.541233664779943613e-01 2.097665794982291609e-01 1.454018884499106434e+00 5.002345969181169139e+00 4.503603490252555019e+00 1.292547612256840894e+00 1.142986631044449641e+00 3.637056462624780329e-01 3.387630836148697866e-01
4.200000000000000000e+05 nan nan nan nan nan nan 2.255762172280380451e+00 nan 7.523078578417715656e-01 nan 1.373876816236369314e-01 nan 2.255957866865058392e+00 2.210546405271867521e+00 7.820825841860303829e-01 8.459699811730805319e-01 2.115275655188960380e-01 1.493452280820584122e+00 4.998092232017932623e+00 4.470500098295923763e+00 1.286643883321357595e+00 1.128837264420332165e+00 3.570868723216417129e-01 3.342648375720681519e-01
4.300000000000000000e+05 nan nan nan nan nan nan 2.255738507012774452e+00 nan 7.518653123561426233e-01 nan 1.371329531460127593e-01 nan 2.255947766925232578e+00 2.210481918323758510e+00 7.825069700434317266e-01 8.524378634603200222e-01 2.134006492144075173e-01 1.579968861305549366e+00 4.994047150709819860e+00 4.437915451818340351e+00 1.280572491524564871e+00 1.113556747078990883e+00 3.502425816267741299e-01 3.297728409331422972e-01
4.400000000000000000e+05 nan nan nan nan nan nan 2.255729901807326687e+00 nan 7.512774436523107502e-01 nan 1.368133397208496638e-01 nan 2.255912543441239926e+00 2.210311010004020194e+00 7.827174167984756181e-01 8.619433947607509916e-01 2.095507561000965191e-01 1.597153555616240839e+00 4.990132019563435328e+00 4.405911975361009425e+00 1.275252179455889090e+00 1.100121012139618326e+00 3.436144086235489725e-01 3.255816989481441492e-01
4.500000000000000000e+05 nan nan nan nan nan nan 2.255717652541297635e+00 nan 7.504189958063525179e-01 nan 1.366997902103911922e-01 nan 2.255900805865718617e+00 2.210226846948798674e+00 7.831691857422553582e-01 8.662983863297503140e-01 2.114245584616250007e-01 1.628194390498170163e+00 4.986420351444602161e+00 4.374790547508757399e+00 1.270118005234924352e+00 1.086414423187559875e+00 3.370226313188996459e-01 3.213126991203889005e-01
4.600000000000000000e+05 nan nan nan nan nan nan 2.255695179826519681e+00 nan 7.488278210452696815e-01 nan 1.365016859723746090e-01 nan 2.255879483026702381e+00 2.210091539215902845e+00 7.816662254822857037e-01 8.681719597807321387e-01 2.106665805840727823e-01 1.691123209728117249e+00 4.982865627996357460e+00 4.344107184433185331e+00 1.264898092638885974e+00 1.073134989663006467e+00 3.307370717689674944e-01 3.185835148879984091e-01
4.700000000000000000e+05 nan nan nan nan nan nan 2.255676730669207153e+00 nan 7.473630954327864506e-01 nan 1.364451579669762604e-01 nan 2.255867711464021319e+00 2.209966851150095390e+00 7.795435671397269450e-01 8.647845623258936243e-01 2.122275044347810002e-01 1.683948785834975537e+00 4.979559722328922966e+00 4.314508965022335829e+00 1.260197038888923204e+00 1.059285628908483545e+00 3.257430700158191472e-01 3.153016334804117360e-01
4.800000000000000000e+05 nan nan nan nan nan nan 2.255669978611681614e+00 nan 7.462273407046167151e-01 nan 1.361816913294263409e-01 nan 2.255837368717217295e+00 2.209961627859705846e+00 7.787793180541398019e-01 8.592926692908994246e-01 2.146344491696006718e-01 1.713666628579260109e+00 4.976280612521096103e+00 4.285311741109607553e+00 1.255383695112988196e+00 1.047086248429033528e+00 3.207943412391425775e-01 3.118158723822271883e-01
4.900000000000000000e+05 nan nan nan nan nan nan 2.255650659589648832e+00 nan 7.452322215139778327e-01 nan 1.361254242836268114e-01 nan 2.255836258299416031e+00 2.209804909285270735e+00 7.785009061569864164e-01 8.478799429187707792e-01 2.143032554088052655e-01 1.725809131432284094e+00 4.973195898338552468e+00 4.256568104652222573e+00 1.250547283511392438e+00 1.033141821870258159e+00 3.155975636374921955e-01 3.084899633439288080e-01
5.000000000000000000e+05 nan nan nan nan nan nan 2.255636129114686916e+00 nan 7.444185210309276490e-01 nan 1.359115339415176982e-01 nan 2.255820777536247768e+00 2.209682995615104506e+00 7.781671570875621224e-01 8.559587044912339016e-01 2.165775898916188491e-01 1.785036780223738573e+00 4.970236482903823472e+00 4.229452674163633574e+00 1.246248645959352030e+00 1.022222353185631594e+00 3.105584273844012033e-01 3.042534928554797014e-01
5.100000000000000000e+05 nan nan nan nan nan nan 2.255640594120452924e+00 nan 7.439178026947187439e-01 nan 1.355960691800953133e-01 nan 2.255811089044066797e+00 2.209640421312865310e+00 7.768544698872587029e-01 8.507912809053029823e-01 2.211736524177973229e-01 1.820167614097867759e+00 4.967341415383283554e+00 4.202638684782209921e+00 1.241508864192112371e+00 1.009187826111190178e+00 3.063704870524620594e-01 3.013314462705618535e-01
5.200000000000000000e+05 nan nan nan nan nan nan 2.255612018128549945e+00 nan 7.435582660584882930e-01 nan 1.353577616698950215e-01 nan 2.255778070657130652e+00 2.209504385675340910e+00 7.765679565506522497e-01 8.671665391489161712e-01 2.225160608142183472e-01 1.796189985038459724e+00 4.964679438582972004e+00 4.176941015538911728e+00 1.237414711073558493e+00 9.969107618308783447e-01 3.010613873070365210e-01 2.994698010152770373e-01
5.300000000000000000e+05 nan nan nan nan nan nan 2.255587744276814188e+00 nan 7.434014038057815688e-01 nan 1.351633672372863637e-01 nan 2.255781715445233093e+00 2.209421104201684027e+00 7.764740707357828953e-01 8.638561597715342932e-01 2.220250429438430650e-01 1.839239544468672660e+00 4.962035550636433534e+00 4.152333965332048571e+00 1.233378109882388385e+00 9.851629281648414116e-01 2.974183589989482512e-01 2.967964880257479288e-01
5.400000000000000000e+05 nan nan nan nan nan nan 2.255600205578804918e+00 nan 7.432835498079851666e-01 nan 1.351267968664132957e-01 nan 2.255775762751000002e+00 2.209410439749842858e+00 7.762900702744450765e-01 8.679633971060999320e-01 2.223560103083785100e-01 1.880339309595110864e+00 4.959437113326332636e+00 4.127480002843331164e+00 1.229459375115291575e+00 9.738231221402002813e-01 2.932880750478549237e-01 2.925459346164042684e-01
5.500000000000000000e+05 nan nan nan nan nan nan 2.255578407150252485e+00 nan 7.431294933553870274e-01 nan 1.346939297293673898e-01 nan 2.255756452556053837e+00 2.209321622981827105e+00 7.758166246353160878e-01 8.722286346863304951e-01 2.261667482036295307e-01 1.886303584040932346e+00 4.956985300714647380e+00 4.104184241672023781e+00 1.225567509251802800e+00 9.627577760358875247e-01 2.891417243276588334e-01 2.899887433928224345e-01
5.600000000000000000e+05 nan nan nan nan nan nan 2.255568282251677825e+00 nan 7.430653631461110464e-01 nan 1.347954753942830486e-01 nan 2.255744008548885127e+00 2.209204583003848921e+00 7.759024713456132982e-01 8.696306457710866189e-01 2.255061706201773042e-01 1.921699544876746213e+00 4.954582629231022217e+00 4.081384092478907988e+00 1.222102553477616649e+00 9.523330445275135503e-01 2.855391175327933739e-01 2.883724351915698536e-01
5.700000000000000000e+05 nan nan nan nan nan nan 2.255558939778564032e+00 nan 7.427893596918208052e-01 nan 1.345517052618462606e-01 nan 2.255738057210620706e+00 2.209241499721582791e+00 7.756744359896720065e-01 8.711519043551410046e-01 2.285638053580698603e-01 1.944142034461789681e+00 4.952204701643211138e+00 4.058773500500034714e+00 1.217948674784442131e+00 9.423583408688855911e-01 2.809158378676801515e-01 2.862130922161095770e-01
5.800000000000000000e+05 nan nan nan nan nan nan 2.255544274438139762e+00 nan 7.427149154074262905e-01 nan 1.345380333963228092e-01 nan 2.255723747566638515e+00 2.209135267607054587e+00 7.758728374435227559e-01 8.652383716224866239e-01 2.275509871900830983e-01 1.952981635012504658e+00 4.949900573681661697e+00 4.038094882395030893e+00 1.214632797029854938e+00 9.328620116332615453e-01 2.773351381973501173e-01 2.839503419657144478e-01
5.900000000000000000e+05 nan nan nan nan nan nan 2.255528177445950355e+00 nan 7.425319647891717167e-01 nan 1.344629206794153709e-01 nan 2.255709783061605744e+00 2.209018727257606507e+00 7.760774415591276121e-01 8.714734496033192945e-01 2.316119855039574793e-01 1.953586603197224658e+00 4.947633429723513387e+00 4.017552949482771751e+00 1.211241680209259375e+00 9.217089299141179026e-01 2.736311597527840700e-01 2.813460944565686628e-01
6.000000000000000000e+05 nan nan nan nan nan nan 2.255525401128167573e+00 nan 7.423640414291645673e-01 nan 1.343145892953921394e-01 nan 2.255710115934029147e+00 2.208967083215343408e+00 7.759880074396546812e-01 8.751604409941128315e-01 2.355312367037428467e-01 2.010336882496368105e+00 4.945456520411309675e+00 3.997703110530361759e+00 1.207681664906987695e+00 9.136056048759243486e-01 2.721865873107677247e-01 2.766915083727293778e-01
6.100000000000000000e+05 nan nan nan nan nan nan 2.255504006297133657e+00 nan 7.422247795102014933e-01 nan 1.341924424497265567e-01 nan 2.255691525764019101e+00 2.208989778319840003e+00 7.759135256146810766e-01 8.823816252138746430e-01 2.351944117550638091e-01 2.038699921046704056e+00 4.943255189824697915e+00 3.978707929788360076e+00 1.204548788775339885e+00 9.025555620653833433e-01 2.692453601899177373e-01 2.755488471968173814e-01
6.200000000000000000e+05 nan nan nan nan nan nan 2.255498303687710315e+00 nan 7.420350786571111579e-01 nan 1.341471602825415610e-01 nan 2.255693660152146229e+00 2.208915957019947474e+00 7.756668190910109839e-01 8.772197861697540455e-01 2.382036205491844250e-01 2.016464440021552118e+00 4.941179931936526160e+00 3.960224983238210594e+00 1.201648349476618138e+00 8.935513708796293253e-01 2.653801147883096956e-01 2.740382988627469429e-01
6.300000000000000000e+05 nan nan nan nan nan nan 2.255497629352302358e+00 nan 7.419354133042714849e-01 nan 1.340325659391958801e-01 nan 2.255675625265919582e+00 2.208862021706285539e+00 7.756458010919393686e-01 8.741469985064546089e-01 2.426175438249047467e-01 2.102380291423175063e+00 4.939082599341983126e+00 3.942499711048588207e+00 1.198373470873987712e+00 8.858374089509126748e-01 2.637104356138432748e-01 2.708466093855431134e-01
6.400000000000000000e+05 nan nan nan nan nan nan 2.255504997044502247e+00 nan 7.418232499778936173e-01 nan 1.337402034826099262e-01 nan 2.255674444811147872e+00 2.208774087682972898e+00 7.756117364590477958e-01 8.786048977316672781e-01 2.454459875527043589e-01 2.140481269251837571e+00 4.937206260394625623e+00 3.924921801486480177e+00 1.195242168376295044e+00 8.762976337036463281e-01 2.594985426196930733e-01 2.685422005990115712e-01
6.500000000000000000e+05 nan nan nan nan nan nan 2.255481129988015532e+00 nan 7.416275202858015891e-01 nan 1.336981422140014197e-01 nan 2.255670662299364970e+00 2.208769523998852513e+00 7.754513807934640957e-01 8.805916524060497519e-01 2.462735045028630887e-01 2.181774485584107026e+00 4.935290080815551761e+00 3.908428884552562543e+00 1.192391296996504479e+00 8.683461063861471763e-01 2.549167124823110142e-01 2.667656641160955910e-01
6.600000000000000000e+05 nan nan nan nan nan nan 2.255466068532254731e+00 nan 7.414679059083694179e-01 nan 1.333283629579477270e-01 nan 2.255660967623517532e+00 2.208689167970071754e+00 7.747127040500201289e-01 8.804843278157497011e-01 2.477306099965972952e-01 2.165701249202966583e+00 4.933537944687129695e+00 3.892615261012206673e+00 1.189655037958892381e+00 8.605981047150066399e-01 2.536165116156577914e-01 2.648608633227605980e-01
6.700000000000000000e+05 nan nan nan nan nan nan 2.255462558260779016e+00 nan 7.414952771513823038e-01 nan 1.332896809703243979e-01 nan 2.255656167320917227e+00 2.208661278294266950e+00 7.744649567159788139e-01 8.849200145326298061e-01 2.470201542257130234e-01 2.128123796284670188e+00 4.931840676225375475e+00 3.877019942983765510e+00 1.187209652875466315e+00 8.528578560947579490e-01 2.506305528291722373e-01 2.629525203668375277e-01
6.800000000000000000e+05 nan nan nan nan nan nan 2.255449811905371860e+00 nan 7.413121033360836609e-01 nan 1.330060860771418996e-01 nan 2.255644394079133086e+00 2.208560553546549343e+00 7.731086793480377306e-01 8.686669526909346351e-01 2.507494349730117200e-01 2.133895351123037187e+00 4.930010172642393940e+00 3.862520818066081496e+00 1.185235055584979325e+00 8.466050869109651433e-01 2.492592446637775239e-01 2.605541512440946450e-01
6.900000000000000000e+05 nan nan nan nan nan nan 2.255444140552259391e+00 nan 7.412505212600810633e-01 nan 1.328438675756445642e-01 nan 2.255648718814438070e+00 2.208507959120385333e+00 7.738620062687251444e-01 8.735941396093258593e-01 2.511483035527455887e-01 2.168307491693714617e+00 4.928445862215166784e+00 3.847803391673858986e+00 1.182496456870902879e+00 8.383135776614636381e-01 2.461977177850168952e-01 2.588783738746467389e-01
7.000000000000000000e+05 nan nan nan nan nan nan 2.255426805231239840e+00 nan 7.409755192938772828e-01 nan 1.325433639571799438e-01 nan 2.255640286603547207e+00 2.208510066397885385e+00 7.737320008674301031e-01 8.754672605769761029e-01 2.500905484587492289e-01 2.217049115121459302e+00 4.926981649263860064e+00 3.834560247592687432e+00 1.180232421876463933e+00 8.311929118355237955e-01 2.436442634855122136e-01 2.569047090450478077e-01
7.100000000000000000e+05 nan nan nan nan nan nan 2.255417267707149787e+00 nan 7.408469172956662074e-01 nan 1.320074562245737160e-01 nan 2.255624686337996732e+00 2.208529700685368358e+00 7.736728405994297564e-01 8.883787296705227821e-01 2.547463546376229071e-01 2.216950356883536699e+00 4.925415657804633973e+00 3.820928711433032809e+00 1.178325620523869244e+00 8.248937982412414271e-01 2.410172184345629187e-01 2.548966536731792631e-01
7.200000000000000000e+05 nan nan nan nan nan nan 2.255410344066411721e+00 nan 7.406408203994010453e-01 nan 1.317299886345474624e-01 nan 2.255637133684629703e+00 2.208402102519769095e+00 7.739375882722212552e-01 8.811304559850773321e-01 2.549945046578067642e-01 2.252789037779005632e+00 4.924006939421999185e+00 3.808836250767115850e+00 1.176028042705473009e+00 8.187862453573842014e-01 2.396206598856284453e-01 2.518866370011916822e-01
7.300000000000000000e+05 nan nan nan nan nan nan 2.255408459612990857e+00 nan 7.406475024162288978e-01 nan 1.314303884705666781e-01 nan 2.255631761719706585e+00 2.208451649796917771e+00 7.733417845568906213e-01 8.800505198654056116e-01 2.577723049733983696e-01 2.306313889932714467e+00 4.922701375371849153e+00 3.795909473127196954e+00 1.174217203914153629e+00 8.121199492611737014e-01 2.366879884440553083e-01 2.516038296760310100e-01
7.400000000000000000e+05 nan nan nan nan nan nan 2.255390256441079266e+00 nan 7.405460187088463986e-01 nan 1.313318181537589946e-01 nan 2.255629724101288147e+00 2.208407240782235270e+00 7.735448803339372015e-01 8.673790388336660717e-01 2.558163273750460043e-01 2.300022771079504480e+00 4.921332843944830060e+00 3.784857557247169435e+00 1.172270236500355667e+00 8.056480722054104593e-01 2.364569688278936876e-01 2.481784666870079925e-01
7.500000000000000000e+05 nan nan nan nan nan nan 2.255382471034472758e+00 nan 7.405682810449759623e-01 nan 1.312634362809498023e-01 nan 2.255607331203159927e+00 2.208276586457272650e+00 7.737012996308718638e-01 8.800644445434804286e-01 2.571407559519259256e-01 2.357796879602175100e+00 4.920051738565866195e+00 3.773225974837482344e+00 1.170569990094958879e+00 8.002503025571001682e-01 2.327799677424795544e-01 2.480244822334124744e-01
7.600000000000000000e+05 nan nan nan nan nan nan 2.255355587936537454e+00 nan 7.404926884285861766e-01 nan 1.312127198826936458e-01 nan 2.255601393233781060e+00 2.208309423393474802e+00 7.735158153030488037e-01 8.857690025834832337e-01 2.634369648179821222e-01 2.397488378031705558e+00 4.918810909057183878e+00 3.762044404845819034e+00 1.168536870406641892e+00 7.954569366666178754e-01 2.316149527889503346e-01 2.472933811616865041e-01
7.700000000000000000e+05 nan nan nan nan nan nan 2.255349853743194632e+00 nan 7.404613578695246057e-01 nan 1.308669947053808791e-01 nan 2.255612300887153587e+00 2.208214832543871076e+00 7.734566045215010011e-01 8.824406334393037898e-01 2.616749467717533473e-01 2.379738022152399601e+00 4.917633531125090940e+00 3.752155078543287114e+00 1.166875557218109760e+00 7.897415135684270338e-01 2.291179887208986410e-01 2.438826168425076713e-01
7.800000000000000000e+05 nan nan nan nan nan nan 2.255326593391131063e+00 nan 7.403666554704455560e-01 nan 1.308912252265444498e-01 nan 2.255594714912870558e+00 2.208149043213693652e+00 7.731396763157425411e-01 8.833666430902260558e-01 2.648982786035731785e-01 2.394253675765933842e+00 4.916469731733378978e+00 3.742202174600129716e+00 1.165276827801440707e+00 7.852557107543177706e-01 2.279595305546674167e-01 2.427410887780421245e-01
7.900000000000000000e+05 nan nan nan nan nan nan 2.255322858658972418e+00 nan 7.403643020675024777e-01 nan 1.305478858953244559e-01 nan 2.255585161899268609e+00 2.208105839359946643e+00 7.737378337251653582e-01 8.921812679539916635e-01 2.664593115261681966e-01 2.417625690313933262e+00 4.915318678082227777e+00 3.732096231840206002e+00 1.163858635188972812e+00 7.797485363609013564e-01 2.252210450408245190e-01 2.402724931366360672e-01
8.000000000000000000e+05 nan nan nan nan nan nan 2.255300249858374517e+00 nan 7.403959411208551611e-01 nan 1.307149877952626105e-01 nan 2.255594175650926569e+00 2.208033037015521227e+00 7.737173515821756942e-01 8.872275219269644131e-01 2.661811488969626494e-01 2.443471700753990117e+00 4.914270483835474934e+00 3.723014274778774446e+00 1.162399072888560925e+00 7.747250307216732024e-01 2.224140381660557053e-01 2.377318092557142715e-01
8.100000000000000000e+05 nan nan nan nan nan nan 2.255295789270075790e+00 nan 7.402090250307905572e-01 nan 1.303760263232690286e-01 nan 2.255581239057595777e+00 2.208002705986456427e+00 7.731337914340306039e-01 8.894245061871904889e-01 2.689058396423861241e-01 2.474370193378912397e+00 4.913272159749153545e+00 3.714312113552526995e+00 1.160944066643301742e+00 7.700444488081686911e-01 2.221997199588396921e-01 2.349776170083937854e-01
8.200000000000000000e+05 nan nan nan nan nan nan 2.255279448957962174e+00 nan 7.401824625684019221e-01 nan 1.302953186132421171e-01 nan 2.255581456833717802e+00 2.207929991021112315e+00 7.735860483164044288e-01 8.846078256596447975e-01 2.676653716784124226e-01 2.517325291298668333e+00 4.912175330773788318e+00 3.705648912248574955e+00 1.159535085101099927e+00 7.656406924553451621e-01 2.196532784006325623e-01 2.341874904077396180e-01
8.300000000000000000e+05 nan nan nan nan nan nan 2.255269348970389665e+00 nan 7.401336784024292736e-01 nan 1.302488961469713824e-01 nan 2.255571468867189289e+00 2.207847602315867519e+00 7.734074769070223843e-01 8.959823561483565291e-01 2.718244071848283094e-01 2.502581688449360797e+00 4.911334044612603478e+00 3.697497401530962069e+00 1.158269868859714169e+00 7.613357053724059131e-01 2.182451332837128388e-01 2.333562293742229010e-01
8.400000000000000000e+05 nan nan nan nan nan nan 2.255249542429216270e+00 nan 7.401167296029788067e-01 nan 1.301539646506683634e-01 nan 2.255567127340963651e+00 2.207822960000537460e+00 7.737321721885356274e-01 8.960842675252470579e-01 2.776785605532752221e-01 2.478976067595003663e+00 4.910284932723369522e+00 3.690189627864791877e+00 1.157321998124712037e+00 7.572343087508998094e-01 2.163168932382599774e-01 2.308693415254562675e-01
8.500000000000000000e+05 nan nan nan nan nan nan 2.255247998568314927e+00 nan 7.400191097330454104e-01 nan 1.300235266800357503e-01 nan 2.255569124683336035e+00 2.207810974585895814e+00 7.733856794262938816e-01 9.021971782378803706e-01 2.763477002093339685e-01 2.476968602514721063e+00 4.909360144821052430e+00 3.682089685080564667e+00 1.155698693205736927e+00 7.529681981328125717e-01 2.160892330676336126e-01 2.305316451933687727e-01
8.600000000000000000e+05 nan nan nan nan nan nan 2.255225372375273984e+00 nan 7.400274598910312474e-01 nan 1.299716346710980963e-01 nan 2.255571917843423257e+00 2.207743461780426131e+00 7.735123277579012413e-01 8.901109423761133232e-01 2.782729494357739641e-01 2.517247313444302304e+00 4.908487695060760103e+00 3.674369751660851335e+00 1.154993276059566032e+00 7.497815566394792075e-01 2.151461773698901125e-01 2.300160813705925400e-01
8.700000000000000000e+05 nan nan nan nan nan nan 2.255206063347730883e+00 nan 7.399288751032739864e-01 nan 1.300098687611957737e-01 nan 2.255565417821309371e+00 2.207815169704675284e+00 7.741510647648850441e-01 8.821744585025006469e-01 2.788251452128379104e-01 2.566151578620450291e+00 4.907757194151884939e+00 3.668093242618019723e+00 1.153733673280353145e+00 7.460500354864010308e-01 2.145382942846122132e-01 2.281717587168710093e-01
8.800000000000000000e+05 nan nan nan nan nan nan 2.255202459220887246e+00 nan 7.399544819146390839e-01 nan 1.297757233594702408e-01 nan 2.255555748614294309e+00 2.207652727077529242e+00 7.740691678163100775e-01 8.891760959028962574e-01 2.827810277286347262e-01 2.644114654616804394e+00 4.906840261856193486e+00 3.660697060659328539e+00 1.152464160878381660e+00 7.421792803068527622e-01 2.114485748410611377e-01 2.277425961653146980e-01
8.900000000000000000e+05 nan nan nan nan nan nan 2.255184719097670154e+00 nan 7.398978724320924849e-01 nan 1.294927049801871399e-01 nan 2.255548874101096057e+00 2.207735864120140334e+00 7.737989348063022410e-01 8.835573904400055856e-01 2.853829391776011026e-01 2.683222385158806844e+00 4.906088017505489063e+00 3.655075797964983941e+00 1.151816043969323244e+00 7.385848480551729933e-01 2.094759165461378969e-01 2.268937915853551923e-01
9.000000000000000000e+05 nan nan nan nan nan nan 2.255169753741031347e+00 nan 7.398531643984936901e-01 nan 1.296144156214538989e-01 nan 2.255546497078265933e+00 2.207660829827057469e+00 7.741629176686343206e-01 9.008065389687990310e-01 2.899942322301748421e-01 2.772575270313164530e+00 4.905315309872741558e+00 3.649748349939449632e+00 1.151216076719843162e+00 7.357907404627938019e-01 2.097008803153012635e-01 2.235518212917948500e-01
9.100000000000000000e+05 nan nan nan nan nan nan 2.255182175220882268e+00 nan 7.398701288961531120e-01 nan 1.297385882078601615e-01 nan 2.255534992473058331e+00 2.207610538613546947e+00 7.742772020190207272e-01 9.169680327021912936e-01 2.894231321323553208e-01 2.759034743546645352e+00 4.904521807669613764e+00 3.642349719412442788e+00 1.149637752782101119e+00 7.321619117719223579e-01 2.081614045114338618e-01 2.209572559919077417e-01
9.200000000000000000e+05 nan nan nan nan nan nan 2.255147680966621770e+00 nan 7.398031790558787790e-01 nan 1.293547446280286783e-01 nan 2.255532907332371106e+00 2.207590086050713829e+00 7.741963656692687490e-01 8.955763065263587785e-01 2.879339550650826807e-01 2.720953870563256771e+00 4.903730586504241096e+00 3.636973663196841677e+00 1.148255351306161742e+00 7.294109296226140016e-01 2.071155733307999680e-01 2.211529692547454240e-01
9.300000000000000000e+05 nan nan nan nan nan nan 2.255143941468510604e+00 nan 7.396976405341950667e-01 nan 1.294319432243036805e-01 nan 2.255527112108076437e+00 2.207622552981863162e+00 7.732201800045300777e-01 8.891724287551928674e-01 2.946770669946127130e-01 2.691602350038023506e+00 4.903029573208531389e+00 3.631419895060728376e+00 1.147878628643803633e+00 7.266952561404083077e-01 2.047016197249316161e-01 2.188371650864378848e-01
9.400000000000000000e+05 nan nan nan nan nan nan 2.255119493263611830e+00 nan 7.396544535730923409e-01 nan 1.293057884323595697e-01 nan 2.255540118635187330e+00 2.207494957056944873e+00 7.727959946444356021e-01 8.999771485042279417e-01 2.945986361537287768e-01 2.702522558140292297e+00 4.902368354338413781e+00 3.626338738765952918e+00 1.147466767062066184e+00 7.232551063944527847e-01 2.042808490033994340e-01 2.189525484753868378e-01
9.500000000000000000e+05 nan nan nan nan nan nan 2.255109628741823968e+00 nan 7.396337892960401783e-01 nan 1.291968637151264809e-01 nan 2.255523144024036419e+00 2.207623741386050220e+00 7.723102303537883184e-01 9.031623569569708909e-01 2.957959422559434115e-01 2.724107672942461811e+00 4.901595184714556908e+00 3.620862856699816668e+00 1.146992283357768372e+00 7.215719467165684353e-01 2.026151743756141044e-01 2.153997869974087487e-01
9.600000000000000000e+05 nan nan nan nan nan nan 2.255118329756087281e+00 nan 7.396723995643574856e-01 nan 1.287330597347236538e-01 nan 2.255524560365502307e+00 2.207496499743487828e+00 7.715375400736638190e-01 8.948644441044300013e-01 3.055333633343289002e-01 2.714648945337425623e+00 4.900900968112023470e+00 3.617229158152702517e+00 1.145761388470742714e+00 7.190491823083762224e-01 2.012566113958253466e-01 2.148354863758423772e-01
9.700000000000000000e+05 nan nan nan nan nan nan 2.255104057226170688e+00 nan 7.394501794548850038e-01 nan 1.287420036904294851e-01 nan 2.255521019869286103e+00 2.207461904895618332e+00 7.713838117424008933e-01 8.940828269659411021e-01 2.998465784922026423e-01 2.750863609795034304e+00 4.900249484740607286e+00 3.612947069248975573e+00 1.144941348519169733e+00 7.173022453931694464e-01 1.998718869797694864e-01 2.135732174688182439e-01
9.800000000000000000e+05 nan nan nan nan nan nan 2.255097697725059191e+00 nan 7.393962396745100696e-01 nan 1.287104233991265834e-01 nan 2.255507358696834608e+00 2.207470639295395998e+00 7.714425399942795858e-01 8.914813305111684016e-01 2.989326420594886069e-01 2.779302463191466011e+00 4.899582068798371992e+00 3.608232558435012116e+00 1.144417930712333442e+00 7.138437285813226119e-01 1.985135466973342866e-01 2.120260734876534270e-01
9.900000000000000000e+05 nan nan nan nan nan nan 2.255078020990205268e+00 nan 7.393168805143544020e-01 nan 1.284574100819249887e-01 nan 2.255512061931217449e+00 2.207489823123538475e+00 7.707507312843722147e-01 8.981408147360203653e-01 2.989730208528663669e-01 2.800755874387702793e+00 4.899005889742431563e+00 3.603759069495629852e+00 1.144323909201625522e+00 7.119556260370729639e-01 1.969360479733960612e-01 2.102320503914707484e-01
1.000000000000000000e+06 nan nan nan nan nan nan 2.255077495533914789e+00 nan 7.389054876846129494e-01 nan 1.283800875091089533e-01 nan 2.255508311713054326e+00 2.207389113407836945e+00 7.708415311582639262e-01 9.014841032463853931e-01 2.996993768748524856e-01 2.857251664839095984e+00 4.898279556677875846e+00 3.599286380632853444e+00 1.143640679300435226e+00 7.097110790635541289e-01 1.951055822865245815e-01 2.096530186722485589e-01
