# Supplementary material for: Three learning stages and accuracy–efficiency tradeoff of restricted Boltzmann machines
Source: Nat Commun. 2022 Sep 17;13:5474. doi: 10.1038/s41467-022-33126-x (PMC9482660; doi:10.1038/s41467-022-33126-x)
Supplement: Supplementary file 3 — Source Data [file 41467_2022_33126_MOESM3_ESM.zip › source_data/Fig2b-C_tot.dat]

# C_{tot}
# column label: panel_column,panel_row,number_of_hidden_units
# training_epoch 0,0,N=16 0,0,N=64 0,1,N=16 0,1,N=64 0,2,N=16 0,2,N=64 1,0,N=16 1,0,N=64 1,1,N=16 1,1,N=64 1,2,N=16 1,2,N=64 2,0,N=16 2,0,N=64 2,1,N=16 2,1,N=64 2,2,N=16 2,2,N=64 3,0,N=16 3,0,N=64 3,1,N=16 3,1,N=64 3,2,N=16 3,2,N=64
0.000000000000000000e+00 5.661431075054679505e-08 2.347370070765464387e-07 5.147840838048978450e-08 2.484557924731234591e-07 6.700316568242214998e-08 2.491163542117647012e-07 5.511812837255547625e-08 2.361667782224685599e-07 5.885656726434263097e-08 2.276600795880767744e-07 5.743909952116154917e-08 2.375751734007280849e-07 7.232225769371325706e-08 2.295383183081867067e-07 5.351212202242550385e-08 2.073678246006238676e-07 5.369843663061146534e-08 2.352275657813152118e-07 5.772936759740332623e-08 2.376046467134074139e-07 5.910393419128467940e-08 2.481177574509274564e-07 6.286714473446864378e-08 2.226226314405721496e-07
1.000000000000000000e+00 2.377252340899360525e-05 1.146737452728530116e-04 2.022673019187237796e-04 9.243999026821824849e-04 3.498423533208949504e-04 1.544239201167840834e-03 2.165560102334040881e-05 1.170224336121350407e-04 2.023801656950041552e-04 9.403678917536239645e-04 3.920269237632112327e-04 1.595897648461175366e-03 2.412557278184124108e-05 1.137733684956287962e-04 1.917513767661915836e-04 8.406786152605150381e-04 3.787514449374640218e-04 1.505751101738894704e-03 5.729957237576855087e-08 2.358105817279465555e-07 5.988812468160631397e-08 2.541981771742030105e-07 6.394855418534462197e-08 2.263117494294419832e-07
2.000000000000000000e+00 1.770872867208339585e-04 4.012604088387661358e-04 1.474342096527081480e-03 2.797751280681382013e-03 2.567220174841366911e-03 4.124869349607251760e-03 1.709922360927151940e-04 4.047291442233813324e-04 1.467489792707610263e-03 2.877074656417732967e-03 2.840406640635606376e-03 4.169633952187723480e-03 1.843287905373358572e-04 3.996063771211311394e-04 1.334642957968057344e-03 2.549209238067362462e-03 2.601105359864064152e-03 4.069771847383663044e-03 5.770183442166398891e-08 2.374022670892372897e-07 6.420640055182503222e-08 2.873436969252907359e-07 7.069939123027779715e-08 2.657538558992200917e-07
4.000000000000000000e+00 9.102814731733133375e-04 7.655205857176383471e-04 7.493494502125131254e-03 4.664560554782326736e-03 1.332781674150602599e-02 5.479063256927929615e-03 9.090637306552907127e-04 7.732004694574357451e-04 7.436352071070473531e-03 4.786376637041201212e-03 1.451592938063974748e-02 5.427939316130903254e-03 9.295722943331696363e-04 7.792666164462503037e-04 6.461299669417641320e-03 4.358871402396857428e-03 1.258469369206061117e-02 5.714163018643603556e-03 6.083161032677253917e-08 2.676293391346007411e-07 9.803704053013006805e-08 6.114236938969952462e-07 1.292494363980267788e-07 8.007291583567166103e-07
7.000000000000000000e+00 2.449164630488809367e-03 9.088094314876115970e-04 2.029626638587771550e-02 5.315577785786729237e-03 3.492004885292913918e-02 4.956542789420837272e-03 2.497762587912078121e-03 9.135081855276893986e-04 2.004065997283284092e-02 5.444474254186104818e-03 3.726874661010484008e-02 4.872530252049500979e-03 2.493947417699260427e-03 9.373760996297164421e-04 1.728788302929196163e-02 5.068467893816830556e-03 3.304217730817846782e-02 5.357056971412532675e-03 8.020032638000884617e-08 5.015116144591047487e-07 3.081096231483115844e-07 2.811443133055035930e-06 5.192731943992612710e-07 4.716407140392675501e-06
1.000000000000000000e+01 3.939094830839096062e-03 9.316154933159736867e-04 3.131947592902086658e-02 5.467040343611983752e-03 4.789766103447288398e-02 4.402775680729576271e-03 4.049637190337307575e-03 9.339593846902971347e-04 3.084880664533500363e-02 5.596720573979041720e-03 5.001149432856628885e-02 4.320476175769272578e-03 4.010000725506302280e-03 9.652589628217356221e-04 2.761683283477296344e-02 5.254210106677703607e-03 4.941366941007103997e-02 4.781479125476550962e-03 1.386899420197096439e-07 1.227122139368930305e-06 9.282213969896701899e-07 9.122811837869448598e-06 1.684394337075900736e-06 1.612890500553021479e-05
1.300000000000000000e+01 5.170829109883712423e-03 9.328934779020414680e-04 3.835669848983513930e-02 5.526842159370914595e-03 5.031461295630741681e-02 4.047863941255514138e-03 5.322462237245062164e-03 9.416874773094718659e-04 3.772480679015401822e-02 5.661637293151500216e-03 5.158534063317787854e-02 3.975550172943087372e-03 5.276759593136759116e-03 9.772836650824956017e-04 3.550706287920171039e-02 5.329325337554280742e-03 5.773475796495031176e-02 4.368702286420500513e-03 2.694221787891137865e-07 2.673037361944352766e-06 2.250458963004575877e-06 2.145102122312891811e-05 4.227250430588469499e-06 3.871430768924710990e-05
1.600000000000000000e+01 6.103073629416755352e-03 9.366500268313870730e-04 4.227268208092986590e-02 5.569130060662530815e-03 4.769187914167503234e-02 3.826096291281544208e-03 6.317558883340979384e-03 9.548752112266356779e-04 4.159957874228546043e-02 5.707122714011347679e-03 4.841556642809728001e-02 3.757592195040615306e-03 6.292269303059682892e-03 9.786108840927453933e-04 4.097017560704081796e-02 5.375142518721532162e-03 5.979931787678012534e-02 4.087665153328146062e-03 5.096647694102784742e-07 5.184870653351936537e-06 4.602857226032597282e-06 4.160143289482221278e-05 8.803695576631298875e-06 7.551965394014814592e-05
2.000000000000000000e+01 6.975464165417832874e-03 9.534215737403428648e-04 4.484885426815363868e-02 5.609807263624588813e-03 4.254865129717692873e-02 3.651857028108906802e-03 7.241157607314007913e-03 9.592788644354754979e-04 4.420129441152163136e-02 5.753817385452464697e-03 4.285817967212146584e-02 3.588185749002548164e-03 7.339480102689322112e-03 9.849076933662105106e-04 4.547476277888264778e-02 5.421127487488774585e-03 5.745799719846970965e-02 3.859160834655028620e-03 1.072236546661997636e-06 1.039262406692387163e-05 1.001181067152856451e-05 8.215907680977351814e-05 1.915869640640721695e-05 1.484804735412126320e-04
3.000000000000000000e+01 8.103339575785285104e-03 9.587967694841381238e-04 4.750395043683788149e-02 5.715845802096453272e-03 3.333079977521116039e-02 3.492765181461265824e-03 8.481867114922181719e-03 9.678960090923283350e-04 4.692080047569504447e-02 5.861355267424528219e-03 3.340931354064622522e-02 3.430164085946785148e-03 8.797020665565823822e-03 1.001753045757425385e-03 5.024881888620989084e-02 5.532727809611515286e-03 4.661083546272130895e-02 3.622609663482023821e-03 4.334709367270761674e-06 3.457858181405981397e-05 3.993319806312456150e-05 2.547463599967158990e-04 7.618743975150721597e-05 4.555994767031279263e-04
4.000000000000000000e+01 8.517770731855379279e-03 9.683637987535576247e-04 4.960509064187874906e-02 5.826638988354204338e-03 2.919345051034838434e-02 3.472252539798148345e-03 8.980598437888075852e-03 9.819900574584039966e-04 4.902740720413625158e-02 5.971196969434799592e-03 2.925061475360592883e-02 3.409431854663580452e-03 9.413823652587183927e-03 1.010622427340024344e-03 5.228398355960308524e-02 5.636653380493327967e-03 3.895490231954105986e-02 3.572836296764592308e-03 1.143457780266032774e-05 7.400798839256595145e-05 1.020711826420495072e-04 5.161718069643939089e-04 1.935937408944710060e-04 9.053510609987825081e-04
5.000000000000000000e+01 8.770196535709118627e-03 9.835995883108240335e-04 5.191312615386713819e-02 5.943652099090002486e-03 2.748238822429876008e-02 3.489486596130575435e-03 9.324630279751389139e-03 9.938879892629870049e-04 5.134871756740864296e-02 6.087798963696400625e-03 2.761477654785089372e-02 3.435527457061482264e-03 9.817052547476379926e-03 1.023071022230226303e-03 5.407547191574479939e-02 5.735335031707223044e-03 3.457951527250564816e-02 3.586391793849941050e-03 2.370831274269846880e-05 1.255395979399054395e-04 2.048523469149188259e-04 8.345668970093811801e-04 3.868022464413200970e-04 1.428524018110977154e-03
6.000000000000000000e+01 8.952170733040176048e-03 1.003768889225398111e-03 5.444177129735940784e-02 6.061325013367024721e-03 2.699826659585440394e-02 3.520710397870629917e-03 9.553828524606445410e-03 1.010449361839960191e-03 5.385711065292717731e-02 6.204534920155424342e-03 2.707584020340192410e-02 3.464838886428367373e-03 1.001556531063485522e-02 1.037281341696427803e-03 5.612493404405114600e-02 5.840804667349175708e-03 3.229690310770329947e-02 3.602936856982807794e-03 4.182026232868452098e-05 1.854634057508519672e-04 3.527641760943112104e-04 1.183553058001507409e-03 6.651142543727672773e-04 1.977631684881942051e-03
8.000000000000000000e+01 9.450200811195231393e-03 1.025982403386649323e-03 5.969256319720450676e-02 6.311084386460663609e-03 2.767456204071478895e-02 3.586747470488660557e-03 9.883036820375324522e-03 1.040014616540929551e-03 5.914602146417706485e-02 6.453104213018434794e-03 2.785689533267650050e-02 3.532368044707823087e-03 1.031361892629867327e-02 1.066135775909060699e-03 6.060812419727987926e-02 6.054275965171029492e-03 3.090121958826053117e-02 3.669211121341220405e-03 9.780642509760184566e-05 3.128609695636441973e-04 7.916204911861512549e-04 1.879055456234368562e-03 1.491866103497230213e-03 3.001516410442661709e-03
1.000000000000000000e+02 9.750562026684761116e-03 1.068091698986961590e-03 6.500318144892673622e-02 6.569411705409322795e-03 2.946520725297183813e-02 3.648983482567302698e-03 1.024615635481893570e-02 1.062111586992386903e-03 6.455507661587489565e-02 6.723817093863715399e-03 2.971070702513962589e-02 3.601310918362798930e-03 1.067911643303176561e-02 1.103918514542101591e-03 6.540391890481558890e-02 6.293088643448641224e-03 3.129796691762933708e-02 3.738486863373679907e-03 1.807879454752025941e-04 4.361182474880820445e-04 1.422578910283078812e-03 2.514701520922812961e-03 2.678032353136572397e-03 3.817773988258465947e-03
1.200000000000000000e+02 1.015555591791184042e-02 1.095893616488297171e-03 7.072075416536663384e-02 6.840397399422215585e-03 3.154717986839337268e-02 3.720875825004554913e-03 1.063719359695554020e-02 1.102362715846538690e-03 6.993377289270163999e-02 7.004442903254926196e-03 3.177644972718454003e-02 3.662660762027769752e-03 1.100502959206366496e-02 1.138073791328508876e-03 7.036248997537200567e-02 6.543931717237683535e-03 3.252371315857125605e-02 3.806659401418244128e-03 2.903573085440314008e-04 5.492409352754635144e-04 2.230738232737650237e-03 3.038694060106194965e-03 4.205735469754401552e-03 4.410100022172969321e-03
1.400000000000000000e+02 1.062754504631477880e-02 1.142803586309071350e-03 7.614460632231753734e-02 7.127601216224377714e-03 3.383316275900796061e-02 3.796475974522195256e-03 1.108084255414674112e-02 1.142196396921235733e-03 7.552616342805010263e-02 7.292574266708129124e-03 3.410522517007237575e-02 3.735669265722663113e-03 1.137235549290132111e-02 1.169780612451631983e-03 7.529653023546031831e-02 6.797664453806362417e-03 3.415341895316714727e-02 3.888682547953692479e-03 4.239054802340546995e-04 6.427348793721421099e-04 3.195952805201685010e-03 3.469617672219271927e-03 6.035735729073366321e-03 4.816956473983680272e-03
1.600000000000000000e+02 1.095467602454789323e-02 1.182609625286090748e-03 8.159647119340504573e-02 7.425900428316367652e-03 3.635693760761427029e-02 3.865249855401486911e-03 1.141846772714139036e-02 1.182390972275015883e-03 8.105638408688661811e-02 7.598761497932570927e-03 3.656225908187131501e-02 3.802688852341873545e-03 1.171173437015937679e-02 1.204996178672956917e-03 8.014989902836830438e-02 7.072152981365320557e-03 3.622267410723729875e-02 3.963833356783652909e-03 5.745247522870756008e-04 7.215072506127739437e-04 4.300682474789496897e-03 3.807695300406521537e-03 8.130910151798075719e-03 5.076949419739662170e-03
1.800000000000000000e+02 1.127154083787971182e-02 1.218754816827072405e-03 8.665743301419973066e-02 7.749007044547795604e-03 3.910378806932044565e-02 3.941842895278569250e-03 1.178616465525479315e-02 1.220862405156708606e-03 8.648775766889968408e-02 7.924939589223356506e-03 3.950496100073195432e-02 3.877962152348857043e-03 1.200271942535771109e-02 1.246048630243024036e-03 8.494422414422402035e-02 7.368997726509007862e-03 3.850276795116869266e-02 4.038269018928985696e-03 7.442281052778554340e-04 7.858557558463985081e-04 5.511750399448444963e-03 4.075592372311120579e-03 1.045337446207348329e-02 5.229356541551055844e-03
2.000000000000000000e+02 1.162593263997457882e-02 1.269381857042617412e-03 9.193858345932533205e-02 8.078754296383295133e-03 4.180127259142487478e-02 4.015752144802320345e-03 1.218552241759915909e-02 1.272213706297975521e-03 9.167616827771815635e-02 8.262761402139062045e-03 4.230941682624304867e-02 3.952491338512231951e-03 1.238374367337549166e-02 1.293802243982611387e-03 8.959834166221689045e-02 7.675091627690732929e-03 4.092243059593982796e-02 4.118969291215535296e-03 9.232475103775783943e-04 8.395057848900932878e-04 6.828361438358143860e-03 4.285090368485100151e-03 1.295106137392174582e-02 5.304167719160091110e-03
2.400000000000000000e+02 1.239809904318072212e-02 1.374649832042962230e-03 1.011324693924269269e-01 8.807288892460008595e-03 4.781046798628594413e-02 4.181216683994648867e-03 1.283523287552163980e-02 1.364331830292542279e-03 1.013131427851632765e-01 9.008046405396897063e-03 4.846099107103718495e-02 4.110899254000344519e-03 1.298960262676302976e-02 1.388484048294458218e-03 9.813353718493438016e-02 8.341550799210039821e-03 4.635511700428480986e-02 4.287314351626036850e-03 1.319661293319285278e-03 9.168182603431773714e-04 9.654728237518384742e-03 4.584836458809605012e-03 1.833239322563393753e-02 5.306952731260139444e-03
2.800000000000000000e+02 1.306513657976360321e-02 1.498908795167608375e-03 1.095463240685193157e-01 9.622229423437999446e-03 5.439223751135209561e-02 4.353545358213750660e-03 1.350925882687938930e-02 1.498374623395193339e-03 1.094749447628746708e-01 9.854356693769262404e-03 5.518792350149439446e-02 4.281325265256441699e-03 1.362159929645727699e-02 1.522830969118160694e-03 1.065233476884333841e-01 9.085111737965690173e-03 5.206467897749859908e-02 4.464124889729248480e-03 1.740353663513261083e-03 9.647521828014760320e-04 1.265203818133073775e-02 4.779484780698339819e-03 2.396569423025596279e-02 5.203727843274918649e-03
3.200000000000000000e+02 1.364924665422613190e-02 1.638032616679652208e-03 1.166012394653126449e-01 1.056674925633984720e-02 6.151743246934238130e-02 4.549132713874826442e-03 1.407037033935836304e-02 1.657417227168878114e-03 1.161597679122392535e-01 1.082804769155956172e-02 6.269419493905736829e-02 4.458334295102872255e-03 1.432302619544998344e-02 1.660265321375220451e-03 1.141821310593481853e-01 9.951650444254767774e-03 5.849328715166635106e-02 4.643274970007382763e-03 2.170320892243182871e-03 9.916359199294787728e-04 1.571021633912046342e-02 4.907276756215139465e-03 2.954231314761912586e-02 5.055835554091459190e-03
3.600000000000000000e+02 1.417847189985685895e-02 1.808436231608823120e-03 1.220830326890077061e-01 1.170212217076169701e-02 6.905570945019938456e-02 4.726842465585434985e-03 1.467586592839431603e-02 1.835038561108604015e-03 1.226889830445923452e-01 1.197216069867295188e-02 7.042381952471536699e-02 4.636067549606081792e-03 1.474556572887628612e-02 1.847868293684484841e-03 1.208617326692964511e-01 1.093973741106140166e-02 6.502372495281819043e-02 4.826575631403784775e-03 2.618983842768685209e-03 1.014577288890450204e-03 1.874149575376513749e-02 4.993504592151509422e-03 3.487031897536603531e-02 4.893726944762022239e-03
4.000000000000000000e+02 1.473499758383418554e-02 2.058122893264169133e-03 1.271405977658309483e-01 1.298835958892112855e-02 7.652604329769766012e-02 4.926786597022214491e-03 1.509767285473202422e-02 2.078422208634833710e-03 1.272791636927584347e-01 1.332850770663043284e-02 7.815779564135993951e-02 4.839293971429015073e-03 1.530554771981904559e-02 2.070481333360873945e-03 1.260746823499165059e-01 1.209645700866701645e-02 7.201945598076342492e-02 5.031336848072953845e-03 3.046563465117202527e-03 1.032402388742070841e-03 2.171558782780707089e-02 5.053097122394945191e-03 3.977048113811321173e-02 4.734720444949403265e-03
5.000000000000000000e+02 1.561835586274469209e-02 2.852465612107835113e-03 1.354118335734561529e-01 1.748288592592643978e-02 9.625488403832918594e-02 5.474893296047866550e-03 1.580993427306260843e-02 2.886810984702492359e-03 1.350110530755365690e-01 1.787947701748464693e-02 9.774982063298268131e-02 5.381450572625112554e-03 1.599680730356780461e-02 2.892598552307390491e-03 1.363205028342927005e-01 1.597235122967220061e-02 9.092541828448083563e-02 5.580676359519998533e-03 4.054547445926104561e-03 1.049047914879963671e-03 2.834693938368353441e-02 5.142053737672824462e-03 4.949483166662212164e-02 4.377311662102556858e-03
6.000000000000000000e+02 1.663540389055384594e-02 4.116749603166170064e-03 1.390433145814329308e-01 2.489855804021488123e-02 1.139452107467157360e-01 6.126976003181993854e-03 1.675316344336152952e-02 4.226029920408791787e-03 1.388386658687448261e-01 2.558581277642844182e-02 1.157788972843903225e-01 5.983175615496350366e-03 1.678502935540109389e-02 4.206751081801485617e-03 1.428491731274178222e-01 2.223253478241105086e-02 1.108194189196652218e-01 6.216447167926730626e-03 4.928213631498224237e-03 1.055618263619351096e-03 3.378737621443548417e-02 5.186460521181856728e-03 5.541870342926227128e-02 4.090861248519673046e-03
7.000000000000000000e+02 1.727445909243741085e-02 6.139631478382057486e-03 1.399145411876411005e-01 3.878147871583763340e-02 1.289351587311152458e-01 6.869351604096607042e-03 1.735158193712109734e-02 6.351802732665135301e-03 1.396322268727745453e-01 4.009078874377678542e-02 1.302066097984059811e-01 6.741114039721196258e-03 1.747183853786538066e-02 6.241781120615996423e-03 1.455898817793379041e-01 3.364928387020569428e-02 1.303315382097679220e-01 6.951754437551471710e-03 5.716661919213450634e-03 1.058005926377347762e-03 3.801263048606244588e-02 5.220251886515825564e-03 5.808569109976779998e-02 3.872696650873308499e-03
8.000000000000000000e+02 1.757716847448023006e-02 8.919485062754972660e-03 1.383608036092930094e-01 6.860370850220079419e-02 1.401708266705249117e-01 7.738309835055190433e-03 1.756773548268846311e-02 8.868078111879640693e-03 1.381922403152657242e-01 7.039498848831726718e-02 1.412225193479031415e-01 7.561045806255606294e-03 1.786851061554734985e-02 8.865912436444033790e-03 1.454867679172201222e-01 5.781842932665881563e-02 1.485011669031265913e-01 7.787577954029245748e-03 6.397121519672666415e-03 1.060946136119866792e-03 4.119443309241610507e-02 5.244925397093425090e-03 5.839971327682676183e-02 3.704547130830349033e-03
9.000000000000000000e+02 1.785636452945240510e-02 1.211911940949050859e-02 1.353860946311398195e-01 1.325725482489161777e-01 1.488523346823978355e-01 8.782033419798551677e-03 1.809068679043725897e-02 1.215774569659515761e-02 1.346893304645359335e-01 1.363363192890957865e-01 1.502717484847789220e-01 8.575087422374848972e-03 1.798205911473722482e-02 1.194546162145968503e-02 1.427134568477459453e-01 1.103515396915383945e-01 1.653306042828223410e-01 8.815131025303912099e-03 6.910216857274065379e-03 1.059969692964557496e-03 4.350898115912933684e-02 5.266827271134389213e-03 5.731068411268083057e-02 3.572197616610139730e-03
1.000000000000000000e+03 1.824119874349676776e-02 1.595071857407788160e-02 1.307552954444469451e-01 2.315937792708638310e-01 1.548558952197158223e-01 1.001446979921922706e-02 1.810136826624848469e-02 1.595378725837406225e-02 1.313251106562434711e-01 2.372910126191939695e-01 1.559313381083676231e-01 9.769230871710022149e-03 1.814535567210135911e-02 1.557814288990755358e-02 1.397172187178714609e-01 1.981049552749112874e-01 1.790999362794362670e-01 9.964492630938081436e-03 7.399152458279445628e-03 1.063759393284158337e-03 4.523915631795105696e-02 5.282694257738284813e-03 5.542927637379903988e-02 3.469428274364361187e-03
1.200000000000000000e+03 1.841601907133920760e-02 2.611360374537383816e-02 1.641519846827021456e-01 3.837925094500377332e-01 1.628978148362477951e-01 1.321280149699930427e-02 1.844623825894657967e-02 2.654962500975557166e-02 1.691886232191679440e-01 3.885367704778971421e-01 1.635755331533456369e-01 1.287762335846451799e-02 1.852224471164341107e-02 2.610026335873669862e-02 1.759974456504211915e-01 3.700439959548035285e-01 2.000518976524421899e-01 1.290988637769174829e-02 8.105190013441187363e-03 1.079205111675207674e-03 4.737016046421622939e-02 5.318183195814185811e-03 5.070795828522669385e-02 3.327603526473410598e-03
1.400000000000000000e+03 2.035070887471022300e-02 3.925355942907486628e-02 2.866288295362437455e-01 4.955439721793212238e-01 1.672496084016312778e-01 1.810391983114385470e-02 2.021633915859588626e-02 4.039608278315824641e-02 2.859260751638924569e-01 4.993796889920901205e-01 1.670734960217224452e-01 1.767968095092555675e-02 2.049330116823035869e-02 3.962312644736414036e-02 2.753837116514304961e-01 4.891965725854149349e-01 2.126138384688090466e-01 1.700703962719671974e-02 8.674858929147077555e-03 1.079490186513965087e-03 4.857795506237287675e-02 5.351667934154136046e-03 4.613055471103706673e-02 3.238649936660919961e-03
1.600000000000000000e+03 2.669069862216879446e-02 5.164486064938245136e-02 3.850616949700583769e-01 5.684103697737427074e-01 1.681344440720423106e-01 2.555065581300795113e-02 2.590167588202483412e-02 5.283166164909687545e-02 3.842728507690818529e-01 5.683958735221950054e-01 1.687212460744667852e-01 2.490180362147214124e-02 2.707016354201563502e-02 5.181054477001652281e-02 3.642809607117684090e-01 5.634053181313831704e-01 2.178491029682849134e-01 2.292225499512596729e-02 9.090061204082644855e-03 1.085833552799897461e-03 4.930599395288552678e-02 5.385915071614988045e-03 4.213274009772369905e-02 3.184657369455124072e-03
1.800000000000000000e+03 3.612780980761130106e-02 6.137066637224251192e-02 4.647062236109754108e-01 6.185302725037672422e-01 1.691711319648021572e-01 3.709470340915146241e-02 3.409013067342776815e-02 6.228682709524235861e-02 4.628065684978953098e-01 6.168411486941905997e-01 1.694033265560865031e-01 3.632405307817663381e-02 3.595831784349882987e-02 6.126902017541908940e-02 4.416584083068244015e-01 6.054106489825997750e-01 2.193755571211784827e-01 3.148903055037664128e-02 9.354411996656607914e-03 1.082394577206002807e-03 4.982702414347280062e-02 5.417210816713691028e-03 3.892050176393020700e-02 3.151950872963027537e-03
2.000000000000000000e+03 4.597969500298795115e-02 6.751974657597799301e-02 5.347627721664445222e-01 6.776707153211688484e-01 1.689027591865226441e-01 5.554264760923643962e-02 4.281708809570616836e-02 6.797277414080440949e-02 5.353400544690909424e-01 6.778410225721700488e-01 1.678892054334951978e-01 5.546426737458318851e-02 4.482071873750577418e-02 6.775104295847853009e-02 5.068638857212637294e-01 6.518304292719563353e-01 2.166364551887500767e-01 4.436684484115289984e-02 9.577810849248535180e-03 1.092045724519152827e-03 5.029229134095949266e-02 5.449185795178834724e-03 3.634528112209345352e-02 3.130609260406913390e-03
2.200000000000000000e+03 5.439837290567055283e-02 7.297555080243682546e-02 5.871466515459224933e-01 7.258559550204509714e-01 1.653395204960702303e-01 8.520082821197974554e-02 5.098872803578125001e-02 7.275282523963824688e-02 5.918854467902410210e-01 7.242478810442094517e-01 1.657378344403483139e-01 8.995748732580892415e-02 5.240166637300305158e-02 7.250125607968413433e-02 5.578323986542124135e-01 6.867902402820178498e-01 2.116180883581769423e-01 6.580845528792593491e-02 9.718977348125079282e-03 1.097569240646123533e-03 5.074263266329594874e-02 5.485497678735384505e-03 3.426417717617979974e-02 3.120456209421717999e-03
2.400000000000000000e+03 6.099069855668659557e-02 7.751969550153603450e-02 6.256777514795931472e-01 7.549307628798785919e-01 1.599704285311396856e-01 1.397738841625127404e-01 5.845424117288189336e-02 7.675887486498993162e-02 6.346967124924181025e-01 7.535164768546309677e-01 1.613685026437142456e-01 1.552220029282239122e-01 5.879852868586858683e-02 7.664152467976351191e-02 5.956624095334405178e-01 7.106345111640465229e-01 2.039156053300104077e-01 1.075587558195081755e-01 9.878940005967607602e-03 1.104213674460652415e-03 5.119409645314583479e-02 5.519455163259578967e-03 3.264926647381401204e-02 3.114944809568953674e-03
3.000000000000000000e+03 7.259069266972736911e-02 8.611644022797407261e-02 7.281191452159297972e-01 8.195954965356037070e-01 1.534327153647833397e-01 3.554715581191373874e-01 7.155533631297750219e-02 8.564797113120618810e-02 7.360502409800340207e-01 8.192508683830013183e-01 1.533120180922665499e-01 3.614586731243022433e-01 7.145030316938374981e-02 8.540972434685727144e-02 6.919118834762236769e-01 7.438625920448018736e-01 1.729241108298307239e-01 3.362125175410256017e-01 1.017217578941398415e-02 1.128170429822716869e-03 5.279185034966680373e-02 5.621356572238766884e-03 2.950263703200732904e-02 3.127534582242219672e-03
3.500000000000000000e+03 8.056096580965750598e-02 9.057626918839076224e-02 7.985646628520530754e-01 8.864138261109445471e-01 2.550454347143539247e-01 4.399410264166633278e-01 7.898431277245521187e-02 9.039979666021338844e-02 8.083083581557793940e-01 8.825798606191753715e-01 2.278445285234010353e-01 4.396731000884827045e-01 7.894824954557436159e-02 8.978393766520013919e-02 7.580133732898204357e-01 7.853872636021919096e-01 2.123784838833060462e-01 3.993019349544582042e-01 1.037534018898505009e-02 1.137931323891905279e-03 5.423845025279838694e-02 5.715997931942240831e-03 2.820540988826145817e-02 3.150746057876574469e-03
4.000000000000000000e+03 8.597173150040973710e-02 9.392357097690506862e-02 8.525687332217192216e-01 9.248194447806554752e-01 3.684572542887306068e-01 4.982536881558360387e-01 8.478795093159448293e-02 9.393986932017525660e-02 8.684717645942843234e-01 9.254376618974277102e-01 3.382351794013701007e-01 4.990976588260835345e-01 8.499930414042004834e-02 9.362331217497654734e-02 8.125886018580015246e-01 8.179579010195382471e-01 2.918259408802903465e-01 4.048162503303146531e-01 1.058287173450054262e-02 1.145720184494791651e-03 5.579464080091654093e-02 5.808866841681492935e-03 2.766936755990379027e-02 3.176306322495747823e-03
4.500000000000000000e+03 8.878511042938441733e-02 9.620328818078291433e-02 8.962265517300075368e-01 9.641602126879689205e-01 4.324421116146187072e-01 5.441248736310754230e-01 8.816942134506718098e-02 9.626612095452742601e-02 9.156040062455982342e-01 9.599893965806984841e-01 4.167249792244770989e-01 5.405757078209646460e-01 8.889034707695983584e-02 9.603475986132678499e-02 8.567766875794070591e-01 8.437634363894233047e-01 3.390851028912713616e-01 4.017762187152286169e-01 1.087223561888137589e-02 1.168659537746918886e-03 5.744702516533521652e-02 5.899741729606944318e-03 2.750269741271758189e-02 3.203061983036548099e-03
5.000000000000000000e+03 9.111571307305368905e-02 9.855214611363294352e-02 9.334629219610587336e-01 9.961231454945747021e-01 4.732787806452353752e-01 5.803160345215403471e-01 9.114730942370811995e-02 9.864494540903763486e-02 9.526960696207638080e-01 9.981587478769057276e-01 4.690216624020848712e-01 5.777262962487625941e-01 9.157247696820362826e-02 9.867678018500072867e-02 8.960908610984155143e-01 8.731885673857220365e-01 3.659578263532342612e-01 3.959144784442571452e-01 1.104431780740142664e-02 1.181811366075180645e-03 5.923544299701113264e-02 5.995875203623768357e-03 2.768628748792636290e-02 3.237476925650639888e-03
5.500000000000000000e+03 9.369814984221491727e-02 1.006505933844650258e-01 9.667565846557074627e-01 1.026203753761721682e+00 5.097703168260974138e-01 6.193886100243914949e-01 9.360469744057234309e-02 1.003961855099618078e-01 9.849357672386827023e-01 1.029251402808530669e+00 5.040801240599008803e-01 6.086019578073120773e-01 9.442673775745547005e-02 1.001408773165863436e-01 9.290619319355351013e-01 8.986511304456357152e-01 3.845845920468992096e-01 3.964195344459199299e-01 1.127811932731752689e-02 1.193122248501765625e-03 6.101082784764173816e-02 6.094089261715396333e-03 2.812520985847015778e-02 3.262307914268092104e-03
6.000000000000000000e+03 9.662557682806535708e-02 1.016957611397728556e-01 9.909208420749056057e-01 1.058559921343828591e+00 5.408015667063704734e-01 6.429298336598450181e-01 9.598419636141422573e-02 1.013642969017411188e-01 1.011250227096223142e+00 1.057937717552823731e+00 5.361508893184773195e-01 6.300950626978092384e-01 9.660471775825599239e-02 1.020739176151224115e-01 9.565129744503018117e-01 9.242306958881570944e-01 4.021401407523960136e-01 3.997972249694242697e-01 1.150729961213698901e-02 1.203123118327198470e-03 6.283274270950904572e-02 6.200696786522996370e-03 2.878222242176207285e-02 3.288079658294407008e-03
6.500000000000000000e+03 9.877187947211182872e-02 1.026313254347471088e-01 1.014141810077241912e+00 1.081696310228039692e+00 5.709408675834947156e-01 6.588810408278803488e-01 9.795106232014631764e-02 1.026409503373898191e-01 1.033265148317549231e+00 1.080506361725646514e+00 5.647194667279314961e-01 6.461674473333687274e-01 9.813717541520787513e-02 1.032367196373414203e-01 9.799444098993337349e-01 9.457861806188248011e-01 4.179440947715580279e-01 4.024721105439397206e-01 1.174409030902054916e-02 1.229192736126094587e-03 6.460634498006925797e-02 6.301230913901179238e-03 2.951847258974105159e-02 3.323419282740758089e-03
7.000000000000000000e+03 1.003593215737339506e-01 1.037506398714484190e-01 1.031786981258320468e+00 1.103578294383521508e+00 5.974000515198977235e-01 6.780413468309050007e-01 9.921920915007013952e-02 1.041577024833102855e-01 1.053790493008238016e+00 1.106502640886671385e+00 5.899579889725696802e-01 6.617645556023902254e-01 9.981940003705958020e-02 1.042284851862859824e-01 1.000067209021800796e+00 9.643009982621307818e-01 4.317313603523363352e-01 4.071518730486857751e-01 1.205085876144806889e-02 1.243752571724598965e-03 6.630658403527504852e-02 6.405548197496102429e-03 3.026006135822356669e-02 3.357742403342456154e-03
7.500000000000000000e+03 1.018393386840919790e-01 1.046065489756372868e-01 1.049058627418980816e+00 1.132869203523566126e+00 6.193255929943923821e-01 6.873843726912767238e-01 1.011391505614405162e-01 1.049252409705630357e-01 1.071778430288493400e+00 1.128361704025358847e+00 6.101943204384265851e-01 6.721817420715098246e-01 1.012864653678171578e-01 1.051891535457258470e-01 1.018570523758431490e+00 9.855059561699391901e-01 4.439065193678548016e-01 4.132486719229618299e-01 1.227539785736269165e-02 1.257825460960759756e-03 6.786220569281269099e-02 6.508498195897516672e-03 3.119475153086454997e-02 3.385609265995981245e-03
8.000000000000000000e+03 1.031338077917894197e-01 1.056869382555291337e-01 1.065598430444457012e+00 1.152604440849083201e+00 6.378518163730383383e-01 7.024193248564216674e-01 1.023175194935110055e-01 1.062511535896277365e-01 1.086760536986915326e+00 1.149655116937708499e+00 6.297115258911322178e-01 6.872553418354498955e-01 1.028262899543623404e-01 1.062559487566744620e-01 1.034749122560849610e+00 1.002955549494913612e+00 4.539155290799247178e-01 4.186038059882690732e-01 1.249314914440979862e-02 1.286398167685831595e-03 6.961885906090578557e-02 6.614554010290873975e-03 3.213699577673949370e-02 3.420195042855311753e-03
8.500000000000000000e+03 1.045187827192176344e-01 1.066677567641022562e-01 1.077416609308945894e+00 1.166579090383683681e+00 6.559609473014894609e-01 7.256692824566997047e-01 1.038142948657427012e-01 1.074384627759883415e-01 1.100877842843838383e+00 1.163457639895628448e+00 6.474552700523432680e-01 7.004270600937744229e-01 1.044671583980068819e-01 1.070999733039911944e-01 1.050395286718667220e+00 1.021065415885058725e+00 4.652841867990346603e-01 4.275129091322654173e-01 1.274279453716751186e-02 1.309545070088802233e-03 7.127724778879596101e-02 6.729072342767494948e-03 3.308762433590999030e-02 3.449157459378682233e-03
9.000000000000000000e+03 1.056668792075221575e-01 1.077000533806540261e-01 1.092728091669802115e+00 1.182180023230891663e+00 6.726676207633748295e-01 7.337569603505074145e-01 1.050876250693288938e-01 1.080175873151731081e-01 1.112895530331572402e+00 1.177980744875563257e+00 6.622175180386957738e-01 7.133232725106125605e-01 1.061311856109011104e-01 1.081574155343489052e-01 1.063643231798043987e+00 1.036039114014271068e+00 4.758638133844549367e-01 4.346211388084654237e-01 1.300089075322325913e-02 1.332248296482418980e-03 7.308730471531213468e-02 6.833797147807274194e-03 3.417255477284619758e-02 3.484455756937165742e-03
9.500000000000000000e+03 1.069257544504736701e-01 1.084670341394755183e-01 1.107009122011649582e+00 1.192331242158259474e+00 6.843377936741695811e-01 7.525197919425608006e-01 1.061257106081708174e-01 1.090828962360177457e-01 1.124866479445998824e+00 1.190267409686730060e+00 6.739913989086666612e-01 7.284647304184559413e-01 1.069611793176811487e-01 1.091546291150478909e-01 1.076357670610879280e+00 1.045296403542377517e+00 4.861136692192949971e-01 4.436616314238762127e-01 1.323904689467170215e-02 1.345910734055166770e-03 7.480530177315677931e-02 6.949080128585194416e-03 3.528761819300392510e-02 3.516976096958046409e-03
1.000000000000000000e+04 1.078079321192955548e-01 1.093332084873438192e-01 1.115922030435464452e+00 1.200046014882481415e+00 7.011240297973480029e-01 7.685727636077274161e-01 1.073776031137676085e-01 1.099455713546561297e-01 1.136639522563507754e+00 1.200370711402429347e+00 6.888229634481515262e-01 7.407750649557115485e-01 1.083200679518569187e-01 1.096113270974996140e-01 1.086848778832800066e+00 1.059756489676593194e+00 4.938219289856299321e-01 4.502883094502863059e-01 1.345936679581285524e-02 1.386745349915941049e-03 7.650918607872263244e-02 7.063064611070046968e-03 3.639268315445356311e-02 3.553477447833586385e-03
1.100000000000000000e+04 1.094876182122160174e-01 1.105108570460259926e-01 1.134034419713301656e+00 1.221808093317119370e+00 7.273000336382068332e-01 7.959918331672980463e-01 1.087860183796120622e-01 1.114164637392832391e-01 1.154090809825227826e+00 1.221220928128809557e+00 7.086257796971228151e-01 7.647730983587379683e-01 1.102906533630214625e-01 1.106639618101723926e-01 1.106840808069549542e+00 1.082915387937607887e+00 5.132433770992730349e-01 4.635939909080007970e-01 1.405839327251108203e-02 1.445165002948556321e-03 8.004743914743031596e-02 7.303039776957120921e-03 3.880058635847945248e-02 3.624412134416843574e-03
1.200000000000000000e+04 1.110116143576682646e-01 1.118129237177640789e-01 1.150067058760296579e+00 1.238876541076172177e+00 7.509811275476980796e-01 8.206733992086967522e-01 1.106223137236142379e-01 1.125103888680499126e-01 1.171472151469365341e+00 1.237338165888958397e+00 7.313930537610083826e-01 7.884384396567568620e-01 1.112368445565678626e-01 1.122177414802621315e-01 1.124195069666730218e+00 1.105397304061180863e+00 5.272638120758280644e-01 4.805783620328639705e-01 1.463692980852684435e-02 1.513874844631857199e-03 8.346813079952113135e-02 7.564510640339960727e-03 4.141931814106314391e-02 3.688757359115868526e-03
1.300000000000000000e+04 1.122060980240124906e-01 1.123883051607762751e-01 1.168756408493863974e+00 1.248172137979203455e+00 7.748343160478100566e-01 8.537191788425971817e-01 1.121284991365513461e-01 1.134118676872589021e-01 1.185649969182300367e+00 1.251962350897164900e+00 7.492521737496271594e-01 8.053076844766365872e-01 1.127213238428986103e-01 1.128868487784004115e-01 1.137892222782751928e+00 1.123412902545877001e+00 5.454846231825370984e-01 4.922527522004017664e-01 1.519205884324712451e-02 1.606853458126522496e-03 8.670745812223720761e-02 7.831590361909945841e-03 4.404548210300731487e-02 3.762858789745848580e-03
1.400000000000000000e+04 1.136827522989094091e-01 1.136342042591252238e-01 1.178239200346300919e+00 1.266444073921175528e+00 7.888621394214041516e-01 8.513649471692005255e-01 1.131685164448239106e-01 1.139264402430043843e-01 1.198335065427781121e+00 1.265311594984882548e+00 7.687124810526967389e-01 8.280629266915070508e-01 1.137353561265388863e-01 1.137125173755336449e-01 1.150371509719428476e+00 1.142589239339318441e+00 5.612096856721748850e-01 5.063837322853842471e-01 1.581115368613978875e-02 1.698526720460336037e-03 8.988154348140006689e-02 8.115740455400555567e-03 4.686770162175015603e-02 3.838412739607122322e-03
1.500000000000000000e+04 1.144968148800888513e-01 1.141890184290574040e-01 1.188000629541719366e+00 1.280401018545835212e+00 8.055840781834572306e-01 8.654874587156925481e-01 1.140662643827386746e-01 1.148517132410020736e-01 1.210605303167247015e+00 1.279946058065246417e+00 7.873158437934296705e-01 8.423399198307450764e-01 1.148896935803016134e-01 1.146591578024228342e-01 1.163540263693273458e+00 1.166070068223059808e+00 5.775953905181502313e-01 5.171774847921184470e-01 1.644944590538379575e-02 1.829117807592695088e-03 9.290792823708322878e-02 8.423003123748173254e-03 4.997910535247207520e-02 3.918792420761008435e-03
1.600000000000000000e+04 1.151447036744606550e-01 1.149461022435616514e-01 1.202005952492414709e+00 1.295911606955817863e+00 8.151273093091727651e-01 8.896155174865597592e-01 1.152984741321201739e-01 1.158450858661041194e-01 1.218821556385837557e+00 1.300716068008785031e+00 8.002218493445738545e-01 8.577210810607809321e-01 1.157398559558576040e-01 1.157735151979338156e-01 1.173784334570025623e+00 1.193235540274577122e+00 5.931359733476597729e-01 5.282723330499223824e-01 1.711123547142250415e-02 1.963826045974315180e-03 9.589880125766114816e-02 8.756460635454743277e-03 5.323351388332007300e-02 3.993264854167932407e-03
1.700000000000000000e+04 1.160362038504779009e-01 1.158353315149327073e-01 1.209842393948268979e+00 1.321950567497253815e+00 8.303909502127222453e-01 8.984036351711651713e-01 1.162519824001673613e-01 1.163703206743875312e-01 1.227618431435880453e+00 1.325447624148758052e+00 8.129284063933376325e-01 8.683851981950609922e-01 1.165734723388787558e-01 1.159136891263315705e-01 1.183652894696260560e+00 1.224378904176991467e+00 6.064688251220562432e-01 5.426148189058224158e-01 1.759246126987577125e-02 2.121873640651017294e-03 9.865165847426098089e-02 9.117158108944067516e-03 5.657160938655465821e-02 4.077821828947491949e-03
1.800000000000000000e+04 1.167183847344503561e-01 1.163051877566601833e-01 1.218296598873830572e+00 1.340126669785696834e+00 8.384551540064688613e-01 9.122687964601936539e-01 1.165831103595085239e-01 1.170422309489069362e-01 1.235160364192680715e+00 1.353253433794306293e+00 8.273827788518346438e-01 8.816521008709244933e-01 1.169230010471363074e-01 1.168747676481800141e-01 1.191104218119358960e+00 1.257734118709930682e+00 6.150050430996838458e-01 5.501509188040756282e-01 1.823735807502337852e-02 2.326075829168417018e-03 1.013274926329199160e-01 9.505092068236820416e-03 5.987364972683693193e-02 4.156803023337829646e-03
1.900000000000000000e+04 1.173972576466862650e-01 1.173172867514892942e-01 1.225868260283804911e+00 1.378921698113525496e+00 8.589660534189718089e-01 9.063622035121611242e-01 1.171748296074113654e-01 1.173551805205860915e-01 1.242216142131407519e+00 1.381781262927464171e+00 8.365496753304146882e-01 8.903292380293805763e-01 1.177517739474733816e-01 1.173403988133301795e-01 1.198245552750353937e+00 1.292122207694526903e+00 6.280863603826393193e-01 5.600832479531845376e-01 1.881071791662627252e-02 2.553198952044510948e-03 1.039895778016791950e-01 9.929509304818395776e-03 6.354750676577047841e-02 4.239630480823564432e-03
2.000000000000000000e+04 1.177417337925781710e-01 1.177492967714798000e-01 1.235491934513927248e+00 1.387821538426594170e+00 8.716286062540490320e-01 9.149237066002797736e-01 1.177282591989957383e-01 1.186500059524547568e-01 1.247799932915681920e+00 1.408075711655078610e+00 8.483786813182743192e-01 8.957227692268177055e-01 1.183362711531568551e-01 1.181377998134692520e-01 1.207110601732495736e+00 1.328924095758637236e+00 6.370331954716708101e-01 5.687915397705396447e-01 1.940804292790154761e-02 2.857883993655718768e-03 1.068327250826477809e-01 1.041067345207267146e-02 6.722587605011760836e-02 4.340473149751744933e-03
2.100000000000000000e+04 1.184600914550284073e-01 1.186245545425322206e-01 1.234825081081197151e+00 1.398974399364158128e+00 8.692839519485389133e-01 9.371759899339352495e-01 1.183963276567787659e-01 1.190918735834685521e-01 1.252583183489826224e+00 1.435384033991590425e+00 8.560511137943358495e-01 9.048531276663709377e-01 1.184188689133911510e-01 1.183136413479246585e-01 1.214564911011916548e+00 1.364223449384118769e+00 6.458283003808705791e-01 5.845871779998305096e-01 1.999122701479585235e-02 3.311458651909049509e-03 1.092249029551403822e-01 1.093857858604820911e-02 7.086460196935710776e-02 4.421754906989860782e-03
2.200000000000000000e+04 1.191512699737828085e-01 1.191990282101357962e-01 1.241542178168227650e+00 1.422966843303947737e+00 8.687114006849838699e-01 9.439816260211856269e-01 1.190497636793924896e-01 1.193230342560212820e-01 1.257858501221908565e+00 1.460687292370180135e+00 8.649045636628756029e-01 9.124038184206881841e-01 1.194623354351197209e-01 1.191520218996387770e-01 1.221944237451961346e+00 1.395654097079051414e+00 6.572964242998867723e-01 5.920538076759314094e-01 2.061525875249081707e-02 3.858366825707548568e-03 1.111977853438208541e-01 1.153164576892038405e-02 7.466861467371117833e-02 4.518791489348927999e-03
2.300000000000000000e+04 1.193732069939926477e-01 1.195568115953506150e-01 1.246176189678813273e+00 1.452573564256961491e+00 8.833087734395093094e-01 9.232971793274316052e-01 1.190532611117905704e-01 1.199677223303083906e-01 1.262758148279453208e+00 1.484657619524597294e+00 8.690621484584752920e-01 9.200461573084396383e-01 1.196037255247645731e-01 1.196664488878610710e-01 1.227231449020990794e+00 1.430931072853915964e+00 6.687718459905696022e-01 6.024433101009805114e-01 2.124862679237580348e-02 4.593877349017816067e-03 1.132726510282655169e-01 1.222484571568855857e-02 7.875291080055113468e-02 4.609211403096935382e-03
2.400000000000000000e+04 1.194362909667603390e-01 1.202368744855661503e-01 1.249364522063013627e+00 1.475039822921178301e+00 8.817086768891719828e-01 9.566179713330115186e-01 1.196145347647707552e-01 1.205095335460285300e-01 1.267388100136855655e+00 1.505564579703016603e+00 8.751379256329215872e-01 9.268307555471920756e-01 1.196373176249057452e-01 1.200521763747119108e-01 1.234129185306610310e+00 1.461472647792804391e+00 6.742153165564055417e-01 6.091623083512075487e-01 2.172238742826273356e-02 5.571115835653017885e-03 1.151990375099394698e-01 1.303827186029025108e-02 8.301092769527969317e-02 4.713943971776757107e-03
2.500000000000000000e+04 1.198387700312139315e-01 1.206571217609095498e-01 1.253715570458417972e+00 1.464084173529786925e+00 8.930750440783412625e-01 9.472323223046344998e-01 1.199443173395909612e-01 1.209185189180715242e-01 1.271278214225355141e+00 1.526657953771882514e+00 8.820031980637580427e-01 9.281489617665485969e-01 1.200527530661091163e-01 1.207498654013704764e-01 1.239809328048468107e+00 1.489182525785810229e+00 6.819532438356603610e-01 6.187739915601895291e-01 2.232689024099663438e-02 6.863635739600226424e-03 1.169661488256743126e-01 1.403603894142122464e-02 8.693186792153007048e-02 4.819528436713937589e-03
2.600000000000000000e+04 1.202259078363869804e-01 1.209804751298875630e-01 1.256034714230799043e+00 1.477739833392099911e+00 9.038879700438720022e-01 9.565273235259909024e-01 1.200929394063745548e-01 1.219031421187949660e-01 1.274936785012367180e+00 1.545358684425019558e+00 8.908341307057583425e-01 9.353698664383174322e-01 1.202194541121414800e-01 1.209233009627922739e-01 1.244227449219239556e+00 1.518928382054434589e+00 6.918105142444972433e-01 6.311529295795537120e-01 2.297671101449516584e-02 8.458742367021442748e-03 1.185517770198256243e-01 1.523830090833229109e-02 9.143423665448438542e-02 4.911270548808488803e-03
2.800000000000000000e+04 1.208209533256052737e-01 1.222748285214450420e-01 1.266462175665491685e+00 1.509604331038195912e+00 9.105097330303770775e-01 9.565716751485467961e-01 1.210441181162551089e-01 1.232569123384536225e-01 1.284354936552090320e+00 1.580216148518094554e+00 8.978344788974205182e-01 9.435198346201616459e-01 1.209027111206214811e-01 1.225766915326971657e-01 1.254354744357711438e+00 1.570669287222050015e+00 7.068451645102037384e-01 6.483140565309014614e-01 2.404169929912285467e-02 1.305368299447451363e-02 1.212481719010119335e-01 1.871371561485659502e-02 1.004445012287607797e-01 5.136007497402772341e-03
3.000000000000000000e+04 1.211292858798607569e-01 1.232817163690349133e-01 1.270933423323445055e+00 1.518540431172660021e+00 9.079392722681006722e-01 9.818839075927840998e-01 1.213054623709496072e-01 1.242979463004090235e-01 1.289204398647117999e+00 1.608656830199524324e+00 9.074738120371357297e-01 9.473291090116887636e-01 1.211883420719043897e-01 1.237338254153442507e-01 1.263994045817493639e+00 1.613151940997163081e+00 7.229812407801269325e-01 6.658544208133889697e-01 2.516266896051106913e-02 1.961214378896443053e-02 1.236200028136201085e-01 2.445217880174368336e-02 1.095915925835388577e-01 5.377000668615039905e-03
3.200000000000000000e+04 1.218451717274454948e-01 1.251389680999011600e-01 1.274851304995665346e+00 1.583854509098038932e+00 9.344004796379394850e-01 9.787001764319243069e-01 1.218406033828877411e-01 1.255384676015801060e-01 1.295191804874226804e+00 1.635804761867443391e+00 9.169270167870167132e-01 9.551997028264580525e-01 1.217514685443788353e-01 1.255620611994217595e-01 1.271376553355209937e+00 1.659669906855009369e+00 7.384980838451618013e-01 6.762945409167272492e-01 2.607302969195437331e-02 2.834902317205916303e-02 1.254353147133336621e-01 3.399634232328026251e-02 1.187537255403391667e-01 5.629656737757215805e-03
3.400000000000000000e+04 1.219066833385596682e-01 1.260866592735069847e-01 1.281727672420214903e+00 1.543997358761900696e+00 9.219870406964048026e-01 9.766029561105952217e-01 1.220400042315269162e-01 1.275159303025866220e-01 1.300987859152629822e+00 1.659113309027829164e+00 9.207672938094930704e-01 9.644972329155322432e-01 1.218639362421278377e-01 1.266995906082769296e-01 1.278182960990036365e+00 1.696322283968403566e+00 7.490319503044077232e-01 6.962934606605031274e-01 2.702901527050727282e-02 3.809443389248201584e-02 1.272216567088571837e-01 4.871222217801261106e-02 1.280178627035709893e-01 5.910952508423860871e-03
3.600000000000000000e+04 1.220977985746937861e-01 1.274240721473503812e-01 1.287730137746810000e+00 1.608384507536979369e+00 9.325443807532558527e-01 9.643357932424081458e-01 1.223997580873962959e-01 1.287758657202417167e-01 1.303894684830562145e+00 1.680027757215496909e+00 9.257609154639411253e-01 9.680312975760330119e-01 1.225454022739946025e-01 1.284418516981780667e-01 1.288378950565425951e+00 1.728277183888046409e+00 7.614158962109428552e-01 7.185533028642581144e-01 2.833913547550217377e-02 4.776096393080279945e-02 1.283822818174170932e-01 6.969518341802824479e-02 1.368921070814383967e-01 6.201733542272336482e-03
3.800000000000000000e+04 1.227450453349465676e-01 1.299042741594966799e-01 1.288486945523605653e+00 1.583422510502452862e+00 9.329605186301392905e-01 1.007064912464841200e+00 1.226094338825632207e-01 1.302038417719998675e-01 1.307430545344250516e+00 1.700126510691698956e+00 9.308416312127988368e-01 9.727050224738761353e-01 1.228254672948967396e-01 1.297738414417523301e-01 1.295838765068265008e+00 1.760912950939811594e+00 7.733671775951315164e-01 7.327243629831429184e-01 2.997407157950711040e-02 5.667885048635525752e-02 1.292992118989824135e-01 9.575786511493049324e-02 1.459122817198153510e-01 6.511552475033965601e-03
4.000000000000000000e+04 1.229603623630964593e-01 1.306745630810297598e-01 1.290549789202336983e+00 1.591824518234032926e+00 9.495357141673451684e-01 9.919771909691632583e-01 1.230730481472608745e-01 1.316748167580470974e-01 1.311232763663959577e+00 1.717359171648378480e+00 9.359581498424361934e-01 9.808641374239102095e-01 1.230869034338564205e-01 1.308908039884904839e-01 1.301908478818422754e+00 1.789654793777312181e+00 7.825539014496853962e-01 7.513994559494918679e-01 3.277613279842874622e-02 6.471719508769809004e-02 1.306261498826094269e-01 1.265337025061583631e-01 1.537036985747231854e-01 6.858522778379949614e-03
4.200000000000000000e+04 1.225874458661358746e-01 1.324598779434950357e-01 1.293638476404559201e+00 1.651280411557568994e+00 9.577587668424186740e-01 1.012845388788849776e+00 1.230341399307430805e-01 1.321590343680426882e-01 1.315264294185467975e+00 1.731641459594503329e+00 9.423144582415055037e-01 9.920047233701083655e-01 1.237710690040149386e-01 1.324260203102703426e-01 1.308507373246095895e+00 1.818868759439986604e+00 7.962890025233185787e-01 7.744522190219782498e-01 3.642085546588695599e-02 7.228807953142535325e-02 1.326942066530261144e-01 1.583479547096161011e-01 1.620517829562871381e-01 7.219739158608717497e-03
4.400000000000000000e+04 1.231445527523952477e-01 1.336748985151174907e-01 1.296609047998280362e+00 1.662705482808517932e+00 9.465107961551275650e-01 9.938521827872250913e-01 1.232109298030021477e-01 1.343366076205256832e-01 1.317913393994639915e+00 1.748886463414528691e+00 9.436944475829271983e-01 9.967021337106558576e-01 1.232030574442674747e-01 1.342073594632886002e-01 1.313699944583577306e+00 1.842021693768448598e+00 8.013423863036400752e-01 7.894960847135152893e-01 4.151968483975813917e-02 7.968567212886341899e-02 1.362531236526011713e-01 1.905639259277833730e-01 1.702461712220223744e-01 7.605930389611615001e-03
4.600000000000000000e+04 1.229963066727343401e-01 1.350370275184601954e-01 1.302754160638549097e+00 1.627176372943145655e+00 9.490237447966400897e-01 1.004233543895557634e+00 1.239035660325470134e-01 1.353511419527634874e-01 1.320999211579132915e+00 1.760462733269834157e+00 9.466390292856438071e-01 1.004206186738889617e+00 1.238185103173321949e-01 1.352611097415412078e-01 1.320176685975829045e+00 1.868875527031586659e+00 8.174979930807311224e-01 8.101304985406827530e-01 4.720663694209790290e-02 8.722118439927584177e-02 1.426538322205733178e-01 2.207573693626628253e-01 1.779585068521452595e-01 8.016974848069935086e-03
4.800000000000000000e+04 1.236910810012343404e-01 1.360857355692438320e-01 1.303121647163447250e+00 1.631701855874096996e+00 9.602358820435483722e-01 1.003820813679334290e+00 1.240143371193113409e-01 1.364494317784348820e-01 1.324962749545160801e+00 1.771943150474587059e+00 9.507889774945667005e-01 1.015234405190929667e+00 1.237064534452432668e-01 1.366600384666128432e-01 1.324663864466055996e+00 1.888038641624842695e+00 8.228421636041055587e-01 8.398565224447722688e-01 5.326229796296928776e-02 9.432799319271226168e-02 1.527153556337786655e-01 2.537616644988617276e-01 1.847084517118904867e-01 8.482043396165294888e-03
5.000000000000000000e+04 1.238281152896632820e-01 1.372365379216937131e-01 1.309099634831836223e+00 1.616805448506956067e+00 9.407280078801989465e-01 1.001367183582053233e+00 1.239187278073220766e-01 1.380697225848478982e-01 1.327454707758979335e+00 1.783953570919129650e+00 9.543780442767960670e-01 1.020557450414881329e+00 1.235073829374584847e-01 1.379234442153084161e-01 1.328825124426774362e+00 1.906922110450945285e+00 8.354956844917204029e-01 8.603923860712114902e-01 5.900865261816008733e-02 1.014988132175943802e-01 1.657597367785459963e-01 2.853366971631629556e-01 1.916589829707397996e-01 8.982341347642374546e-03
5.200000000000000000e+04 1.240304395022104045e-01 1.387719809364092727e-01 1.311125119115762683e+00 1.623079538483588546e+00 9.600137272620450357e-01 1.026230952480464920e+00 1.243962903612594317e-01 1.385492060255884839e-01 1.330067264922381032e+00 1.796729226628067888e+00 9.547899339350387482e-01 1.035938526223380007e+00 1.239332390339779322e-01 1.392811653396329175e-01 1.335772380429451234e+00 1.927782949025038217e+00 8.361215879704509968e-01 8.818457123891547678e-01 6.397869367262173923e-02 1.089516782975536585e-01 1.810751198917735505e-01 3.145831411542488465e-01 1.973680215250908643e-01 9.570940273515304159e-03
5.400000000000000000e+04 1.236805378844852699e-01 1.400830001670115565e-01 1.319443953019992843e+00 1.643984111170570417e+00 9.509446472040622433e-01 9.756706142615471089e-01 1.241384398391776472e-01 1.398690431442332627e-01 1.331647212251993340e+00 1.803157406887592629e+00 9.583847084690830798e-01 1.056762448800225185e+00 1.239232214535253007e-01 1.407363217168132452e-01 1.338639194468546068e+00 1.945790689143449104e+00 8.503695646203937031e-01 9.037370653431153755e-01 6.807445207168320855e-02 1.171235245390647578e-01 1.988711946492966176e-01 3.459583911525015987e-01 2.025755194330280118e-01 1.021966317885443162e-02
5.600000000000000000e+04 1.245273291412015426e-01 1.410232097533196394e-01 1.317563556406781355e+00 1.642850518227268797e+00 9.807061073807495921e-01 1.017796422066997719e+00 1.244896326126312402e-01 1.414150260244497193e-01 1.336398004777607174e+00 1.812952215944638068e+00 9.630045105246558546e-01 1.069559917058411802e+00 1.244901691439068286e-01 1.408599814558833541e-01 1.342973022153212570e+00 1.962034803839219466e+00 8.576643732793222119e-01 9.252813391606580229e-01 7.211759186273454525e-02 1.246203082460652922e-01 2.179224648783083806e-01 3.745459705863325439e-01 2.084436369934160038e-01 1.092180987318585109e-02
5.800000000000000000e+04 1.246080780299756441e-01 1.425010416835647276e-01 1.325810541035956636e+00 1.714215774248785351e+00 9.703413710436521455e-01 1.044682479335722336e+00 1.243102882210966043e-01 1.421587191243474935e-01 1.336225432444571481e+00 1.822001309887915088e+00 9.683337807841347900e-01 1.075985100124930316e+00 1.244235025405164008e-01 1.424704551780287543e-01 1.347035774582915124e+00 1.977626079564104966e+00 8.621592306642078540e-01 9.649314383845919441e-01 7.566845281496448195e-02 1.319893464494114599e-01 2.380561222629818674e-01 4.005029272084996705e-01 2.125564289960472364e-01 1.175946108609480199e-02
6.000000000000000000e+04 1.245989203784262089e-01 1.434820643788128902e-01 1.322844086148820653e+00 1.675208200802029479e+00 9.840285346964776636e-01 1.018889194504544182e+00 1.248842939253979323e-01 1.427335294236215246e-01 1.338351416084956558e+00 1.830893100397095408e+00 9.675720132051374156e-01 1.103174080114135425e+00 1.251652756757877794e-01 1.430943790613909417e-01 1.347545391195688724e+00 1.997242919973361008e+00 8.682794745549884396e-01 9.889412237495449620e-01 7.905450740066725934e-02 1.388726505969529457e-01 2.588089043563840397e-01 4.298934313368490967e-01 2.170831724740654722e-01 1.279121995626013655e-02
6.200000000000000000e+04 1.243777533894494525e-01 1.437089997395048502e-01 1.322524493976879656e+00 1.656429791250252581e+00 9.886434246128800174e-01 1.061091916302349558e+00 1.244165298236001860e-01 1.440800454727636237e-01 1.339674622446932917e+00 1.834887512798492493e+00 9.729886034019642471e-01 1.121647283797428063e+00 1.245403710915169854e-01 1.441835991445124532e-01 1.351989411284009623e+00 2.011122786580673782e+00 8.709464250776128846e-01 1.010542647028492613e+00 8.276247072212257472e-02 1.454318334415503899e-01 2.801208710498190868e-01 4.538091563137527373e-01 2.197882823406605013e-01 1.388175684840433667e-02
6.400000000000000000e+04 1.249231447370696968e-01 1.453389914420029072e-01 1.328889573026928783e+00 1.666968156698275916e+00 9.609169418599776691e-01 1.029973944525103491e+00 1.250955190227575342e-01 1.452527688901127934e-01 1.341547799322815759e+00 1.843163697178593408e+00 9.738890184386861382e-01 1.141491546518324185e+00 1.250666077665101850e-01 1.450986943752169966e-01 1.355793933915926841e+00 2.020987061319170941e+00 8.846243962543723915e-01 1.038078510027175216e+00 8.700232778517183463e-02 1.522558724520649831e-01 3.014125426673736063e-01 4.772654777896974676e-01 2.235202136189244071e-01 1.521976223126841887e-02
6.600000000000000000e+04 1.244064810350280909e-01 1.460825170794294026e-01 1.331603095135374115e+00 1.661458603950306756e+00 9.799095597929529111e-01 9.749292200069661352e-01 1.251288375530378860e-01 1.461010476467521357e-01 1.342585766543691550e+00 1.850176134986857290e+00 9.740780447477902504e-01 1.170275966496575393e+00 1.246070694914109822e-01 1.458170513819240510e-01 1.357406487338659318e+00 2.035819519525945420e+00 8.842935724809706244e-01 1.066077220537540837e+00 9.161204075208680131e-02 1.581957195922527037e-01 3.218963122443049829e-01 5.012023853873330825e-01 2.263112385497415002e-01 1.681521197328237488e-02
6.800000000000000000e+04 1.244238996277559350e-01 1.470704134135743801e-01 1.330186742396067601e+00 1.692279113950169833e+00 9.849836596552549173e-01 1.016231833525502282e+00 1.254327724922806309e-01 1.467993996158810377e-01 1.344066737131550671e+00 1.856370768040385144e+00 9.750102802458527895e-01 1.198323971438834734e+00 1.245542344927255130e-01 1.470245929121418160e-01 1.361467301622215853e+00 2.049070172452302163e+00 9.018509367343711114e-01 1.093681614929087775e+00 9.648051156535615569e-02 1.639350730813177448e-01 3.422854448478432343e-01 5.229507843940822687e-01 2.283118525289435097e-01 1.879618682962131901e-02
7.000000000000000000e+04 1.245109559864484849e-01 1.479644611614062966e-01 1.336127033971626243e+00 1.685294350165577271e+00 9.634792028144382181e-01 1.011646810272039065e+00 1.255719668836732805e-01 1.479185243307341580e-01 1.346403627290844840e+00 1.863381783294869365e+00 9.792597109705518665e-01 1.216709166814048615e+00 1.256975118403829694e-01 1.480439530571345530e-01 1.364457839894124946e+00 2.059997103128570650e+00 9.091259078880206124e-01 1.118138159040168444e+00 1.012724251490887128e-01 1.694284409580774364e-01 3.627844562332391831e-01 5.416426799752713794e-01 2.311180708948359919e-01 2.107205820831694471e-02
7.200000000000000000e+04 1.248146765740095476e-01 1.491138174673963535e-01 1.332699062898037301e+00 1.733876009807153284e+00 9.670152415723493045e-01 1.008948195680717586e+00 1.253222552391033418e-01 1.490646619366273740e-01 1.346151032645717338e+00 1.866501722914857497e+00 9.794008587388745024e-01 1.235604758402662595e+00 1.251967539179862088e-01 1.484346204509705558e-01 1.364346621500756473e+00 2.075011093056612133e+00 9.106979124222874811e-01 1.148589466052599928e+00 1.064434284076998666e-01 1.738402013630249709e-01 3.828534279428648657e-01 5.594810155488971759e-01 2.330986002692348735e-01 2.402020035210767832e-02
7.400000000000000000e+04 1.247465035035137532e-01 1.495114790230474000e-01 1.346836762410106969e+00 1.680190571664891719e+00 9.884840872098884512e-01 1.064799246558477908e+00 1.248908272557855553e-01 1.498155560706649625e-01 1.348191869408656318e+00 1.870856144318314263e+00 9.837854254099198670e-01 1.262216177546189089e+00 1.254508315377567129e-01 1.495121617385137824e-01 1.368373086068198630e+00 2.087830556437773932e+00 9.243120698450155714e-01 1.194804090922289674e+00 1.116987241364100214e-01 1.773675705013673110e-01 4.022272534521782461e-01 5.786161153709088456e-01 2.342913984755021772e-01 2.755548839367065808e-02
7.600000000000000000e+04 1.248469321329615384e-01 1.507401128919923505e-01 1.337819287715533489e+00 1.701055795891778688e+00 9.929813986232887135e-01 1.101971839622542859e+00 1.257087829718283589e-01 1.500101775393673509e-01 1.347411187561112111e+00 1.876197995058649370e+00 9.870354205461666641e-01 1.283544416705385105e+00 1.252024642850432801e-01 1.503859498327983490e-01 1.370609949199758759e+00 2.096036930083077898e+00 9.301411664125502909e-01 1.212494640176488669e+00 1.168513260116334634e-01 1.815331473207493218e-01 4.210061338970295108e-01 5.929761064287830674e-01 2.358398094514253529e-01 3.187891129515633970e-02
7.800000000000000000e+04 1.252631214644353008e-01 1.512607407983324603e-01 1.344694243858885585e+00 1.695955493203356923e+00 9.765955014773993748e-01 1.040080335770308340e+00 1.256093538693786316e-01 1.511725289708152897e-01 1.350483584010473859e+00 1.879399323949007883e+00 9.891616001449314854e-01 1.313996335785344582e+00 1.254185223550838002e-01 1.512543893661913441e-01 1.370787535603306351e+00 2.105472594999510338e+00 9.342779697195873201e-01 1.234451586696845071e+00 1.220432742054093495e-01 1.851595772204660817e-01 4.393679465215310498e-01 6.075152670725160187e-01 2.362119480238288050e-01 3.721117582144302383e-02
8.000000000000000000e+04 1.257292635596137242e-01 1.526898990467372985e-01 1.340851513734982792e+00 1.717291909049640797e+00 9.856465608088086361e-01 1.118814746104209279e+00 1.256788477981643781e-01 1.519047925683224831e-01 1.349157495914330651e+00 1.884594808858636839e+00 9.901122325978860550e-01 1.333221777343506220e+00 1.252340819982343534e-01 1.517428972450801383e-01 1.374798807672805268e+00 2.108424270643325826e+00 9.418629451501260297e-01 1.278767805125347934e+00 1.270915304029753001e-01 1.883365261684602499e-01 4.555961713409011904e-01 6.195182796660304581e-01 2.370646296615767368e-01 4.355886222519700368e-02
8.200000000000000000e+04 1.254666205054899564e-01 1.529961778224986912e-01 1.343905620662796618e+00 1.786072515054919929e+00 9.602160129555862289e-01 1.114301371900471294e+00 1.254217438003944751e-01 1.526313867831163296e-01 1.352046145804737920e+00 1.891642836300326369e+00 9.911579438283162347e-01 1.360329216228387761e+00 1.258240316892226818e-01 1.523850108277102211e-01 1.375562540678716417e+00 2.128816196847742592e+00 9.528986573311939434e-01 1.294192313983103304e+00 1.319836594013395481e-01 1.911584702900754051e-01 4.703834008859942850e-01 6.312039409708688487e-01 2.359070198005724650e-01 5.077299862092275046e-02
8.400000000000000000e+04 1.252844929995703127e-01 1.532808227252573374e-01 1.340571646074377510e+00 1.781635485256998663e+00 9.976871454177839160e-01 1.091888332964722874e+00 1.256259659375192628e-01 1.533457253517738761e-01 1.353559124351357834e+00 1.894338693105928062e+00 9.924283351483680349e-01 1.374770205814535018e+00 1.256078711213675092e-01 1.527848673359869791e-01 1.376849758074818464e+00 2.133800826858172961e+00 9.620772754771558244e-01 1.327211634868235901e+00 1.369433891011229976e-01 1.946408002819040861e-01 4.845791227352677089e-01 6.401613909698766758e-01 2.368538542110187051e-01 5.943164198815651528e-02
8.600000000000000000e+04 1.252618197978218606e-01 1.543401665696080838e-01 1.345125665997102260e+00 1.701595610193595620e+00 1.011890291058681779e+00 1.095788169911082743e+00 1.253090303474141964e-01 1.536642721999569861e-01 1.353801620323218158e+00 1.897456075156708222e+00 9.971489440695471274e-01 1.396699709500998754e+00 1.257772415409171285e-01 1.538678454404490137e-01 1.378879765710584904e+00 2.144427645223307088e+00 9.593471729759585065e-01 1.343958638403546457e+00 1.414419173420881637e-01 1.976267698445028087e-01 4.994819194467737811e-01 6.517349846430093852e-01 2.375497160249491202e-01 6.927951538580998103e-02
8.800000000000000000e+04 1.255557003307075092e-01 1.552424227460974804e-01 1.345092554356340786e+00 1.691930147989304967e+00 1.003202666864574155e+00 1.309004975077641575e+00 1.259756989652807135e-01 1.549103346962596162e-01 1.356194750574327701e+00 1.901841078420905218e+00 9.961939979413685364e-01 1.435387042944630265e+00 1.255713203655137167e-01 1.545108364686825497e-01 1.380217415810773174e+00 2.151570687749830402e+00 9.686772277002319020e-01 1.360743688876313140e+00 1.458016574725480297e-01 2.005945733003073883e-01 5.114943323892756633e-01 6.589152835591945978e-01 2.346882154768728523e-01 8.006806303868216346e-02
9.000000000000000000e+04 1.249306342430628602e-01 1.557427793405338490e-01 1.346842651077298836e+00 1.697749234748519687e+00 9.775665947024932967e-01 1.058290486691758847e+00 1.261249569585196073e-01 1.553593213304154119e-01 1.356541258770711078e+00 1.901471942980629048e+00 9.977562317504251599e-01 1.455957969947128561e+00 1.257295105579022132e-01 1.558893007643376849e-01 1.379530601631925535e+00 2.161751624334244948e+00 9.786257007490519744e-01 1.399367617181147327e+00 1.503690533056950274e-01 2.043400165024166770e-01 5.233053938179292874e-01 6.684093097940404515e-01 2.344851380175814737e-01 9.094655802438751657e-02
9.200000000000000000e+04 1.254680857128604998e-01 1.557342509785186735e-01 1.349690492536942843e+00 1.683414289058137614e+00 9.863133467524776155e-01 1.091619644570518188e+00 1.255055210381268438e-01 1.560988547935593940e-01 1.356026926269981114e+00 1.909084339530271235e+00 9.976974931054989337e-01 1.465798476886820412e+00 1.258967347845906803e-01 1.556210758520904791e-01 1.381622577160401377e+00 2.167106125154941942e+00 9.822668609998750355e-01 1.433864321563915301e+00 1.545117716233111449e-01 2.073358840704443706e-01 5.360791586535956776e-01 6.736074251719813555e-01 2.335072068369243026e-01 1.014969097381794028e-01
9.400000000000000000e+04 1.257971110033434259e-01 1.569388364966371741e-01 1.354928489024878058e+00 1.732388363193302805e+00 9.815351576789886900e-01 1.065867296821170429e+00 1.260968565960656207e-01 1.568023957568883131e-01 1.356189354380322287e+00 1.911488594960472742e+00 9.989680599638802727e-01 1.487026199866457343e+00 1.256771003589470526e-01 1.568377122476803665e-01 1.381492277237441169e+00 2.177862636083752079e+00 9.875344405468545750e-01 1.448093948581885115e+00 1.588044072410692564e-01 2.098142961924594485e-01 5.478511925486649892e-01 6.816059185434255596e-01 2.318198697064364211e-01 1.126759567970012227e-01
9.600000000000000000e+04 1.254255818705562464e-01 1.575013392283040048e-01 1.354646010721761940e+00 1.629415278966712233e+00 9.876057166729523829e-01 1.115331771709229258e+00 1.259117071048823644e-01 1.571378279859899918e-01 1.358378777212536859e+00 1.916409620259689417e+00 1.002352211925948922e+00 1.507882630593128770e+00 1.258348727690897506e-01 1.570421460737563280e-01 1.383345714818919436e+00 2.185314188499539512e+00 9.914443623149843399e-01 1.485808158108656629e+00 1.628512792182441049e-01 2.132980537313770297e-01 5.591409510690226181e-01 6.848610707916392704e-01 2.314708796030895965e-01 1.228030963823911748e-01
9.800000000000000000e+04 1.260608565735640840e-01 1.581425649289115998e-01 1.352061326697601817e+00 1.692772151802313330e+00 1.009425124493620318e+00 1.348480579014301295e+00 1.259307148367174167e-01 1.577977431463764846e-01 1.358919862432437453e+00 1.916845333919717120e+00 1.002033503437240736e+00 1.529251814652229813e+00 1.259152183048218576e-01 1.576954711680869647e-01 1.385367576792737809e+00 2.197657091664538598e+00 1.002691336048458393e+00 1.514571043675660089e+00 1.667348444621314374e-01 2.164400003872543610e-01 5.700390428236232765e-01 6.887914840827662477e-01 2.295821952342692041e-01 1.331158129988139760e-01
1.000000000000000000e+05 1.259632809567815259e-01 1.581817485471248008e-01 1.351534799221781880e+00 1.653657475967381218e+00 9.936223825922645414e-01 1.211972740796500192e+00 1.260447895437014354e-01 1.580221881178004995e-01 1.358839285218856885e+00 1.919439858722198355e+00 1.005534945606385788e+00 1.545491251521545539e+00 1.262837579046390546e-01 1.583840490556639169e-01 1.386381035881850021e+00 2.198262526736807665e+00 1.001717388057275615e+00 1.541010361436171650e+00 1.701838297643426812e-01 2.199183704861198407e-01 5.814441148145664817e-01 6.941866637427992481e-01 2.274852148334662871e-01 1.432434552063369948e-01
1.040000000000000000e+05 1.256651451963410326e-01 1.595206007668949211e-01 1.357918316145889204e+00 1.775832835080220162e+00 1.010897078276929095e+00 1.183646842623379269e+00 1.259054644329122286e-01 1.596568892763258474e-01 1.360988363444801674e+00 1.928124535278047391e+00 1.005340631881016744e+00 1.596266269542383043e+00 1.264135213129612967e-01 1.594214331382843852e-01 1.389980282567713221e+00 2.209021337987580491e+00 1.011612300126006447e+00 1.572031946215885601e+00 1.768880712566044677e-01 2.254370887320604200e-01 6.017607389797372530e-01 7.039706398376097685e-01 2.228127854867203439e-01 1.604117575194521916e-01
1.080000000000000000e+05 1.263602295979879275e-01 1.609513225281077042e-01 1.357959794884398219e+00 1.799484437841431417e+00 9.727125542581298578e-01 1.317990437554394045e+00 1.258504367876060459e-01 1.603340735993356303e-01 1.361253544364720458e+00 1.931602116635254163e+00 1.007166938082850960e+00 1.627863273502558217e+00 1.261020101455415099e-01 1.605808074110783024e-01 1.391934203120928526e+00 2.225513164828369472e+00 1.026953848095902844e+00 1.615416157950889442e+00 1.831898177634077030e-01 2.316189035985516398e-01 6.214052931399958180e-01 7.156796596551544543e-01 2.182338006871937242e-01 1.803295228034627884e-01
1.120000000000000000e+05 1.265761594804082901e-01 1.621146140720114148e-01 1.353590133506916704e+00 1.852861779187861657e+00 9.965510580353956760e-01 1.168640309998967508e+00 1.261715251597575471e-01 1.610018952860187424e-01 1.362065440742861622e+00 1.939342972621854289e+00 1.013921292319096112e+00 1.673070453476392938e+00 1.262860353042846440e-01 1.610986484285518716e-01 1.394721775483917181e+00 2.237411313408824931e+00 1.038260141976225182e+00 1.676173913121694170e+00 1.887118693290631144e-01 2.373468164240350176e-01 6.413936120850539657e-01 7.295112736990816416e-01 2.146447416863697666e-01 2.012667150178217013e-01
1.160000000000000000e+05 1.259597094052473665e-01 1.622083011803581998e-01 1.359244374582051496e+00 1.829043221520791462e+00 1.019418528966930637e+00 1.192566666013574750e+00 1.266263077917830771e-01 1.621579083813472211e-01 1.363037749037455670e+00 1.939140942647780808e+00 1.016597581181910126e+00 1.691272148425355226e+00 1.263217434761571556e-01 1.622510542507512865e-01 1.395620368098494213e+00 2.244122726245339372e+00 1.055113137377414745e+00 1.722786516410631963e+00 1.940879992581301394e-01 2.423141530314637804e-01 6.595074442782585811e-01 7.360180768002706486e-01 2.102624785301699661e-01 2.226261395276281918e-01
1.200000000000000000e+05 1.263760833662686822e-01 1.634053598411739361e-01 1.356593856489439531e+00 1.731149562449459722e+00 9.829515998093754092e-01 1.244801557716095797e+00 1.264960561864924560e-01 1.629188020990753327e-01 1.363679926602920034e+00 1.945487873869809814e+00 1.016963838023662081e+00 1.759330687449961683e+00 1.266334692761429126e-01 1.624363647317864090e-01 1.398188897571156275e+00 2.257652865596361469e+00 1.056866789411915253e+00 1.764529089998731592e+00 1.994931704037114228e-01 2.468000934950652092e-01 6.751489796373810748e-01 7.494195570869492951e-01 2.062232765457721884e-01 2.442452690108311286e-01
1.240000000000000000e+05 1.266660814889679076e-01 1.642123816019648019e-01 1.362120336487405492e+00 1.713565695605194561e+00 1.035128300450942618e+00 1.174851205860025560e+00 1.262721547092695573e-01 1.633813987096005005e-01 1.364324922971968501e+00 1.949928530193568488e+00 1.019327734911114280e+00 1.781223650374232692e+00 1.265291345472643880e-01 1.637373963426625723e-01 1.398271100310060744e+00 2.270319537371848551e+00 1.071063682326947486e+00 1.787760467222403893e+00 2.047158540555088224e-01 2.509286236039926510e-01 6.922610979306916823e-01 7.597105196650020265e-01 2.033328838729808186e-01 2.633741473245407860e-01
1.280000000000000000e+05 1.266688270281768891e-01 1.648956805300514361e-01 1.363540923085473366e+00 1.732287615972211370e+00 1.006124079608763822e+00 9.016251235585741597e-01 1.263962702935995108e-01 1.638766066008798816e-01 1.365099254163076425e+00 1.951798968166701842e+00 1.021873370393108660e+00 1.813352385743499440e+00 1.266643021192063456e-01 1.645721431951329694e-01 1.399117413409369348e+00 2.282499444156081747e+00 1.073522085459972519e+00 1.860608772590242710e+00 2.103908149482627832e-01 2.545024975618659369e-01 7.080315353069576156e-01 7.698720747782530349e-01 2.011898815027290399e-01 2.818714923931267546e-01
1.320000000000000000e+05 1.262614541495050702e-01 1.653341505601133576e-01 1.367721730058906404e+00 1.651279104195896297e+00 9.824346176166152134e-01 1.125374317192644469e+00 1.263940568820267063e-01 1.650168311295857337e-01 1.366439150542473779e+00 1.955854237077562674e+00 1.027583921381690857e+00 1.833955753954769730e+00 1.266909593042939153e-01 1.650544420614764307e-01 1.398685341794019266e+00 2.290808951705550101e+00 1.081493395383445577e+00 1.872476947959388793e+00 2.159645145528475696e-01 2.585013016892119819e-01 7.226312161129108125e-01 7.835604781079368308e-01 2.014082648415978782e-01 2.993472905107495419e-01
1.360000000000000000e+05 1.268999692487700059e-01 1.654030290189510422e-01 1.374160752987168888e+00 1.728116044049903710e+00 1.018074220650373674e+00 1.117409246130480982e+00 1.264127020805261847e-01 1.653548442424522535e-01 1.366782623257140061e+00 1.958064290323346723e+00 1.025941923014492163e+00 1.872298876012854496e+00 1.265772460465076077e-01 1.659341236067518877e-01 1.401247844236147344e+00 2.301904246966337553e+00 1.097149773517795524e+00 1.911253906709330819e+00 2.213528299741991390e-01 2.624428055348914657e-01 7.392514859428750418e-01 7.921485155645484610e-01 2.024327746396231420e-01 3.123857312430942668e-01
1.400000000000000000e+05 1.268668813708327403e-01 1.666154400076464981e-01 1.383782285744037832e+00 1.608364484192989607e+00 1.021560155502282852e+00 1.267180450261233160e+00 1.271850730922451933e-01 1.660591961112359571e-01 1.366929839702311966e+00 1.961745627004952919e+00 1.029073227755495257e+00 1.893246649679532823e+00 1.267964570771518140e-01 1.657288524861385837e-01 1.401792165425128855e+00 2.307186265834640260e+00 1.099977233834901202e+00 1.948120576301019424e+00 2.270741560140631665e-01 2.655845416190146802e-01 7.529751821064429862e-01 8.030586444501522925e-01 2.052166272554210025e-01 3.250720598651440918e-01
1.440000000000000000e+05 1.271046220544764793e-01 1.668868580465854845e-01 1.376062787603643089e+00 1.786065134788910269e+00 9.968105037095569276e-01 1.026380790744175986e+00 1.268739175134285802e-01 1.664287755556785042e-01 1.366380962641017716e+00 1.963057853498580085e+00 1.029724722558944539e+00 1.940236869072754278e+00 1.266857511833837380e-01 1.668078859056933427e-01 1.400964411749628269e+00 2.319724630780648056e+00 1.119477117284182643e+00 1.981766579766404801e+00 2.330543101246583260e-01 2.689279169340466069e-01 7.670166861600098418e-01 8.158569186184549960e-01 2.111994693763939723e-01 3.370081848441003336e-01
1.480000000000000000e+05 1.265698996800729559e-01 1.669659489085972837e-01 1.381821744180280476e+00 1.737738816925008312e+00 1.034974805711070811e+00 1.221927085652200207e+00 1.265590977318382104e-01 1.670408735903279873e-01 1.367949355482523499e+00 1.963947320697039256e+00 1.031884047105343427e+00 1.973848113904423940e+00 1.265728357442856833e-01 1.665281118052376885e-01 1.402929852172672742e+00 2.328151079541942003e+00 1.116620585805642829e+00 2.021761452784061053e+00 2.390034604483101677e-01 2.728047048712326506e-01 7.815985432581648018e-01 8.278719947769715981e-01 2.184192817927801400e-01 3.448914585258364696e-01
1.520000000000000000e+05 1.268697624550018388e-01 1.683584343207655820e-01 1.378870985274050387e+00 1.784339352967640568e+00 1.045577043931387395e+00 1.013873498238407889e+00 1.266127242419113341e-01 1.673952936241334954e-01 1.367887215408664758e+00 1.971006124508562607e+00 1.032484424969442260e+00 1.983532821654905742e+00 1.266298608021198535e-01 1.667229845724463588e-01 1.404718114506313453e+00 2.332718625621026831e+00 1.115464843071020340e+00 2.070556870562035190e+00 2.444038851862565254e-01 2.762743914812063051e-01 7.927431645822672346e-01 8.365225738818622414e-01 2.267372947163806829e-01 3.584888118093445541e-01
1.560000000000000000e+05 1.269695715432987981e-01 1.684496286994459635e-01 1.382249446426670136e+00 1.787655606577482015e+00 1.005938494312873299e+00 1.129752027304512296e+00 1.271899477811441470e-01 1.673993255869689334e-01 1.367532834096306882e+00 1.967763142642323215e+00 1.037141672372111856e+00 2.037309509892402559e+00 1.269623402330360418e-01 1.677520956707297672e-01 1.403680028272251690e+00 2.344639016244050911e+00 1.129098909098845471e+00 2.091302901416733473e+00 2.502899598923097324e-01 2.803223911422804693e-01 8.071580995883660403e-01 8.447744820716707181e-01 2.377229201947795301e-01 3.679844847515753026e-01
1.600000000000000000e+05 1.268475069792618370e-01 1.682142859740551333e-01 1.375230398058049364e+00 1.705534020258227201e+00 1.013289654329119660e+00 9.374401686083502216e-01 1.267315974458917138e-01 1.688330368860064823e-01 1.370167987966381506e+00 1.969627680839173056e+00 1.035124562937156156e+00 2.063184741224985519e+00 1.269885943004446516e-01 1.681451047087634265e-01 1.404433016247310206e+00 2.346659721922068620e+00 1.133822422776159966e+00 2.121406747958729966e+00 2.563077753964453365e-01 2.839699493772869232e-01 8.189478287378157972e-01 8.516883159620363131e-01 2.490782164094937912e-01 3.779722079943553803e-01
1.640000000000000000e+05 1.269736733075962631e-01 1.687105535937632739e-01 1.374703097025957721e+00 1.743012258501317913e+00 1.038309440431957942e+00 1.080823678980235014e+00 1.267667145129593165e-01 1.689129741711610788e-01 1.369585226993340399e+00 1.976151725019863692e+00 1.035027303191144110e+00 2.083703097602793264e+00 1.268849594025006355e-01 1.679736599450990242e-01 1.403569538326306709e+00 2.355157278776530916e+00 1.137410868718641499e+00 2.133392740156837331e+00 2.616010767065439779e-01 2.876600377124048924e-01 8.309815027028367718e-01 8.655966322114153622e-01 2.615371089235370983e-01 3.865902548359528845e-01
1.680000000000000000e+05 1.272282577566627992e-01 1.689993739419264895e-01 1.371880608575939631e+00 1.646992861028448329e+00 1.016125245034813718e+00 1.066877402666773333e+00 1.268762947252191908e-01 1.686839400982265147e-01 1.369921762137339183e+00 1.975686392110173939e+00 1.038651417478703154e+00 2.122298396369735940e+00 1.270916964724424503e-01 1.683971840422202604e-01 1.403982661642836360e+00 2.358812406643906456e+00 1.150003772675191271e+00 2.167111213413249970e+00 2.668071045949865772e-01 2.920295364748497491e-01 8.425154342779002103e-01 8.694583287877406530e-01 2.711483993183449459e-01 3.959793636305931619e-01
1.720000000000000000e+05 1.270420044352459088e-01 1.695381505479346684e-01 1.384343830135671638e+00 1.706927111966771715e+00 1.008186310919721551e+00 1.178199554000507021e+00 1.271797930859786818e-01 1.693233437715918055e-01 1.372382036721500498e+00 1.980440155344180608e+00 1.038766388422065035e+00 2.133855361138661699e+00 1.266832432234608063e-01 1.688843415989751406e-01 1.404631187072955312e+00 2.364868243830719141e+00 1.162519627803114020e+00 2.198002439973848254e+00 2.722633748379028051e-01 2.959851730620400301e-01 8.541528959320515701e-01 8.791949751804495339e-01 2.812525339819433867e-01 4.035043005984420006e-01
1.760000000000000000e+05 1.272709142648643932e-01 1.692443977621820861e-01 1.377645900619990815e+00 1.756369076785301742e+00 1.041282842564894562e+00 1.611762351442240560e+00 1.272297593902695922e-01 1.695756369269389441e-01 1.371487185672943143e+00 1.973734320689931154e+00 1.043699884587493187e+00 2.169017375052092689e+00 1.270803664736909755e-01 1.690246797122725297e-01 1.405360528875105430e+00 2.368261539040318553e+00 1.160626980792358820e+00 2.223774155634001382e+00 2.770788108627680879e-01 3.001728165450160413e-01 8.653962488618617277e-01 8.849121611793606679e-01 2.908017403010962343e-01 4.124499697980496538e-01
1.800000000000000000e+05 1.272154468725727183e-01 1.698698571013423364e-01 1.384598207167600403e+00 1.664783414136914441e+00 1.042194388494032564e+00 1.174722197080023900e+00 1.273079077319330676e-01 1.699181295352644727e-01 1.373646714282279024e+00 1.979003300020855338e+00 1.043554805471456515e+00 2.177382040723742307e+00 1.271124881395621631e-01 1.693437485580290003e-01 1.404603931945775042e+00 2.372791385622187388e+00 1.166842571714525434e+00 2.264436647143813097e+00 2.826972831028115030e-01 3.044691605319329031e-01 8.758165976066489833e-01 8.935077605221437569e-01 2.984572243608507591e-01 4.173277610422047590e-01
1.840000000000000000e+05 1.274868139555934421e-01 1.697807058492045995e-01 1.393520705010594884e+00 1.746536890571778189e+00 1.090077548725032930e+00 1.527814802825346874e+00 1.272106412102953499e-01 1.701375024497892297e-01 1.373550738992669551e+00 1.980254545632863072e+00 1.041116129678903990e+00 2.204731441287322014e+00 1.273869488121853466e-01 1.703720439815640531e-01 1.405966541195898589e+00 2.374012679451058538e+00 1.162633889665221520e+00 2.289148916146605650e+00 2.874136183875503070e-01 3.083541096258883840e-01 8.884895733142688101e-01 9.004465729123480866e-01 3.069741685103430373e-01 4.231454496273471255e-01
1.880000000000000000e+05 1.274072628855790756e-01 1.699912659884446897e-01 1.376103752702073635e+00 1.670309238582589728e+00 1.025447166841171764e+00 1.320661916373322198e+00 1.274911740372612345e-01 1.707146627582403764e-01 1.373950057133126901e+00 1.984083881433519991e+00 1.045794849388295145e+00 2.244777100643239098e+00 1.273081754194425597e-01 1.701596713353495660e-01 1.403864444415951152e+00 2.383343172726665848e+00 1.173634564081275755e+00 2.325102039294735246e+00 2.929884012275298377e-01 3.134474141890379317e-01 8.977090014759265824e-01 9.045562342774744469e-01 3.145697594862983948e-01 4.267679852065228152e-01
1.920000000000000000e+05 1.274828877411870454e-01 1.703505409173388385e-01 1.384121449617739641e+00 1.821947799061726325e+00 1.028823343123059342e+00 1.563094862826876819e+00 1.272988449667167288e-01 1.703727235135133466e-01 1.375148872392037536e+00 1.985278814645397460e+00 1.046613602027235190e+00 2.253925072206869995e+00 1.272780118127282978e-01 1.701246963520830491e-01 1.405271243554486960e+00 2.384519669273461595e+00 1.180165082172319968e+00 2.346265357990678702e+00 2.979485918775104381e-01 3.175223938577104721e-01 9.078741629524855750e-01 9.140304008778414868e-01 3.218065816399523493e-01 4.322528274820868210e-01
1.960000000000000000e+05 1.276972797432449624e-01 1.710556394281184112e-01 1.384869637319977143e+00 1.742273349461126442e+00 1.020963253661260284e+00 1.506883822452329103e+00 1.279012083551485657e-01 1.709968316144085121e-01 1.374684634252238080e+00 1.984057852534547806e+00 1.044182229953840135e+00 2.265010722218822714e+00 1.270201955375959701e-01 1.704461823719995439e-01 1.406180729804310747e+00 2.393289899708645585e+00 1.183067163184195802e+00 2.364788134214153015e+00 3.029766939525323499e-01 3.226789894988414398e-01 9.172553784262553744e-01 9.189837232069351103e-01 3.285707083784050186e-01 4.331892609433083408e-01
2.000000000000000000e+05 1.274500623940845456e-01 1.706934473488914139e-01 1.388483330298052820e+00 1.838917804469903716e+00 1.004211613631337485e+00 1.133622880664037824e+00 1.275149850743158564e-01 1.707980489726480811e-01 1.375568076598301603e+00 1.987016208965829422e+00 1.051842267977041612e+00 2.284619527936647021e+00 1.274616002356392386e-01 1.706277894589249000e-01 1.405289336573488201e+00 2.396672194870762773e+00 1.189005445916484494e+00 2.398010787845471725e+00 3.082804788559808662e-01 3.266136299235981033e-01 9.263237830746213763e-01 9.239377359326355066e-01 3.352865768359087895e-01 4.356926897477578220e-01
2.040000000000000000e+05 1.271472038840155139e-01 1.711766147086990486e-01 1.383147577368960324e+00 1.686933803702640899e+00 1.019529314763336414e+00 1.036820052881722631e+00 1.273675178168925670e-01 1.717335314784378397e-01 1.376133837563213502e+00 1.989944807548172934e+00 1.051405020796832401e+00 2.290907591546059052e+00 1.275971277477840060e-01 1.712486004008553775e-01 1.407032935907018167e+00 2.400369534433357988e+00 1.193738135637525399e+00 2.421257005505780935e+00 3.132558471215602935e-01 3.314644699802059558e-01 9.364831784433477191e-01 9.310706396361894122e-01 3.417894930329783421e-01 4.360193736569684120e-01
2.080000000000000000e+05 1.278229661465122291e-01 1.715939042164848216e-01 1.386953375258686894e+00 1.696657150573588568e+00 1.058870271891838355e+00 1.265413603711988300e+00 1.276717668167297037e-01 1.716162151753564957e-01 1.375476001500770540e+00 1.987790851695268701e+00 1.054207658659494395e+00 2.337882162014019993e+00 1.271115479505947887e-01 1.710629903142617536e-01 1.407320834848077906e+00 2.410696762429603179e+00 1.194902726530560955e+00 2.443338249370543558e+00 3.186619281053321151e-01 3.355662004196105497e-01 9.456491948822680627e-01 9.368240103198999247e-01 3.483977944009787331e-01 4.331042135705772123e-01
2.120000000000000000e+05 1.275233489180550295e-01 1.711740638792108027e-01 1.388093061252738902e+00 1.792529179101282510e+00 1.031729957247000673e+00 7.770108392794867758e-01 1.276372715214286191e-01 1.715096153375441079e-01 1.377672474160720473e+00 1.993885993326753647e+00 1.054597470929419911e+00 2.355463773764449709e+00 1.273536299690977702e-01 1.706057427016858807e-01 1.407595682323061981e+00 2.412333714127456119e+00 1.197422849728720706e+00 2.475104879579603789e+00 3.237404806681084546e-01 3.412077289716862194e-01 9.533889983813462754e-01 9.413869701312421734e-01 3.546601376098134639e-01 4.343303337059666314e-01
2.160000000000000000e+05 1.278053532863289432e-01 1.709567863810818322e-01 1.381611340741990990e+00 1.809510464836512345e+00 9.837535619299494494e-01 1.506798600100151431e+00 1.273904913940945849e-01 1.720028230619618514e-01 1.378134986031639642e+00 1.990625509380870906e+00 1.053032715626128546e+00 2.371615339355699348e+00 1.272966565469094147e-01 1.712831903691750257e-01 1.408346339796008095e+00 2.418213918566803677e+00 1.208673900423349989e+00 2.467950620542070705e+00 3.284624927108034109e-01 3.458280812956758266e-01 9.626757022492735683e-01 9.458567432586008072e-01 3.623647214155031326e-01 4.305003837390415922e-01
2.200000000000000000e+05 1.275253667121535872e-01 1.720366624903491015e-01 1.387169226027435531e+00 1.726464861917128335e+00 1.050099426970767524e+00 1.668476663429802942e+00 1.276607080436601704e-01 1.722058687944212352e-01 1.378420459187132963e+00 1.994326719305792084e+00 1.058188307650598903e+00 2.399542820803375776e+00 1.274829856405293727e-01 1.718283363003976771e-01 1.406886063065449166e+00 2.420892479542399833e+00 1.203452167866960520e+00 2.481392366285865680e+00 3.337626351799471425e-01 3.503347716402842593e-01 9.700427628819738857e-01 9.542557762629215734e-01 3.672676558147653370e-01 4.322663232200980588e-01
2.240000000000000000e+05 1.274175020482307130e-01 1.716366776826191709e-01 1.392382460196219807e+00 1.744737156008321133e+00 1.012663879744468476e+00 1.009559417246794100e+00 1.276373873335611420e-01 1.724586585980446840e-01 1.377933161444907073e+00 1.992054894518287211e+00 1.057955103646207817e+00 2.406714228044438464e+00 1.275974158109413337e-01 1.714473248343750811e-01 1.407948610480163065e+00 2.430153564098625818e+00 1.212895564230962675e+00 2.515975653618376384e+00 3.386257692878661407e-01 3.556939634824445307e-01 9.778088639758610867e-01 9.563847094618054268e-01 3.736130244817431612e-01 4.302791756603767115e-01
2.280000000000000000e+05 1.274118236849560160e-01 1.720320833436048136e-01 1.391837270698052631e+00 1.756012691501930956e+00 1.011403489091475816e+00 1.203181663052296901e+00 1.278475705577516719e-01 1.724773620162124987e-01 1.377935969546480566e+00 1.990180686795395060e+00 1.057570275782028890e+00 2.412821639625306602e+00 1.271313861060740236e-01 1.721728547740994375e-01 1.409476273222465492e+00 2.430826395995944633e+00 1.211577437965002613e+00 2.534274651693058988e+00 3.439256144281763738e-01 3.598359044030828846e-01 9.861781053652058926e-01 9.633564496475870431e-01 3.794713130657850764e-01 4.264168401992193824e-01
2.320000000000000000e+05 1.273906150423513850e-01 1.724325907855728812e-01 1.386506435541397853e+00 1.769085801908335087e+00 1.039147661062971739e+00 1.359082471756892119e+00 1.274645135633502291e-01 1.731459171513051731e-01 1.378167893969872937e+00 1.994217820044508427e+00 1.061431666207099056e+00 2.425613817120137128e+00 1.271987839782351415e-01 1.727271802581881732e-01 1.409449254161904808e+00 2.437593755098629522e+00 1.207794252817773639e+00 2.545432261686193076e+00 3.483299485656566330e-01 3.649602514530599362e-01 9.926875995675057407e-01 9.694868137424137444e-01 3.836708754762881424e-01 4.298557251412134517e-01
2.360000000000000000e+05 1.277735697861771824e-01 1.722935760487772083e-01 1.395385554796335636e+00 1.761669761397479217e+00 1.074191509877454820e+00 1.421622130810078488e+00 1.275710031254000398e-01 1.731676264351165173e-01 1.377455083239444544e+00 1.996608230742034973e+00 1.058480960834712103e+00 2.467823969934937800e+00 1.274780210886824194e-01 1.721622346520249036e-01 1.409047782696148943e+00 2.440703199944900259e+00 1.212315512886402713e+00 2.554510516478539550e+00 3.529372201169010959e-01 3.695001513419072237e-01 9.996922065182477501e-01 9.749520124556596556e-01 3.909058563130102248e-01 4.231608321559946484e-01
2.400000000000000000e+05 1.276940134159495754e-01 1.722082222366040638e-01 1.393665463965984896e+00 1.581694898477067568e+00 1.014568498183694434e+00 1.040500868409202528e+00 1.275586751488013704e-01 1.728472973614529340e-01 1.378416258175419573e+00 1.997616150661903678e+00 1.056641661479697181e+00 2.477176933465341513e+00 1.274663024838133540e-01 1.724437246408669355e-01 1.408777937893303855e+00 2.444211947613527336e+00 1.221220587400266400e+00 2.580026653025046635e+00 3.577090228732917043e-01 3.739709159554408524e-01 1.006216886742131944e+00 9.805259829007653138e-01 3.962534516263463980e-01 4.226697587130274769e-01
2.440000000000000000e+05 1.275950385636399065e-01 1.729867063393598359e-01 1.393045004261844522e+00 1.783083415893855772e+00 1.015996865154303208e+00 1.368280484522290452e+00 1.277863061723852611e-01 1.728925394029005302e-01 1.379136371812897721e+00 1.998851379056998168e+00 1.066309556765662636e+00 2.476955340852094789e+00 1.274535241295094434e-01 1.725162644022574798e-01 1.408651754335576101e+00 2.449582520404041563e+00 1.217614106132655305e+00 2.581999653420487650e+00 3.621787571652930748e-01 3.792504483069819576e-01 1.013133698791194748e+00 9.824667448544559534e-01 4.014988927745754554e-01 4.250010207754371661e-01
2.480000000000000000e+05 1.277868675986909008e-01 1.724265088255208522e-01 1.404153949076534902e+00 1.694382789288084723e+00 1.025783260335588754e+00 1.140297388756195573e+00 1.282140499532221922e-01 1.733889096594410373e-01 1.379172847638026500e+00 1.998014880671746596e+00 1.061109715703469902e+00 2.502540340389899143e+00 1.273339632501354346e-01 1.731661506777740500e-01 1.409771647744318956e+00 2.457023917335720675e+00 1.225380713413948497e+00 2.611218432135521628e+00 3.669756176952105875e-01 3.835559909984894711e-01 1.019250027442424766e+00 9.859802983662504516e-01 4.095748895044746263e-01 4.228198099527816223e-01
2.520000000000000000e+05 1.279827437225172504e-01 1.721240310133637652e-01 1.393946766704914353e+00 1.855806507477910872e+00 1.020146054531612334e+00 1.289682167991455186e+00 1.280532532435920134e-01 1.736758462023161032e-01 1.379859488997549732e+00 1.992976493656320347e+00 1.062325786696992846e+00 2.507778574702427932e+00 1.277752789109442288e-01 1.733960424545202272e-01 1.409487298200840844e+00 2.452647280874833857e+00 1.228855013078336444e+00 2.630317929239666341e+00 3.714728311421374718e-01 3.880173453519219495e-01 1.027049554056039371e+00 9.946305789109800566e-01 4.127927925129259989e-01 4.200571581722513659e-01
2.560000000000000000e+05 1.275356996899322526e-01 1.730510979173132680e-01 1.408881224185578152e+00 1.759298238918378887e+00 9.932419149209614773e-01 1.423926460301623731e+00 1.274965786128653689e-01 1.737371647279175590e-01 1.380282747900531515e+00 1.999608214241271664e+00 1.064240537914975748e+00 2.524098222324480112e+00 1.273735855349816259e-01 1.737066338672065002e-01 1.410016190698469174e+00 2.454914540140003876e+00 1.230054600424569600e+00 2.651536278091252363e+00 3.765991456851903729e-01 3.922492444052053662e-01 1.033311369316980421e+00 9.970812343070776240e-01 4.175599137218792833e-01 4.205311542565695615e-01
2.600000000000000000e+05 1.281278744786060741e-01 1.732385858525802291e-01 1.384236456607676802e+00 1.816868422891590784e+00 1.042228964744518205e+00 1.268212179275434393e+00 1.276861258808818234e-01 1.735392947910440742e-01 1.380219373348411604e+00 1.996209856723828668e+00 1.067065300742174871e+00 2.532993512540551162e+00 1.276180821774559604e-01 1.734531016564844208e-01 1.411269263692482401e+00 2.462449039341609414e+00 1.225633611226716990e+00 2.657738540561509044e+00 3.812393881689601360e-01 3.968668357618284626e-01 1.039196414037041105e+00 1.001000458894456768e+00 4.206337958908605290e-01 4.173241207444561840e-01
2.640000000000000000e+05 1.283403974806137937e-01 1.734545763426794396e-01 1.378276523477468318e+00 1.819664429164461694e+00 9.901104961173807784e-01 1.830629350646395981e+00 1.282390238442900343e-01 1.736209205908551267e-01 1.381566580565178226e+00 1.998046880034422657e+00 1.064455012773282139e+00 2.555406708596803078e+00 1.274858349598076701e-01 1.733016064237546117e-01 1.411001944817730891e+00 2.454097985626390255e+00 1.225993029314420113e+00 2.682510408819133829e+00 3.853465519588617494e-01 4.018093725389519366e-01 1.046711722429514380e+00 1.005643079323847555e+00 4.240077199769750615e-01 4.154730936336065161e-01
2.680000000000000000e+05 1.276607411192763608e-01 1.730885663595287949e-01 1.380289394651568413e+00 1.686969937982488066e+00 1.113581589753783962e+00 1.077297749607873723e+00 1.277044970923640332e-01 1.735192731555215973e-01 1.381252400157179538e+00 2.001380644734888303e+00 1.066174664075237644e+00 2.569174337588299384e+00 1.277574313819872798e-01 1.733227877013917007e-01 1.413579837008874351e+00 2.455075565450792308e+00 1.242860556796657079e+00 2.684192891618482513e+00 3.895492628698523641e-01 4.061627635236974010e-01 1.050948534132327250e+00 1.008255461858966751e+00 4.288876504308781756e-01 4.185699528524395308e-01
2.720000000000000000e+05 1.280137726450675528e-01 1.737849962745954824e-01 1.389735667475320513e+00 1.765603230038397031e+00 1.077303265532043586e+00 1.732597210483885375e+00 1.279151781944470601e-01 1.743311759943083072e-01 1.381491694971832329e+00 2.000539134358478854e+00 1.069106655287860974e+00 2.568210631166451208e+00 1.277058190727480280e-01 1.740130618477550573e-01 1.412973450114726415e+00 2.455151357027901327e+00 1.239824992914312585e+00 2.685802558063724810e+00 3.936213092994165774e-01 4.111332700495410331e-01 1.057333900305718943e+00 1.014551370390358809e+00 4.324305840586945004e-01 4.182297589878103961e-01
2.760000000000000000e+05 1.274919404900991537e-01 1.731862614241322373e-01 1.389527371220412588e+00 1.795814772274167082e+00 1.049422245558259359e+00 1.968010115600068888e+00 1.279883373728900042e-01 1.740874994306068346e-01 1.383582441056532275e+00 1.996180444205162940e+00 1.064370167397761691e+00 2.574288811440252012e+00 1.279614122717287472e-01 1.739221498384083131e-01 1.410684349494642165e+00 2.462454154823944918e+00 1.247160272532676917e+00 2.712050397480010311e+00 3.981048308579328565e-01 4.156405177230269032e-01 1.062745477855872922e+00 1.017248432530264868e+00 4.364915119966937818e-01 4.121983268888328444e-01
2.800000000000000000e+05 1.279234364612431563e-01 1.737038647126055990e-01 1.400825250433025859e+00 1.860769786863858188e+00 1.071638262890265647e+00 1.696662298106474509e+00 1.278867563719739420e-01 1.741917289215194897e-01 1.384158494466814160e+00 2.006476529015770893e+00 1.070203665607635912e+00 2.605568563746174959e+00 1.277355122168518931e-01 1.734660532577393666e-01 1.415048976727197427e+00 2.460954038436423907e+00 1.248739432079960965e+00 2.713206199605584068e+00 4.024205047383496714e-01 4.197863540740968125e-01 1.069565324772896675e+00 1.021427328479991514e+00 4.413320003930600310e-01 4.155492755355041368e-01
2.840000000000000000e+05 1.277394147035273986e-01 1.738601161179190169e-01 1.385297610991600648e+00 1.802326676323267041e+00 1.051846490301170389e+00 1.885066586326604510e+00 1.278951664823154144e-01 1.738907206143622264e-01 1.383575867493902933e+00 2.005006830682552366e+00 1.070838864753244524e+00 2.600753838877324142e+00 1.278107115026578811e-01 1.741519801745681773e-01 1.414992416729948133e+00 2.472085400703162072e+00 1.252034441110062346e+00 2.738401906060876634e+00 4.065524745990266586e-01 4.247789793136732550e-01 1.073650122708520893e+00 1.025894672070764013e+00 4.450619206898910329e-01 4.161030400539118546e-01
2.880000000000000000e+05 1.278154440638655243e-01 1.742738163469624568e-01 1.390959061778559214e+00 1.811872905512717624e+00 1.069102687109153127e+00 1.984181335130509094e+00 1.281644171856868297e-01 1.743073329796928361e-01 1.384840413727238317e+00 2.000940249999950904e+00 1.066111534446562148e+00 2.629962632648465526e+00 1.274860650567458120e-01 1.737435003931722122e-01 1.414714712432546317e+00 2.473339198101888403e+00 1.238137257834144078e+00 2.750704631633195341e+00 4.104040651841696641e-01 4.279849898444098022e-01 1.080228296021632062e+00 1.027285104885979239e+00 4.475652399997386288e-01 4.153133347286896426e-01
2.920000000000000000e+05 1.280476944990255050e-01 1.739013373827774100e-01 1.384202930719422797e+00 1.791971853994246633e+00 1.065822402901652977e+00 1.571542550021788998e+00 1.279692123856051578e-01 1.744823281577552732e-01 1.385930654973945853e+00 2.000758975240125803e+00 1.069963206440071035e+00 2.646884005506362492e+00 1.274482468795362367e-01 1.740703654173501036e-01 1.414502715620985729e+00 2.476496609856150055e+00 1.248447322789137726e+00 2.750089251108515320e+00 4.146720954036041684e-01 4.328500999283022566e-01 1.085225453821751174e+00 1.035535807386553042e+00 4.513148947095945718e-01 4.167928859866038005e-01
2.960000000000000000e+05 1.280451058741796655e-01 1.740716956249897807e-01 1.388802405784477445e+00 1.724252855064773327e+00 1.048806894987635019e+00 1.331849922753659099e+00 1.277121988420116538e-01 1.741529284527899846e-01 1.386373721957569582e+00 2.005184255447673536e+00 1.069336654137820419e+00 2.655791189190028767e+00 1.278034919484557774e-01 1.745371959116482630e-01 1.416836658613609412e+00 2.477296361197775632e+00 1.256754564636422433e+00 2.767863181178910281e+00 4.183071699438279945e-01 4.379175909588212678e-01 1.091050143383607063e+00 1.033976587820640614e+00 4.530506516767868197e-01 4.142293943650827148e-01
3.000000000000000000e+05 1.281270458102174159e-01 1.737009944012484763e-01 1.390959484300618998e+00 1.790645524633225794e+00 9.968916282773043758e-01 1.117949392796256713e+00 1.277874693416556906e-01 1.747066047546440015e-01 1.387687239112811000e+00 2.009968982920685043e+00 1.070229502237490582e+00 2.668852359406369779e+00 1.276055588128446883e-01 1.744538941556584288e-01 1.417581221864167462e+00 2.477505710176248321e+00 1.244330368088033323e+00 2.777419503865088846e+00 4.222311827927697214e-01 4.430718452028301613e-01 1.095183850756046740e+00 1.039978737638995288e+00 4.571679200686741273e-01 4.156357340614008078e-01
3.040000000000000000e+05 nan nan nan nan nan nan 1.281585131338523753e-01 nan 1.388078089558115291e+00 nan 1.071981868388696357e+00 nan 1.278813971397301796e-01 1.746133856873129386e-01 1.417119868658321735e+00 2.478625729090182972e+00 1.242961988189055234e+00 2.794147329498241739e+00 4.262403206945027390e-01 4.468668027022928979e-01 1.101273733076337580e+00 1.041444463093156969e+00 4.603767240283971884e-01 4.154941864252365002e-01
3.080000000000000000e+05 nan nan nan nan nan nan 1.278687514780205703e-01 nan 1.387942534110442994e+00 nan 1.076834164313510867e+00 nan 1.280702686743136753e-01 1.751176024947341259e-01 1.417535736840375815e+00 2.482467122864869591e+00 1.251493340238759133e+00 2.795489297986434085e+00 4.298049185027814079e-01 4.510697147030285348e-01 1.104530513447392170e+00 1.047507119182840452e+00 4.642024215757597494e-01 4.151604890272707626e-01
3.120000000000000000e+05 nan nan nan nan nan nan 1.285328754384479910e-01 nan 1.390543611990526118e+00 nan 1.074031923061771421e+00 nan 1.272514986697693418e-01 1.744408760411317871e-01 1.418108591169882970e+00 2.489078658689501733e+00 1.246081218026756643e+00 2.810904291610924588e+00 4.336734295759399060e-01 4.566190176664960410e-01 1.111958360349668551e+00 1.048629425871631327e+00 4.658275209920613724e-01 4.141942163936647714e-01
3.160000000000000000e+05 nan nan nan nan nan nan 1.280815791490997613e-01 nan 1.389172942954761680e+00 nan 1.072906232220396605e+00 nan 1.277758524362958836e-01 1.750957026060120936e-01 1.418016921755498316e+00 2.490362241234774565e+00 1.247106138121769403e+00 2.818874898063603585e+00 4.373585878717612951e-01 4.616357140436520012e-01 1.116207603890974953e+00 1.052227194790393172e+00 4.677841874539513389e-01 4.142311065514192592e-01
3.200000000000000000e+05 nan nan nan nan nan nan 1.283709519699520740e-01 nan 1.389755576045436758e+00 nan 1.073890747587483263e+00 nan 1.279342693714653478e-01 1.743030736672494529e-01 1.419764568755829348e+00 2.488032718178803115e+00 1.257094786354439719e+00 2.838962380276210062e+00 4.413923733696666352e-01 4.664120288749870613e-01 1.121432118550853563e+00 1.058160167010810060e+00 4.698318878581090874e-01 4.146587552912691654e-01
3.240000000000000000e+05 nan nan nan nan nan nan 1.281152835693600278e-01 nan 1.390893788762357364e+00 nan 1.075158713512978981e+00 nan 1.277320638562891020e-01 1.744484505512261252e-01 1.419228952037590030e+00 2.486533490922823830e+00 1.252577518948553514e+00 2.844921032925578963e+00 4.447695424389863095e-01 4.716319057682184512e-01 1.126803544577416716e+00 1.063387944203871838e+00 4.728381532014104272e-01 4.142606245248728891e-01
3.280000000000000000e+05 nan nan nan nan nan nan 1.282141587784448034e-01 nan 1.388871198471502977e+00 nan 1.072886540497235419e+00 nan 1.278834384704602145e-01 1.754092602240788779e-01 1.420157945989303894e+00 2.487601233265476885e+00 1.260935739719471371e+00 2.859323985352638431e+00 4.480467529887967038e-01 4.770539851430200540e-01 1.132420975131407825e+00 1.063923994535664885e+00 4.765480111186398693e-01 4.141898661624680011e-01
3.320000000000000000e+05 nan nan nan nan nan nan 1.280888463603410687e-01 nan 1.388556035692096957e+00 nan 1.078755224803919166e+00 nan 1.280213686131585205e-01 1.751357669703651199e-01 1.421314594751082350e+00 2.493211789620249696e+00 1.263488852361895454e+00 2.862781622265204273e+00 4.513508695401196036e-01 4.830311768379956794e-01 1.135230756859110013e+00 1.067143023156850834e+00 4.778042819043371026e-01 4.170797818744517715e-01
3.360000000000000000e+05 nan nan nan nan nan nan 1.282034191282036828e-01 nan 1.390718845019624395e+00 nan 1.076640355313302377e+00 nan 1.282277290384669644e-01 1.752350914307683749e-01 1.422743568886437604e+00 2.496760499372996378e+00 1.268023294333231465e+00 2.864056261056584951e+00 4.546003309560529004e-01 4.886068803940730731e-01 1.140001374704949555e+00 1.072922997556453595e+00 4.787842567733580634e-01 4.170814959266209709e-01
3.400000000000000000e+05 nan nan nan nan nan nan 1.281259057268289980e-01 nan 1.391881116244652272e+00 nan 1.074704624791554153e+00 nan 1.278296000625570028e-01 1.753951365588761746e-01 1.423490877235347840e+00 2.502058798747472501e+00 1.268308938378985617e+00 2.882982171489651080e+00 4.585572650806302164e-01 4.938855484834675513e-01 1.145093437865887243e+00 1.073672099044002071e+00 4.800911765766066597e-01 4.184983445074436648e-01
3.440000000000000000e+05 nan nan nan nan nan nan 1.282721275890775503e-01 nan 1.391865381891968623e+00 nan 1.077685044727302754e+00 nan 1.280372618067385504e-01 1.755643956096136493e-01 1.422933425590622303e+00 2.504776240645986807e+00 1.258568994302466937e+00 2.888294172378770952e+00 4.614421694886470249e-01 5.004771479053872207e-01 1.151708620070821754e+00 1.075024679941033456e+00 4.852890188634422231e-01 4.184581552589435316e-01
3.480000000000000000e+05 nan nan nan nan nan nan 1.277468804752359688e-01 nan 1.393299824558261735e+00 nan 1.080218764581864166e+00 nan 1.275746734829056039e-01 1.753720426856332781e-01 1.423742574856197596e+00 2.508130523463515171e+00 1.267132738423492055e+00 2.882942360571769225e+00 4.645781742588628305e-01 5.070875277760464872e-01 1.156250188678134005e+00 1.082929158515760548e+00 4.882404527212959033e-01 4.176510017571402611e-01
3.520000000000000000e+05 nan nan nan nan nan nan 1.281584445287638485e-01 nan 1.392965668735438145e+00 nan 1.084375367304936999e+00 nan 1.279266781131354891e-01 1.753662053301752732e-01 1.427199507466657025e+00 2.504611979915841946e+00 1.267270424233922110e+00 2.894851172267721040e+00 4.678040989484156253e-01 5.139008809703824454e-01 1.158591772925461338e+00 1.081427494988946636e+00 4.910025401485775265e-01 4.198779886610040646e-01
3.560000000000000000e+05 nan nan nan nan nan nan 1.283871759766494480e-01 nan 1.392208279883193622e+00 nan 1.074382239749609669e+00 nan 1.277510220551889009e-01 1.755917948679069640e-01 1.427162257961756442e+00 2.511687852388559072e+00 1.262789134817531078e+00 2.898344695303897822e+00 4.710905393734116098e-01 5.204328792230796807e-01 1.163524097733606100e+00 1.085016680940637412e+00 4.900229310393185989e-01 4.220661031477191960e-01
3.600000000000000000e+05 nan nan nan nan nan nan 1.285539583723366575e-01 nan 1.394369026376921950e+00 nan 1.080025634557082226e+00 nan 1.281307210081457926e-01 1.752958755583762240e-01 1.426809612913479741e+00 2.516754898043345179e+00 1.257738663144223112e+00 2.904459593339757451e+00 4.741645183527022911e-01 5.270688231899740561e-01 1.167381466144554292e+00 1.091509044328232481e+00 4.934580889863894870e-01 4.192454210990163577e-01
3.640000000000000000e+05 nan nan nan nan nan nan 1.281096355867038794e-01 nan 1.394261756350695602e+00 nan 1.082099805573535134e+00 nan 1.281407077986649878e-01 1.760722998080325452e-01 1.428196006582935995e+00 2.519164976779467047e+00 1.259413939563409413e+00 2.909940978494718333e+00 4.776149978562972964e-01 5.333167948400386882e-01 1.171314048701310950e+00 1.091942599554447169e+00 4.933677143488559014e-01 4.221117929042094152e-01
3.680000000000000000e+05 nan nan nan nan nan nan 1.277869004298434474e-01 nan 1.396006763808534057e+00 nan 1.083188905655168011e+00 nan 1.279355234793811691e-01 1.763496440445422309e-01 1.426982520369351359e+00 2.519404927653968507e+00 1.268400892073938691e+00 2.918071557276688655e+00 4.806369501144800438e-01 5.406846476860494022e-01 1.175460321151151843e+00 1.100493587493400538e+00 4.951048827071197200e-01 4.243449610361693658e-01
3.720000000000000000e+05 nan nan nan nan nan nan 1.286377696467987108e-01 nan 1.395540401014477627e+00 nan 1.078140479543512331e+00 nan 1.276548909983493130e-01 1.760603682437803796e-01 1.430085480805192377e+00 2.525942407701575299e+00 1.268227537276470640e+00 2.933102332936556422e+00 4.832431437382546102e-01 5.480750277724141251e-01 1.182086822531460912e+00 1.098503922805376565e+00 4.964444065805160844e-01 4.207500336963434506e-01
3.760000000000000000e+05 nan nan nan nan nan nan 1.283323208046642239e-01 nan 1.394063454469299135e+00 nan 1.079918478636921808e+00 nan 1.280472197880598573e-01 1.757500485471837348e-01 1.430702351445936049e+00 2.525781449052459493e+00 1.268764863327690673e+00 2.931589223445155490e+00 4.861277105815965394e-01 5.548632192982395628e-01 1.184713837769838962e+00 1.100728025054411363e+00 4.996215243180458510e-01 4.220563413439364919e-01
3.800000000000000000e+05 nan nan nan nan nan nan 1.282976305128222805e-01 nan 1.396483702645002767e+00 nan 1.080947077666956302e+00 nan 1.281987584850668438e-01 1.760486190460937850e-01 1.430545715035498988e+00 2.531632687475450894e+00 1.273372126886128886e+00 2.932761707191788414e+00 4.892934753907510759e-01 5.624279395783418067e-01 1.188450130745051014e+00 1.105189880660196966e+00 5.017715455595542773e-01 4.245428162550780593e-01
3.840000000000000000e+05 nan nan nan nan nan nan 1.280436331975991493e-01 nan 1.397472000647703494e+00 nan 1.084500742914336513e+00 nan 1.279910881794300848e-01 1.763867605385556203e-01 1.429431652679833409e+00 2.533692798435589477e+00 1.268020355616494843e+00 2.933477291455857117e+00 4.916983395419197711e-01 5.698925370272747148e-01 1.194344244413512168e+00 1.109973360625254202e+00 5.043316275178859609e-01 4.246794107800369034e-01
3.880000000000000000e+05 nan nan nan nan nan nan 1.282074732556157670e-01 nan 1.398681316742582226e+00 nan 1.089086123206570278e+00 nan 1.284261538543738368e-01 1.765199077894422375e-01 1.432637677436090273e+00 2.537925811119021269e+00 1.277097064607367161e+00 2.942527695279160582e+00 4.946571900765345253e-01 5.770728163308206371e-01 1.197198404876549160e+00 1.114626086806949079e+00 5.065660792245608723e-01 4.283623871107750114e-01
3.920000000000000000e+05 nan nan nan nan nan nan 1.284980010364524250e-01 nan 1.399171714192307459e+00 nan 1.079409146539469955e+00 nan 1.282837683587416677e-01 1.762676230271125744e-01 1.433471043914693821e+00 2.538222543348280347e+00 1.273204827165153485e+00 2.948246417989206059e+00 4.973785069322499419e-01 5.844216773825919864e-01 1.202384018975103164e+00 1.114353077797088032e+00 5.065879917005091659e-01 4.284083260409460303e-01
3.960000000000000000e+05 nan nan nan nan nan nan 1.279365416980262071e-01 nan 1.397820088219918322e+00 nan 1.083246144434110603e+00 nan 1.280357388613388991e-01 1.769202866171909194e-01 1.431966316671170691e+00 2.540725404883346528e+00 1.270422025147483591e+00 2.951469292495987329e+00 4.997444298185484968e-01 5.932571014493305261e-01 1.203711254870140746e+00 1.119091413720848083e+00 5.076832856859490040e-01 4.267088896677933008e-01
4.000000000000000000e+05 nan nan nan nan nan nan 1.285657556562913584e-01 nan 1.398731051569836126e+00 nan 1.082744928756177671e+00 nan 1.283306406299704605e-01 1.762254884890651907e-01 1.431996127608864189e+00 2.540665623829013953e+00 1.275646063846864520e+00 2.965684869900427234e+00 5.025902393293193438e-01 6.001826123231850385e-01 1.210274079360192490e+00 1.123206997616584601e+00 5.091059566013506066e-01 4.274141501535567156e-01
4.100000000000000000e+05 nan nan nan nan nan nan 1.278197941972948060e-01 nan 1.399837631798141802e+00 nan 1.083837042983736954e+00 nan 1.279220903438773038e-01 1.765529808669384637e-01 1.432850639192616127e+00 2.540275556288835723e+00 1.271798464785169447e+00 2.977958024933357706e+00 5.095271849070300840e-01 6.211123819522725853e-01 1.217816407138769152e+00 1.131422405890373240e+00 5.143258600254732027e-01 4.315139098029746600e-01
4.200000000000000000e+05 nan nan nan nan nan nan 1.283669244932539866e-01 nan 1.400424543024850310e+00 nan 1.085380571068559119e+00 nan 1.281033853202927786e-01 1.769729109278813384e-01 1.434151645770253225e+00 2.542922509673829268e+00 1.286936734824936313e+00 2.996658125287106511e+00 5.159980505530704642e-01 6.403327888875424145e-01 1.227839350347965652e+00 1.138087103274482148e+00 5.164816305155568443e-01 4.333582131331198406e-01
4.300000000000000000e+05 nan nan nan nan nan nan 1.283767441036428036e-01 nan 1.402576187232942528e+00 nan 1.090447389323845995e+00 nan 1.285830023007662193e-01 1.768754465572243417e-01 1.432522350296465463e+00 2.546398545803586266e+00 1.299451049166929550e+00 3.020228648467721655e+00 5.219419652926887698e-01 6.613146357841230838e-01 1.238108268051670180e+00 1.151741477744973041e+00 5.206278615245316654e-01 4.353762498795020752e-01
4.400000000000000000e+05 nan nan nan nan nan nan 1.285965463712955281e-01 nan 1.402748077118118886e+00 nan 1.087785028328458026e+00 nan 1.282404938960574614e-01 1.773134286950195926e-01 1.433821094378181726e+00 2.558686130747306997e+00 1.277197693708117754e+00 3.025753767200123345e+00 5.274138351974763106e-01 6.825081383666485868e-01 1.247062377306114911e+00 1.160611862867664046e+00 5.245849796085870764e-01 4.380260976480968571e-01
4.500000000000000000e+05 nan nan nan nan nan nan 1.281610177898596103e-01 nan 1.402754561752681983e+00 nan 1.092009826922050397e+00 nan 1.282332013080011990e-01 1.769325202432526223e-01 1.434174888479243126e+00 2.563110294147910029e+00 1.281451258060663179e+00 3.038488831792526046e+00 5.334499212645230637e-01 7.026988183838994706e-01 1.254895426987321372e+00 1.170331787597284290e+00 5.288437512836090537e-01 4.406948151173423756e-01
4.600000000000000000e+05 nan nan nan nan nan nan 1.283054499990992636e-01 nan 1.402615750514470294e+00 nan 1.090309108081370937e+00 nan 1.281868397382009417e-01 1.770950038444397134e-01 1.438755525397439783e+00 2.568710366588009997e+00 1.287464012726221796e+00 3.053200768642858609e+00 5.390859935965138794e-01 7.260705346660515369e-01 1.263963098049245559e+00 1.179097956057985730e+00 5.332124217735021432e-01 4.404042287420565915e-01
4.700000000000000000e+05 nan nan nan nan nan nan 1.284495538320626906e-01 nan 1.402208784151389498e+00 nan 1.094156209367601162e+00 nan 1.285830597690935662e-01 1.773622455100493656e-01 1.441293982984620303e+00 2.565876216827149392e+00 1.289993061876292924e+00 3.049933984849093171e+00 5.440027159423866943e-01 7.458787375941667852e-01 1.270884521366686615e+00 1.190608735180407551e+00 5.337256846367012253e-01 4.415136041229203445e-01
4.800000000000000000e+05 nan nan nan nan nan nan 1.285249674191781821e-01 nan 1.403826936672369019e+00 nan 1.093768335741528208e+00 nan 1.280254024946568536e-01 1.774437741561697979e-01 1.441669819873150349e+00 2.564770723950380305e+00 1.296638402949813695e+00 3.061362888110582325e+00 5.491688755464728677e-01 7.677079852688706296e-01 1.280588324936245304e+00 1.198368691704978062e+00 5.347938412941111164e-01 4.438133389319546263e-01
4.900000000000000000e+05 nan nan nan nan nan nan 1.286040384315853546e-01 nan 1.406377164300627758e+00 nan 1.098713262055721840e+00 nan 1.281164980097642681e-01 1.783593698961382645e-01 1.444191553131063399e+00 2.565737770880756052e+00 1.291351657773030626e+00 3.078845881870267753e+00 5.544301906325326268e-01 7.919666592104477321e-01 1.287214768883619964e+00 1.215432258572902047e+00 5.382121280443350475e-01 4.461277251929246512e-01
5.000000000000000000e+05 nan nan nan nan nan nan 1.287352530301141829e-01 nan 1.407916250140884618e+00 nan 1.092219606381511499e+00 nan 1.283318435315461414e-01 1.778373918767385820e-01 1.444626501844889832e+00 2.569392316621812888e+00 1.300488522108718570e+00 3.080064077469995887e+00 5.592926361639453114e-01 8.123565086034389982e-01 1.294920043169323964e+00 1.220656890469130840e+00 5.409005611620599785e-01 4.503579725661225330e-01
5.100000000000000000e+05 nan nan nan nan nan nan 1.288163597485834089e-01 nan 1.408490574337429191e+00 nan 1.094399618986748424e+00 nan 1.284304176302317191e-01 1.787138135311224230e-01 1.444697502537650280e+00 2.569945223953794766e+00 1.322212083682941852e+00 3.097797561008752698e+00 5.638848914453564731e-01 8.330156606179158763e-01 1.304373983082622646e+00 1.235457327416989326e+00 5.415419849988915013e-01 4.519836574946168861e-01
5.200000000000000000e+05 nan nan nan nan nan nan 1.285212154760806413e-01 nan 1.408689726865593794e+00 nan 1.096086404977930417e+00 nan 1.280917155901057924e-01 1.787997155894260060e-01 1.445618960909005990e+00 2.573068029038776849e+00 1.319762405628162494e+00 3.095844193433285430e+00 5.679745182744845300e-01 8.533874840108651716e-01 1.311431681086466128e+00 1.247080633435480479e+00 5.461528011872452959e-01 4.512114889364738923e-01
5.300000000000000000e+05 nan nan nan nan nan nan 1.284251995376855804e-01 nan 1.410458704866174973e+00 nan 1.095501316461781727e+00 nan 1.282901125698131806e-01 1.780211220253122006e-01 1.448322625728161395e+00 2.576899994811640227e+00 1.322236699806874416e+00 3.103561305146738114e+00 5.727910081185907387e-01 8.744608788695458212e-01 1.318760203617144855e+00 1.260518413164943841e+00 5.462408682781152436e-01 4.528159677045707210e-01
5.400000000000000000e+05 nan nan nan nan nan nan 1.283556400190235536e-01 nan 1.410958174401784504e+00 nan 1.100399013689222771e+00 nan 1.288668250770875490e-01 1.788442588388207410e-01 1.449465992261427472e+00 2.584986299559497436e+00 1.323904036644599103e+00 3.123315753335907718e+00 5.771594344410218014e-01 8.967005402323934282e-01 1.327391054069035903e+00 1.269990199661529484e+00 5.484195468934920381e-01 4.577783497265769941e-01
5.500000000000000000e+05 nan nan nan nan nan nan 1.285280769797445544e-01 nan 1.411158716863444296e+00 nan 1.092952319721893328e+00 nan 1.275757769985567391e-01 1.789081565204241886e-01 1.450660096215888428e+00 2.593723892079040638e+00 1.333378113756583661e+00 3.122746164391040136e+00 5.805716257487254506e-01 9.178511561185146439e-01 1.334178604342439955e+00 1.285112388943379313e+00 5.509541644511699587e-01 4.594795764592731757e-01
5.600000000000000000e+05 nan nan nan nan nan nan 1.290140778995059745e-01 nan 1.412279749371495585e+00 nan 1.096806710415252351e+00 nan 1.281121134702019049e-01 1.791530362135319021e-01 1.450552847957670366e+00 2.586698386979233710e+00 1.328601331909882832e+00 3.129358006780515122e+00 5.847119621457043115e-01 9.394990921154345864e-01 1.338288555075401787e+00 1.296532391618865132e+00 5.524238143256468003e-01 4.596375585915709050e-01
5.700000000000000000e+05 nan nan nan nan nan nan 1.290290602872136705e-01 nan 1.411743384012356106e+00 nan 1.092768968686117059e+00 nan 1.284734106654180918e-01 1.789641082863425992e-01 1.451225160572541029e+00 2.591928684322786669e+00 1.344693849639833072e+00 3.142205148716297636e+00 5.886262974432355799e-01 9.617271700010178170e-01 1.348180927626052128e+00 1.307080915334960070e+00 5.577749042723091355e-01 4.608502794040887918e-01
5.800000000000000000e+05 nan nan nan nan nan nan 1.287872654769540159e-01 nan 1.413437000511060360e+00 nan 1.095782542672678606e+00 nan 1.281414611478183530e-01 1.796570783503540214e-01 1.449832841297954644e+00 2.586858060827791128e+00 1.336874552982452169e+00 3.143639302233290689e+00 5.922812524828536818e-01 9.800639077572327329e-01 1.353524923151310899e+00 1.319528017360716010e+00 5.603819008872392704e-01 4.618273474194552475e-01
5.900000000000000000e+05 nan nan nan nan nan nan 1.287543952610331333e-01 nan 1.412672904231163873e+00 nan 1.099628735580211014e+00 nan 1.283158248251375366e-01 1.796076254842361719e-01 1.451158064074954179e+00 2.597368055634672324e+00 1.354373655433781964e+00 3.145516681839555240e+00 5.956803164447255217e-01 1.004295066930072311e+00 1.359568055474056125e+00 1.336571999753979778e+00 5.636390410558412833e-01 4.643568019636902244e-01
6.000000000000000000e+05 nan nan nan nan nan nan 1.288788805837729201e-01 nan 1.414192891168938981e+00 nan 1.099586809030695722e+00 nan 1.285344279903043174e-01 1.793780970889642390e-01 1.454336651291308069e+00 2.601159470292770948e+00 1.369031582775404043e+00 3.153915460023696937e+00 5.994610769277229911e-01 1.022656702470140955e+00 1.367994793393239927e+00 1.344780295907162415e+00 5.597115743972359558e-01 4.710663948267722612e-01
6.100000000000000000e+05 nan nan nan nan nan nan 1.286973588044830197e-01 nan 1.413942710985701012e+00 nan 1.100001649961508621e+00 nan 1.283135324589760873e-01 1.799766073273659228e-01 1.456474170901267851e+00 2.611143245519483180e+00 1.358313436151068698e+00 3.157758837874979463e+00 6.032166022119305193e-01 1.045251412308122907e+00 1.375350926903979865e+00 1.360829682795193118e+00 5.613021029366201953e-01 4.700450490467389386e-01
6.200000000000000000e+05 nan nan nan nan nan nan 1.284273584820173342e-01 nan 1.414228337599409802e+00 nan 1.099801584719803271e+00 nan 1.284890093479010287e-01 1.792682968944433186e-01 1.456014496495519284e+00 2.605906033184834492e+00 1.381750944740605336e+00 3.155270235880140994e+00 6.059424318967682188e-01 1.066008715145471797e+00 1.381927609613435637e+00 1.374742544965756874e+00 5.662210300094990822e-01 4.703702649625057797e-01
6.300000000000000000e+05 nan nan nan nan nan nan 1.287174854799481294e-01 nan 1.414697770221194251e+00 nan 1.098381514017086946e+00 nan 1.286883814961974903e-01 1.793322477235946566e-01 1.459243832702757926e+00 2.605832690494034320e+00 1.382690964913527498e+00 3.171755191411532060e+00 6.091392159447615029e-01 1.086073997605079500e+00 1.389399167210073616e+00 1.385969769665898355e+00 5.641875997073562132e-01 4.745757675291969457e-01
6.400000000000000000e+05 nan nan nan nan nan nan 1.284418346025418545e-01 nan 1.414596966640537801e+00 nan 1.100652976380460002e+00 nan 1.281661617791158281e-01 1.797844887067313324e-01 1.461061553235524668e+00 2.614527898709630538e+00 1.386776491687076174e+00 3.167477888957685561e+00 6.119068878315566673e-01 1.105567573420054739e+00 1.393990538838649318e+00 1.402209107268477251e+00 5.712771283134727707e-01 4.766913244260465032e-01
6.500000000000000000e+05 nan nan nan nan nan nan 1.286790025037479468e-01 nan 1.413441230916484326e+00 nan 1.100062219153871812e+00 nan 1.279735214003739630e-01 1.802288817202097049e-01 1.462104124379798309e+00 2.619345047494795242e+00 1.390640212021037270e+00 3.172241777621022329e+00 6.153804050424742655e-01 1.124555046222732724e+00 1.401762096114569811e+00 1.414955970335058932e+00 5.788625608076515272e-01 4.779012260665879697e-01
6.600000000000000000e+05 nan nan nan nan nan nan 1.287796976524610559e-01 nan 1.414619744438468274e+00 nan 1.097355404656019662e+00 nan 1.286897108582284177e-01 1.794447740864356378e-01 1.463144947794603468e+00 2.615673663397282578e+00 1.402270724512331368e+00 3.186306553275991771e+00 6.182012344568612594e-01 1.145384822753219067e+00 1.408718637301449750e+00 1.429146395199573760e+00 5.762018539744893086e-01 4.786617738200973915e-01
6.700000000000000000e+05 nan nan nan nan nan nan 1.287071954149517639e-01 nan 1.416771865828535981e+00 nan 1.101924272018518947e+00 nan 1.285568778774816567e-01 1.802585860976336218e-01 1.464095867915529592e+00 2.617504953887572761e+00 1.388183962373186420e+00 3.185475834053039357e+00 6.213667646433507219e-01 1.165854204698432373e+00 1.414994100632098739e+00 1.441756916647389586e+00 5.790519607430184568e-01 4.811570203728848805e-01
6.800000000000000000e+05 nan nan nan nan nan nan 1.286322686899183110e-01 nan 1.415250802569769206e+00 nan 1.102013670080031371e+00 nan 1.284763003434981898e-01 1.795548415226178862e-01 1.466085212581408115e+00 2.611785298790505472e+00 1.397430725205342172e+00 3.182337249412708680e+00 6.244315160820612665e-01 1.184255379979734402e+00 1.419714069290176850e+00 1.448555187273818490e+00 5.780494699381663048e-01 4.835864642888836329e-01
6.900000000000000000e+05 nan nan nan nan nan nan 1.287038173430232746e-01 nan 1.416048538751481178e+00 nan 1.102649447046886833e+00 nan 1.285020690042674718e-01 1.794660505590641719e-01 1.469759732336046287e+00 2.614025716532745403e+00 1.398229553315459173e+00 3.195916067920296477e+00 6.264430368450912834e-01 1.203902179877182732e+00 1.426072219617390946e+00 1.464844791154753523e+00 5.815076104009356817e-01 4.843880967218510136e-01
7.000000000000000000e+05 nan nan nan nan nan nan 1.284725325870049173e-01 nan 1.415510151928020877e+00 nan 1.103318375283311115e+00 nan 1.286058653664781670e-01 1.806291235364042846e-01 1.470749015651742209e+00 2.615136855639824010e+00 1.397351969395084881e+00 3.198658168172170413e+00 6.303614502001722020e-01 1.220937916323336481e+00 1.432293845322610837e+00 1.480850021060082566e+00 5.840635199681110112e-01 4.863137886909228991e-01
7.100000000000000000e+05 nan nan nan nan nan nan 1.289287392789262299e-01 nan 1.416728412516099045e+00 nan 1.102030749876801163e+00 nan 1.284734519807343989e-01 1.801269751258814666e-01 1.471039106848119449e+00 2.628530924008032343e+00 1.395888167148814363e+00 3.216476321342196520e+00 6.325048454716949431e-01 1.242200956715589610e+00 1.437955272166281828e+00 1.492337492937303889e+00 5.874826982146160725e-01 4.882692461723408539e-01
7.200000000000000000e+05 nan nan nan nan nan nan 1.287686027177930015e-01 nan 1.416911209257276649e+00 nan 1.105384518718790954e+00 nan 1.288002847692460706e-01 1.799027151596561680e-01 1.472623300833116433e+00 2.623334239180314942e+00 1.408354052032156245e+00 3.214972944634274743e+00 6.350651102457038899e-01 1.262984630560394894e+00 1.442718933235374923e+00 1.505615736036044483e+00 5.868704034524128144e-01 4.927153700935235636e-01
7.300000000000000000e+05 nan nan nan nan nan nan 1.288910797331446756e-01 nan 1.416951222943236388e+00 nan 1.103041510814155357e+00 nan 1.285410948385077856e-01 1.806372856728273857e-01 1.469407254801385676e+00 2.627798710918807679e+00 1.410060722861194993e+00 3.227909507533203826e+00 6.381705765265671682e-01 1.281645506656523992e+00 1.448894317905176532e+00 1.520136946675548106e+00 5.916194232041306345e-01 4.911830641420280585e-01
7.400000000000000000e+05 nan nan nan nan nan nan 1.288188582356813439e-01 nan 1.417369389724365103e+00 nan 1.106029278919937964e+00 nan 1.284674533682618747e-01 1.802500513489121714e-01 1.468396371419225854e+00 2.618782414583989748e+00 1.409407048164970089e+00 3.226974608219569607e+00 6.408164127811278865e-01 1.297508034694276002e+00 1.453782113358234707e+00 1.534178710589787942e+00 5.872259745645920237e-01 4.964461025542533656e-01
7.500000000000000000e+05 nan nan nan nan nan nan 1.287377207717668171e-01 nan 1.418855487259158110e+00 nan 1.108296712729612166e+00 nan 1.280722326425028368e-01 1.802786931785846092e-01 1.470719623687900768e+00 2.624703945449306186e+00 1.404748305096642724e+00 3.232277275544572781e+00 6.432623883469108517e-01 1.314331640915467947e+00 1.460436883473729353e+00 1.550060354943074925e+00 5.947800420873342597e-01 4.944521654771619756e-01
7.600000000000000000e+05 nan nan nan nan nan nan 1.288387406601618212e-01 nan 1.416934059579205707e+00 nan 1.113001322009179672e+00 nan 1.285480791128211508e-01 1.805154176987286974e-01 1.472895163350938175e+00 2.635370814837219022e+00 1.419395769714604016e+00 3.239556012751608982e+00 6.460798086208427993e-01 1.337903496783820811e+00 1.466525273701102305e+00 1.562487185126624878e+00 5.944148063448757568e-01 4.935462623608614652e-01
7.700000000000000000e+05 nan nan nan nan nan nan 1.290710335392514507e-01 nan 1.416411276025916433e+00 nan 1.103707189708448722e+00 nan 1.283559726416864666e-01 1.801788039646226025e-01 1.471654664676353308e+00 2.634655624124186968e+00 1.416033220770718470e+00 3.238900782444966264e+00 6.483079380743884679e-01 1.354055917296412392e+00 1.472135923535120128e+00 1.580209881241151582e+00 5.980777957322545024e-01 5.008627577159799893e-01
7.800000000000000000e+05 nan nan nan nan nan nan 1.286002705848176275e-01 nan 1.418166385609578750e+00 nan 1.115515223958563951e+00 nan 1.285574973559331369e-01 1.802604696847154853e-01 1.473284379152150381e+00 2.633303082133843898e+00 1.425166018801397261e+00 3.251535827554707048e+00 6.503346998679578883e-01 1.372308099963496009e+00 1.478790885762663931e+00 1.589336509323761915e+00 5.972922595473419971e-01 5.009941786586893375e-01
7.900000000000000000e+05 nan nan nan nan nan nan 1.287790930068965223e-01 nan 1.417551826085736710e+00 nan 1.108818339183907487e+00 nan 1.283360340127568944e-01 1.801922098405199790e-01 1.472597946422406157e+00 2.642637771337967845e+00 1.429413246932695447e+00 3.258031500107390066e+00 6.530885359276445978e-01 1.393104132770963677e+00 1.481896072786784702e+00 1.600974793655970618e+00 6.020594834750021551e-01 5.049159959441027468e-01
8.000000000000000000e+05 nan nan nan nan nan nan 1.289996019164995344e-01 nan 1.418061925872371676e+00 nan 1.115978873713005637e+00 nan 1.285723343764978155e-01 1.809886790370370535e-01 1.475201561050233368e+00 2.636784605250559910e+00 1.433158941557759025e+00 3.257912948302009504e+00 6.553647446053794123e-01 1.406519051969203904e+00 1.489433951348918539e+00 1.614232945763838245e+00 6.074437989003804717e-01 5.083685404081321746e-01
8.100000000000000000e+05 nan nan nan nan nan nan 1.289695779116900864e-01 nan 1.418447644847042666e+00 nan 1.109986267125056880e+00 nan 1.284874018967311626e-01 1.802526057387353886e-01 1.474075545472857129e+00 2.636484436239288520e+00 1.439831060779410254e+00 3.247260700186330951e+00 6.580127335862346882e-01 1.424079013995842136e+00 1.495079706384498719e+00 1.626781855151268941e+00 6.038311070021663562e-01 5.121242634971551189e-01
8.200000000000000000e+05 nan nan nan nan nan nan 1.288265821910595521e-01 nan 1.417436619372875128e+00 nan 1.110425604641338326e+00 nan 1.284978966714614701e-01 1.809407739421303174e-01 1.474951978495872229e+00 2.641221938326265395e+00 1.430594659810721314e+00 3.251139644178681287e+00 6.594593536986671500e-01 1.441032342015444057e+00 1.497750555252315596e+00 1.642619592601044953e+00 6.098422486390880914e-01 5.120032759399023581e-01
8.300000000000000000e+05 nan nan nan nan nan nan 1.282974906224413902e-01 nan 1.417379881425843369e+00 nan 1.114669377311606979e+00 nan 1.284774743349093029e-01 1.810381386530082182e-01 1.476090686019598808e+00 2.648383538737976828e+00 1.437031647857276884e+00 3.249884112006222292e+00 6.611696701237637086e-01 1.460983059931481920e+00 1.502477027310697988e+00 1.651680595079454861e+00 6.095342847221303373e-01 5.120512652406304932e-01
8.400000000000000000e+05 nan nan nan nan nan nan 1.292769318877230178e-01 nan 1.418651763685765177e+00 nan 1.113095553024975759e+00 nan 1.285675023364813430e-01 1.814872264469542529e-01 1.476673849295735197e+00 2.644865103972236398e+00 1.454620515366219946e+00 3.254488735122771370e+00 6.630542607663837407e-01 1.478075352751542892e+00 1.508589262628987626e+00 1.668919831012594557e+00 6.130078599665693684e-01 5.163796243603769875e-01
8.500000000000000000e+05 nan nan nan nan nan nan 1.288748521358481780e-01 nan 1.417464879735500505e+00 nan 1.109292888153817769e+00 nan 1.285453618403984422e-01 1.805770820138676014e-01 1.478092855985806198e+00 2.653431042070709900e+00 1.458394754506886715e+00 3.254212869601423197e+00 6.659435350798024178e-01 1.494454552123730240e+00 1.513382442906290537e+00 1.681479835805458789e+00 6.096715330412472156e-01 5.152254115309247151e-01
8.600000000000000000e+05 nan nan nan nan nan nan 1.290574145658563709e-01 nan 1.415746760131288084e+00 nan 1.112751221285234404e+00 nan 1.285555958903682183e-01 1.817497155957596422e-01 1.478819716015447483e+00 2.644610951455493186e+00 1.459590796567384441e+00 3.264496886497610717e+00 6.671519819887216096e-01 1.512827597576284600e+00 1.519405154379551703e+00 1.692553204659725363e+00 6.090428987638460967e-01 5.148646392359083057e-01
8.700000000000000000e+05 nan nan nan nan nan nan 1.290673871272058904e-01 nan 1.417345860429087168e+00 nan 1.114965333572788264e+00 nan 1.289070639276378161e-01 1.817984532807244702e-01 1.477595238940434541e+00 2.643673057498435064e+00 1.465832996406884137e+00 3.261064766811881732e+00 6.693324217370438811e-01 1.529967123235223880e+00 1.524394098033289513e+00 1.704569932693962730e+00 6.086020625022300345e-01 5.185424441717657595e-01
8.800000000000000000e+05 nan nan nan nan nan nan 1.286309155834469975e-01 nan 1.416957323417956660e+00 nan 1.112584259472352288e+00 nan 1.287965322650435895e-01 1.817692467317087446e-01 1.478900930053879348e+00 2.649541178338873149e+00 1.476591533532767730e+00 3.264949777541241271e+00 6.708271664968143977e-01 1.546718085847834434e+00 1.527980936459928163e+00 1.718175118142755808e+00 6.157664290043832755e-01 5.178593046810661127e-01
8.900000000000000000e+05 nan nan nan nan nan nan 1.292469297509722392e-01 nan 1.417742708990801459e+00 nan 1.114630135440209724e+00 nan 1.283502819824065000e-01 1.820760717294191977e-01 1.478947417001152953e+00 2.649963902962619411e+00 1.473333010047505054e+00 3.272635638249494328e+00 6.727145975248219889e-01 1.563785296756762477e+00 1.533313092646083842e+00 1.727284352134039080e+00 6.196441906931816623e-01 5.174176069315621351e-01
9.000000000000000000e+05 nan nan nan nan nan nan 1.288313643896785154e-01 nan 1.418303092762118967e+00 nan 1.115047398778501231e+00 nan 1.281235398225263056e-01 1.821606695710187296e-01 1.481902008671343030e+00 2.658559639171434785e+00 1.488119363821059027e+00 3.290834581436160811e+00 6.743408567758208960e-01 1.575672219943473396e+00 1.537385602853831301e+00 1.741776964623356516e+00 6.155371397374196363e-01 5.237521408252476807e-01
9.100000000000000000e+05 nan nan nan nan nan nan 1.284446668019974536e-01 nan 1.417213368327850276e+00 nan 1.120886182161397127e+00 nan 1.286607863495156379e-01 1.821879167318826431e-01 1.481616740087940087e+00 2.670284190611050601e+00 1.490076743316948393e+00 3.282449703839364297e+00 6.764408715090471924e-01 1.590637472236761552e+00 1.542329958402084644e+00 1.749061527307311792e+00 6.178579513440809468e-01 5.287389926433292420e-01
9.200000000000000000e+05 nan nan nan nan nan nan 1.289445367109816887e-01 nan 1.417672640941220363e+00 nan 1.115905482953915895e+00 nan 1.292023169476411992e-01 1.819782280428398624e-01 1.479604616776973858e+00 2.656539591588190863e+00 1.483207501839955755e+00 3.274362222942892142e+00 6.777085396931653571e-01 1.606541195923384180e+00 1.547394137520188950e+00 1.763284014725012172e+00 6.191622049764013980e-01 5.271616236511832421e-01
9.300000000000000000e+05 nan nan nan nan nan nan 1.286839401127092830e-01 nan 1.416386644105464443e+00 nan 1.116831118844816562e+00 nan 1.285328090911992405e-01 1.821349946049806989e-01 1.478388835992266337e+00 2.644664513205410294e+00 1.508836734485545561e+00 3.278144717248727691e+00 6.791364289781004482e-01 1.624372070042807037e+00 1.552174037658520023e+00 1.773456959919069265e+00 6.238783218594200486e-01 5.307656748224559573e-01
9.400000000000000000e+05 nan nan nan nan nan nan 1.291673386923601896e-01 nan 1.418767048527749264e+00 nan 1.118899384426953914e+00 nan 1.286873740040071767e-01 1.819968903939951643e-01 1.476842870406641639e+00 2.664703396015778658e+00 1.505962898052161547e+00 3.274163874250311412e+00 6.809162050984387538e-01 1.641326178105833922e+00 1.556694911369593370e+00 1.783686761226576323e+00 6.230120673335122206e-01 5.295730658545153569e-01
9.500000000000000000e+05 nan nan nan nan nan nan 1.290944427995316945e-01 nan 1.417768542240541052e+00 nan 1.115492538606314810e+00 nan 1.285312281888362773e-01 1.827373735517014153e-01 1.479293016429035434e+00 2.670800775312792918e+00 1.512216230939942729e+00 3.284315728548381053e+00 6.822212892907255632e-01 1.655440094900345160e+00 1.559894764825231928e+00 1.799709863124090203e+00 6.259642513518557383e-01 5.370844840772477369e-01
9.600000000000000000e+05 nan nan nan nan nan nan 1.295285062885312699e-01 nan 1.417324633970361791e+00 nan 1.109872549251129881e+00 nan 1.287827415180661517e-01 1.821205673232583477e-01 1.478757798336946649e+00 2.664110327819696700e+00 1.528383960070103686e+00 3.279018172139075205e+00 6.840527513151279937e-01 1.674950490427815408e+00 1.568414194540761031e+00 1.808446794313171235e+00 6.279063422313114762e-01 5.366203399159232834e-01
9.700000000000000000e+05 nan nan nan nan nan nan 1.295393204384666375e-01 nan 1.416243096002126833e+00 nan 1.115394969748763287e+00 nan 1.282776468189624208e-01 1.824685157282431303e-01 1.481741364397472394e+00 2.659236158556950613e+00 1.521624002581803081e+00 3.281191044533349643e+00 6.852827490260657850e-01 1.687966160469710486e+00 1.572290113064786166e+00 1.820678138177591165e+00 6.298766657340472142e-01 5.381000177025014874e-01
9.800000000000000000e+05 nan nan nan nan nan nan 1.291199642565906969e-01 nan 1.418193659506439941e+00 nan 1.116500241373165725e+00 nan 1.283278684068655251e-01 1.827821123295549910e-01 1.482311995912382274e+00 2.653490139395705771e+00 1.525075370920730977e+00 3.286632005461768813e+00 6.862961493798266366e-01 1.705835644917212290e+00 1.578683108203777108e+00 1.832416179194292782e+00 6.311999149712498314e-01 5.410716235944690311e-01
9.900000000000000000e+05 nan nan nan nan nan nan 1.297900965145416252e-01 nan 1.417165868238101423e+00 nan 1.114660761752490625e+00 nan 1.285961231842577546e-01 1.827232712313204277e-01 1.482906973802956774e+00 2.661381165515953828e+00 1.523538152759992714e+00 3.292548585505878034e+00 6.891102400958487584e-01 1.716346436482996340e+00 1.579046390226387375e+00 1.842183312514670490e+00 6.339750830145014504e-01 5.444321973501814460e-01
1.000000000000000000e+06 nan nan nan nan nan nan 1.290752466785246300e-01 nan 1.418392158087590449e+00 nan 1.115980165687574299e+00 nan 1.285467829996228828e-01 1.821791447942104070e-01 1.482429906340489323e+00 2.669947824758795996e+00 1.524155185281988123e+00 3.286330803175815163e+00 6.898552589021488268e-01 1.736304999099044677e+00 1.586975797240109731e+00 1.856512623978309851e+00 6.378415623674200674e-01 5.436877559461621434e-01
