# Supplementary material for: Three learning stages and accuracy–efficiency tradeoff of restricted Boltzmann machines
Source: Nat Commun. 2022 Sep 17;13:5474. doi: 10.1038/s41467-022-33126-x (PMC9482660; doi:10.1038/s41467-022-33126-x)
Supplement: Supplementary file 3 — Source Data [file 41467_2022_33126_MOESM3_ESM.zip › source_data/Fig4e-tau_theta.dat]

# \tau_\theta
# column label: number_of_hidden_units
# training_epoch N=32 N=256 N=1024
0.000000000000000000e+00 1.000446082342110854e+00 1.003203888409846423e+00 1.012564228475815176e+00
1.000000000000000000e+00 1.000408651922991110e+00 1.003895675405604093e+00 1.010053540246133030e+00
2.000000000000000000e+00 1.000766962527215975e+00 1.121450031716632045e+00 1.009784704794766341e+00
4.000000000000000000e+00 1.156165861211168489e+00 1.004476680883297668e+00 1.009770471886582532e+00
7.000000000000000000e+00 1.000401256475577982e+00 1.002473021797152697e+00 1.010372896774921259e+00
1.000000000000000000e+01 9.998653133719684893e-01 1.002312016465014777e+00 1.011045439806725454e+00
1.300000000000000000e+01 9.996681632331809730e-01 1.002446700711691285e+00 1.010492604711792586e+00
1.600000000000000000e+01 1.000138275951522937e+00 nan 1.010956237793626533e+00
2.000000000000000000e+01 1.000182606039751620e+00 1.002946491072130852e+00 1.011861197560959491e+00
2.500000000000000000e+01 nan 1.002861695782064411e+00 1.013923000927757334e+00
3.000000000000000000e+01 9.999316353890409514e-01 1.003468734709924925e+00 1.022418588353739111e+00
4.000000000000000000e+01 1.000056294921326083e+00 1.006674201781823319e+00 4.302612399280983269e+00
5.500000000000000000e+01 9.999944805976509477e-01 1.531809578635379365e+00 6.436759714019612666e+00
7.000000000000000000e+01 9.997999316381719348e-01 4.482864676993055575e+00 1.879800000853479602e+01
1.000000000000000000e+02 1.000181960199751030e+00 1.121268886831269818e+01 3.397250618122686205e+01
1.300000000000000000e+02 1.000259608913875331e+00 1.574522544452531214e+01 2.832121268935460989e+01
1.600000000000000000e+02 1.000380069125523130e+00 2.317598852522684183e+01 3.481932383618627824e+01
2.000000000000000000e+02 1.000008923767659930e+00 3.366440888472146042e+01 5.362500974876696347e+01
2.400000000000000000e+02 9.999125851170269641e-01 3.942532467628831938e+01 5.542227406311997129e+01
3.000000000000000000e+02 1.000026591675091225e+00 4.463937992245331543e+01 7.507609776867340656e+01
4.000000000000000000e+02 1.001093397337718072e+00 5.945828375187326742e+01 8.769773716486224657e+01
5.500000000000000000e+02 1.412981061612745171e+00 9.543957948719555873e+01 1.310513024844778158e+02
7.000000000000000000e+02 1.677710075439278414e+00 1.014456287168691659e+02 1.658275687922935049e+02
1.000000000000000000e+03 5.167457434101282665e+00 1.156576170541174662e+02 2.514295636870499493e+02
1.300000000000000000e+03 2.626734504926860225e+01 1.519187937379166158e+02 2.049766184813272503e+02
1.600000000000000000e+03 7.835805105448797292e+01 1.963558170969903358e+02 2.034593463708572472e+02
2.000000000000000000e+03 1.937996892294078464e+02 2.192890902711847900e+02 3.078861708281725669e+02
2.400000000000000000e+03 5.673820775363950588e+02 2.980775014285270004e+02 3.991249454648097981e+02
3.000000000000000000e+03 9.329971405119918018e+02 3.183140562350287723e+02 7.422352171413359656e+02
4.000000000000000000e+03 1.364315169424429314e+03 3.541013939681837996e+02 4.774357669002865237e+02
5.500000000000000000e+03 1.130665025403056688e+03 3.869914625613556041e+02 6.545849571875804713e+02
7.000000000000000000e+03 1.099507824737552937e+03 4.828019101197638179e+02 8.950374355226658736e+02
1.000000000000000000e+04 7.034179373187154169e+02 7.775643365343845517e+02 1.092220479232568096e+03
1.300000000000000000e+04 6.359043749198900741e+02 6.570660543802409848e+02 2.686048754789710529e+03
1.600000000000000000e+04 1.411863443871088975e+03 1.510982150792070343e+03 8.539260321320197136e+02
2.000000000000000000e+04 1.581869560948479375e+03 1.214426531933362412e+03 3.159461236243860640e+03
2.200000000000000000e+04 1.707212236368659205e+03 1.180799148223413113e+03 1.967971127749972084e+03
2.400000000000000000e+04 1.405116501719896632e+03 9.105137172033222441e+02 2.671802730987046289e+03
2.700000000000000000e+04 1.424903107277771824e+03 1.454541194786024789e+03 nan
3.000000000000000000e+04 2.395810684396690249e+03 9.718986157791290452e+02 2.084789037154764173e+03
3.300000000000000000e+04 1.721173071941363560e+03 1.079374416989601059e+03 2.765506127053557520e+03
3.700000000000000000e+04 1.354528892027681422e+03 1.106534126705950484e+03 2.388616074492412281e+03
4.000000000000000000e+04 nan 1.319642643343087684e+03 1.689575303929662596e+03
