# Supplementary material for: Three learning stages and accuracy–efficiency tradeoff of restricted Boltzmann machines
Source: Nat Commun. 2022 Sep 17;13:5474. doi: 10.1038/s41467-022-33126-x (PMC9482660; doi:10.1038/s41467-022-33126-x)
Supplement: Supplementary file 3 — Source Data [file 41467_2022_33126_MOESM3_ESM.zip › source_data/Fig2c-Delta_theta.dat]

# \Delta_\theta
# column label: panel_index,number_of_visible_units
# training_epoch 0,M=16 0,M=20 0,M=24 0,M=28 1,M=16 1,M=20 1,M=24 1,M=28 2,M=16 2,M=20 2,M=24 2,M=28
0.000000000000000000e+00 2.449991287444754029e+00 2.962087668297597176e+00 3.403526155830273403e+00 3.743233913462884921e+00 7.163066018968846649e+00 9.109437452265781943e+00 1.103316473615190851e+01 1.267120598030555989e+01 9.586455706232802854e+00 1.227252832444066577e+01 1.462987740982016405e+01 1.704177860773503284e+01
1.000000000000000000e+00 1.758347999283070617e+00 2.090144539577813099e+00 2.389391172260832086e+00 2.618472738236246933e+00 5.082159416788791795e+00 6.562800971843732789e+00 8.000010943138722297e+00 9.254959907375779338e+00 6.691447006211490134e+00 8.677821686500879039e+00 1.038348728800621679e+01 1.226675974058175278e+01
2.000000000000000000e+00 1.412211669381759460e+00 1.657888488755010714e+00 1.896210648447246738e+00 2.081645441213063386e+00 4.015458432730516947e+00 5.275921025352099392e+00 6.499281363480207574e+00 7.600222087085711564e+00 5.179772737800270477e+00 6.824777732560834309e+00 8.251641139584371842e+00 9.886884951380725539e+00
4.000000000000000000e+00 1.083899322072184646e+00 1.243675542354018004e+00 1.412261513866771567e+00 1.551885433293670236e+00 2.907459016709577959e+00 3.900009627258012479e+00 4.877164885892486978e+00 5.794639293918960377e+00 3.541639863317735060e+00 4.766488205817553947e+00 5.848747124452423840e+00 7.155829802681739515e+00
7.000000000000000000e+00 9.030337011874725039e-01 9.971087147719991384e-01 1.108531866148991796e+00 1.206426620171775266e+00 2.159707761497045464e+00 2.911939152357502447e+00 3.670724144492322871e+00 4.406150587152390052e+00 2.358664057464237018e+00 3.199633056732595016e+00 3.956988324764293630e+00 4.911380361435388586e+00
1.000000000000000000e+01 8.380594908632463813e-01 8.981983202903751629e-01 9.757901505380797147e-01 1.048165174694815516e+00 1.813722291862486902e+00 2.422116014557972985e+00 3.041178386823997215e+00 3.659464662273870683e+00 1.764893909032170694e+00 2.373161305185253589e+00 2.927967018518539355e+00 3.635663253985504717e+00
1.300000000000000000e+01 8.112663664964120391e-01 8.531051329155306950e-01 9.099825173438442771e-01 9.655702231204802422e-01 1.636137498387514544e+00 2.155939208058781364e+00 2.686410506461128112e+00 3.224334649741284586e+00 1.429774294387250011e+00 1.898088863057440179e+00 2.324560743025942067e+00 2.863298816793718338e+00
1.600000000000000000e+01 8.000033384832587746e-01 8.313955144509183048e-01 8.756340394338490984e-01 9.199527535925089428e-01 1.539222435683004875e+00 2.004175535362970439e+00 2.477981531042397823e+00 2.960697134362181959e+00 1.227421642432213078e+00 1.609121098068117872e+00 1.956062019648483474e+00 2.382904132241765005e+00
2.000000000000000000e+01 7.940725587052128720e-01 8.182929506135184772e-01 8.530466849795803608e-01 8.871183168914857919e-01 1.471274508336315234e+00 1.893806810689851350e+00 2.323301261215431346e+00 2.762826850099812326e+00 1.068640654237987819e+00 1.381168771940291196e+00 1.667345290841853567e+00 2.005719866196697510e+00
2.500000000000000000e+01 7.917571940913692430e-01 8.123774313065126318e-01 8.404420782414188107e-01 8.688712100853560605e-01 1.432969617583074395e+00 1.828997537305417698e+00 2.230627762085636512e+00 2.641126390823872683e+00 9.602820878033867524e-01 1.227295116986089951e+00 1.477065939313100928e+00 1.758079858373739368e+00
3.000000000000000000e+01 7.910707208325902240e-01 8.106312403560782531e-01 8.356059091635674729e-01 8.614391096249438551e-01 1.416757383853204377e+00 1.800106626553986233e+00 2.189319408729462513e+00 2.585831120311854914e+00 9.025204999656899485e-01 1.146746072250309778e+00 1.378681400654896194e+00 1.631456662787898138e+00
3.500000000000000000e+01 7.909180005942844094e-01 8.101208551276745107e-01 8.336609447927820771e-01 8.583727568075613101e-01 1.409680954113538220e+00 1.787189693049169303e+00 2.170693232063892086e+00 2.560374438049003665e+00 8.698223635250148522e-01 1.102009775691198401e+00 1.325993288484167865e+00 1.564243241719250666e+00
4.000000000000000000e+01 7.908785485014035999e-01 8.100473200229465487e-01 8.328833541525024753e-01 8.569058503892381662e-01 1.406388010725551307e+00 1.781204166905328012e+00 2.162192968599344844e+00 2.548547881488329558e+00 8.510776243108161276e-01 1.076273654841779059e+00 1.296608731743115639e+00 1.527254741699402896e+00
4.500000000000000000e+01 7.908105388257589130e-01 8.100175661312732922e-01 8.324898278963075438e-01 8.562804270912220961e-01 1.404711560186387986e+00 1.778258426284966109e+00 2.158168540617192654e+00 2.543117517686626083e+00 8.397252874983408555e-01 1.061027796815635416e+00 1.279786191015076735e+00 1.506423808059047520e+00
5.000000000000000000e+01 7.907698973948477095e-01 8.099782963284045678e-01 8.323230154861096519e-01 8.560629141645026419e-01 1.403627177282843475e+00 1.776710487540611894e+00 2.156288114328825056e+00 2.540444862449172891e+00 8.329298232527151402e-01 1.051839852883941662e+00 1.270060098171597485e+00 1.494481804925226642e+00
5.500000000000000000e+01 7.907169181722778495e-01 8.099405670647203959e-01 8.322571887096327226e-01 8.559807968465765748e-01 1.402825552754897176e+00 1.775796923279742812e+00 2.155413452294627774e+00 2.539190822147042059e+00 8.285555867740423963e-01 1.046299403786910442e+00 1.264582669862339914e+00 1.487608819045889152e+00
6.000000000000000000e+01 7.906367035918748787e-01 8.099703128465722823e-01 8.322338510730930006e-01 8.559270077910777763e-01 1.402129775156268465e+00 1.775145451970215671e+00 2.154896513276605141e+00 2.538583526208614938e+00 8.258972041812804310e-01 1.042750297159468875e+00 1.261244062496966523e+00 1.483596388452981030e+00
7.000000000000000000e+01 7.905217607482306619e-01 8.099432498470232611e-01 8.321724056135891834e-01 8.558834183891608216e-01 1.400822820352681131e+00 1.774172393853391538e+00 2.154296765521994672e+00 2.538038758911787873e+00 8.231242976275240375e-01 1.038977649530472558e+00 1.258165838600954434e+00 1.479754235757255953e+00
8.000000000000000000e+01 7.904910147044429403e-01 8.098388246259020651e-01 8.321575462223964603e-01 8.558763744619615199e-01 1.399425105574838568e+00 1.773259960369369947e+00 2.153804996700211749e+00 2.537771276153697464e+00 8.218908596694266544e-01 1.037252448831291529e+00 1.256964374183330069e+00 1.478310100605752853e+00
9.000000000000000000e+01 7.903751457749272902e-01 8.098766876978086282e-01 8.321697176363727078e-01 8.558354779574113280e-01 1.398063076924322745e+00 1.772373587775815107e+00 2.153364102600630936e+00 2.537517227652108076e+00 8.211704787069301625e-01 1.036251327743331174e+00 1.256406798580311346e+00 1.477681862242679944e+00
1.000000000000000000e+02 7.902768926592524945e-01 8.098250866335593434e-01 8.321570234513420150e-01 8.558075515385535903e-01 1.396720260858859586e+00 1.771546607847958033e+00 2.152967421237415468e+00 2.537373948532777312e+00 8.205804796901852161e-01 1.035502343786809831e+00 1.255971308995112112e+00 1.477274254305680712e+00
1.100000000000000000e+02 7.901599465270390255e-01 8.097497161988140846e-01 8.321526836880657196e-01 8.558154808735313201e-01 1.395275658002574914e+00 1.770731352319097507e+00 2.152543851063723590e+00 2.537160449619633606e+00 8.200740391071018598e-01 1.034850845633286553e+00 1.255524263032255394e+00 1.476894426225135559e+00
1.200000000000000000e+02 7.900439013409414901e-01 8.097360646546036822e-01 8.321144265154210018e-01 8.558405092010918924e-01 1.394019326026697758e+00 1.769944838330470560e+00 2.152150861793012293e+00 2.537025292623024786e+00 8.195216154781650442e-01 1.034244091396010479e+00 1.255107924304283529e+00 1.476538723276047183e+00
1.300000000000000000e+02 7.899730209172218798e-01 8.097209933782429925e-01 8.320875542780313827e-01 8.557822806964832107e-01 1.392699995172419047e+00 1.769196257143031747e+00 2.151747703797161737e+00 2.536876283939146326e+00 8.188945193249785870e-01 1.033644327823296294e+00 1.254637443697942611e+00 1.476165489144202869e+00
1.400000000000000000e+02 7.899258021087671722e-01 8.096510102111593721e-01 8.321117240124049630e-01 8.557993947120078326e-01 1.391455844663472163e+00 1.768517914441180450e+00 2.151411206243591945e+00 2.536710101989442023e+00 8.183053034035520090e-01 1.033059936364301823e+00 1.254172007207950745e+00 1.475755833256182870e+00
1.500000000000000000e+02 7.898429529369976887e-01 8.096076636186942954e-01 8.320850608187129183e-01 8.557687426983487944e-01 1.390287055551122863e+00 1.767847187246464058e+00 2.151112636697991576e+00 2.536574073848494315e+00 8.175753911629157766e-01 1.032414867191141727e+00 1.253659010706318355e+00 1.475358285104811262e+00
1.600000000000000000e+02 7.896935771387333380e-01 8.095750343938916682e-01 8.320727063800024137e-01 8.557722091309134527e-01 1.389184968300375189e+00 1.767248433351336745e+00 2.150836770525913266e+00 2.536415315700268458e+00 8.168983729303125330e-01 1.031772176574838884e+00 1.253162645982539569e+00 1.474955342109631973e+00
1.700000000000000000e+02 7.896998593822139867e-01 8.096054151384904918e-01 8.320506527101361183e-01 8.557455897708227122e-01 1.388123004677400685e+00 1.766675972273254347e+00 2.150564145217764178e+00 2.536245323128655027e+00 8.161544331671702901e-01 1.031120336105905810e+00 1.252670358650795235e+00 1.474583018655247102e+00
1.800000000000000000e+02 7.895569638337445184e-01 8.095314653889648104e-01 8.320053596702994270e-01 8.557289375436252232e-01 1.387044000509734420e+00 1.766126841349163312e+00 2.150321784499189981e+00 2.536140457681491434e+00 8.154725376370983714e-01 1.030478443866509775e+00 1.252133095666566831e+00 1.474166878350242182e+00
1.900000000000000000e+02 7.894599393764873962e-01 8.095185698762350501e-01 8.320344557760062099e-01 8.557354846840123930e-01 1.386027572983702827e+00 1.765597197276322472e+00 2.150067451715508504e+00 2.536056626720389229e+00 8.148122987178016974e-01 1.029827451048909381e+00 1.251663432041880908e+00 1.473835134896991139e+00
2.000000000000000000e+02 7.894500652234232030e-01 8.094794238965338229e-01 8.320350815475517914e-01 8.556984110729107806e-01 1.385143074175112066e+00 1.765167333051093745e+00 2.149857573018846502e+00 2.535951301450198425e+00 8.141222513443224784e-01 1.029215586292352658e+00 1.251143309899791944e+00 1.473507094963702801e+00
2.200000000000000000e+02 7.892399012911888168e-01 8.094561428999569319e-01 8.319938976435672373e-01 8.556843659525288359e-01 1.383289320234400765e+00 1.764347643690435063e+00 2.149496404674699157e+00 2.535699971200822134e+00 8.126763104399842286e-01 1.027923769423201517e+00 1.250189387262128138e+00 1.472825756181098011e+00
2.400000000000000000e+02 7.891241091115407391e-01 8.093949832015354673e-01 8.319935543589143112e-01 8.556340586203472487e-01 1.381719186974533331e+00 1.763619918425809008e+00 2.149207964797061887e+00 2.535481882369986728e+00 8.113146398424244676e-01 1.026721657973467927e+00 1.249300103776622040e+00 1.472186244203354422e+00
2.600000000000000000e+02 7.889969768761926350e-01 8.093435421798147456e-01 8.319323063631263171e-01 8.556147455431531990e-01 1.380275465875751895e+00 1.762985264852819922e+00 2.148909459788726828e+00 2.535262018626831981e+00 8.099561108949628885e-01 1.025585395461773075e+00 1.248393901187019539e+00 1.471552711212758435e+00
2.800000000000000000e+02 7.887882571185194092e-01 8.093143660888220126e-01 8.318311437215288873e-01 8.555538885834582663e-01 1.379078967058333660e+00 1.762356282822012954e+00 2.148683569156423001e+00 2.535108529996646265e+00 8.086177146611902566e-01 1.024489317745078454e+00 1.247694623073158038e+00 1.470987430030151755e+00
3.000000000000000000e+02 7.887425768482714261e-01 8.092689678140022602e-01 8.318562512717232460e-01 8.554913572503817232e-01 1.378046540545665888e+00 1.761827913863684980e+00 2.148402697521152760e+00 2.534931707770625930e+00 8.072285378725798655e-01 1.023426495988972729e+00 1.246921721908869074e+00 1.470515411148121121e+00
3.200000000000000000e+02 7.885979820874211565e-01 8.092086164049749897e-01 8.318982411295803292e-01 8.554771633699619349e-01 1.377040238515945925e+00 1.761357431193149026e+00 2.148171582552825587e+00 2.534752435502436008e+00 8.059370251114735817e-01 1.022382223203526008e+00 1.246156988969952195e+00 1.470053358530365895e+00
3.400000000000000000e+02 7.884084485137876630e-01 8.092250973987258345e-01 8.318450748771620828e-01 8.554522302935548828e-01 1.376209972089239564e+00 1.760950030628405383e+00 2.147922502506167231e+00 2.534508965186161422e+00 8.047727886274333997e-01 1.021474993391646269e+00 1.245487349239438712e+00 1.469574735135909638e+00
3.600000000000000000e+02 7.883641986302596383e-01 8.091100156603726612e-01 8.317353380829096698e-01 8.554521556642601388e-01 1.375439786405441289e+00 1.760564733874972587e+00 2.147670789123393487e+00 2.534167524215518164e+00 8.035345565293650072e-01 1.020570187217376912e+00 1.244883882684562737e+00 1.469172385520141733e+00
3.800000000000000000e+02 7.882541802403721931e-01 8.090946013126764091e-01 8.317515045846650690e-01 8.554344994661345902e-01 1.374690699072548039e+00 1.760190517724600001e+00 2.147395978452421694e+00 2.533889267165652104e+00 8.023257271704942184e-01 1.019744097528626270e+00 1.244241306937543978e+00 1.468856420159655229e+00
4.000000000000000000e+02 7.881367248173567486e-01 8.090836983275057070e-01 8.317843693014278506e-01 8.553534785411581742e-01 1.374032570470734349e+00 1.759854320334571343e+00 2.147095206632010367e+00 2.533585772699360028e+00 8.012011374791641050e-01 1.018923763989996401e+00 1.243753223570907451e+00 1.468526069988736138e+00
4.500000000000000000e+02 7.878882673573904816e-01 8.089603628557651138e-01 8.316172730257690437e-01 8.552492056585638824e-01 1.372765305658630641e+00 1.758976212788587734e+00 2.146222600009659143e+00 2.532482064861057758e+00 7.985285578065686174e-01 1.017127107916607986e+00 1.242495362509883350e+00 1.467814301159167112e+00
5.000000000000000000e+02 7.877338372776130360e-01 8.088369687838128375e-01 8.314738225569474617e-01 8.550737103770540415e-01 1.371554082311826850e+00 1.758012137560993837e+00 2.144965798483468689e+00 2.531011462553526936e+00 7.960644260951732498e-01 1.015594886430023269e+00 1.241534966636621107e+00 1.467314251136981884e+00
5.500000000000000000e+02 7.874666824983986846e-01 8.087094017034981430e-01 8.313354395795429230e-01 8.549148243983321072e-01 1.370311195889900580e+00 1.756721977605543827e+00 2.143199554243649718e+00 2.528781002862900529e+00 7.939420889664952075e-01 1.014345514351511879e+00 1.240651551761757343e+00 1.466859772577318921e+00
6.000000000000000000e+02 7.871954385731310122e-01 8.085900804608243675e-01 8.311935875807687779e-01 8.546394766749724203e-01 1.368865034175803519e+00 1.755001652261863443e+00 2.140627217220768763e+00 2.525459312716804128e+00 7.919002574413334106e-01 1.013210400125605704e+00 1.239979094437273277e+00 1.466566482989026365e+00
6.500000000000000000e+02 7.869037468976621819e-01 8.083745705339818732e-01 8.309832628785425168e-01 8.543555007558932823e-01 1.367182697248090939e+00 1.752614905689211966e+00 2.136815289059434519e+00 2.520465187173637656e+00 7.901919646284107923e-01 1.012308317035751415e+00 1.239509089916623896e+00 1.466293561701724091e+00
7.000000000000000000e+02 7.866216135809722676e-01 8.080750752367535927e-01 8.307051651719461471e-01 8.539943287001972028e-01 1.364889697118780720e+00 1.749219771326850914e+00 2.131153667790540052e+00 2.513003008833106566e+00 7.886625047857973581e-01 1.011581092037005192e+00 1.239028925106480994e+00 1.466095869728207379e+00
7.500000000000000000e+02 7.862192450377133435e-01 8.077917323661715221e-01 8.303071736552567472e-01 8.535889226218277281e-01 1.361749598411704509e+00 1.744317772548842571e+00 2.122835337025221758e+00 2.502030450590392086e+00 7.873257814402052635e-01 1.010974332414218413e+00 1.238631351871354536e+00 1.465902955932496310e+00
8.000000000000000000e+02 7.857816341761555412e-01 8.073601203510432089e-01 8.298509223876745500e-01 8.530572631201959188e-01 1.357576877191388753e+00 1.737233749024964968e+00 2.110825923870552234e+00 2.486033661886652535e+00 7.862753772970549893e-01 1.010477619217958978e+00 1.238313988051071179e+00 1.465750336559201727e+00
8.500000000000000000e+02 7.851853215105165651e-01 8.068629125277499980e-01 8.292231498351270158e-01 8.522832723297465440e-01 1.351865089360134720e+00 1.727191556755604207e+00 2.093870351199583979e+00 2.463449409412729718e+00 7.852355809665536590e-01 1.010026937701705263e+00 1.238046109364686842e+00 1.465553118061450721e+00
9.000000000000000000e+02 7.844747500957766073e-01 8.061478986626102738e-01 8.284886043218108176e-01 8.514392495438652952e-01 1.343852606299008823e+00 1.713027579722142590e+00 2.070712172552492625e+00 2.432759939896802059e+00 7.844073158932641787e-01 1.009627886048757306e+00 1.237737363416380187e+00 1.465383740243920041e+00
9.500000000000000000e+02 7.836671621326501969e-01 8.053595361724681378e-01 8.275696508204355428e-01 8.503466178081066085e-01 1.332943322944990516e+00 1.693799005379014844e+00 2.040657850181956778e+00 2.393719875392849694e+00 7.836059408659903358e-01 1.009250579965560224e+00 1.237499509800155550e+00 1.465158847221897265e+00
1.000000000000000000e+03 7.824991755001036164e-01 8.042944288662152719e-01 8.263852772445030581e-01 8.489677193116722531e-01 1.318469079893665130e+00 1.669003996388563227e+00 2.004407347868993217e+00 2.347845327078338151e+00 7.829482763461595995e-01 1.008933559574239025e+00 1.237220472130285298e+00 1.464895879821824565e+00
1.100000000000000000e+03 7.796793550335194833e-01 8.016569519529564980e-01 8.231946210313744183e-01 8.453501792406197257e-01 1.276093946384366351e+00 1.605283172162818683e+00 1.922369322357466270e+00 2.248039499413625464e+00 7.818167170515718523e-01 1.008310233398487910e+00 1.236645017351811759e+00 1.464271759541912798e+00
1.200000000000000000e+03 7.758365146961715419e-01 7.979447911589225839e-01 8.187263598004580478e-01 8.404014263026343690e-01 1.218611307854918557e+00 1.536977547901985375e+00 1.843539559016783569e+00 2.155796993006255491e+00 7.808603786100196675e-01 1.007630566711770870e+00 1.235895575933710244e+00 1.463382350469217386e+00
1.300000000000000000e+03 7.711736404014086776e-01 7.931816546106894572e-01 8.129641476224985785e-01 8.342165969716515139e-01 1.159327444932901408e+00 1.477034767424120654e+00 1.775414560253626206e+00 2.076731385919263317e+00 7.800215466801184716e-01 1.006813629691523104e+00 1.234959125916947453e+00 1.462283834481468148e+00
1.400000000000000000e+03 7.661323449578414380e-01 7.877651493261200732e-01 8.063849029315580674e-01 8.271602592700514345e-01 1.112409853776333835e+00 1.424769347192991864e+00 1.716567672936657463e+00 2.010197565159764110e+00 7.790501780269025733e-01 1.005912655123964994e+00 1.233781067764291306e+00 1.460780991925192396e+00
1.500000000000000000e+03 7.616020397286067389e-01 7.821718229493971331e-01 7.997230704016740077e-01 8.198958614973538284e-01 1.079021210798454700e+00 1.376519209432645274e+00 1.664643970332161826e+00 1.954822616385882394e+00 7.781793067961151333e-01 1.004796510529250231e+00 1.232327336339923862e+00 1.458880126279815226e+00
1.600000000000000000e+03 7.577315212795199262e-01 7.770535441365421514e-01 7.934114338213976714e-01 8.130410876402119902e-01 1.052904103391893553e+00 1.332220887783627239e+00 1.618960297352922684e+00 1.907714195627374876e+00 7.772397599120698386e-01 1.003496124444615889e+00 1.230412917287159846e+00 1.456373217891667293e+00
1.700000000000000000e+03 7.547950867726743729e-01 7.723950039135332180e-01 7.878231034855037729e-01 8.068789782514645958e-01 1.028311976930404326e+00 1.292910588792551829e+00 1.579032382541915913e+00 1.865628078452705951e+00 7.762684571370213060e-01 1.001954134841710031e+00 1.228022413354089126e+00 1.453080560893109663e+00
1.800000000000000000e+03 7.522267939811164705e-01 7.685387362269644473e-01 7.828995767883949464e-01 8.012868837232755004e-01 1.003704515100728445e+00 1.259473293439807851e+00 1.543625692213741241e+00 1.826854497014952283e+00 7.751531498745618531e-01 1.000098175052921645e+00 1.224967449149717780e+00 1.448729836108901381e+00
1.900000000000000000e+03 7.499708021141529013e-01 7.652119813874765919e-01 7.786724680163932266e-01 7.962384487255487198e-01 9.783424620894518586e-01 1.231236418020676515e+00 1.510875684724082513e+00 1.791004091196748416e+00 7.738389903439573114e-01 9.977907068143739844e-01 1.221061751837553944e+00 1.442965215600516160e+00
2.000000000000000000e+03 7.476331834115811370e-01 7.622635481083281928e-01 7.748669463914719113e-01 7.916649391599758223e-01 9.528834882663617112e-01 1.206514741328137852e+00 1.480381304001360254e+00 1.757573314923395413e+00 7.723910618315629195e-01 9.950373944006958293e-01 1.215992416457879033e+00 1.435352276055050336e+00
2.100000000000000000e+03 7.453104440323216062e-01 7.597675620965886889e-01 7.712536898151551856e-01 7.874575487407188268e-01 9.284359573759217721e-01 1.183828331116150601e+00 1.451947454114749014e+00 1.726249618584352774e+00 7.708951914572736985e-01 9.916186945029871191e-01 1.209430772531166598e+00 1.425323012017588153e+00
2.200000000000000000e+03 7.431802963326752387e-01 7.574512007156719573e-01 7.680422392792255470e-01 7.837802812294907273e-01 9.064195026740989869e-01 1.162417979825066672e+00 1.425857395757748503e+00 1.696654247024089512e+00 7.691485978596724893e-01 9.872963289680317667e-01 1.200933551892930051e+00 1.412116340341774023e+00
2.300000000000000000e+03 7.412936906136845527e-01 7.555520921482873353e-01 7.648614383417949858e-01 7.804093609989148916e-01 8.869253756830456359e-01 1.142067290044854522e+00 1.402077968371476580e+00 1.668757606630535406e+00 7.671310115459101242e-01 9.818670477112216854e-01 1.189914058993573720e+00 1.395119096549971571e+00
2.400000000000000000e+03 7.395423903930197218e-01 7.538227539166981739e-01 7.621327524190174563e-01 7.774519135963604555e-01 8.698882824839664352e-01 1.122375201017355106e+00 1.380397688179781035e+00 1.642008334853050089e+00 7.647361960777454559e-01 9.749236445354864111e-01 1.175850168194608525e+00 1.373579087855779646e+00
2.500000000000000000e+03 7.381779241180204121e-01 7.521494746068586590e-01 7.596950254030592209e-01 7.748450363969585641e-01 8.553118761731408615e-01 1.103714039482395215e+00 1.360518810604768980e+00 1.616629630447823818e+00 7.620276904929659256e-01 9.659917287906136796e-01 1.158325189194724825e+00 1.347148899591962490e+00
2.750000000000000000e+03 7.358463715698683183e-01 7.485187926928507096e-01 7.551857345658110621e-01 7.694909994306822210e-01 8.243073343140135956e-01 1.061442826723143273e+00 1.316152566759687170e+00 1.558456216208140344e+00 7.525648047449892131e-01 9.316617025864541990e-01 1.098207286386519765e+00 1.261920405211157670e+00
3.000000000000000000e+03 7.341566376564155894e-01 7.448695041075360512e-01 7.517775614870373380e-01 7.654010211108438488e-01 7.981321716358088514e-01 1.025183742950872778e+00 1.276924653395300702e+00 1.508009951063621568e+00 7.365041758703303465e-01 8.778263695343134776e-01 1.022748953086670465e+00 1.164532920472511890e+00
3.250000000000000000e+03 7.323122849315133465e-01 7.417957818712277440e-01 7.489930105049495968e-01 7.621460418238182877e-01 7.755805335727810057e-01 9.940584638926084349e-01 1.241978425963154997e+00 1.464121703310303557e+00 7.086144813239587670e-01 8.140581286930593796e-01 9.484924308584818942e-01 1.075086182942775137e+00
3.500000000000000000e+03 7.302508337242880065e-01 7.395642830777955368e-01 7.466970011748859104e-01 7.593577844109550279e-01 7.559481032744465034e-01 9.669702353929254812e-01 1.210522908767597494e+00 1.426225266240335854e+00 6.671417002508704952e-01 7.561547010903311161e-01 8.840870764314118224e-01 1.001407979004653281e+00
3.750000000000000000e+03 7.282512219997367975e-01 7.379418546647901200e-01 7.449546858778347547e-01 7.570883045781297005e-01 7.386459253053910823e-01 9.428045065255700186e-01 1.182710442082877345e+00 1.392552971874326362e+00 6.193205316794014870e-01 7.104850025451152629e-01 8.312846260569110024e-01 9.424789974935912085e-01
4.000000000000000000e+03 7.264036182853210732e-01 7.365305178556290633e-01 7.435585648377880386e-01 7.551920521130288666e-01 7.236213048542780024e-01 9.214718330842250893e-01 1.158609126104001241e+00 1.362904615405121644e+00 5.749919028240964014e-01 6.740286916966127251e-01 7.871957069298651799e-01 8.952298436606944687e-01
4.250000000000000000e+03 7.251328484766151883e-01 7.352354285119879762e-01 7.423632659806382872e-01 7.535500624180346829e-01 7.103650967873065269e-01 9.023354402885660486e-01 1.137038240751474083e+00 1.336895516206583423e+00 5.376908159657867170e-01 6.423196725874966706e-01 7.502322386794605391e-01 8.562773547687356768e-01
4.500000000000000000e+03 7.242550442217179363e-01 7.339982727439938737e-01 7.411656280634574268e-01 7.521420288281734923e-01 6.984762263494392887e-01 8.852351164175841225e-01 1.117369898330738298e+00 1.313161049924394863e+00 5.075588615121963132e-01 6.144953792850884611e-01 7.185415538102648547e-01 8.226943338857207744e-01
4.750000000000000000e+03 7.235894853399724713e-01 7.329110086687737891e-01 7.399234689224396533e-01 7.508010697638656250e-01 6.875088174909986805e-01 8.699744519708394463e-01 1.099010327740202575e+00 1.292146823833517200e+00 4.832032182682046151e-01 5.898086424656454607e-01 6.904815412911268213e-01 7.939486775988519041e-01
5.000000000000000000e+03 7.231347836446879729e-01 7.317894773207302972e-01 7.387660737590475701e-01 7.495964268619328408e-01 6.776253079883989283e-01 8.566327026930805610e-01 1.082855626459392706e+00 1.273186792497190023e+00 4.627687225612828748e-01 5.674773176137677400e-01 6.657226556962562158e-01 7.688645940924391242e-01
5.250000000000000000e+03 7.226279726770610257e-01 7.307482091097849963e-01 7.376669730016154336e-01 7.485302390331579625e-01 6.684864631511988620e-01 8.444120636073266795e-01 1.067010504775162349e+00 1.256467611263089257e+00 4.455690888156653706e-01 5.477966456489454794e-01 6.442856775128542601e-01 7.456755813711715142e-01
5.500000000000000000e+03 7.220386998457850591e-01 7.298432140221787767e-01 7.366740295471778666e-01 7.473768782049301507e-01 6.600125721656198152e-01 8.337099717873220905e-01 1.052722295773010464e+00 1.240978427954526619e+00 4.299847908429200727e-01 5.303824183477321430e-01 6.252937271995342439e-01 7.252477768402167957e-01
5.750000000000000000e+03 7.214200427466799237e-01 7.289977225976826958e-01 7.358070591394344495e-01 7.463518877291118736e-01 6.518666890423669980e-01 8.241134942206643776e-01 1.039693320266326104e+00 1.226864609091699920e+00 4.165780355655727685e-01 5.141530327835720504e-01 6.078749342893732255e-01 7.061208142686890010e-01
6.000000000000000000e+03 7.207427972178368503e-01 7.281357848698053470e-01 7.349763996816573997e-01 7.454065858406370149e-01 6.444333044275311062e-01 8.148111368242021424e-01 1.027216403551812540e+00 1.214631851299979193e+00 4.043352944959235917e-01 4.996873654511041485e-01 5.923727465495359779e-01 6.895001355442842428e-01
6.250000000000000000e+03 7.200875776178563559e-01 7.274766048530103557e-01 7.343718343095041456e-01 7.446308847028678679e-01 6.372456498677656622e-01 8.063753480546852481e-01 1.015845372817581360e+00 1.203074321564458371e+00 3.931901991946316066e-01 4.864632748197326717e-01 5.785641499235473217e-01 6.735491153715840174e-01
6.500000000000000000e+03 7.193810031067719990e-01 7.267189657799374425e-01 7.338463033481911202e-01 7.440776993816318186e-01 6.305848204577462202e-01 7.990717031853895591e-01 1.005865397846977594e+00 1.192913784377022335e+00 3.832342782294085315e-01 4.739474309232353244e-01 5.655581149077156811e-01 6.592066581305661144e-01
6.750000000000000000e+03 7.187641879326995831e-01 7.260853033103540355e-01 7.333899630571544259e-01 7.433441120944241920e-01 6.245883075904188342e-01 7.917305037109988453e-01 9.960904356693968120e-01 1.183597291446930599e+00 3.745335523168546454e-01 4.631275646183642403e-01 5.535156646403616154e-01 6.457170333483595037e-01
7.000000000000000000e+03 7.183245953111814242e-01 7.253846603931535242e-01 7.329794329234321504e-01 7.428450531509437349e-01 6.189458817960055148e-01 7.852489904951921451e-01 9.871995714252319587e-01 1.175248241749085931e+00 3.667087117871127289e-01 4.521054867064947524e-01 5.431562969601236857e-01 6.334548258856460556e-01
7.250000000000000000e+03 7.177845898265815539e-01 7.248462338510772707e-01 7.326449290759591282e-01 7.425188229779895455e-01 6.132900665159386477e-01 7.791117067256581041e-01 9.792475588166867917e-01 1.167325474796280016e+00 3.592429185730311447e-01 4.425846554763925300e-01 5.327771171177764220e-01 6.218017149013813638e-01
7.500000000000000000e+03 7.173850322665454859e-01 7.243506255157210472e-01 7.324047636351942447e-01 7.420766294377127981e-01 6.084611260394140464e-01 7.731072702280575859e-01 9.724525260229105461e-01 1.159774915094436976e+00 3.524752182281916113e-01 4.332169400579655161e-01 5.229660677268177515e-01 6.115929191780348217e-01
7.750000000000000000e+03 7.170110040410324626e-01 7.239041864720547892e-01 7.320972941123577993e-01 7.418278855118746185e-01 6.038405979266034951e-01 7.677864349742018479e-01 9.655678068982973539e-01 1.153287527853516847e+00 3.457714826584127321e-01 4.242856637181979806e-01 5.140929736109167703e-01 6.009484988582545206e-01
8.000000000000000000e+03 7.166449254498357124e-01 7.234337337968164139e-01 7.318943793351599947e-01 7.415713905402181449e-01 5.993749068063056740e-01 7.627475088623933974e-01 9.591914523593709774e-01 1.146827388923522317e+00 3.405162779262987938e-01 4.166175046976643981e-01 5.057989035210250783e-01 5.922430886512091153e-01
8.250000000000000000e+03 7.163308457854743461e-01 7.230224089530448150e-01 7.316109700184405540e-01 7.414377980237165655e-01 5.952811528638601857e-01 7.577286005053215368e-01 9.537296252373754779e-01 1.141125558914592109e+00 3.346649254114624772e-01 4.089775908695763573e-01 4.972230282172666049e-01 5.831105028524798950e-01
8.500000000000000000e+03 7.160688771005148112e-01 7.227674694085859386e-01 7.314830935944559576e-01 7.411658183947711365e-01 5.914335225061424506e-01 7.533802955282672409e-01 9.489006787115579211e-01 1.135965251317126556e+00 3.292817085851234005e-01 4.014548578212828178e-01 4.889939964047054777e-01 5.753584773336434255e-01
8.750000000000000000e+03 7.158983494107268308e-01 7.224158706306305078e-01 7.312227405156331850e-01 7.409378376469003546e-01 5.877176663664901435e-01 7.489439743410761796e-01 9.440433938590390150e-01 1.130477534905195425e+00 3.248139073634129237e-01 3.947715724043945329e-01 4.816463609300835058e-01 5.678645145109615378e-01
9.000000000000000000e+03 7.155881299031140452e-01 7.221957188471967992e-01 7.310710587271735950e-01 7.407551012004798263e-01 5.842760134247700909e-01 7.446603931184663239e-01 9.396887959448770866e-01 1.125935760010568831e+00 3.198695676016986011e-01 3.877332579529351730e-01 4.745620761992117020e-01 5.601258849433462528e-01
9.250000000000000000e+03 7.153176383793560245e-01 7.219328594510632247e-01 7.308478467857686400e-01 7.406034302447270790e-01 5.807686443536521637e-01 7.408808664152621848e-01 9.358342228249080241e-01 1.121365605352646400e+00 3.153728875181923685e-01 3.814942240994408929e-01 4.672746489510276602e-01 5.528217134040025460e-01
9.500000000000000000e+03 7.150467576820055404e-01 7.217014836176787185e-01 7.306221085756898770e-01 7.403595892361852782e-01 5.778258223096883750e-01 7.371310063252130007e-01 9.321139278433635544e-01 1.117027859285363744e+00 3.111076746375734392e-01 3.752621055128386729e-01 4.603672128810610831e-01 5.461409759361500749e-01
9.750000000000000000e+03 7.147827731632758752e-01 7.215180506506928548e-01 7.304141953103850948e-01 7.402457715593062648e-01 5.747109940514054660e-01 7.335200525858288634e-01 9.285535632519502647e-01 1.113014886951704696e+00 3.069507924741956550e-01 3.695654606075404192e-01 4.547188902186362069e-01 5.403141376875978397e-01
1.000000000000000000e+04 7.145880784604969893e-01 7.212181048074736145e-01 7.302165225233221424e-01 7.401473644074879621e-01 5.721091409945234796e-01 7.303084650946244372e-01 9.258057871228876357e-01 1.109374228803292173e+00 3.032366367066612334e-01 3.644668832209134735e-01 4.482527348402899348e-01 5.340988165903222118e-01
1.050000000000000000e+04 7.141887499994197253e-01 7.208502083742235333e-01 7.298812474523213023e-01 7.397640772180960056e-01 5.672678215895714526e-01 7.239633735896637834e-01 9.198113501261167002e-01 1.102468041417700828e+00 2.949538618809300350e-01 3.541225277956744355e-01 4.367982312668519107e-01 5.237036763089053526e-01
1.100000000000000000e+04 7.137883589870135381e-01 7.204585888402078586e-01 7.295221465129060334e-01 7.395692680782627315e-01 5.623849262492687240e-01 7.186178232484108364e-01 9.148380265251156995e-01 1.096256089256382182e+00 2.879370391515189143e-01 3.444783261340056413e-01 4.260887667024181313e-01 5.128631038660673713e-01
1.150000000000000000e+04 7.134629637329634733e-01 7.201689672805769993e-01 7.291861843517117858e-01 7.392813537102324029e-01 5.580460140972668404e-01 7.136633337881443939e-01 9.100266575246740430e-01 1.090969439366281879e+00 2.814293127013450801e-01 3.368492602309281492e-01 4.172277679664232464e-01 5.041366011332967245e-01
1.200000000000000000e+04 7.130949127706098789e-01 7.198327719773942590e-01 7.289021342912977985e-01 7.390033790122696455e-01 5.540231893001180685e-01 7.091453892677167525e-01 9.059538671417213251e-01 1.085861921270861341e+00 2.752401074684546201e-01 3.293060100898788645e-01 4.082887307221677586e-01 4.961917451246665722e-01
1.250000000000000000e+04 7.128522068565483760e-01 7.196198742388582037e-01 7.285546920582042230e-01 7.388288638030775513e-01 5.504851833699898611e-01 7.051128680593061748e-01 9.020014035974197597e-01 1.081793682683418467e+00 2.693077824475523796e-01 3.219992954343379177e-01 4.010115224684915880e-01 4.882944641540894470e-01
1.300000000000000000e+04 7.124915633923041280e-01 7.193923864119003975e-01 7.282954653180467863e-01 7.385435508872287835e-01 5.469684793678659673e-01 7.011883418876043716e-01 8.982895532691108631e-01 1.078004249632289469e+00 2.635624701791831059e-01 3.156411166158029635e-01 3.933089343452205178e-01 4.805858575731923876e-01
1.350000000000000000e+04 7.121810842917547513e-01 7.191555822511773721e-01 7.280809658251274907e-01 7.382191276423757387e-01 5.442099690688795288e-01 6.981556105713222493e-01 8.947727772181769401e-01 1.074529858856331233e+00 2.585120884636073479e-01 3.095876351889842448e-01 3.868592873482422645e-01 4.738681039530446837e-01
1.400000000000000000e+04 7.119708540956090070e-01 7.189336103212905504e-01 7.278549681456485398e-01 7.380978813439813546e-01 5.408517982539671198e-01 6.950783449429798200e-01 8.916719626326793380e-01 1.071458452180013676e+00 2.529991714294561045e-01 3.043763945745944222e-01 3.809066023725896644e-01 4.673687777460925896e-01
1.450000000000000000e+04 7.116742047032872387e-01 7.186927096400556048e-01 7.275787076984731039e-01 7.378547190413552448e-01 5.381734018592382318e-01 6.920789419969798351e-01 8.888371259717269268e-01 1.068546882699299205e+00 2.482827761733052974e-01 2.993736985307169363e-01 3.757053587503015324e-01 4.613640020187460000e-01
1.500000000000000000e+04 7.114533493453507607e-01 7.184674465393374732e-01 7.273854630786950048e-01 7.375909254493275835e-01 5.353446530504349932e-01 6.892809108044944955e-01 8.861915032850733454e-01 1.065948846293204300e+00 2.443040164663455305e-01 2.943944731351887389e-01 3.710528170592616304e-01 4.561090530006153831e-01
1.550000000000000000e+04 7.111689239311942412e-01 7.183250948365624833e-01 7.272521355968223356e-01 7.374519703026496398e-01 5.328850367001439770e-01 6.870416352887380729e-01 8.834002583090511118e-01 1.063597973530545193e+00 2.402966992471111674e-01 2.900574489457042882e-01 3.659304517392853451e-01 4.502064094646235359e-01
1.600000000000000000e+04 7.110282079175054282e-01 7.181610041436368164e-01 7.269812491511296049e-01 7.372832475092880866e-01 5.302830478542202020e-01 6.847326766322927583e-01 8.809069498669627185e-01 1.061294678077976616e+00 2.354000731145164116e-01 2.858971975780469910e-01 3.612208179172575195e-01 4.465375721698186529e-01
1.650000000000000000e+04 7.107900454044830951e-01 7.180064663156887628e-01 7.266954864572425787e-01 7.371034297497705001e-01 5.277945219001693999e-01 6.826942657609714749e-01 8.784924412619086187e-01 1.058980532924419959e+00 2.333330883761111640e-01 2.831680744102452740e-01 3.576414800579590936e-01 4.412963093953179983e-01
1.700000000000000000e+04 7.105743700520846806e-01 7.178673764918158673e-01 7.265965096554929392e-01 7.367875102886867200e-01 5.255439071245664451e-01 6.807882517560580604e-01 8.763045397807731618e-01 1.057117759554567993e+00 2.293501948905714849e-01 2.785103098662308208e-01 3.531864298844588079e-01 4.366557951261703652e-01
1.750000000000000000e+04 7.103634603335600151e-01 7.177291857029484135e-01 7.264109032406540489e-01 7.366158738001008510e-01 5.232939284494779741e-01 6.789452273953437977e-01 8.744682152668277197e-01 1.055083569253260523e+00 2.270309594982468648e-01 2.745463984259124968e-01 3.497315543579360697e-01 4.333903746298800597e-01
1.800000000000000000e+04 7.101930777323772759e-01 7.175503284811224347e-01 7.263375510479314068e-01 7.364852412775423351e-01 5.210906708548446176e-01 6.772630737785581001e-01 8.726350330578670489e-01 1.053275585335057274e+00 2.235852578488182196e-01 2.731705506534062300e-01 3.465487440010355802e-01 4.294860144020161696e-01
1.850000000000000000e+04 7.100546107168170806e-01 7.174223254283770279e-01 7.261161471406115675e-01 7.362611798200571211e-01 5.188492895212710732e-01 6.756612561109134329e-01 8.707520961068470067e-01 1.051781434447370600e+00 2.209617488679957442e-01 2.691907527270295253e-01 3.437955996515447699e-01 4.245410204274874810e-01
1.900000000000000000e+04 7.099455292575485021e-01 7.173121611591242175e-01 7.259855885012086452e-01 7.361235293398810109e-01 5.169668984790692923e-01 6.741470816938948118e-01 8.692296536695407472e-01 1.050407705917478340e+00 2.186504107400069619e-01 2.671715902981180446e-01 3.399637647488097936e-01 4.210934542873139286e-01
1.950000000000000000e+04 7.097993742532793249e-01 7.171075130489924510e-01 7.258364970555749585e-01 7.359009403606225908e-01 5.148186933658106534e-01 6.724299834705442791e-01 8.674889749059259136e-01 1.048957122484252436e+00 2.161110142219024033e-01 2.643836713419698836e-01 3.364119109124913409e-01 4.182926522483355614e-01
2.000000000000000000e+04 7.096748224002993322e-01 7.170027787252589713e-01 7.257309691270912300e-01 7.357438395042645851e-01 5.129829308273048394e-01 6.712987568642672098e-01 8.660670841026012479e-01 1.047486207881421105e+00 2.135729915732910433e-01 2.624186529565825654e-01 3.347180016238275324e-01 4.145469619438961750e-01
2.050000000000000000e+04 7.095477707121791155e-01 7.168374843119010853e-01 7.255665205283164942e-01 7.354587063405052527e-01 5.114348297535571408e-01 6.699809058071588552e-01 8.647858058510342616e-01 1.046499688530933225e+00 2.113382529700939538e-01 2.597779032545727285e-01 3.311489118961111755e-01 4.106815657511048157e-01
2.100000000000000000e+04 7.093507630032125366e-01 7.167423750728175724e-01 7.253793986515407743e-01 7.353789907888301780e-01 5.093919681028115098e-01 6.684869203383898562e-01 8.635429883844919496e-01 1.045301822175672246e+00 2.081277866838708301e-01 2.579490451730791500e-01 3.291348373382610437e-01 4.081251003334073202e-01
2.150000000000000000e+04 7.092807164110599416e-01 7.166516382572346577e-01 7.253551621644049874e-01 7.351372711020314199e-01 5.073960539030935024e-01 6.671372611457234703e-01 8.625062346538084901e-01 1.044257143231417162e+00 2.058921349643005050e-01 2.558355424860163652e-01 3.270799061070312486e-01 4.057401697425794818e-01
2.200000000000000000e+04 7.091148765505064233e-01 7.165990920020928190e-01 7.252238873367445882e-01 7.350100737773100912e-01 5.059734939181002034e-01 6.658647752779207618e-01 8.613108725003668642e-01 1.043238220589004284e+00 2.050713434165634119e-01 2.533665919045887671e-01 3.242361949318840475e-01 4.031483546997868261e-01
2.250000000000000000e+04 7.090278903620689244e-01 7.165090818169641551e-01 7.250109265765818378e-01 7.347563611034612086e-01 5.042505451548950912e-01 6.648800981061631088e-01 8.600680114299160683e-01 1.042193083713339075e+00 2.021851839916082305e-01 2.508908083650531751e-01 3.230083418274708462e-01 4.002445672825039047e-01
2.300000000000000000e+04 7.089624348141875254e-01 7.163292774153038334e-01 7.248744528469334147e-01 7.346463483894926094e-01 5.029480552544633998e-01 6.636546147130184536e-01 8.592612333929215973e-01 1.041223442144167066e+00 2.006611382717335412e-01 2.489321488967409235e-01 3.208767581760937349e-01 3.974991684786572388e-01
2.350000000000000000e+04 7.087836565477004802e-01 7.162286576211439604e-01 7.247559411430437581e-01 7.345230195603609236e-01 5.008669065743468485e-01 6.625439111640110124e-01 8.579996384253496533e-01 1.040145732278504598e+00 1.983363181265162534e-01 2.469420299941294528e-01 3.182964546354681845e-01 3.954084333713516197e-01
2.400000000000000000e+04 7.087514290258830618e-01 7.161749616502831595e-01 7.246170661382119738e-01 7.343517625687976391e-01 4.996133461007769005e-01 6.614158893561400410e-01 8.571766125976202355e-01 1.039370143119809908e+00 1.974464985482424773e-01 2.458934285012851773e-01 3.171811416681314388e-01 3.926221052404407219e-01
2.450000000000000000e+04 7.086677682725397442e-01 7.161280628325361608e-01 7.246043032179230181e-01 7.340827812490854365e-01 4.981814752284357550e-01 6.602356926480921206e-01 8.563099640250664280e-01 1.038486188691301493e+00 1.952880378143089790e-01 2.437781487550491621e-01 3.156829580949433445e-01 3.910051985771928473e-01
2.500000000000000000e+04 7.085755752272216990e-01 7.159976116666516566e-01 7.244999541397710852e-01 7.340179879742496638e-01 4.965015852903750249e-01 6.592065350651553635e-01 8.557139642825829506e-01 1.037927012222534584e+00 1.941966220033664037e-01 2.426761129414895524e-01 3.131924677979674998e-01 3.887905519048252545e-01
2.600000000000000000e+04 7.084269136388321453e-01 7.158384205871343164e-01 7.242104587437292462e-01 7.337248349461251706e-01 4.939428154084971601e-01 6.573585742788834452e-01 8.540103322687562226e-01 1.036106270336962343e+00 1.903659012819979846e-01 2.389614823711536107e-01 3.093571092168125314e-01 3.843636213926820422e-01
2.700000000000000000e+04 7.082616745950932602e-01 7.156573842134065222e-01 7.240077555868250636e-01 7.333304473141406543e-01 4.918381308206658531e-01 6.555263876556283176e-01 8.525753756569512953e-01 1.034719747315119065e+00 1.879819349079235313e-01 2.360424273399523432e-01 3.075907961700479198e-01 3.813230348193704655e-01
2.800000000000000000e+04 7.081639795788337022e-01 7.155367954581034473e-01 7.238074497470737834e-01 7.330898516178105950e-01 4.892758642873367703e-01 6.537553971660935437e-01 8.513547650707022907e-01 1.033760411898843490e+00 1.843268950202547052e-01 2.332737982807781552e-01 3.040295167043452484e-01 3.783950853192507013e-01
2.900000000000000000e+04 7.079343048059445476e-01 7.153847863380509153e-01 7.236016058787051453e-01 7.329159899387068799e-01 4.869766315592677364e-01 6.517707255052000992e-01 8.503426397261699687e-01 1.032770719671014970e+00 1.821008462283697504e-01 2.311653246649331694e-01 3.018910170864969045e-01 3.754586795141469646e-01
3.000000000000000000e+04 7.079003643692658443e-01 7.152037139689746414e-01 7.234706805182640199e-01 7.327904956001471959e-01 4.849636575639785230e-01 6.501978195721266340e-01 8.491295164738920098e-01 1.031975691236816317e+00 1.794145160016339113e-01 2.278655745438729896e-01 2.992322545350482033e-01 3.727932761418016883e-01
3.100000000000000000e+04 7.078481648783064850e-01 7.150753044464768227e-01 7.232893111783376128e-01 7.324299847245090422e-01 4.829520289771931374e-01 6.488287087185353741e-01 8.480880732487081630e-01 1.031068179807870466e+00 1.776282426027152306e-01 2.255787722767738646e-01 2.968050791885082917e-01 3.702950901639552872e-01
3.200000000000000000e+04 7.076738833892388669e-01 7.149736942458755351e-01 7.231261772287407297e-01 7.322241592835642132e-01 4.806536091025773172e-01 6.474372918195958615e-01 8.468263804213093104e-01 1.030278417546840686e+00 1.756106161568866675e-01 2.226329734416633843e-01 2.945157272839352136e-01 3.679678457146251525e-01
3.300000000000000000e+04 7.076156855501650744e-01 7.148598684332061470e-01 7.229674397856875601e-01 7.321028886828688798e-01 4.787076116840722761e-01 6.458293197913084205e-01 8.456341513349977523e-01 1.029475167628292054e+00 1.729936353694239703e-01 2.208755588994531505e-01 2.929830081852606294e-01 3.664226406650434309e-01
3.400000000000000000e+04 7.075645670465562365e-01 7.147270024278444822e-01 7.228104736248969209e-01 7.319317807072064364e-01 4.769984590336427965e-01 6.445373365780499020e-01 8.445368976031450980e-01 1.028786307715770842e+00 1.712820345869080774e-01 2.186527434475888099e-01 2.906611328738619160e-01 3.642753587296879703e-01
3.500000000000000000e+04 7.074822030420019336e-01 7.146658635355155331e-01 7.227599422332826595e-01 7.317852449465004350e-01 4.752230725942290235e-01 6.429215433768940002e-01 8.436462677773827190e-01 1.027840546221733931e+00 1.690261631941266107e-01 2.170983524786560537e-01 2.888953764336206764e-01 3.622828158926466036e-01
3.600000000000000000e+04 7.073904224521807560e-01 7.145229376719101078e-01 7.226436582662710828e-01 7.315727616302855063e-01 4.734124117585526426e-01 6.417265432969267991e-01 8.430033829421061942e-01 1.027233613769392262e+00 1.664638971021678293e-01 2.146802739563977158e-01 2.872153129953509132e-01 3.600128619400450036e-01
3.700000000000000000e+04 7.073971812806650883e-01 7.144254989763385577e-01 7.224303540806605861e-01 7.314442362387406638e-01 4.714473975268770323e-01 6.405999386462097878e-01 8.420594137425778669e-01 1.026520356020174773e+00 1.656050055763601259e-01 2.130358566146799970e-01 2.860162814740561110e-01 3.584907293211457291e-01
3.800000000000000000e+04 7.073301018155625508e-01 7.143696196711857294e-01 7.222708892465270480e-01 7.312726952301137340e-01 4.699111633731373194e-01 6.394186321770904957e-01 8.412989070069096798e-01 1.025833345199651747e+00 1.634842895100633575e-01 2.109008474744765438e-01 2.841055208805705057e-01 3.571416149493870096e-01
3.900000000000000000e+04 7.071953561081247841e-01 7.143262477320544424e-01 7.222673360648197427e-01 7.311345893762218884e-01 4.685183066898684356e-01 6.383413747796113924e-01 8.407187721105673361e-01 1.025378659786945645e+00 1.624388076001964387e-01 2.087663290616429690e-01 2.827840106770359019e-01 3.562290951538684136e-01
4.000000000000000000e+04 7.071616279034003139e-01 7.141635317777932368e-01 7.221980895592199357e-01 7.310732691951816742e-01 4.669751771171473109e-01 6.373780727075610830e-01 8.399165275303468459e-01 1.024850525246552069e+00 1.621130884516355231e-01 2.080269022217162700e-01 2.813698679079400522e-01 3.542552134959293109e-01
4.100000000000000000e+04 7.070531192258229236e-01 7.141086138805586847e-01 7.220718057168127313e-01 7.308958249007406760e-01 4.657439865039265103e-01 6.362534544326197139e-01 8.393586892455930926e-01 1.024458676901290444e+00 1.598936325875094933e-01 2.055464131526814897e-01 2.807518619517302416e-01 3.524720465758263144e-01
4.200000000000000000e+04 7.070553558166547958e-01 7.140098019992009437e-01 7.219306659403887938e-01 7.307858880859736672e-01 4.645385609420859541e-01 6.354973921850548546e-01 8.388804571998930149e-01 1.024086195609735794e+00 1.582205588058479273e-01 2.046070927311756660e-01 2.788392533023674180e-01 3.513912449462409104e-01
4.300000000000000000e+04 7.070416872670314268e-01 7.140214952219959832e-01 7.218908391862128848e-01 7.306456607465801056e-01 4.631712578395991153e-01 6.348410266563542237e-01 8.379216703578042935e-01 1.023569226483840300e+00 1.568073511552648402e-01 2.035410624250989231e-01 2.777843004038387242e-01 3.505289437206307035e-01
4.400000000000000000e+04 7.069667394452501252e-01 7.138795626026208652e-01 7.217596817511839902e-01 7.306241915726257030e-01 4.616993836790079797e-01 6.340141220836441605e-01 8.372911314450620646e-01 1.023438447895509640e+00 1.557112848413447215e-01 2.021088676927565442e-01 2.767595851700980769e-01 3.496277858836435160e-01
4.500000000000000000e+04 7.068485272273509201e-01 7.138774242101394440e-01 7.216926326999775210e-01 7.305994671933777607e-01 4.606208289259029476e-01 6.331316024132684905e-01 8.361357206171360357e-01 1.023199168905986056e+00 1.533822061742378118e-01 2.007014317392158687e-01 2.757026254689988742e-01 3.485867240071576778e-01
4.600000000000000000e+04 7.069632611559100166e-01 7.138246155253057390e-01 7.216480143189685226e-01 7.305255848978067235e-01 4.593044299318336243e-01 6.326550321038594271e-01 8.354730390664103501e-01 1.022768007069932761e+00 1.530677845834639561e-01 1.989419336665338989e-01 2.747713819546347414e-01 3.477513938794593029e-01
4.700000000000000000e+04 7.068715121322615147e-01 7.137476445054385943e-01 7.214583053979393146e-01 7.303107636563861416e-01 4.580391409065572850e-01 6.317962232931770838e-01 8.346092656565359258e-01 1.022405320913490012e+00 1.518560491369329024e-01 1.981535075201566742e-01 2.740735086592812619e-01 3.462106522631649419e-01
4.800000000000000000e+04 7.068800473704449638e-01 7.136841198003918141e-01 7.214281754722431383e-01 7.303081977967114113e-01 4.571082418006188197e-01 6.307012672337256598e-01 8.339800816254721028e-01 1.022136503266680263e+00 1.503124188024352326e-01 1.970602190177377366e-01 2.732989969470586145e-01 3.456332512949749081e-01
4.900000000000000000e+04 7.067455853692102830e-01 7.136768956611667658e-01 7.213285145780645724e-01 7.301881380408875577e-01 4.566633472996304843e-01 6.300745604101303243e-01 8.335204668065328004e-01 1.021966935616238414e+00 1.503345495436932688e-01 1.950468722447180059e-01 2.723826040209622046e-01 3.451971148025896885e-01
5.000000000000000000e+04 7.066982173477726059e-01 7.135559040599112057e-01 7.212801779194247809e-01 7.302135259345160501e-01 4.554298186903963375e-01 6.295798423567597890e-01 8.329587416824137946e-01 1.021695613195076735e+00 1.483859127123701716e-01 1.945119698503848527e-01 2.718949096486403816e-01 3.440814800047354849e-01
5.100000000000000000e+04 7.066167920619950138e-01 7.135438303138303962e-01 7.211912770303978704e-01 7.301965729616053391e-01 4.547366861360721546e-01 6.284244911055745231e-01 8.323680382492979479e-01 1.021487662292482002e+00 1.472282847780875537e-01 1.934868585487212189e-01 2.709727833124076501e-01 3.431689991663524064e-01
5.200000000000000000e+04 7.065909768396192447e-01 7.135428969078354555e-01 7.211104323817210116e-01 7.299878696002377598e-01 4.539697493905830439e-01 6.277114743106499972e-01 8.321034878009163638e-01 1.021325472021075154e+00 1.456218592073008078e-01 1.934018341176237388e-01 2.701035580763657684e-01 3.424399404875863029e-01
5.300000000000000000e+04 7.065774406120407525e-01 7.134414728335436440e-01 7.209581689307494878e-01 7.299807852890243254e-01 4.532118231586316770e-01 6.269545866796961686e-01 8.315096441294391738e-01 1.020737586658355456e+00 1.457431904869871953e-01 1.919567956590750302e-01 2.694637794559773813e-01 3.420172275316374355e-01
5.400000000000000000e+04 7.065363617423020548e-01 7.134362045083655346e-01 7.209698855379595983e-01 7.298605556195202348e-01 4.528950817437650267e-01 6.259829571700097350e-01 8.312671592032211398e-01 1.020861754973918734e+00 1.433665847529774773e-01 1.907239853931809448e-01 2.690787833773966575e-01 3.414136250368733916e-01
5.500000000000000000e+04 7.064687816784485097e-01 7.133880544798241186e-01 7.208717947843293894e-01 7.298516156457299786e-01 4.521804388049869283e-01 6.253994273406083826e-01 8.306914784451082667e-01 1.020650179984998518e+00 1.432754165500221555e-01 1.896062039039666247e-01 2.683230267350039666e-01 3.407941299930839496e-01
5.600000000000000000e+04 7.063747114074778732e-01 7.133585505168419383e-01 7.208444444171953069e-01 7.298189718481342680e-01 4.514745209347036936e-01 6.248334036614677789e-01 8.305053216456718124e-01 1.020194153265834514e+00 1.423024208983386107e-01 1.891215448320128500e-01 2.679457194050491320e-01 3.402519703535644702e-01
5.700000000000000000e+04 7.062878954475788618e-01 7.133566988321117242e-01 7.207177179186583516e-01 7.297202069276675918e-01 4.509432174077197542e-01 6.239495960662511109e-01 8.301135546725083580e-01 1.020103641071367306e+00 1.415604753949879502e-01 1.881741707262765684e-01 2.673497369602649276e-01 3.399622768066968281e-01
5.800000000000000000e+04 7.063054297291732064e-01 7.132780222256969171e-01 7.206205006676420499e-01 7.296932819455765884e-01 4.504726589310014129e-01 6.235030904024119192e-01 8.298053090307012658e-01 1.020022104196180113e+00 1.408833512251619347e-01 1.877789052725322705e-01 2.668023534078322045e-01 3.391858002808738060e-01
5.900000000000000000e+04 7.062378499367450990e-01 7.132754856051057857e-01 7.205119016148315847e-01 7.295948426074684301e-01 4.499895680096887562e-01 6.227250464732657642e-01 8.297738160153274034e-01 1.019515544103814175e+00 1.390560452138083214e-01 1.870765588394799894e-01 2.664334187188038827e-01 3.390678771990279783e-01
6.000000000000000000e+04 7.061665995010656394e-01 7.132792063033643881e-01 7.204786972846430881e-01 7.295938471035736672e-01 4.493493203758515131e-01 6.219319129728871909e-01 8.295786236943845093e-01 1.019536399932498894e+00 1.388057632799594709e-01 1.867205549453846147e-01 2.660016059286759993e-01 3.384005523272356486e-01
6.100000000000000000e+04 7.061111463457961923e-01 7.131725326765210315e-01 7.204914460609842530e-01 7.295443576716710288e-01 4.488605033020682811e-01 6.214878886190566831e-01 8.294637585566301263e-01 1.019328922195907650e+00 1.372226463848257860e-01 1.855720664528458796e-01 2.656298690081754232e-01 3.379935643691893143e-01
6.200000000000000000e+04 7.060559989299128869e-01 7.131383449065786806e-01 7.203587014270655953e-01 7.295502043090177358e-01 4.483327603903820568e-01 6.211306512519639833e-01 8.291962869406690473e-01 1.019007931866984462e+00 1.362884182665539679e-01 1.857461470304738183e-01 2.659022761660757017e-01 3.378644488490265552e-01
6.300000000000000000e+04 7.060136035721150671e-01 7.131750413178685744e-01 7.203362222874304388e-01 7.293807324873849973e-01 4.478262122173333748e-01 6.206467950642627907e-01 8.290905670681214534e-01 1.018804387291066593e+00 1.363686983285995191e-01 1.845278941152866392e-01 2.650120906722377434e-01 3.374651711705431434e-01
6.400000000000000000e+04 7.059023670501630709e-01 7.132038807869293118e-01 7.202977297069281803e-01 7.294212841611450449e-01 4.470168708794908241e-01 6.203559629509550755e-01 8.291724989946105406e-01 1.018576147319361969e+00 1.349290164990422092e-01 1.838581040443454384e-01 2.644613617197065780e-01 3.367008075959992963e-01
6.500000000000000000e+04 7.059624411460116988e-01 7.130901651461243329e-01 7.202328093297805101e-01 7.294208654233802491e-01 4.469205859815865156e-01 6.199273792939878902e-01 8.291144243395697222e-01 1.018254225280949443e+00 1.347248004558708467e-01 1.835177702393483712e-01 2.637946326645418393e-01 3.363267888564371866e-01
6.600000000000000000e+04 7.058119161492715232e-01 7.129987043990194673e-01 7.202172517380340810e-01 7.292989177654046751e-01 4.460707063660336869e-01 6.196028477174271298e-01 8.289968229335995531e-01 1.018231413378380079e+00 1.342159414120737415e-01 1.831808808152818047e-01 2.637386720942152540e-01 3.358768045117996870e-01
6.700000000000000000e+04 7.058165298792363762e-01 7.130662819368783767e-01 7.202033490632878676e-01 7.294007766288306271e-01 4.454217872932041411e-01 6.195151432005496783e-01 8.288633095732164113e-01 1.018043393311988343e+00 1.331947621705702467e-01 1.820727307967306419e-01 2.626365059168576654e-01 3.354431113035835632e-01
6.800000000000000000e+04 7.057808443500324103e-01 7.130324619037822220e-01 7.201523092349709776e-01 7.293467982812185113e-01 4.452919480240893901e-01 6.191165108280178853e-01 8.287583277089757283e-01 1.018000915373167059e+00 1.333059614100556567e-01 1.816476870973570412e-01 2.624048392593649193e-01 3.353336825316083347e-01
6.900000000000000000e+04 7.057222338083288804e-01 7.130054662835295654e-01 7.202007835878390107e-01 7.293234207548653369e-01 4.449072902365386883e-01 6.188016302051122519e-01 8.286879568418902275e-01 1.017736801720328099e+00 1.323968625682561684e-01 1.812210160222033350e-01 2.623350688074437831e-01 3.356308722571085257e-01
7.000000000000000000e+04 7.056345173095319723e-01 7.129554514350708860e-01 7.200989997112131613e-01 7.292463175533757669e-01 4.439940186196672522e-01 6.188460577146452923e-01 8.288767678187726196e-01 1.017377308898315791e+00 1.327446897305528672e-01 1.805037856278918496e-01 2.618840634540197665e-01 3.350394405217115290e-01
7.100000000000000000e+04 7.056522164186468382e-01 7.129928537296137403e-01 7.200691929927526269e-01 7.292065333968427154e-01 4.436604562802962670e-01 6.184350946228436285e-01 8.287554534780896542e-01 1.017219674975486488e+00 1.315991055435646595e-01 1.802636442775917003e-01 2.615010444263467515e-01 3.345899764354576256e-01
7.200000000000000000e+04 7.056321881269120855e-01 7.129319253510721932e-01 7.200808429516903919e-01 7.291770786137657945e-01 4.431256823520947075e-01 6.180699564205097696e-01 8.287121532047146966e-01 1.017211590078363370e+00 1.302423828753895840e-01 1.802792277673884169e-01 2.609851005716478101e-01 3.339424706311738267e-01
7.300000000000000000e+04 7.055874949300668941e-01 7.128437157945679559e-01 7.199870613153361854e-01 7.291522787004407480e-01 4.427676857569231572e-01 6.178596266009259708e-01 8.285896584715144453e-01 1.017122702873666240e+00 1.298803871562747569e-01 1.791129755087577935e-01 2.608954802365572867e-01 3.336626364773763176e-01
7.400000000000000000e+04 7.055537949244943263e-01 7.128586514243220318e-01 7.199522373748660220e-01 7.291945834206938759e-01 4.422857379795317456e-01 6.174964387176660185e-01 8.286372915137898421e-01 1.016701061505822734e+00 1.304052081489474324e-01 1.790440650088708507e-01 2.606904075876392279e-01 3.333035068046910077e-01
7.500000000000000000e+04 7.054309462260782704e-01 7.128649373033937309e-01 7.199504356702621788e-01 7.290652816697292815e-01 4.419669984653673001e-01 6.171906092994297044e-01 8.286348497830706705e-01 1.016622613541109832e+00 1.303130521537725350e-01 1.786987929928503804e-01 2.602191357923394621e-01 3.331242642002606447e-01
7.600000000000000000e+04 7.054522364510127375e-01 7.128563087570600754e-01 7.199282022690915994e-01 7.290996954292996435e-01 4.413664590191011539e-01 6.168215490255898326e-01 8.287173622466676992e-01 1.016427869465041045e+00 1.283090931086413866e-01 1.781032774624858317e-01 2.600721377047093275e-01 3.328916031209920301e-01
7.700000000000000000e+04 7.053521142568019986e-01 7.128569060414878811e-01 7.199157407946206177e-01 7.290181014139658355e-01 4.416516682288715856e-01 6.166542700779891195e-01 8.284711727010642957e-01 1.016200352272447871e+00 1.285002870437595424e-01 1.779522154205860629e-01 2.597852271609943919e-01 3.327560842571045119e-01
7.800000000000000000e+04 7.053255896182847318e-01 7.128263299787658269e-01 7.198932370864821184e-01 7.290034188438145879e-01 4.406873162078078221e-01 6.163172414902545748e-01 8.284912273175686348e-01 1.016302450174129346e+00 1.287254342690965225e-01 1.774397906061050689e-01 2.598567669406611769e-01 3.325287945377836674e-01
7.900000000000000000e+04 7.052705888881242169e-01 7.129548526830387090e-01 7.198681326010355486e-01 7.290202911834843258e-01 4.404622108114836232e-01 6.162412652212422293e-01 8.284263425787086188e-01 1.016229095298369911e+00 1.272916850454344773e-01 1.772182628477178556e-01 2.591557172985942681e-01 3.323345862478048751e-01
8.000000000000000000e+04 7.052378044175988681e-01 7.128642381057129773e-01 7.198235356300586307e-01 7.290015579211459595e-01 4.404267893633168063e-01 6.159120735573599958e-01 8.283273764572465225e-01 1.016039185772388276e+00 1.272555056734902545e-01 1.765147048122418794e-01 2.592123430984180077e-01 3.323562306247700993e-01
8.100000000000000000e+04 7.051962692167158542e-01 7.128517594408105840e-01 7.199198451589847725e-01 7.289504504526771456e-01 4.396541093368647179e-01 6.157166020299760234e-01 8.284812742091757221e-01 1.015733970306238021e+00 1.270991654027818218e-01 1.766245937744745365e-01 2.585126530758422025e-01 3.321245055420802283e-01
8.200000000000000000e+04 7.052247935523165978e-01 7.128380167396958234e-01 7.198745466010386673e-01 7.289618040425291934e-01 4.394398987255364597e-01 6.154864495247869272e-01 8.285692857082876950e-01 1.015803530298904578e+00 1.261531531648722171e-01 1.762890295476911007e-01 2.587699059099519694e-01 3.317826121933143968e-01
8.300000000000000000e+04 7.051406382452676258e-01 7.128298299452584530e-01 7.198664064105632088e-01 7.288988174780396401e-01 4.394424199888284366e-01 6.149937253330891584e-01 8.284325021278251544e-01 1.015575769905288084e+00 1.256476107913905571e-01 1.760434806872598901e-01 2.582133568876655572e-01 3.319368408547226368e-01
8.400000000000000000e+04 7.050776674076789652e-01 7.128119978189364492e-01 7.197701905036133496e-01 7.289689770731602181e-01 4.392444338806527071e-01 6.146598682442734329e-01 8.284618365361898773e-01 1.015506001698838201e+00 1.249889174437257972e-01 1.755115248302178688e-01 2.586247460505602946e-01 3.314447908936023479e-01
8.500000000000000000e+04 7.051001848387127291e-01 7.127722248530122817e-01 7.198651466431649215e-01 7.288742643261467702e-01 4.389615832921698879e-01 6.144326329002604004e-01 8.283278480190832127e-01 1.015408215777620526e+00 1.243805175202809671e-01 1.749658806096004438e-01 2.583814374658046087e-01 3.313022179671370471e-01
8.600000000000000000e+04 7.050964352423211290e-01 7.127871173323274689e-01 7.198143445869777945e-01 7.288950527471580454e-01 4.386727963340817382e-01 6.139470424981597896e-01 8.282261959509403804e-01 1.015230699950061322e+00 1.242807144519390283e-01 1.747832997782491904e-01 2.583739982878944796e-01 3.310176588451567703e-01
8.700000000000000000e+04 7.050578951033295017e-01 7.127740780257785236e-01 7.198866409926015786e-01 7.288663377219822825e-01 4.386387915738254040e-01 6.136489816238432926e-01 8.284874112948011904e-01 1.015114227727742513e+00 1.239197094383130554e-01 1.747512048267122198e-01 2.577570779461125783e-01 3.308823861792659637e-01
8.800000000000000000e+04 7.050240785363655061e-01 7.128285404007786985e-01 7.197820472310713091e-01 7.287390082419438198e-01 4.380758600928878477e-01 6.133769501360679666e-01 8.283469046773616062e-01 1.014694545245953705e+00 1.247647400327452638e-01 1.745388331095160395e-01 2.576731727541257122e-01 3.306131770620729382e-01
8.900000000000000000e+04 7.050147036296084968e-01 7.127644262301775502e-01 7.198954095586198587e-01 7.287480424662685641e-01 4.381488780353698931e-01 6.126817507933386420e-01 8.286104989744649263e-01 1.014664201109272579e+00 1.232468608377609576e-01 1.741121495714207101e-01 2.574539499008096088e-01 3.303203893557088433e-01
9.000000000000000000e+04 7.049636833395733770e-01 7.127360545927519109e-01 7.197503071990798418e-01 7.289163329771444211e-01 4.375851903757876360e-01 6.118542538999237612e-01 8.282909250807394264e-01 1.014410963270103494e+00 1.226636550901298028e-01 1.736639565636242111e-01 2.572487263375051181e-01 3.301629491519583182e-01
9.100000000000000000e+04 7.049181303131483167e-01 7.127635008204492584e-01 7.197216360289783177e-01 7.287076797967297903e-01 4.373920359425689242e-01 6.115921833395484564e-01 8.282560752237453361e-01 1.014338817445734620e+00 1.219353225250011385e-01 1.736250002052738550e-01 2.569959298344349774e-01 3.304400433311989183e-01
9.200000000000000000e+04 7.049258471280583915e-01 7.127066887967632436e-01 7.197453555336927877e-01 7.286624266756429602e-01 4.373998818105754305e-01 6.112802042633089794e-01 8.284108161845645801e-01 1.014375486935816584e+00 1.219493391012300698e-01 1.735285314221602648e-01 2.570553609850903531e-01 3.301885306406503462e-01
9.300000000000000000e+04 7.049405086775752949e-01 7.126856282913912599e-01 7.197086008559974157e-01 7.286740416536663378e-01 4.371662983168810857e-01 6.107973235668320289e-01 8.284725250212217063e-01 1.014076655596448662e+00 1.210886916671683744e-01 1.732423118602436918e-01 2.570535771154111582e-01 3.301004656854416019e-01
9.400000000000000000e+04 7.048641191616493717e-01 7.126671754517410751e-01 7.197304843663495655e-01 7.287069735606859222e-01 4.372452905684006685e-01 6.106977324008729946e-01 8.286141426075863681e-01 1.014201102329679971e+00 1.195498700454295238e-01 1.731349872787401323e-01 2.567505251519782705e-01 3.298429228891620046e-01
9.500000000000000000e+04 7.048510536713035179e-01 7.127258805164153888e-01 7.197222511480638740e-01 7.287811910249853975e-01 4.367432408618426853e-01 6.104011245260630991e-01 8.283854931913990916e-01 1.013976820303878812e+00 1.200446484728282803e-01 1.730279427513100043e-01 2.567019598251213397e-01 3.298881797789482984e-01
9.600000000000000000e+04 7.048226977356548684e-01 7.127267742039521403e-01 7.197499675477914138e-01 7.287266592664114473e-01 4.370187034879826626e-01 6.102860537667167407e-01 8.281811758064074880e-01 1.013843830109543820e+00 1.187130303611881182e-01 1.729234294428056984e-01 2.566120698602651906e-01 3.295195061340044917e-01
9.700000000000000000e+04 7.047349927069059827e-01 7.127464490473844894e-01 7.198135893215564796e-01 7.286603005186176318e-01 4.364071169762496760e-01 6.099682625115766532e-01 8.282640490754304974e-01 1.013699813525639426e+00 1.186486448582187714e-01 1.726753177292163488e-01 2.561331979390913394e-01 3.295907258740817802e-01
9.800000000000000000e+04 7.047625932770251733e-01 7.126974312760239183e-01 7.197877244031165578e-01 7.286897135182404117e-01 4.361478172056898472e-01 6.098021162594451372e-01 8.281310211224452988e-01 1.013321482824000253e+00 1.187096037110770830e-01 1.725353061294885859e-01 2.565009328395126964e-01 3.295193530368322188e-01
9.900000000000000000e+04 7.048179032729929849e-01 7.126883979919579337e-01 7.197346913385335165e-01 7.286012805657907654e-01 4.367539142086883652e-01 6.097026358636172816e-01 8.281202253080766074e-01 1.013680231727861258e+00 1.193807238523349190e-01 1.720745775209831518e-01 2.558402146185662640e-01 3.292673672244140759e-01
1.000000000000000000e+05 7.047331540421672980e-01 7.126659468468978798e-01 7.197343528341072494e-01 7.286083925473224587e-01 4.362191438316272984e-01 6.096046857984580569e-01 8.281853384229949100e-01 1.013137246553130311e+00 1.196249106553517044e-01 1.718284535531030000e-01 2.560801950907986013e-01 3.294157826176600246e-01
1.020000000000000000e+05 7.046610400291435372e-01 7.127355383014556400e-01 7.196823633902106332e-01 7.286212018586258887e-01 4.364804544388405927e-01 6.092860079398588757e-01 8.278166186365583101e-01 1.013178872432076050e+00 1.174168126136494045e-01 1.716906499169059686e-01 2.556470263436856349e-01 3.292333950802613929e-01
1.040000000000000000e+05 7.045598739305504177e-01 7.127211408554845473e-01 7.197485552506041051e-01 7.286523087271288279e-01 4.357386744006632173e-01 6.088943230470507118e-01 8.277231330078839155e-01 1.012836459436730951e+00 1.164266447615674716e-01 1.714258164542176444e-01 2.554477831575282520e-01 3.286333647421343374e-01
1.060000000000000000e+05 7.045200899654233684e-01 7.127082998344522746e-01 7.197431296105193388e-01 7.286101163962467320e-01 4.354010024609763496e-01 6.089527450816506482e-01 8.275056467756132239e-01 1.012862763002073452e+00 1.166115734383233737e-01 1.713156950965459002e-01 2.549448624188811463e-01 3.287544762392399234e-01
1.080000000000000000e+05 7.045151559930754592e-01 7.126459031652074838e-01 7.196209574447405277e-01 7.286208218937357817e-01 4.353337552021940837e-01 6.086199878386737705e-01 8.270244891948932420e-01 1.012749494008077011e+00 1.146156888767763810e-01 1.716548605997171850e-01 2.553179332057268214e-01 3.285081189286137571e-01
1.100000000000000000e+05 7.044288871824612164e-01 7.126792921002526038e-01 7.197447655486811646e-01 7.286320136142915294e-01 4.357295855645872962e-01 6.083710975504148522e-01 8.266713829617613474e-01 1.012661811367964404e+00 1.138171101331793417e-01 1.713217944893781208e-01 2.546730858348665860e-01 3.280517685915483317e-01
1.120000000000000000e+05 7.043931498013560333e-01 7.127642513103008559e-01 7.197270684875078928e-01 7.285978191924474823e-01 4.357391639986346599e-01 6.081396617767976798e-01 8.264652072946139238e-01 1.012410364566248999e+00 1.130762714714244888e-01 1.709384289450969763e-01 2.546804742542149169e-01 3.283493786557435401e-01
1.140000000000000000e+05 7.043110151788418705e-01 7.127112175084384660e-01 7.197262449270717122e-01 7.284780668118709945e-01 4.357274384290178437e-01 6.079316055356324133e-01 8.259058034127951808e-01 1.012508708515794664e+00 1.128407682050593941e-01 1.711352474276854052e-01 2.546904468700105229e-01 3.285743271734538062e-01
1.160000000000000000e+05 7.043433999120203293e-01 7.126024013276207603e-01 7.197712131430769045e-01 7.285315943116369430e-01 4.351577380268523143e-01 6.075704362812794912e-01 8.256949647598309516e-01 1.012299065098143158e+00 1.123179132057615937e-01 1.710847157937212815e-01 2.549844859849655920e-01 3.286052146974290933e-01
1.180000000000000000e+05 7.042196813932409816e-01 7.126790938873994730e-01 7.196971412123943646e-01 7.284548579446973315e-01 4.344536629441655973e-01 6.076375688935010677e-01 8.251956950994197015e-01 1.012407680902789320e+00 1.114096156016018691e-01 1.708592292242759325e-01 2.548727980244115399e-01 3.284367217260991678e-01
1.200000000000000000e+05 7.042331329955257013e-01 7.127220801186513466e-01 7.196145098529651563e-01 7.284151686261441938e-01 4.348673895922857691e-01 6.074101768650385091e-01 8.248797910222931407e-01 1.012293316615031413e+00 1.106138517420789391e-01 1.702950741789738542e-01 2.546123375062427918e-01 3.282635427942060535e-01
1.220000000000000000e+05 7.040962472385963178e-01 7.126179751562602416e-01 7.196631851115675715e-01 7.284308975372457695e-01 4.343918860414980321e-01 6.067328079117041417e-01 8.249540840959804777e-01 1.012383797168646682e+00 1.113230121745489021e-01 1.705360271866009358e-01 2.551858298194225050e-01 3.282257467268620554e-01
1.240000000000000000e+05 7.040929832677165212e-01 7.126711548638816618e-01 7.197711453976406437e-01 7.284528279803506035e-01 4.352149394226685897e-01 6.065673710596468649e-01 8.245405294079299896e-01 1.012112638157375510e+00 1.107346697758246484e-01 1.709347765352735027e-01 2.547929171246372526e-01 3.287029390692658426e-01
1.260000000000000000e+05 7.040411653453333418e-01 7.126714830601958983e-01 7.195827096767934972e-01 7.284539046850287969e-01 4.344564317166323408e-01 6.061538627055783612e-01 8.244206523319907998e-01 1.012326778767271396e+00 1.101628751194284328e-01 1.704973996828026972e-01 2.550947058880800311e-01 3.284318868473931063e-01
1.280000000000000000e+05 7.040006738241799678e-01 7.126657179836655143e-01 7.197279001714150803e-01 7.284300605380412685e-01 4.348145520281995746e-01 6.059089015471121886e-01 8.242714062091961447e-01 1.012101789443627498e+00 1.099938911751999066e-01 1.703214587960655280e-01 2.550196013580864896e-01 3.285188017461023735e-01
1.300000000000000000e+05 7.039020558883087864e-01 7.126079940330356521e-01 7.195976384871585196e-01 7.283275586545787661e-01 4.346031526631264907e-01 6.057469288894014037e-01 8.239193412398142513e-01 1.012018461027150540e+00 1.101981822515576831e-01 1.714368284373367912e-01 2.559439995082875008e-01 3.285319826923944753e-01
1.320000000000000000e+05 7.038317469987134256e-01 7.126332279373031042e-01 7.196702510804691144e-01 7.283790324213310630e-01 4.346734419429019169e-01 6.051361588915205036e-01 8.239257003692257442e-01 1.011967623999302290e+00 1.086938347446619879e-01 1.706338121840413891e-01 2.560775048569118861e-01 3.290746820970616993e-01
1.340000000000000000e+05 7.037603207622673551e-01 7.126211032992412209e-01 7.195686814538184706e-01 7.283275946957740166e-01 4.353091337102327207e-01 6.049866567847994592e-01 8.238718646148276425e-01 1.012039406869756020e+00 1.084495271725786358e-01 1.711740709999194365e-01 2.564750760812087860e-01 3.286023757655541222e-01
1.360000000000000000e+05 7.036964027732317550e-01 7.126151987387739917e-01 7.196418408341738182e-01 7.283641345908261622e-01 4.343964305342808419e-01 6.048018887414515765e-01 8.237705678576000556e-01 1.011890012564768737e+00 1.081564688154487419e-01 1.717745613436303387e-01 2.567295686858009351e-01 3.282435797763397223e-01
1.380000000000000000e+05 7.037227013399540709e-01 7.125651041522402807e-01 7.195803071838291487e-01 7.283539995929662059e-01 4.355646020360232629e-01 6.041303087144542783e-01 8.235955272955722828e-01 1.011952179831356657e+00 1.086895363532279085e-01 1.712284023789752696e-01 2.562956014706478380e-01 3.291314711066269938e-01
1.400000000000000000e+05 7.035754045816535740e-01 7.125562097913953341e-01 7.196956579741364823e-01 7.284113483769939501e-01 4.350685174320069737e-01 6.039464383669477243e-01 8.233459418181654499e-01 1.011866680966686527e+00 1.082299087031132478e-01 1.717371568831435324e-01 2.569840059988158787e-01 3.290647204873365372e-01
1.420000000000000000e+05 7.034496250950361684e-01 7.125771948823260704e-01 7.197197959474692652e-01 7.284172440210727739e-01 4.354685046942954330e-01 6.037007976529495945e-01 8.232419967460584687e-01 1.011664986821233736e+00 1.082563558113023711e-01 1.713792806833868698e-01 2.575429986542110972e-01 3.300784070768435496e-01
1.440000000000000000e+05 7.034521689611221706e-01 7.126033195235574880e-01 7.196793115958890485e-01 7.282661379131798451e-01 4.359855817827814062e-01 6.029357790131546491e-01 8.230380982424991831e-01 1.011768301144767124e+00 1.081246561201667511e-01 1.728646118390724240e-01 2.582972444628537367e-01 3.295997823491972345e-01
1.460000000000000000e+05 7.032944943273612415e-01 7.125359145846481557e-01 7.195979282866098448e-01 7.283202863357086665e-01 4.354816031868601334e-01 6.027604964760213679e-01 8.226663005030638853e-01 1.011505561604127745e+00 1.075213818485431239e-01 1.731862632334948415e-01 2.579065235105608700e-01 3.299958901922365184e-01
1.480000000000000000e+05 7.032438120356427902e-01 7.126022106908592724e-01 7.196537240776876843e-01 7.283378549894703458e-01 4.360094479038600923e-01 6.028516469985125692e-01 8.225979171311733618e-01 1.011476707439459499e+00 1.073070253653825440e-01 1.732197846085757331e-01 2.580148944279954115e-01 3.296994007594171161e-01
1.500000000000000000e+05 7.032193817211975784e-01 7.125493032167732332e-01 7.196358354604889263e-01 7.282821327651373133e-01 4.360648533126152415e-01 6.025480897692405691e-01 8.222284666875891990e-01 1.011434514333341195e+00 1.078843146507652284e-01 1.730813180856440314e-01 2.586866387129027056e-01 3.301589595843146263e-01
1.520000000000000000e+05 7.030655376163454928e-01 7.125868363398971672e-01 7.196194551651025062e-01 7.282706858691735397e-01 4.364515608044989281e-01 6.023453432534884300e-01 8.222667833398960013e-01 1.011213452182409211e+00 1.081816285933514116e-01 1.725579637922979859e-01 2.587681161075237601e-01 3.301187939453923970e-01
1.540000000000000000e+05 7.030660527746779298e-01 7.124603537562474997e-01 7.195815655774510100e-01 7.282997065612679677e-01 4.363394395086629407e-01 6.021084404696350756e-01 8.221149661143380971e-01 1.011016675717682389e+00 1.071282653139250252e-01 1.739897546812702589e-01 2.596460123668420938e-01 3.303619327748449352e-01
1.560000000000000000e+05 7.029760241956687361e-01 7.125286507847722328e-01 7.196069577775052739e-01 7.282920537159374152e-01 4.362951506229592047e-01 6.017849899096783250e-01 8.217294290682970459e-01 1.011123054056779935e+00 1.074990562667154370e-01 1.734381896474285756e-01 2.592857306058369282e-01 3.301276543173094491e-01
1.580000000000000000e+05 7.029261931414356734e-01 7.125754982139106408e-01 7.195689589177707290e-01 7.282484824864209338e-01 4.365879149628476563e-01 6.014933330532906686e-01 8.218662177083958520e-01 1.011102863466722512e+00 1.074640783382357634e-01 1.743585572009482831e-01 2.621561699005318102e-01 3.310449416910450360e-01
1.600000000000000000e+05 7.028350906578075818e-01 7.124848689645844058e-01 7.195307358773351813e-01 7.283225354898921200e-01 4.362667229758365184e-01 6.015065306431248704e-01 8.217763041321310968e-01 1.011055958035186553e+00 1.065802086687690498e-01 1.733662803075649295e-01 2.619486466165894534e-01 3.307883453797401119e-01
1.620000000000000000e+05 7.028186520366552781e-01 7.125494473178293209e-01 7.195939658115679816e-01 7.283186531238993178e-01 4.370218441503254669e-01 6.014349128442754155e-01 8.215740018211812323e-01 1.010888803311912554e+00 1.063402018801988397e-01 1.744569223181411388e-01 2.622418506955034867e-01 3.309068428413922125e-01
1.640000000000000000e+05 7.027491848273588193e-01 7.124799917548685357e-01 7.196048680271012188e-01 7.282717972609671353e-01 4.363932892350625425e-01 6.009917916520114423e-01 8.217296022988096471e-01 1.010528572078368104e+00 1.076585275614989207e-01 1.748334372020775018e-01 2.625875109544429931e-01 3.303107572300297834e-01
1.660000000000000000e+05 7.027157497567320110e-01 7.125103029335513316e-01 7.195465318321858650e-01 7.282797595291409243e-01 4.371281564349779325e-01 6.011217611718636666e-01 8.214617642531569786e-01 1.010869843471849494e+00 1.076342056733175789e-01 1.749692649271548106e-01 2.636353684748370396e-01 3.312685698563327397e-01
1.680000000000000000e+05 7.027251372197333978e-01 7.124639062456097349e-01 7.196059021934356759e-01 7.282431366345545332e-01 4.366921896185644303e-01 6.008387385792763880e-01 8.213179405532263777e-01 1.010800974947693831e+00 1.078007694549612816e-01 1.753054997191089426e-01 2.632560465711505371e-01 3.312017843725427180e-01
1.700000000000000000e+05 7.026592353416838410e-01 7.125306206438370982e-01 7.195373275750821529e-01 7.282435082496139245e-01 4.365092546903547310e-01 6.008717491421945445e-01 8.214024067681522379e-01 1.010554249244599578e+00 1.088461450721454477e-01 1.756633456893030854e-01 2.655406738967193148e-01 3.313195638070651761e-01
1.720000000000000000e+05 7.025990646721037569e-01 7.124248874613765548e-01 7.195796092435629010e-01 7.282178390970284187e-01 4.360645109164515421e-01 6.005081972566840287e-01 8.208070794777336809e-01 1.010552255484842288e+00 1.075170602345701248e-01 1.765597818318017376e-01 2.643753260424602236e-01 3.314987281668300700e-01
1.740000000000000000e+05 7.024978476342227385e-01 7.124556762858240688e-01 7.195730558595514470e-01 7.282440378054448882e-01 4.356578171520553155e-01 6.006382438654531697e-01 8.207513222672689901e-01 1.010444869446547100e+00 1.081100069850728096e-01 1.772436709950131473e-01 2.652282429815954190e-01 3.316853880558695566e-01
1.760000000000000000e+05 7.024495242077992696e-01 7.124300947109926119e-01 7.195240905691487887e-01 7.280972434492628542e-01 4.362051071874780694e-01 6.006546703617553495e-01 8.206859655868461445e-01 1.010472015439911386e+00 1.075887132084503983e-01 1.761486548120313189e-01 2.649459018765610852e-01 3.320039712694288214e-01
1.780000000000000000e+05 7.024063348312911126e-01 7.123581784063024447e-01 7.195827137036985288e-01 7.281657100027711937e-01 4.357194153478886056e-01 6.004783052664061094e-01 8.205018578871288160e-01 1.010335060133435992e+00 1.077018095260137420e-01 1.768036679504863540e-01 2.662796720828011776e-01 3.324608500089957230e-01
1.800000000000000000e+05 7.023730560300542880e-01 7.124476760078710669e-01 7.195220444632444146e-01 7.281966778713193644e-01 4.359450657325922296e-01 6.003079795634240767e-01 8.205361003793656405e-01 1.010622565968971598e+00 1.070578488275089890e-01 1.772670305889132436e-01 2.668867585376964446e-01 3.325225544645895037e-01
1.820000000000000000e+05 7.023758151504143621e-01 7.124201725938401619e-01 7.195314001578481111e-01 7.282129731535089689e-01 4.355286979534952474e-01 6.001393447298420947e-01 8.202329916397514964e-01 1.010271644758782061e+00 1.075609586438489862e-01 1.770440738138820136e-01 2.669168073777796191e-01 3.323491532255281600e-01
1.840000000000000000e+05 7.023485277188225018e-01 7.124261274726240156e-01 7.195339032868666163e-01 7.281333192384320530e-01 4.354656939248464087e-01 5.999155647128366908e-01 8.203940615015741233e-01 1.010330621199912127e+00 1.072068742628297378e-01 1.765092055302797946e-01 2.673761780726990334e-01 3.325447650463764226e-01
1.860000000000000000e+05 7.022979476450093017e-01 7.124228238892662546e-01 7.194915028392123713e-01 7.280701151274474592e-01 4.355144307993598085e-01 5.999214529448201327e-01 8.203424748318388637e-01 1.009998789580410117e+00 1.067138662574202562e-01 1.774593885897271517e-01 2.664142824345041016e-01 3.325269310042727189e-01
1.880000000000000000e+05 7.021607006465316880e-01 7.123851685013018464e-01 7.194551010137925084e-01 7.281016453902668939e-01 4.360920833819875719e-01 6.000701967512602764e-01 8.202786975745895992e-01 1.009910724078610711e+00 1.072869426079273020e-01 1.777505579237786404e-01 2.686492108783368193e-01 3.324632972214394688e-01
1.900000000000000000e+05 7.021415040522480666e-01 7.124726957966828200e-01 7.194848549276301464e-01 7.280421021419218874e-01 4.359763338447187886e-01 5.997176849360036366e-01 8.200396940957810354e-01 1.009640807252957462e+00 1.080655257907815192e-01 1.776040230419777544e-01 2.684303118760474338e-01 3.328537800520726675e-01
1.920000000000000000e+05 7.020661978044614449e-01 7.124788055075516047e-01 7.195076904635364645e-01 7.281541502412348654e-01 4.351717118614842894e-01 5.997783465415034154e-01 8.196957670392477358e-01 1.009905755147132878e+00 1.083386002185123126e-01 1.789105001767989367e-01 2.694433834721663423e-01 3.333075219186368843e-01
1.940000000000000000e+05 7.019777510550226918e-01 7.124469139898416126e-01 7.195388157257618378e-01 7.282144782352215628e-01 4.355294766636426118e-01 5.999900890096109274e-01 8.194764509536864860e-01 1.009749014072392370e+00 1.082040385085961398e-01 1.790035782873569958e-01 2.703621558155140936e-01 3.332047833563208106e-01
1.960000000000000000e+05 7.019041178135723147e-01 7.123663548882482877e-01 7.195376838589006008e-01 7.281754822793811144e-01 4.347094247071424666e-01 5.996778209300431817e-01 8.193892310733866813e-01 1.009916119455975814e+00 1.088699336384380822e-01 1.794096832018897969e-01 2.717414499754510215e-01 3.334157990604544319e-01
1.980000000000000000e+05 7.018941351763935410e-01 7.124484790751111074e-01 7.195588889119015619e-01 7.281529836438001002e-01 4.351190779403409925e-01 5.997781830450212848e-01 8.189962749425054866e-01 1.009672065182554590e+00 1.085862206595664681e-01 1.801964629699032427e-01 2.716261235753022474e-01 3.333315112157840265e-01
2.000000000000000000e+05 7.018263486427596121e-01 7.123760614792438162e-01 7.194777328540077344e-01 7.281963680121326110e-01 4.343652989300004208e-01 5.997495728974955309e-01 8.189315639387684254e-01 1.009744054400072866e+00 1.095737421907316822e-01 1.799455257601987879e-01 2.718029194002603011e-01 3.341397115183354360e-01
2.020000000000000000e+05 7.016956439861843364e-01 7.124770461866940519e-01 7.194875944549498081e-01 7.281174709569906423e-01 4.354189703465202177e-01 5.998158846389716192e-01 8.189282357271083779e-01 1.009719360708287494e+00 1.083418090638169906e-01 1.807697563273780728e-01 2.720719582045439400e-01 3.337583088845433865e-01
2.040000000000000000e+05 7.016385633418380507e-01 7.125193948603800731e-01 7.194723434094079106e-01 7.281674500582535625e-01 4.357683980318626249e-01 5.995960486894093000e-01 8.190391763978259743e-01 1.009793766929614645e+00 1.084899736557837918e-01 1.810772423542157950e-01 2.730862597048193119e-01 3.345891738073745181e-01
2.060000000000000000e+05 7.015878120535600226e-01 7.124675132131959021e-01 7.195361246551807977e-01 7.281170545884233514e-01 4.340761515545438209e-01 5.996824562503257905e-01 8.187692776790500560e-01 1.010024893418410397e+00 1.085621106830580579e-01 1.811909611925553720e-01 2.743188835138012927e-01 3.345364513585152300e-01
2.080000000000000000e+05 7.015830600347605639e-01 7.123735336711028987e-01 7.194474461286727296e-01 7.280953292142111621e-01 4.342004725122798336e-01 5.994670615839241545e-01 8.187037988836236568e-01 1.009734106840496803e+00 1.084253017989596779e-01 1.812397737408236453e-01 2.734855699401356754e-01 3.345290224296575410e-01
2.100000000000000000e+05 7.015606867231592991e-01 7.124414105627014937e-01 7.194623495064387253e-01 7.281580786777912540e-01 4.346590331553116249e-01 5.996032181989429111e-01 8.187847514473484134e-01 1.009702646079875477e+00 1.080795622792295185e-01 1.816049797879859540e-01 2.738242880426674519e-01 3.351946053766595712e-01
2.120000000000000000e+05 7.014254354844503547e-01 7.124066764678712582e-01 7.195140248270014416e-01 7.281528465169951891e-01 4.343890616920937364e-01 5.997223267462390428e-01 8.187338591076814831e-01 1.009778094740077403e+00 1.099329687764808716e-01 1.809400039295763207e-01 2.752308911262238977e-01 3.345195799150643690e-01
2.140000000000000000e+05 7.014592287981674668e-01 7.123577888834062843e-01 7.195006880163724583e-01 7.280534565616132436e-01 4.346901542753308090e-01 5.995789910311062343e-01 8.185189261121978976e-01 1.009758858860206887e+00 1.104520194193306659e-01 1.821460210884008890e-01 2.744919004342050717e-01 3.356359426365421728e-01
2.160000000000000000e+05 7.013843299224149508e-01 7.124353960285982890e-01 7.195330881633854592e-01 7.281229012756110786e-01 4.347104497912667176e-01 5.996551378445558189e-01 8.184081626854086133e-01 1.009746832442803832e+00 1.111438630984531023e-01 1.837616226886833459e-01 2.742047155434241823e-01 3.360332985656980798e-01
2.180000000000000000e+05 7.013930172887103964e-01 7.123909840469799803e-01 7.194471774475846848e-01 7.281392045208090469e-01 4.340355698657433203e-01 5.992348054536582591e-01 8.184946358907507769e-01 1.009926395342448657e+00 1.088302278281667590e-01 1.823350256669126479e-01 2.767738179937757614e-01 3.364240634115929218e-01
2.200000000000000000e+05 7.013087947477277817e-01 7.123909528118470558e-01 7.194938198635405513e-01 7.281803044966078664e-01 4.342206260351567093e-01 5.991998763727538480e-01 8.184784453177668118e-01 1.010043821316284340e+00 1.105946463224442289e-01 1.816931799788466806e-01 2.773291280688240379e-01 3.352307083737670057e-01
2.220000000000000000e+05 7.013081630576458725e-01 7.124344696064426330e-01 7.195037644675401634e-01 7.280819341554011226e-01 4.338471465153148077e-01 5.991606851707134140e-01 8.183604892145988075e-01 1.009715739773516363e+00 1.088797333870162171e-01 1.843847547263653408e-01 2.766837942428266861e-01 3.361343507592933766e-01
2.240000000000000000e+05 7.012916049305036870e-01 7.124369321531421884e-01 7.194856635476319928e-01 7.281119062747304360e-01 4.342934391293312157e-01 5.991297230831202913e-01 8.185265200349383097e-01 1.009703658441057694e+00 1.108908288910179785e-01 1.845863829414280954e-01 2.778932245269117307e-01 3.356567690347048161e-01
2.260000000000000000e+05 7.012497216420794377e-01 7.124375791864835383e-01 7.194350977774259803e-01 7.281275598978073083e-01 4.338935153332386108e-01 5.990315392663203564e-01 8.180083015607261254e-01 1.009573835411575526e+00 1.118421674162917989e-01 1.850662839140600480e-01 2.775641064428582827e-01 3.364159088381142304e-01
2.280000000000000000e+05 7.012921627237631572e-01 7.124245734781954331e-01 7.193813638639152686e-01 7.280591337680473174e-01 4.333405764140622063e-01 5.990400294183630958e-01 8.181053137306418810e-01 1.009895014812606906e+00 1.115888479012171197e-01 1.843319670155278145e-01 2.784934879067015312e-01 3.366297988478328951e-01
2.300000000000000000e+05 7.012087764215297891e-01 7.125110996246807327e-01 7.195226839298601851e-01 7.280110354778355219e-01 4.340383297228484483e-01 5.984819430329826329e-01 8.180097349616508584e-01 1.010030633206883577e+00 1.110802457203633742e-01 1.850424806417482471e-01 2.798476441954789173e-01 3.380950868063187231e-01
2.320000000000000000e+05 7.012672286315198011e-01 7.124459355270417182e-01 7.195274974950148783e-01 7.281122072282567581e-01 4.346784905559545331e-01 5.983456799482100852e-01 8.175837765094525755e-01 1.010030621127451678e+00 1.115239030251090335e-01 1.835121968007900617e-01 2.802027328781142579e-01 3.365857722994035628e-01
2.340000000000000000e+05 7.011634405734248343e-01 7.124369134764449996e-01 7.194432395776196865e-01 7.280390574354133060e-01 4.343492155588805081e-01 5.982267282969088162e-01 8.177717320507790211e-01 1.009939283835313617e+00 1.111334231094112945e-01 1.860122789689274414e-01 2.813037598280884732e-01 3.373991531055799409e-01
2.360000000000000000e+05 7.012121723619380020e-01 7.124348308401377006e-01 7.194851776662186671e-01 7.280629896446644267e-01 4.330083423570186829e-01 5.977160260062304165e-01 8.178161272307458152e-01 1.009826592400679957e+00 1.105925146330002384e-01 1.848564008755562982e-01 2.815703120771515522e-01 3.379564064553440828e-01
2.380000000000000000e+05 7.011512212292000390e-01 7.123793625004651853e-01 7.195056903956092986e-01 7.280705912895701903e-01 4.336319152924396070e-01 5.977161170609927021e-01 8.176646440697125096e-01 1.009959593360669761e+00 1.117493135106060187e-01 1.850951008937823106e-01 2.813280491108037795e-01 3.385523154190905326e-01
2.400000000000000000e+05 7.012006643974796338e-01 7.124514395952900037e-01 7.195440996408895007e-01 7.280744483096224240e-01 4.338461068011980615e-01 5.977471534861378277e-01 8.175394653769751940e-01 1.010156453127227127e+00 1.116010228033240403e-01 1.859745940035200107e-01 2.818132850559563751e-01 3.388694910292129880e-01
2.420000000000000000e+05 7.011142498783780042e-01 7.123900795603794744e-01 7.195044801273805524e-01 7.280142931857301880e-01 4.336261371995995262e-01 5.977241439837621684e-01 8.176583387412547088e-01 1.009878147688644701e+00 1.133252134373074205e-01 1.862134203720390846e-01 2.832258800621878514e-01 3.391117183784841949e-01
2.440000000000000000e+05 7.010892531143791961e-01 7.123773737611867052e-01 7.194890210239759387e-01 7.279340287029004708e-01 4.335123847976298239e-01 5.976076407813669666e-01 8.174973118748185552e-01 1.009919903627629179e+00 1.139284163042575820e-01 1.860751981771922858e-01 2.841000209253329301e-01 3.395758363760882359e-01
2.460000000000000000e+05 7.010424896684963603e-01 7.123910993830466776e-01 7.195269023544692555e-01 7.280234570736585642e-01 4.336461722356901305e-01 5.975960680235606892e-01 8.175075808008285261e-01 1.009901580673354449e+00 1.136919096195883050e-01 1.867606924760355780e-01 2.837340114307102534e-01 3.398705739368145795e-01
2.480000000000000000e+05 7.010191243034779029e-01 7.123745381348676187e-01 7.194637817767397525e-01 7.280632145294336777e-01 4.338630750929987068e-01 5.972858744817782783e-01 8.175953833125442216e-01 1.009882637865115784e+00 1.135481656131987344e-01 1.862446129254483052e-01 2.840549420203415387e-01 3.396112746180434128e-01
2.500000000000000000e+05 7.009978209695258977e-01 7.123883630983133264e-01 7.194763805736854589e-01 7.281007580072700325e-01 4.335942818401086751e-01 5.973408966707198786e-01 8.175361333078685622e-01 1.010043201017107872e+00 1.134035014141212550e-01 1.879540131218878085e-01 2.868299999938215272e-01 3.405245024685931154e-01
2.520000000000000000e+05 7.009916337543298237e-01 7.123682915283229278e-01 7.194837239837088561e-01 7.280195048799310564e-01 4.339103801592287257e-01 5.973238520108831162e-01 8.175800781901878533e-01 1.009869522680604703e+00 1.139407034753966153e-01 1.880081515914266421e-01 2.862235127222951259e-01 3.398879445742727934e-01
2.540000000000000000e+05 7.010270139036027803e-01 7.124494311736004892e-01 7.194865315223573088e-01 7.280035547321841438e-01 4.327233661229307193e-01 5.969809462761046515e-01 8.175916160242506781e-01 1.009708204470512793e+00 1.132413102834477492e-01 1.875226679338094782e-01 2.867322788489530261e-01 3.404675408739811782e-01
2.560000000000000000e+05 7.009181931337191696e-01 7.124691346947553683e-01 7.194750584600051457e-01 7.280230752515872705e-01 4.329383665040836826e-01 5.967203548595068074e-01 8.176687340401580517e-01 1.010032677965626791e+00 1.145906882606660682e-01 1.870983659142968492e-01 2.861446290338675591e-01 3.417192544151183564e-01
2.580000000000000000e+05 7.009064588880640212e-01 7.124596283747767211e-01 7.194122099590177788e-01 7.279424420887696812e-01 4.335242793326585797e-01 5.966439753058347950e-01 8.177912394188050493e-01 1.009772730333892365e+00 1.138753490917864958e-01 1.866835618513501827e-01 2.860425197216257542e-01 3.416074813209425964e-01
2.600000000000000000e+05 7.009869075767223290e-01 7.124278978825078212e-01 7.193884632096654297e-01 7.279995733298942895e-01 4.335374987674086578e-01 5.966070641122216411e-01 8.176902443661985265e-01 1.009964623851753229e+00 1.138716052610811297e-01 1.873731893680595506e-01 2.877935871023978298e-01 3.414470292748851277e-01
2.620000000000000000e+05 7.009050786427749591e-01 7.124337562217138986e-01 7.194675015323938050e-01 7.280889477878847993e-01 4.329826792413093983e-01 5.964321245990203968e-01 8.176763542146913144e-01 1.010010183523588623e+00 1.154475249132375786e-01 1.888782144095049742e-01 2.892515076109026806e-01 3.419541654593735158e-01
2.640000000000000000e+05 7.008192982326921783e-01 7.125130724509336488e-01 7.195282161144742616e-01 7.281572370534658001e-01 4.324552461926714497e-01 5.964368324884565808e-01 8.173724582468315791e-01 1.010174979026146058e+00 1.155284028640118643e-01 1.871072044265428558e-01 2.900105498164541329e-01 3.414823728908841782e-01
2.660000000000000000e+05 7.008971223331823541e-01 7.124297746868120118e-01 7.194379601228103605e-01 7.281089491190432250e-01 4.336007477159107282e-01 5.961722929018448136e-01 8.174060757089313123e-01 1.010005282015062011e+00 1.146211127106661343e-01 1.889538054989944871e-01 2.882181653494476636e-01 3.414158578248268627e-01
2.680000000000000000e+05 7.008162897666331270e-01 7.124634705860621864e-01 7.194357470303855973e-01 7.281088528125888581e-01 4.331283027812652398e-01 5.961066218663579885e-01 8.175451620928357865e-01 1.010124264593501353e+00 1.157493387236201848e-01 1.898000491309108639e-01 2.909085768902343050e-01 3.413775890418832004e-01
2.700000000000000000e+05 7.007488776785933959e-01 7.124896683575432377e-01 7.194592401319870323e-01 7.281114015015465180e-01 4.320107253835239192e-01 5.959135796034322752e-01 8.174756965598986014e-01 1.010187339154080322e+00 1.144162549347059049e-01 1.877248334856251033e-01 2.922420781943301238e-01 3.426231150559601035e-01
2.720000000000000000e+05 7.007579022496261967e-01 7.124908650820337419e-01 7.193824777689432626e-01 7.280884844479306173e-01 4.324429285792845690e-01 5.958720955849921008e-01 8.176322341471928823e-01 1.009727170697525267e+00 1.153535298238907991e-01 1.895610624045122594e-01 2.918128448368320638e-01 3.425061976185687085e-01
2.740000000000000000e+05 7.007637207928880674e-01 7.124684397136406000e-01 7.194556929622887287e-01 7.281198175534708827e-01 4.314952232071654348e-01 5.958686951903422457e-01 8.174417092457753053e-01 1.010112425956342319e+00 1.160220678246276782e-01 1.914012654318920370e-01 2.914552549899425138e-01 3.434873427708217686e-01
2.760000000000000000e+05 7.006922810523092959e-01 7.123907347620906938e-01 7.194696160271956131e-01 7.280298956124259258e-01 4.319545042274512414e-01 5.960092756538836190e-01 8.172546724286687825e-01 1.009600735115191439e+00 1.173371935191767912e-01 1.909409193109095071e-01 2.910117112294172692e-01 3.416308261271431279e-01
2.780000000000000000e+05 7.006514424637476646e-01 7.124846235924241489e-01 7.194663037506667802e-01 7.281183328331952698e-01 4.318245273281292040e-01 5.952376332906845757e-01 8.172717540775634726e-01 1.009918325918308213e+00 1.183457794762184656e-01 1.908169508727095010e-01 2.911270860967937746e-01 3.438803631256113214e-01
2.800000000000000000e+05 7.005042287743712404e-01 7.125334075824945046e-01 7.194552974227775843e-01 7.280826191897720179e-01 4.319295115805253937e-01 5.953220706622188718e-01 8.173577229976304315e-01 1.010032969989962837e+00 1.177921294408791064e-01 1.904182278013667740e-01 2.920633553592358878e-01 3.440067112040067765e-01
2.820000000000000000e+05 7.005147574952740319e-01 7.124751805123559212e-01 7.195123911200432820e-01 7.280455811338615302e-01 4.310084218471068596e-01 5.955813094317983225e-01 8.170993580574142934e-01 1.009737575065603910e+00 1.184819291077063019e-01 1.900052101084153122e-01 2.942661230086804913e-01 3.436231872705867163e-01
2.840000000000000000e+05 7.004053434649761822e-01 7.124471162879484343e-01 7.195260603451295589e-01 7.280807976588636876e-01 4.319817306626667630e-01 5.952739378915881119e-01 8.170903149903013807e-01 1.009756006991845423e+00 1.187888223795369874e-01 1.915071550336552575e-01 2.958176921913568402e-01 3.432403338748854504e-01
2.860000000000000000e+05 7.003560028329995912e-01 7.124905652414057489e-01 7.195236020588460235e-01 7.280807003696974089e-01 4.315173401606962611e-01 5.953541714247686523e-01 8.167155865386318547e-01 1.009785660071238045e+00 1.197722421728678321e-01 1.914035060495667406e-01 2.941664392024583852e-01 3.438904236288748417e-01
2.880000000000000000e+05 7.003428176432781038e-01 7.124707981024475112e-01 7.194858700075201785e-01 7.281268137712760824e-01 4.309076020494039261e-01 5.952981434077256884e-01 8.167624095779240090e-01 1.009998980404529734e+00 1.206320122536177486e-01 1.907264353862903050e-01 2.936457400943111584e-01 3.442141183657759784e-01
2.900000000000000000e+05 7.002438416423846235e-01 7.124951780203609975e-01 7.195413608138814254e-01 7.281332724703876158e-01 4.310065899394608380e-01 5.949151994597636772e-01 8.169802761316284911e-01 1.009786107725191062e+00 1.182140629760604078e-01 1.907573165548331617e-01 2.930931252428791156e-01 3.446416091321053976e-01
2.920000000000000000e+05 7.002316701252201403e-01 7.124863900741758016e-01 7.195754474056783589e-01 7.281193749390869607e-01 4.305765007547321943e-01 5.949634036022930506e-01 8.167355074919532276e-01 1.009465082541590064e+00 1.194063846646224170e-01 1.913729099765003328e-01 2.942923487239254565e-01 3.448747829284051214e-01
2.940000000000000000e+05 7.001711514677506631e-01 7.125396409682924759e-01 7.195108122435375231e-01 7.279638869369119414e-01 4.299399290115800687e-01 5.948176001086968867e-01 8.165963821913306830e-01 1.009436176402144669e+00 1.205930957408775789e-01 1.923895169755748813e-01 2.933594920845385978e-01 3.444890149857967598e-01
2.960000000000000000e+05 7.001542080805169821e-01 7.124757950564341025e-01 7.195618739040888778e-01 7.280659991749391935e-01 4.307941967833442964e-01 5.946163525611597445e-01 8.165519453454214149e-01 1.009533281998514109e+00 1.215639834932368962e-01 1.926558450038985681e-01 2.967120096582376298e-01 3.453974079961553700e-01
2.980000000000000000e+05 7.000813924257517362e-01 7.125469409634490603e-01 7.195006943263138055e-01 7.280394020820704082e-01 4.300533106569268682e-01 5.945451685819589382e-01 8.167133534281616480e-01 1.009444387277955268e+00 1.197817452465508303e-01 1.910595979991565885e-01 2.961361369835265878e-01 3.437264034839592197e-01
3.000000000000000000e+05 7.000851522423005013e-01 7.124562604095920904e-01 7.195549078330270021e-01 7.281237927727278736e-01 4.305190473943355522e-01 5.946345598093374374e-01 8.166079608944846191e-01 1.009402856929243697e+00 1.198122283698730833e-01 1.905577223206588455e-01 2.962075104939457804e-01 3.452998959947023438e-01
3.020000000000000000e+05 7.000133868935002335e-01 7.125268554092774043e-01 7.195165252299056124e-01 7.280659666398878738e-01 4.292696422857318339e-01 5.946232460095478567e-01 8.164479909210351494e-01 1.009392862715307926e+00 1.192507344882835219e-01 1.909448776892521127e-01 2.979472456129556024e-01 3.442718914743209124e-01
3.040000000000000000e+05 6.999992326726143244e-01 7.124940494016100967e-01 7.195100367752964576e-01 7.281202800872019765e-01 4.302636275316096826e-01 5.950372359124342925e-01 8.164910459368170947e-01 1.009498728662206801e+00 1.180136484235114330e-01 1.919490625479607360e-01 2.990730791313302994e-01 3.447237692062869452e-01
3.060000000000000000e+05 6.999973176377697337e-01 7.125341138098970628e-01 7.195233552701374435e-01 7.281246827853241621e-01 4.299487346400830967e-01 5.948541472105824957e-01 8.164871436791207859e-01 1.009523283058377796e+00 1.191842302830566219e-01 1.915538257594786020e-01 2.970670208707814619e-01 3.450436058222045022e-01
3.080000000000000000e+05 6.999646949168610854e-01 7.125287680739440521e-01 7.194964871037061727e-01 7.281654713436122028e-01 4.299694539863743725e-01 5.948202383054690401e-01 8.162782842204487910e-01 1.009422308654420730e+00 1.196872448128680766e-01 1.917969795901935670e-01 2.990999277464886363e-01 3.445989497889292430e-01
3.100000000000000000e+05 6.998811714718289334e-01 7.125871556127900686e-01 7.195245123282798527e-01 7.280826266894809828e-01 4.298794117120848801e-01 5.949283987261184681e-01 8.164369156850531661e-01 1.009418519023828953e+00 1.204540287155155404e-01 1.940638033241274540e-01 2.994311376555329751e-01 3.450199599309157206e-01
3.120000000000000000e+05 6.998164867758596142e-01 7.125410945132231166e-01 7.195909642874486201e-01 7.281978578095970045e-01 4.296966482500323425e-01 5.948366608971055181e-01 8.163698436213729925e-01 1.009345981503331657e+00 1.210231975946101934e-01 1.926237053752398454e-01 2.982015311010960401e-01 3.457321899325448977e-01
3.140000000000000000e+05 6.999148909976536936e-01 7.125369005034244418e-01 7.195465851814304425e-01 7.281191769406600844e-01 4.291572132169904075e-01 5.945427726192098472e-01 8.163485857240869725e-01 1.009691547957519031e+00 1.206046947916903783e-01 1.928149766054144121e-01 3.001552149265136471e-01 3.459040742703762272e-01
3.160000000000000000e+05 6.998770416880158995e-01 7.125143870741315055e-01 7.196675519125925735e-01 7.281226452564848461e-01 4.290603606358026068e-01 5.947773630334177719e-01 8.163180666346390169e-01 1.009377781328733459e+00 1.195688919941710060e-01 1.921037568062306522e-01 2.995560764109888585e-01 3.451630317115273461e-01
3.180000000000000000e+05 6.998161844276384880e-01 7.125519609719013214e-01 7.195677957271037206e-01 7.281416769801130062e-01 4.294302611372159961e-01 5.944608028757629725e-01 8.161741896531810037e-01 1.009475172705628143e+00 1.207929891202135231e-01 1.937148759111661234e-01 3.020196103131602139e-01 3.458446151031970284e-01
3.200000000000000000e+05 6.997651211652158310e-01 7.125217154158157706e-01 7.194929259333967542e-01 7.280915910403716884e-01 4.291287492854586327e-01 5.943698317439244372e-01 8.156670830134616912e-01 1.009447644110474274e+00 1.238127902977518013e-01 1.941156447413820985e-01 3.003988949636201555e-01 3.454249907318042712e-01
3.220000000000000000e+05 6.997641106779767251e-01 7.125319055512470134e-01 7.195227047527538167e-01 7.280928238754217352e-01 4.287132683061109506e-01 5.942491061670258645e-01 8.160680528366552888e-01 1.009634585782072547e+00 1.237330517301281907e-01 1.938328761692399982e-01 3.014096762202903013e-01 3.465151313286006785e-01
3.240000000000000000e+05 6.996552176978034776e-01 7.125635695597850594e-01 7.195323664347554882e-01 7.281682103173221510e-01 4.284865844760915587e-01 5.945576044086744449e-01 8.159623578635913921e-01 1.009633922250683824e+00 1.218366511537724711e-01 1.943867285537155820e-01 3.015132319810844841e-01 3.465808059030883181e-01
3.260000000000000000e+05 6.997226948443895367e-01 7.125609886477569654e-01 7.195071425719892222e-01 7.281289978385483419e-01 4.287184507638457376e-01 5.944062051783743916e-01 8.158517103965368111e-01 1.009780146432589287e+00 1.235264671846700857e-01 1.944930783288459364e-01 3.020678692099486584e-01 3.451988009731080664e-01
3.280000000000000000e+05 6.996825476571171265e-01 7.125151594466473393e-01 7.195357186377130398e-01 7.282323469456013498e-01 4.286638649421142810e-01 5.946655225162340574e-01 8.157801744541638422e-01 1.009541924519976819e+00 1.222862502656568984e-01 1.960696918067686423e-01 3.013013780836010791e-01 3.454538388683153771e-01
3.300000000000000000e+05 6.996363469767633569e-01 7.125734787754762767e-01 7.195642178742283068e-01 7.282301112224178752e-01 4.291486274128580303e-01 5.944412334775511786e-01 8.158961754350245732e-01 1.009953375618962479e+00 1.220777281848968165e-01 1.950377392060250459e-01 3.001134671504835372e-01 3.462992693666498978e-01
3.320000000000000000e+05 6.996668390807811999e-01 7.126117203373457665e-01 7.195478925326582731e-01 7.280974913736951715e-01 4.291997398865433633e-01 5.945667654583479678e-01 8.157764942829575094e-01 1.009693959345228098e+00 1.221802436260674973e-01 1.960498288451542892e-01 3.031186883367459894e-01 3.458435399038150559e-01
3.340000000000000000e+05 6.996386853707530218e-01 7.125317841499310134e-01 7.195540220580849411e-01 7.280935801075170133e-01 4.283979141633828536e-01 5.948513220597734241e-01 8.158291888032254136e-01 1.009425706139518653e+00 1.223144015186030664e-01 1.951423781502544530e-01 3.034144939849823253e-01 3.468736590960381783e-01
3.360000000000000000e+05 6.996558433381150355e-01 7.125494745426983467e-01 7.194735222626025273e-01 7.281442459471481055e-01 4.286885728491768299e-01 5.946988308065419560e-01 8.157567746249521079e-01 1.009543807250488090e+00 1.239542718621557960e-01 1.973767867900814710e-01 3.031095437386318592e-01 3.466261690590868305e-01
3.380000000000000000e+05 6.996211533827374485e-01 7.124963053702693117e-01 7.195759206815047770e-01 7.281463626137860690e-01 4.286027247915221716e-01 5.945134262916178525e-01 8.159418433256101499e-01 1.009473099445041155e+00 1.233950449660974336e-01 1.958515223268914585e-01 3.049639635336652832e-01 3.472291309977101337e-01
3.400000000000000000e+05 6.995854162796867337e-01 7.125864519008668907e-01 7.195837918180011394e-01 7.281605040209850888e-01 4.287156975760076927e-01 5.943408015538865774e-01 8.160147634381560433e-01 1.009543258506069519e+00 1.226640532321007504e-01 1.976321219069678281e-01 3.048419816427823115e-01 3.449720668158725023e-01
3.420000000000000000e+05 6.996029950594436775e-01 7.125293111133327306e-01 7.195895871248723097e-01 7.282103039146715640e-01 4.289207758231420309e-01 5.946481861438703831e-01 8.159327459497079937e-01 1.009665539222185160e+00 1.219112954201563986e-01 1.962356119770955476e-01 3.047172337989692004e-01 3.474025292565115497e-01
3.440000000000000000e+05 6.994929529888722630e-01 7.126052697535086855e-01 7.195649214578935249e-01 7.281519714238651186e-01 4.287965992464862208e-01 5.947143754175817643e-01 8.160874336493877390e-01 1.009603484497112458e+00 1.225952206096331543e-01 1.945870125398645456e-01 3.053469506927760646e-01 3.463560611931234545e-01
3.460000000000000000e+05 6.995719982281911609e-01 7.125250909068434613e-01 7.195001156313800550e-01 7.281638335362966563e-01 4.282788769328348399e-01 5.946405753901322644e-01 8.158605102969923584e-01 1.009618496439718571e+00 1.224653329845652172e-01 1.954856408163553882e-01 3.045388417371596712e-01 3.465253826754604027e-01
3.480000000000000000e+05 6.995546541296526755e-01 7.125167239326206658e-01 7.194954996060559660e-01 7.281637763131652008e-01 4.275859387962846481e-01 5.945116181913212561e-01 8.161924643238942512e-01 1.009570698517773923e+00 1.219784061038837741e-01 1.969616570035039871e-01 3.033307910898648818e-01 3.457361225607548105e-01
3.500000000000000000e+05 6.993824399192896113e-01 7.125486640310324526e-01 7.195482593712181352e-01 7.281906688775446890e-01 4.275991596885667656e-01 5.946216417323901826e-01 8.160826057463455019e-01 1.009712253526850123e+00 1.230550637757262117e-01 1.950824034230340120e-01 3.051984874602431397e-01 3.461424415104175090e-01
3.520000000000000000e+05 6.994238365813625347e-01 7.124808473697701316e-01 7.195539333752030142e-01 7.281659220593507120e-01 4.277251478266990148e-01 5.946368351929101070e-01 8.162435779700063510e-01 1.009985968940611212e+00 1.226864028798588385e-01 1.969635915786707159e-01 3.051315616935957875e-01 3.481189520362760748e-01
3.540000000000000000e+05 6.993588194598079344e-01 7.125242493636665397e-01 7.194622354143695997e-01 7.281091074211734071e-01 4.276067403060324068e-01 5.944088804572400520e-01 8.160970442194462882e-01 1.009844330234033194e+00 1.227030299700822419e-01 1.955665740504901606e-01 3.061588547153923368e-01 3.485241632577958937e-01
3.560000000000000000e+05 6.992753088119524341e-01 7.125338354324928236e-01 7.195868017393916016e-01 7.281786173378772542e-01 4.282824120943935498e-01 5.943892417928664518e-01 8.160663286392983995e-01 1.009859829004688958e+00 1.218674986912305636e-01 1.963617646582886123e-01 3.060257748360021846e-01 3.471844397039212105e-01
3.580000000000000000e+05 6.991853084685292208e-01 7.125057928488548464e-01 7.195493431046937616e-01 7.281602097168988763e-01 4.273210840374446207e-01 5.943616205971193889e-01 8.163154626602890929e-01 1.009539006968587227e+00 1.226702216142471491e-01 1.973367633412468902e-01 3.048443044685973935e-01 3.470792199957187241e-01
3.600000000000000000e+05 6.991388249150233269e-01 7.125743048327702889e-01 7.195751662043946562e-01 7.281609284615629951e-01 4.269207692933072451e-01 5.940784351919494721e-01 8.160395600480336853e-01 1.009956230673126232e+00 1.216275236520439201e-01 1.948682431000786919e-01 3.066788745199551802e-01 3.466787122251601683e-01
3.620000000000000000e+05 6.991175872873764963e-01 7.124861499620245286e-01 7.195260819270788977e-01 7.281391321168382280e-01 4.269080192055099698e-01 5.948376887311785932e-01 8.161505176143970530e-01 1.009642040379928885e+00 1.223146517975394892e-01 1.975678082391691959e-01 3.070733829860833874e-01 3.470076669088199561e-01
3.640000000000000000e+05 6.989945813798683627e-01 7.124744795028312705e-01 7.195688753190513376e-01 7.281006779740198942e-01 4.270604296499904140e-01 5.945053326083735712e-01 8.161982111289193265e-01 1.009775650712054773e+00 1.231230473733782027e-01 1.964319154904476394e-01 3.102182140039679292e-01 3.489199668286331324e-01
3.660000000000000000e+05 6.990232591242488969e-01 7.125711470698909977e-01 7.194831495314542025e-01 7.280772890538639297e-01 4.268117902564035893e-01 5.942509045821265934e-01 8.159616021088380577e-01 1.009683557163204570e+00 1.223918215148388222e-01 1.975917041770674787e-01 3.086704129648153438e-01 3.468377014036490569e-01
3.680000000000000000e+05 6.989571946524030244e-01 7.125811688162247970e-01 7.195145479645426168e-01 7.281495715807200231e-01 4.266875358762739490e-01 5.945734753453526533e-01 8.162619007469038568e-01 1.009786264008559087e+00 1.243613652485472676e-01 1.972868663913932008e-01 3.087085847135034866e-01 3.494975805039046146e-01
3.700000000000000000e+05 6.988926685539933459e-01 7.125273970780909849e-01 7.195594248122805237e-01 7.281084655002014738e-01 4.269865809479312935e-01 5.944522837655936698e-01 8.161233071501508007e-01 1.010077755628068008e+00 1.254916566328618255e-01 1.992856803166834223e-01 3.077530641577815307e-01 3.477630951208935950e-01
3.720000000000000000e+05 6.989050752318408666e-01 7.125461883673160912e-01 7.195161465199365614e-01 7.281561476599019977e-01 4.270187791850041381e-01 5.942492661998072245e-01 8.160958466545098489e-01 1.009674498614709703e+00 1.261115294453227231e-01 1.989165791402069117e-01 3.087315155097790087e-01 3.483559363080998561e-01
3.740000000000000000e+05 6.988223015257168935e-01 7.125542707832049905e-01 7.194625180588936075e-01 7.280519954199409227e-01 4.274416864833732177e-01 5.941968279101151884e-01 8.158114375305809407e-01 1.009834812513737301e+00 1.252727661253481561e-01 2.000912037169225444e-01 3.111036047966329043e-01 3.498859599368165929e-01
3.760000000000000000e+05 6.988158397620101159e-01 7.125438802026486940e-01 7.195185361607727703e-01 7.281844794192832149e-01 4.270488814986315163e-01 5.946742876596842198e-01 8.160629000335261063e-01 1.009586154039002981e+00 1.249815374941250362e-01 1.994929641352801153e-01 3.102344427649071368e-01 3.490253163964743832e-01
3.780000000000000000e+05 6.987951258442361979e-01 7.125732028089682979e-01 7.195556187622553779e-01 7.281151565828206662e-01 4.266067987827362740e-01 5.946708356472567569e-01 8.160980616377150332e-01 1.010049243170053401e+00 1.264818865628051792e-01 1.987374731368664327e-01 3.106104405920198097e-01 3.489652447044533368e-01
3.800000000000000000e+05 6.988125243525946662e-01 7.125727149629128565e-01 7.195296022925468105e-01 7.281471733915797495e-01 4.262521174822808123e-01 5.942653605632932656e-01 8.160972263524316483e-01 1.009901309101798983e+00 1.238483772351963302e-01 1.987409877556739757e-01 3.101876366035461463e-01 3.495042722899028287e-01
3.820000000000000000e+05 6.987654953399953239e-01 7.125782285100999980e-01 7.195693884668539209e-01 7.281522702075438058e-01 4.262171162816897896e-01 5.944070953638712629e-01 8.161735453377163552e-01 1.009865854221595471e+00 1.229900691283668246e-01 1.993840784742960948e-01 3.114646564419486507e-01 3.490450126957028165e-01
3.840000000000000000e+05 6.987683052712778675e-01 7.125916971722758841e-01 7.195301418498910584e-01 7.281270444541849685e-01 4.260800264252700975e-01 5.940386025457782271e-01 8.162770598044302162e-01 1.009662046705530614e+00 1.250614530730062290e-01 1.974296451384130735e-01 3.136667013159850081e-01 3.508892299435024675e-01
3.860000000000000000e+05 6.987055498469054715e-01 7.126138928088728841e-01 7.196376562579978042e-01 7.282073906773230965e-01 4.264331198592181127e-01 5.939820561230012563e-01 8.158760773402262689e-01 1.009997080393751245e+00 1.255930317336116653e-01 1.989120217163876103e-01 3.103803989112967621e-01 3.511032648563101044e-01
3.880000000000000000e+05 6.987481422354833160e-01 7.125288156734459477e-01 7.195579899330148965e-01 7.280851842270085195e-01 4.257463092805693350e-01 5.941283397248133813e-01 8.158544655565860282e-01 1.009729785973074723e+00 1.291278330365565330e-01 2.004755740654108054e-01 3.115146483837057945e-01 3.498988816921168588e-01
3.900000000000000000e+05 6.986477147681370292e-01 7.125211495285566077e-01 7.194748164044117988e-01 7.282447627977500781e-01 4.260807521341341553e-01 5.940504830715402917e-01 8.158062417740088446e-01 1.009911369311887741e+00 1.292028591240311219e-01 2.003460107138611279e-01 3.127912353017207603e-01 3.524119036582802345e-01
3.920000000000000000e+05 6.986498465087020993e-01 7.125344191940705674e-01 7.195216890939477583e-01 7.281320483650685071e-01 4.264478438834203300e-01 5.938204030879111750e-01 8.160869589609249797e-01 1.009605813641013317e+00 1.290696829536423229e-01 1.999830620475602783e-01 3.133885494973589481e-01 3.503880302255665269e-01
3.940000000000000000e+05 6.986480335953050291e-01 7.125926195668860208e-01 7.194822687432569364e-01 7.281396987567984036e-01 4.267711198676430451e-01 5.939707532680541524e-01 8.160170899548484513e-01 1.009645203947128422e+00 1.291633032544887705e-01 1.993842113640202085e-01 3.140698616145392030e-01 3.513132605856766899e-01
3.960000000000000000e+05 6.986022733756090952e-01 7.125498089931049384e-01 7.195451358073494674e-01 7.281467469853477592e-01 4.265971831490453781e-01 5.936474145525385548e-01 8.157680135441450764e-01 1.009721309203640782e+00 1.275963120639020398e-01 1.994764594373659716e-01 3.128365037520743352e-01 3.522261153477684870e-01
3.980000000000000000e+05 6.985918426048453034e-01 7.125699967866367945e-01 7.195945612655709756e-01 7.281135092428246969e-01 4.270443855495081320e-01 5.939480718057721376e-01 8.153074173710924688e-01 1.009668638408169006e+00 1.293086275754164183e-01 1.997042242065642514e-01 3.139702197356825097e-01 3.524765132951713231e-01
4.000000000000000000e+05 6.986217844455826498e-01 7.126127284056394950e-01 7.195242423393803932e-01 7.281558780277809229e-01 4.264090328549293707e-01 5.938128150327605104e-01 8.154560305175275747e-01 1.009624584925449708e+00 1.287439461708864974e-01 2.001916788488035392e-01 3.123335591347419227e-01 3.523627067192747764e-01
4.050000000000000000e+05 6.985655963314943984e-01 7.125792260171035508e-01 7.195972660052436520e-01 7.281159111514451387e-01 4.267246534817232262e-01 5.942055389033524815e-01 8.154395122836559651e-01 1.009660458772988267e+00 1.297707717336629152e-01 1.990424039319680927e-01 3.124838494039955394e-01 3.509290562846379968e-01
4.100000000000000000e+05 6.985324105118280169e-01 7.126117848296971147e-01 7.195649212627348579e-01 7.280765783245758405e-01 4.276627607435052880e-01 5.937864559112396856e-01 8.153016481439541163e-01 1.009565544087070332e+00 1.315473320953843006e-01 1.973767016819106546e-01 3.140028678859237421e-01 3.534345417379561316e-01
4.150000000000000000e+05 6.985769528066729794e-01 7.124996677199074702e-01 7.195037745606093216e-01 7.280524382686170970e-01 4.272687873722894603e-01 5.936933535293660302e-01 8.152557821632511192e-01 1.009901854183343328e+00 1.307095257843344238e-01 1.984289447203561596e-01 3.152234138632407645e-01 3.524008987233243628e-01
4.200000000000000000e+05 6.984892715546038300e-01 7.125063087188031608e-01 7.195010064608379219e-01 7.282138484612754592e-01 4.269874092732095505e-01 5.941307724540783042e-01 8.152689412149187742e-01 1.009549162214495199e+00 1.314748487212761552e-01 1.993545077337063876e-01 3.161774869934226295e-01 3.548916740847863904e-01
4.250000000000000000e+05 6.985332131372909981e-01 7.125107813573692273e-01 7.194913521726163941e-01 7.280535326763899473e-01 4.273545002774127854e-01 5.943225682214565708e-01 8.148537035757941194e-01 1.009641300182743340e+00 1.341009263638235360e-01 1.988387125563530478e-01 3.162638791849011755e-01 3.559131363089760858e-01
4.300000000000000000e+05 6.984699154123272802e-01 7.124806720387638626e-01 7.195898413407235683e-01 7.281363656372643600e-01 4.273870547654844421e-01 5.946092840114592937e-01 8.147616407343318823e-01 1.009302790827778740e+00 1.368097275939590962e-01 2.012120697153410021e-01 3.197058650588309736e-01 3.555546472046223205e-01
4.350000000000000000e+05 6.983857141420454218e-01 7.125179314801858288e-01 7.194684108703860437e-01 7.281462863823382481e-01 4.274843109005530550e-01 5.950061785006331982e-01 8.149194870210868524e-01 1.009109087549665773e+00 1.386082689807289492e-01 1.982219019219574052e-01 3.162844539221708051e-01 3.554272954466973222e-01
4.400000000000000000e+05 6.984441053531049715e-01 7.125259732573819837e-01 7.194499391004576250e-01 7.281317201610082446e-01 4.270287119756183136e-01 5.948993251183166686e-01 8.146048014598550324e-01 1.009362968384766912e+00 1.430554877853404128e-01 1.973264104528045237e-01 3.170558028460610522e-01 3.576760049605502978e-01
4.450000000000000000e+05 6.984245538841744594e-01 7.125356826012847478e-01 7.195344772246550225e-01 7.281316209610014800e-01 4.275608199679489241e-01 5.953869639988210727e-01 8.146765082254761037e-01 1.009175151593935338e+00 1.453525979285260894e-01 1.984662445003490261e-01 3.160672308275819797e-01 3.582216625940033983e-01
4.500000000000000000e+05 6.985043879258089339e-01 7.124761319033808826e-01 7.194703496856519331e-01 7.280604706007605120e-01 4.279921701728071071e-01 5.955589458255963198e-01 8.144632966805380736e-01 1.008933508290139613e+00 1.434944260673057248e-01 1.992980491306948210e-01 3.190390668201337765e-01 3.565132985891991124e-01
4.550000000000000000e+05 6.984865824847616977e-01 7.125573991573392885e-01 7.195181238272674307e-01 7.281476885160547141e-01 4.279248193938407496e-01 5.943841984224738084e-01 8.147536737028376885e-01 1.009247691807938718e+00 1.453755450095145230e-01 1.998666726117473702e-01 3.206558658994899669e-01 3.588556362958292278e-01
4.600000000000000000e+05 6.984347184189321212e-01 7.125493746994454591e-01 7.194255356561157777e-01 7.282159891148868303e-01 4.273474949775277199e-01 5.941187478880236572e-01 8.145919389671905098e-01 1.008627074808271518e+00 1.454238617943880152e-01 1.985824130519848185e-01 3.212937455931615394e-01 3.594232783238658913e-01
4.650000000000000000e+05 6.985021887968738685e-01 7.125556357557542020e-01 7.195396411437450235e-01 7.281048746671903160e-01 4.261601464964627217e-01 5.927581582768437496e-01 8.143913361506373016e-01 1.008521181554747015e+00 1.412404367785911607e-01 1.996448438352434462e-01 3.210576811123281304e-01 3.603915857106477771e-01
4.700000000000000000e+05 6.984657293091238728e-01 7.125836803136429420e-01 7.194600148145813279e-01 7.282689839359466344e-01 4.261906883587521233e-01 5.919669336239896662e-01 8.144878627869340804e-01 1.008393301142801901e+00 1.426228079151280193e-01 2.001392527396479437e-01 3.201902618253235078e-01 3.601056972208694917e-01
4.750000000000000000e+05 6.983609680558032773e-01 7.126204614180338126e-01 7.195026312251879830e-01 7.281965080807371038e-01 4.251462338555839215e-01 5.913269837125602058e-01 8.142305895870544097e-01 1.008777206344109612e+00 1.451882007677583464e-01 1.993488297979243984e-01 3.212926992149191530e-01 3.614486191293272976e-01
4.800000000000000000e+05 6.984183802851855472e-01 7.125471860393286505e-01 7.193927669097387456e-01 7.282262225210065498e-01 4.256776037697654891e-01 5.911485236295794810e-01 8.140971907436751476e-01 1.008392656163334511e+00 1.459301285960998007e-01 2.026664403382756885e-01 3.216805085472038139e-01 3.625385761953814345e-01
4.850000000000000000e+05 6.984178655164680061e-01 7.125341558499478367e-01 7.195064488451979878e-01 7.283147375371132881e-01 4.253180193437614554e-01 5.909763555097603538e-01 8.139955677333228223e-01 1.008620876058453630e+00 1.478884932965933707e-01 2.003848867574209436e-01 3.188090363931670446e-01 3.611709150169388205e-01
4.900000000000000000e+05 6.983349364603643750e-01 7.126520940262182080e-01 7.195232555133461716e-01 7.282749107414030476e-01 4.256801188292883009e-01 5.908615873007254660e-01 8.136614362899665664e-01 1.008393895616412905e+00 1.529806638583161293e-01 2.022845958892613427e-01 3.229770722861885490e-01 3.594746670105833930e-01
4.950000000000000000e+05 6.983556040895333439e-01 7.125334255293978014e-01 7.195231948469913430e-01 7.282259766839747073e-01 4.251532748745383006e-01 5.904854939279415849e-01 8.136681366198568188e-01 1.007908718829052530e+00 1.526684872159962403e-01 2.036719879122049492e-01 3.213422547317647537e-01 3.590306325738708004e-01
5.000000000000000000e+05 6.984550325454215169e-01 7.125903161989832757e-01 7.195314898259684844e-01 7.281339898342839012e-01 4.254500436382606665e-01 5.905419318254194749e-01 8.136633112784780186e-01 1.008146475741876769e+00 1.490562342080140046e-01 2.045570221750114825e-01 3.197195549271731885e-01 3.605155013837893496e-01
5.050000000000000000e+05 6.984097207836817978e-01 7.126102459193187633e-01 7.196506518988776691e-01 7.282415988679584729e-01 4.252634998931611454e-01 5.895684255702098309e-01 8.134430954248846879e-01 1.008060848931789932e+00 1.520874065982092682e-01 2.049986885684259019e-01 3.216513879423231193e-01 3.608329165831185570e-01
5.100000000000000000e+05 6.983928599886606303e-01 7.126443203332083476e-01 7.194227958790377908e-01 7.282882255477798328e-01 4.255013312024203964e-01 5.891448395770281232e-01 8.134477018636105949e-01 1.007789544686508165e+00 1.533804785454749298e-01 2.092452519208020389e-01 3.234876715278786063e-01 3.605173409528119599e-01
5.150000000000000000e+05 6.983687069811107540e-01 7.126431741888644700e-01 7.194565153055734186e-01 7.283381712922544216e-01 4.248819658488692252e-01 5.890544930976217008e-01 8.139253220440808567e-01 1.007800071601672176e+00 1.546424590709237212e-01 2.088191058798226918e-01 3.233692196546854025e-01 3.604728231595742405e-01
5.200000000000000000e+05 6.983684288117985028e-01 7.125518366049604646e-01 7.193800396846178336e-01 7.283584623363548172e-01 4.254152761145483796e-01 5.888270038302264586e-01 8.136038988729963339e-01 1.007971770342002582e+00 1.582778857995571775e-01 2.105156896011376177e-01 3.226755435755605528e-01 3.589116089857262715e-01
5.250000000000000000e+05 6.983762019192749637e-01 7.125685170899810350e-01 7.194638365258996249e-01 7.284028694570696683e-01 4.252464946486263497e-01 5.888762136105283318e-01 8.136535002391193094e-01 1.007812962731076123e+00 1.578486181887208128e-01 2.092559768537970710e-01 3.235063694596376216e-01 3.587519127439462996e-01
5.300000000000000000e+05 6.983229146949199162e-01 7.125360320453782981e-01 7.194978460945421483e-01 7.283300167236053113e-01 4.250676866209602278e-01 5.886792736956520944e-01 8.135858638288413491e-01 1.008079841442186098e+00 1.538565464141108952e-01 2.100192451718836395e-01 3.247349687065727575e-01 3.585039750935264946e-01
5.350000000000000000e+05 6.983574734164808007e-01 7.125420191900208033e-01 7.193647629805302035e-01 7.283704019979740929e-01 4.252838065465404105e-01 5.886772583096563372e-01 8.136677059434320736e-01 1.007871870733557218e+00 1.566334672801993899e-01 2.115857734126027623e-01 3.217942675715895762e-01 3.590949171076501800e-01
5.400000000000000000e+05 6.983549159009616591e-01 7.126798381064542998e-01 7.194242527271456078e-01 7.283417093453603552e-01 4.255926049362642738e-01 5.885076617833474577e-01 8.135173879839404654e-01 1.007926547494840452e+00 1.548638750944527354e-01 2.103954384421161394e-01 3.238779721734146300e-01 3.582769517442854768e-01
5.450000000000000000e+05 6.983525250645186144e-01 7.126018943004904793e-01 7.193883380304658681e-01 7.282424357987604679e-01 4.251290719556095610e-01 5.885477088580982619e-01 8.132886681748748847e-01 1.007870671043542998e+00 1.621261627845002329e-01 2.103161559616513188e-01 3.276367404032661246e-01 3.587053814125630846e-01
5.500000000000000000e+05 6.983210589484964981e-01 7.126112631470217229e-01 7.193992110514099148e-01 7.282504572652352959e-01 4.261152670373483664e-01 5.879908531574662423e-01 8.137829301335435250e-01 1.007932345098124571e+00 1.636707245209941541e-01 2.142765920282538872e-01 3.258863271095967518e-01 3.586530566925240082e-01
5.550000000000000000e+05 6.983204147886322710e-01 7.125568710242393689e-01 7.193607122268339538e-01 7.283782395055855563e-01 4.260825520419132539e-01 5.879138300391316685e-01 8.135283424083139536e-01 1.007892055036955670e+00 1.634960361087672287e-01 2.134924215953677984e-01 3.267540410365234460e-01 3.586541021910057414e-01
5.600000000000000000e+05 6.983040725629219292e-01 7.125359050465750466e-01 7.193265869737860418e-01 7.283537690031384182e-01 4.252439256385642241e-01 5.880969506912874234e-01 8.135953495152689063e-01 1.007835901184958249e+00 1.634658467054443953e-01 2.135232197181384239e-01 3.291512148951062922e-01 3.581836890146973262e-01
5.650000000000000000e+05 6.982642986120926043e-01 7.125974070908466240e-01 7.194209644836337958e-01 7.283439212685959285e-01 4.260709194666276178e-01 5.884117444203609271e-01 8.132885891874922502e-01 1.008135520789294359e+00 1.653341498820865563e-01 2.140886815063776649e-01 3.260619998314424062e-01 3.576777777899649569e-01
5.700000000000000000e+05 6.983347963906950673e-01 7.125660498021829659e-01 7.194006012979962117e-01 7.284081815854304143e-01 4.255686478965216568e-01 5.879103360708937132e-01 8.130999483433962727e-01 1.007982976079673021e+00 1.650332037303017252e-01 2.166599317842408112e-01 3.270377700474660365e-01 3.586087598348860483e-01
5.750000000000000000e+05 6.982951108647394989e-01 7.125829470694036161e-01 7.194404324886146673e-01 7.283654601679299123e-01 4.251281615571201877e-01 5.879005571710719247e-01 8.126689127919795030e-01 1.008154104480084801e+00 1.638857661706610291e-01 2.190561125409036802e-01 3.266425488199430349e-01 3.565949926571149176e-01
5.800000000000000000e+05 6.983696988980412357e-01 7.126026353513946754e-01 7.193661621440178289e-01 7.282447389769192148e-01 4.254769880251423331e-01 5.880101871187972673e-01 8.125454487578179785e-01 1.007902157592404091e+00 1.679987092352143441e-01 2.156384554213634230e-01 3.251336005203362411e-01 3.581939638207443655e-01
5.850000000000000000e+05 6.983213540699469979e-01 7.125298236202641800e-01 7.193636039010385952e-01 7.282830940582076806e-01 4.259098635732406768e-01 5.879505679479285485e-01 8.122426504577427986e-01 1.007799166075475927e+00 1.697677554891506568e-01 2.186639436631846733e-01 3.245171491597253488e-01 3.566456194112886946e-01
5.900000000000000000e+05 6.983467490466470640e-01 7.125619411608944409e-01 7.193737127069639303e-01 7.282382805035634288e-01 4.255108862516913115e-01 5.882504741029868089e-01 8.119949511267693376e-01 1.007638998192006863e+00 1.771321624477601442e-01 2.198617645130990783e-01 3.264077053622734259e-01 3.566688113087031486e-01
5.950000000000000000e+05 6.983320135493233938e-01 7.125754374704971195e-01 7.194089798230713928e-01 7.283109734684092285e-01 4.255458411587717538e-01 5.875482747934930305e-01 8.120173952057212485e-01 1.007828621210467457e+00 1.729182131226459640e-01 2.189715661219775455e-01 3.274698177407997512e-01 3.576883639337963272e-01
6.000000000000000000e+05 6.983118272950467054e-01 7.125473366903563033e-01 7.194300051474907809e-01 7.282700337171743588e-01 4.250787217478489421e-01 5.882836927513720449e-01 8.116843656200755097e-01 1.007872816588998077e+00 1.730875823694533189e-01 2.238736232851426533e-01 3.284880238969008492e-01 3.580827044102746770e-01
6.050000000000000000e+05 6.983515897355825341e-01 7.124962285409267571e-01 7.194044568598677580e-01 7.283207109406195645e-01 4.250829906413400860e-01 5.878381839790171037e-01 8.117082863344160515e-01 1.007953007028806969e+00 1.756752040177276264e-01 2.241901613529893866e-01 3.267138728022181415e-01 3.580362049509793754e-01
6.100000000000000000e+05 6.983298618166646765e-01 7.125795670090049327e-01 7.193539331249301227e-01 7.283609358828119218e-01 4.249836479915565235e-01 5.881826807087980891e-01 8.117591904620313770e-01 1.008110909054915849e+00 1.749877551235251849e-01 2.235020678876782907e-01 3.284549835325257239e-01 3.594176299082277315e-01
6.150000000000000000e+05 6.983105735128063429e-01 7.125422397796213891e-01 7.193909375787590488e-01 7.283596345045314502e-01 4.244895008569543049e-01 5.880689176983528998e-01 8.119030673956020294e-01 1.007855132530574238e+00 1.696574141194340801e-01 2.263426292158815245e-01 3.272995116983678510e-01 3.582709381830276318e-01
6.200000000000000000e+05 6.982975676515629226e-01 7.125613350453420258e-01 7.193379054193446143e-01 7.282874584720712141e-01 4.237849061539143980e-01 5.879539592045984753e-01 8.121033907699486409e-01 1.008158456969952654e+00 1.756247171244134653e-01 2.265943060217839589e-01 3.271200817699557173e-01 3.582857906455386710e-01
6.250000000000000000e+05 6.982770354238067023e-01 7.126171148702443725e-01 7.194648534248091476e-01 7.282802648139063972e-01 4.238342854298423612e-01 5.880393168399711268e-01 8.117358894363396749e-01 1.007910359418155766e+00 1.785644856059037389e-01 2.309402826947280774e-01 3.292389371156537736e-01 3.601163178535897735e-01
6.300000000000000000e+05 6.983184771511868894e-01 7.125574834762293808e-01 7.193712169970293280e-01 7.283135117476522424e-01 4.234985851500212561e-01 5.880108165398991726e-01 8.114635783875128183e-01 1.008219944019220105e+00 1.787575960627969529e-01 2.310312377781084392e-01 3.309206690511579119e-01 3.611133193040223510e-01
6.350000000000000000e+05 6.983158362157155796e-01 7.125878792524968919e-01 7.194473067285709345e-01 7.283614329010884569e-01 4.245281774280982856e-01 5.881657755424262168e-01 8.116873865340243910e-01 1.008379088046096994e+00 1.812846639443272956e-01 2.304023485908164304e-01 3.279566046337477614e-01 3.586050955793630424e-01
6.400000000000000000e+05 6.983088917675533969e-01 7.125704316938659133e-01 7.193929154617748623e-01 7.283236521239639938e-01 4.244862014196272293e-01 5.881352880977657183e-01 8.117739469838147759e-01 1.008190564312911430e+00 1.806267518205736944e-01 2.338816753736868148e-01 3.310571287401450347e-01 3.595146653407375048e-01
6.450000000000000000e+05 6.982915285543501716e-01 7.125141115422930493e-01 7.193669364019832368e-01 7.283592868299788581e-01 4.246839901153002250e-01 5.883075248300604354e-01 8.117052352861259257e-01 1.008362667959926018e+00 1.831357586076763633e-01 2.361495071030869641e-01 3.287207031260740986e-01 3.592298237404157324e-01
6.500000000000000000e+05 6.982272608751785015e-01 7.125707917126714586e-01 7.193969052957435162e-01 7.283112683644414886e-01 4.245248870981598310e-01 5.880970939860914459e-01 8.116775915404887964e-01 1.008413251394150834e+00 1.870945932219620356e-01 2.347289311345033269e-01 3.300139508646388053e-01 3.604809033712526589e-01
6.550000000000000000e+05 6.982465326803154460e-01 7.126247117573960566e-01 7.194510346789797506e-01 7.283748739088242719e-01 4.237937661810790013e-01 5.877293450863702029e-01 8.120078805279457024e-01 1.008142508340713617e+00 1.864075374614139469e-01 2.387076483820788353e-01 3.338978465303177323e-01 3.610031537159662518e-01
6.600000000000000000e+05 6.983174839044992144e-01 7.126846073443428020e-01 7.194514871612621709e-01 7.283759072186295480e-01 4.246313904554049889e-01 5.873339304873871347e-01 8.117348667180925847e-01 1.008161584613378903e+00 1.839613422590681557e-01 2.362519639077714229e-01 3.303090378575432307e-01 3.626777343471501713e-01
6.650000000000000000e+05 6.982901512679771105e-01 7.126683668474538269e-01 7.193683627110687429e-01 7.283862635045789125e-01 4.238307133093343060e-01 5.871036694301123848e-01 8.121068036205331131e-01 1.007891673802172816e+00 1.821200898462557727e-01 2.391346983332507392e-01 3.282710063386296007e-01 3.621617999309506009e-01
6.700000000000000000e+05 6.982819074975697982e-01 7.126075472309143510e-01 7.193417836256958964e-01 7.283479667500276644e-01 4.236776832921563818e-01 5.870831666127370729e-01 8.123298561711523869e-01 1.007723600020650867e+00 1.805266758966220242e-01 2.354939240397879163e-01 3.314191296039815104e-01 3.621972974828003844e-01
6.750000000000000000e+05 6.982961505611516850e-01 7.126215861676452601e-01 7.193994456489616329e-01 7.282924029564344925e-01 4.227066324468907732e-01 5.864381540778891289e-01 8.121360178702529131e-01 1.007840019698274414e+00 1.779139811822745831e-01 2.407340297192686052e-01 3.300228146537718676e-01 3.617537600913783846e-01
6.800000000000000000e+05 6.982474065501727001e-01 7.126274998438901775e-01 7.193657014636081204e-01 7.283404047316632823e-01 4.226986955177757244e-01 5.857737975242839346e-01 8.121865892684250188e-01 1.007742723442999422e+00 1.768269610941623493e-01 2.392777174008191565e-01 3.338756740316944915e-01 3.636732928080205762e-01
6.850000000000000000e+05 6.982848613208197941e-01 7.126616306238474641e-01 7.193586902704218744e-01 7.283106441397247943e-01 4.224312603277639022e-01 5.866293675783138539e-01 8.119444846449950237e-01 1.007721151349862065e+00 1.795178401270562385e-01 2.387820923971293863e-01 3.323762298898144674e-01 3.617718768937464024e-01
6.900000000000000000e+05 6.982050430777626548e-01 7.126959833377692899e-01 7.193529225844432773e-01 7.283156140005825341e-01 4.222772032914953177e-01 5.865361294017168436e-01 8.115528573950564484e-01 1.007937229617705155e+00 1.825762003502725273e-01 2.397457943579840989e-01 3.333842100634462069e-01 3.623815964861932248e-01
6.950000000000000000e+05 6.983093907331696659e-01 7.126310775525247498e-01 7.193654890955499814e-01 7.281937633442492341e-01 4.218710920164411848e-01 5.866087297345122797e-01 8.115205183210770779e-01 1.008019638834910525e+00 1.789055995698583534e-01 2.377811261250808994e-01 3.331824124845339519e-01 3.607573568256134955e-01
7.000000000000000000e+05 6.982009102117607835e-01 7.126719613400986919e-01 7.193181658513481125e-01 7.283218438008386419e-01 4.218510120193101898e-01 5.863751120992537480e-01 8.113407997156694140e-01 1.007564558013978928e+00 1.790964310531834580e-01 2.386910908436067902e-01 3.334418073834767848e-01 3.634726613245568005e-01
7.050000000000000000e+05 6.982356561062601497e-01 7.126163544995062216e-01 7.194440239722073027e-01 7.283786161946803617e-01 4.218522792635610585e-01 5.864697210338396527e-01 8.112174219013036369e-01 1.007733675855660760e+00 1.842377543693545228e-01 2.448276478705903314e-01 3.369534629159438022e-01 3.624703362584063560e-01
7.100000000000000000e+05 6.981986385140818152e-01 7.126246194494119113e-01 7.193922357000129830e-01 7.282728081192342273e-01 4.219110456949998200e-01 5.862764702751993573e-01 8.112466888008069699e-01 1.007678937540015029e+00 1.872397363142916937e-01 2.433268751194592738e-01 3.341789387365856068e-01 3.640353353849717921e-01
7.150000000000000000e+05 6.982824616840872523e-01 7.126526361666055687e-01 7.194156524321378976e-01 7.282126544158987747e-01 4.210287686146457764e-01 5.861944703202104368e-01 8.113409791957900685e-01 1.007828841795041397e+00 1.897939610828928703e-01 2.453869172601212401e-01 3.334724519922587227e-01 3.648305722146495400e-01
7.200000000000000000e+05 6.982993604055056647e-01 7.126539354695289319e-01 7.193402055169879628e-01 7.283309662911687798e-01 4.206461096740966576e-01 5.865087806453912478e-01 8.112031967070117977e-01 1.007839551385037113e+00 1.879990072760400754e-01 2.436978164288884641e-01 3.350530857123948936e-01 3.639618835568575461e-01
7.250000000000000000e+05 6.982303567521125354e-01 7.126283233358133851e-01 7.193722731291313233e-01 7.283413718257687464e-01 4.202217127794163898e-01 5.863636181873734809e-01 8.110489003798428964e-01 1.007502762515419592e+00 1.860262586353408076e-01 2.418905788021302183e-01 3.338583009772377319e-01 3.669577219902662724e-01
7.300000000000000000e+05 6.982531175182036254e-01 7.126453288921894558e-01 7.193185525584407936e-01 7.282439137157676878e-01 4.204294252947342048e-01 5.858936821636246961e-01 8.107075183853043043e-01 1.007709314387630117e+00 1.884761766822102835e-01 2.464887246022446077e-01 3.350323374413270439e-01 3.642810017933156841e-01
7.350000000000000000e+05 6.981941239435475177e-01 7.125932225873838899e-01 7.194257742143197465e-01 7.284020210221416880e-01 4.205754570263081638e-01 5.861412613453621523e-01 8.106975619735449223e-01 1.007649323636614414e+00 1.901720119982777679e-01 2.469455763436190776e-01 3.344505767810345698e-01 3.645434908619093473e-01
7.400000000000000000e+05 6.982957057836273185e-01 7.126844961716578553e-01 7.194117831616345660e-01 7.283014153619842279e-01 4.201863949501493667e-01 5.859870778608969877e-01 8.109235290250369488e-01 1.007771028068745078e+00 1.920241973673392499e-01 2.445621450309037326e-01 3.407241253168904471e-01 3.655478128499914381e-01
7.450000000000000000e+05 6.982046021023264881e-01 7.126882646780139385e-01 7.194029095033002141e-01 7.283173870030001940e-01 4.203295652141761929e-01 5.854884715445697330e-01 8.106292451610264127e-01 1.007390905796140546e+00 1.978732409336651510e-01 2.470669112365523890e-01 3.381418580359208947e-01 3.664780833877876454e-01
7.500000000000000000e+05 6.981922083041223193e-01 7.126147491288363778e-01 7.194078990544223728e-01 7.282911049450820906e-01 4.202079579481022842e-01 5.861508330711997505e-01 8.109003595655751573e-01 1.007440960793130502e+00 1.920498034301830192e-01 2.458207359899052535e-01 3.356445904100076594e-01 3.671754424500568992e-01
7.550000000000000000e+05 6.981958133878063411e-01 7.126887428866133245e-01 7.194573226693072865e-01 7.282827563316576214e-01 4.206340361139296880e-01 5.859298448888976552e-01 8.110940430054009997e-01 1.007430327329472020e+00 1.936556992896457108e-01 2.506498293071597883e-01 3.365381766937168284e-01 3.661859388859965425e-01
7.600000000000000000e+05 6.982363784813155894e-01 7.127050187279853066e-01 7.193549370696388223e-01 7.282581067332234426e-01 4.210936826341551975e-01 5.860336102100068834e-01 8.108772345265270465e-01 1.007395055074222112e+00 1.956803568555821049e-01 2.522045555662369987e-01 3.393243840112695198e-01 3.660550459365800036e-01
7.650000000000000000e+05 6.982993238095168698e-01 7.126766923923533170e-01 7.193529863133673041e-01 7.282903400909528369e-01 4.200753712558551456e-01 5.860165347669278324e-01 8.109278552283500918e-01 1.007352623755159327e+00 1.964020040198016237e-01 2.504300514686644274e-01 3.361123419553542213e-01 3.664765752888213823e-01
7.700000000000000000e+05 6.982136483853711439e-01 7.127104668005245225e-01 7.193580866266244822e-01 7.282511926717607498e-01 4.203328908608945369e-01 5.859593895137207298e-01 8.108833734808454929e-01 1.007451133321087600e+00 2.001903723486457842e-01 2.504560205407092011e-01 3.363373793772629905e-01 3.671999561802130607e-01
7.750000000000000000e+05 6.982127246467104698e-01 7.126767033747555269e-01 7.193660043052613196e-01 7.282261524544952902e-01 4.201486539112664897e-01 5.859720736233325900e-01 8.106329698754672908e-01 1.007363017845262165e+00 2.002654575090468403e-01 2.487426320360288656e-01 3.378806943111477001e-01 3.662605652345560792e-01
7.800000000000000000e+05 6.981581278701944893e-01 7.125846886504547673e-01 7.193027896404053934e-01 7.282866771889647817e-01 4.206341377333927545e-01 5.856377699944224080e-01 8.107471111137544151e-01 1.007364441117614362e+00 1.982201831462988006e-01 2.537618920809773249e-01 3.365102022748998611e-01 3.667521989206171118e-01
7.850000000000000000e+05 6.982791024942709424e-01 7.126611812727443596e-01 7.194159217560216479e-01 7.284093490926860648e-01 4.204398548234848931e-01 5.858736771417574207e-01 8.107048268506071853e-01 1.007587371121100528e+00 2.004117069695355302e-01 2.577286000277180245e-01 3.384136969179641907e-01 3.666126243953711783e-01
7.900000000000000000e+05 6.982471930389678727e-01 7.126315635885202004e-01 7.194477870134970976e-01 7.283008682196954187e-01 4.212213047144643951e-01 5.862786939434945221e-01 8.108083504773071493e-01 1.007366418541652209e+00 1.980061348173713931e-01 2.553276702344053350e-01 3.369640127770863747e-01 3.672186069091323835e-01
7.950000000000000000e+05 6.982019215503182386e-01 7.126311895174076705e-01 7.193631466584037293e-01 7.282175492928469884e-01 4.210581575601629600e-01 5.858999389302566030e-01 8.105973021066441575e-01 1.006981150717032536e+00 2.001603609477876355e-01 2.535749861644266412e-01 3.388744352468789911e-01 3.677092154562123794e-01
8.000000000000000000e+05 6.982276654075395550e-01 7.126744674206740848e-01 7.193427086340946630e-01 7.281387151727631846e-01 4.215432093409773873e-01 5.861425236793875726e-01 8.103622579737175258e-01 1.006885641964239797e+00 1.920047408592524540e-01 2.551300790408245200e-01 3.409671521032954233e-01 3.673313716661019690e-01
8.050000000000000000e+05 6.982249604472130500e-01 7.126585758409099691e-01 7.193646890176147446e-01 7.282292516295431062e-01 4.228555441819679683e-01 5.861341369389718725e-01 8.104958658088344814e-01 1.006661236261223724e+00 1.979469605277544564e-01 2.616170692160881828e-01 3.417205624950169773e-01 3.673336876567900866e-01
8.100000000000000000e+05 6.982130670271520234e-01 7.126425813834099676e-01 7.194100827933838094e-01 7.282257855529753465e-01 4.233172707951958214e-01 5.855751061384244505e-01 8.106674275795144879e-01 1.006555842435069348e+00 1.919585164907979258e-01 2.578593833215595543e-01 3.400940513792121145e-01 3.680712679857172098e-01
8.150000000000000000e+05 6.982585480666841926e-01 7.126627042250663902e-01 7.194349372892517858e-01 7.282308805904786908e-01 4.236026188555108152e-01 5.860377668289287190e-01 8.106137949492764339e-01 1.006368278281021489e+00 1.926251110114521603e-01 2.609205136810434089e-01 3.397157134093226061e-01 3.663722260025777944e-01
8.200000000000000000e+05 6.982549007670388885e-01 7.126351529488779146e-01 7.194193472510523879e-01 7.280881101068654715e-01 4.243485529476089257e-01 5.860076423895440589e-01 8.108707806536215035e-01 1.006433647199743264e+00 2.012554342656437123e-01 2.566298492491977390e-01 3.423360778778593572e-01 3.680950169824782070e-01
8.250000000000000000e+05 6.982664388855400750e-01 7.126198107771678503e-01 7.194065222781848012e-01 7.281132034460437996e-01 4.244184046451039416e-01 5.861900200094238844e-01 8.106690606621318462e-01 1.006556232097277626e+00 2.028635121984017908e-01 2.596662625898243926e-01 3.442853584252282273e-01 3.699677215882529735e-01
8.300000000000000000e+05 6.982666852855643480e-01 7.125274238496540624e-01 7.194205627050710428e-01 7.282501643334416963e-01 4.244408642982321345e-01 5.858090457803120099e-01 8.103605981204052844e-01 1.006053926412510124e+00 2.042997137903555804e-01 2.607549920898062368e-01 3.394767789719977391e-01 3.680125385237295599e-01
8.350000000000000000e+05 6.982405492480051601e-01 7.125973559274523250e-01 7.192841667472198441e-01 7.283185481928253768e-01 4.253560698268408768e-01 5.858042451777022430e-01 8.106627515373349135e-01 1.006206570643114473e+00 2.068307622335113227e-01 2.649265903906350417e-01 3.403332236564685642e-01 3.695059300818775982e-01
8.400000000000000000e+05 6.982371249068559660e-01 7.126622184426316675e-01 7.193944377442686999e-01 7.282420406688121517e-01 4.253310061044530133e-01 5.861785422265937129e-01 8.106694659405973002e-01 1.006244169093352792e+00 2.025423756981319379e-01 2.667725620473572201e-01 3.418115610724092868e-01 3.701305654907108833e-01
8.450000000000000000e+05 6.982406732759965928e-01 7.126798673638539139e-01 7.193137511097343895e-01 7.282176333335467211e-01 4.252965438539497711e-01 5.863373334238785040e-01 8.103972258179249488e-01 1.005947196721259207e+00 2.059885105863700494e-01 2.663470532799340762e-01 3.415802191066709126e-01 3.699353847908987136e-01
8.500000000000000000e+05 6.982043938057532761e-01 7.127142988181504046e-01 7.194149379422981605e-01 7.282486582334239955e-01 4.252347391551978828e-01 5.858295678669298567e-01 8.102578713391158649e-01 1.006127140071893411e+00 2.034380673172862808e-01 2.654867952253315844e-01 3.411876310331201090e-01 3.713337649420636599e-01
8.550000000000000000e+05 6.981494150613329897e-01 7.127148162471765858e-01 7.194979930860174733e-01 7.281017772258568943e-01 4.254303817346539174e-01 5.856724591357176379e-01 8.102128719957816250e-01 1.005881459755799456e+00 2.089161586099323453e-01 2.673030592879495626e-01 3.417993739461621105e-01 3.706181006158096314e-01
8.600000000000000000e+05 6.982257656621300157e-01 7.126976886092016850e-01 7.193102189710561811e-01 7.280969691888490303e-01 4.251919746216309415e-01 5.860248296742958107e-01 8.099995052177130228e-01 1.006074185325771309e+00 2.104976666124870610e-01 2.673996861285278248e-01 3.413436715735179705e-01 3.715668838333520130e-01
8.650000000000000000e+05 6.982280774521782973e-01 7.126529608911870151e-01 7.193985482583553637e-01 7.281892419361331026e-01 4.253244634764293264e-01 5.861772365789212902e-01 8.100089414296723911e-01 1.005978402161909147e+00 2.078997144830815880e-01 2.673012602726341780e-01 3.407534834471263041e-01 3.709023382972246874e-01
8.700000000000000000e+05 6.982458284420068884e-01 7.126285393534714796e-01 7.193595700255042136e-01 7.281005469040582323e-01 4.251404451969243437e-01 5.866508079841471490e-01 8.099601287733457777e-01 1.006176559452686359e+00 2.097128538819874599e-01 2.680275978397158587e-01 3.413870478008752540e-01 3.687309761206115089e-01
8.750000000000000000e+05 6.982663057120965799e-01 7.127001995917012778e-01 7.194435040418994953e-01 7.280700288291501732e-01 4.256174802936179558e-01 5.863658600540366805e-01 8.097074583071292020e-01 1.005429681443358092e+00 2.101718683464050552e-01 2.733763263336594918e-01 3.475850531622881046e-01 3.720571925883525144e-01
8.800000000000000000e+05 6.982337342881284048e-01 7.127196285131549569e-01 7.193936605276440854e-01 7.280639751719466535e-01 4.252821025612554817e-01 5.865636327658391158e-01 8.097239452405405880e-01 1.006058292173342306e+00 2.079192568588212886e-01 2.721242414250138464e-01 3.446924013977791246e-01 3.709330924769971283e-01
8.850000000000000000e+05 6.983460540448180875e-01 7.126966520037061326e-01 7.193933180619229706e-01 7.281109645647955153e-01 4.251152448174650433e-01 5.867453554134092197e-01 8.096768067879670516e-01 1.005927458365412530e+00 2.104658635818411061e-01 2.749539783545135174e-01 3.433093190407802142e-01 3.730068625615571842e-01
8.900000000000000000e+05 6.982464016546167107e-01 7.126947381615199584e-01 7.194164487916111517e-01 7.280118282267966645e-01 4.247660385735095301e-01 5.863064164984491677e-01 8.094596686867964186e-01 1.005719486204456503e+00 2.071544474419760584e-01 2.747298288461248461e-01 3.447489680577134341e-01 3.735766056592431106e-01
8.950000000000000000e+05 6.982641454537027448e-01 7.126019503772426100e-01 7.195301814181316313e-01 7.281094042627411778e-01 4.248545812524902598e-01 5.872018327740816668e-01 8.092021312230132102e-01 1.005862917868135309e+00 2.047707392038405350e-01 2.753055616374947556e-01 3.437556233559610486e-01 3.734863784249383700e-01
9.000000000000000000e+05 6.982133072407474828e-01 7.126361726399779162e-01 7.194431327164206857e-01 7.281009974166157139e-01 4.249802766971690349e-01 5.866257554068452507e-01 8.092787583761955617e-01 1.005673209743259688e+00 2.088598211935200344e-01 2.793617071664836748e-01 3.453576767872674758e-01 3.712130865320580897e-01
9.050000000000000000e+05 6.982968174471331224e-01 7.126463101978803838e-01 7.194172265325213811e-01 7.281069940847896271e-01 4.238094104220010427e-01 5.869210963765090217e-01 8.094507821438379214e-01 1.006164549771183303e+00 2.089780598338117079e-01 2.806642802126187997e-01 3.467233069312071758e-01 3.734297789152455915e-01
9.100000000000000000e+05 6.982080597314979098e-01 7.126454921679951093e-01 7.194560845377171443e-01 7.281149599885605728e-01 4.237995775210414706e-01 5.867696995471318733e-01 8.091853655186715955e-01 1.005989709818728928e+00 2.094496950601496543e-01 2.788613451920607389e-01 3.472749376695090651e-01 3.718806941799697730e-01
9.150000000000000000e+05 6.982560728211574252e-01 7.126592658471715414e-01 7.194102338096843852e-01 7.281699691796521545e-01 4.237584940319621407e-01 5.862329865487998504e-01 8.092812909584777836e-01 1.006025471791004433e+00 2.055891801867852087e-01 2.808346164368547559e-01 3.472354079827552620e-01 3.749740112987772211e-01
9.200000000000000000e+05 6.983299998025028765e-01 7.127059020515655874e-01 7.192862579337070406e-01 7.281309850881800827e-01 4.237272230502185377e-01 5.866840891138670466e-01 8.094266211031962976e-01 1.006326891613452235e+00 2.090057390132984416e-01 2.773275569303944588e-01 3.459832167139139658e-01 3.730784403270084870e-01
9.250000000000000000e+05 6.983959826913406221e-01 7.126583455015061963e-01 7.193991721810213402e-01 7.281526462490806040e-01 4.237544634013374889e-01 5.861792152817434376e-01 8.095357768578784752e-01 1.006134367819492059e+00 2.130630373001133060e-01 2.766753130085159995e-01 3.454003807867606635e-01 3.752361288448716747e-01
9.300000000000000000e+05 6.983547429073098112e-01 7.126703304282469009e-01 7.194162236155431378e-01 7.280446790002148560e-01 4.239219869435871257e-01 5.856207949076738251e-01 8.097135958316036275e-01 1.006060099249447504e+00 2.138142488811412001e-01 2.842343718319074730e-01 3.491182392996591277e-01 3.758828194770443831e-01
9.350000000000000000e+05 6.983127300825898720e-01 7.126686585828405640e-01 7.194144798233559346e-01 7.281031424915038741e-01 4.238633259614388860e-01 5.853754957668192427e-01 8.093374872197001135e-01 1.006286374201287526e+00 2.179311905627124568e-01 2.822119010156615704e-01 3.454588826547442260e-01 3.743441510077466505e-01
9.400000000000000000e+05 6.983263676926394492e-01 7.126771076419909923e-01 7.194001439376812579e-01 7.280804692437033987e-01 4.237758988806469285e-01 5.851344045097297553e-01 8.096487862546959402e-01 1.006257155108766010e+00 2.205967012949188732e-01 2.841934633007713873e-01 3.510103782898517655e-01 3.751246435922502842e-01
9.450000000000000000e+05 6.983515697084602403e-01 7.126715052874047496e-01 7.193482027913820076e-01 7.280560561361528737e-01 4.243261036959104504e-01 5.851047206960009461e-01 8.091954539552086434e-01 1.006400761626511153e+00 2.275219210069189535e-01 2.807247353633709475e-01 3.478971874311105883e-01 3.736792754524997373e-01
9.500000000000000000e+05 6.982260419268250251e-01 7.127032070248755513e-01 7.193637265976455808e-01 7.281224554436814822e-01 4.233618969279532851e-01 5.846703635707746205e-01 8.093105036516574646e-01 1.006248277458891893e+00 2.271055569947827146e-01 2.854565122318956094e-01 3.454534348874772620e-01 3.764260881400587344e-01
9.550000000000000000e+05 6.982173890876754996e-01 7.126316840676107933e-01 7.193391827569325381e-01 7.281240740491139452e-01 4.246672491824711182e-01 5.842944553395985618e-01 8.091253179894979386e-01 1.006414191846634498e+00 2.293284924576206585e-01 2.881897525857599618e-01 3.480594771465894688e-01 3.763231679694178378e-01
9.600000000000000000e+05 6.982493831755587355e-01 7.127185293279815204e-01 7.193525587565939849e-01 7.280985313087168231e-01 4.241830130810783084e-01 5.838671012119972525e-01 8.094262891640544577e-01 1.006592014088243614e+00 2.320544351742200584e-01 2.951825109885522491e-01 3.484331455121270626e-01 3.758792032713215714e-01
9.650000000000000000e+05 6.981819075163165911e-01 7.126205168950014990e-01 7.193944048567274541e-01 7.280041170733166922e-01 4.237540943928195247e-01 5.841967790721780407e-01 8.099013931355708573e-01 1.006337311549440283e+00 2.236769295754414411e-01 2.908762600566529022e-01 3.521382786968551004e-01 3.761770242430017008e-01
9.700000000000000000e+05 6.983198842364582992e-01 7.125700578335120161e-01 7.193678208388518680e-01 7.281032197812304929e-01 4.253708722416966737e-01 5.837645024960123052e-01 8.094932554956739690e-01 1.006390429319981461e+00 2.182514031345996197e-01 2.895007987688149598e-01 3.505520350281982611e-01 3.776072364197580744e-01
9.750000000000000000e+05 6.983148605003854925e-01 7.126277930128874782e-01 7.193234129428816015e-01 7.280648883718565667e-01 4.236465451220709499e-01 5.840309758326446277e-01 8.094874796192252919e-01 1.006359131255123440e+00 2.225416812880454676e-01 2.912107162151461037e-01 3.517317793650461821e-01 3.768360013488112337e-01
9.800000000000000000e+05 6.983111308378276982e-01 7.126364520351753384e-01 7.194137293500197927e-01 7.281335104024517779e-01 4.250201641817014098e-01 5.838308922576180837e-01 8.095693952469191768e-01 1.006549298654094926e+00 2.199301081937115876e-01 2.886205540850180773e-01 3.515126337936854695e-01 3.758264588863872713e-01
9.850000000000000000e+05 6.982400481648525226e-01 7.126552616203654100e-01 7.194050408336014613e-01 7.280726133534681788e-01 4.247139747299478185e-01 5.837408111144964939e-01 8.098575496036077848e-01 1.006301275889235125e+00 2.294121554608694602e-01 2.891670875349763858e-01 3.504889090044485123e-01 3.805799585098141868e-01
9.900000000000000000e+05 6.983656623829943566e-01 7.126176690582155526e-01 7.194445096639775494e-01 7.281026547481641575e-01 4.253207050816690815e-01 5.831536972320966461e-01 8.096724157699790592e-01 1.006255026443866551e+00 2.281525533786344373e-01 2.886735206121852082e-01 3.531157774077107736e-01 3.783973633389655644e-01
9.950000000000000000e+05 6.982392086427804401e-01 7.126910069154064331e-01 7.193580673616863930e-01 7.279885140610321548e-01 4.255236586810269839e-01 5.832825302287337754e-01 8.100449310644586287e-01 1.006677110882411741e+00 2.246101193775673077e-01 2.899856114734770673e-01 3.510029038650429034e-01 3.769799751087389295e-01
1.000000000000000000e+06 6.982870175123501166e-01 7.126700362027967861e-01 7.192684740875119331e-01 7.280834597083749582e-01 4.251919895146187289e-01 5.832785795404715756e-01 8.097619667749855754e-01 1.006403552106907684e+00 2.281016242565287178e-01 2.893677369140714717e-01 3.523122783644459521e-01 3.795808472613422246e-01
1.010000000000000000e+06 nan 7.126612037256251364e-01 nan nan nan 5.828503373632022422e-01 nan nan nan 2.935849254986298007e-01 nan nan
1.020000000000000000e+06 nan 7.126131691787946920e-01 nan nan nan 5.821151281445897663e-01 nan nan nan 2.931512377587782714e-01 nan nan
1.030000000000000000e+06 nan 7.126446496004298359e-01 nan nan nan 5.824015414772721888e-01 nan nan nan 2.983114030202262401e-01 nan nan
1.040000000000000000e+06 nan 7.126255903999936248e-01 nan nan nan 5.829580593116480136e-01 nan nan nan 2.903231907233827513e-01 nan nan
1.050000000000000000e+06 nan 7.126865596928706470e-01 nan nan nan 5.833293867377113973e-01 nan nan nan 2.929869911965912732e-01 nan nan
1.060000000000000000e+06 nan 7.126443494322053374e-01 nan nan nan 5.829853304001153536e-01 nan nan nan 2.909760827917072246e-01 nan nan
1.070000000000000000e+06 nan 7.125720568200168969e-01 nan nan nan 5.831029542337559102e-01 nan nan nan 2.918084966479856379e-01 nan nan
1.080000000000000000e+06 nan 7.127155506421190001e-01 nan nan nan 5.825578686119220473e-01 nan nan nan 2.911614123799591280e-01 nan nan
1.090000000000000000e+06 nan 7.127214711140844594e-01 nan nan nan 5.823895884363997633e-01 nan nan nan 2.865788815578443893e-01 nan nan
1.100000000000000000e+06 nan 7.126240013417082242e-01 nan nan nan 5.816445868228760085e-01 nan nan nan 2.874889951249212094e-01 nan nan
1.110000000000000000e+06 nan 7.126713664664532377e-01 nan nan nan 5.819514796105741405e-01 nan nan nan 2.869591066051587203e-01 nan nan
1.120000000000000000e+06 nan 7.126443605429078065e-01 nan nan nan 5.820753519407040333e-01 nan nan nan 2.875925803224415600e-01 nan nan
1.130000000000000000e+06 nan 7.126539574886869843e-01 nan nan nan 5.819044789119457439e-01 nan nan nan 2.857050917593628725e-01 nan nan
1.140000000000000000e+06 nan 7.126744484349597508e-01 nan nan nan 5.822110939507657568e-01 nan nan nan 2.897170237589374864e-01 nan nan
1.150000000000000000e+06 nan 7.126753786911802502e-01 nan nan nan 5.819536773641955651e-01 nan nan nan 2.870503711977274719e-01 nan nan
1.160000000000000000e+06 nan 7.126661739009165775e-01 nan nan nan 5.820353615831420635e-01 nan nan nan 2.924708153863175286e-01 nan nan
1.170000000000000000e+06 nan 7.126743526696138753e-01 nan nan nan 5.821126966283840520e-01 nan nan nan 2.939801959425427103e-01 nan nan
1.180000000000000000e+06 nan 7.126701204292213987e-01 nan nan nan 5.824242448267602512e-01 nan nan nan 2.957171216552080262e-01 nan nan
1.190000000000000000e+06 nan 7.125891518846728667e-01 nan nan nan 5.823493207357690604e-01 nan nan nan 2.953304235864788185e-01 nan nan
1.200000000000000000e+06 nan 7.125757577538347487e-01 nan nan nan 5.821774244691878542e-01 nan nan nan 2.954955709656136298e-01 nan nan
1.210000000000000000e+06 nan 7.126249472166549248e-01 nan nan nan 5.826327330690374007e-01 nan nan nan 3.008297926950430079e-01 nan nan
1.220000000000000000e+06 nan 7.126395095519704181e-01 nan nan nan 5.830612537489754388e-01 nan nan nan 3.045726686361927560e-01 nan nan
1.230000000000000000e+06 nan 7.125476438062801066e-01 nan nan nan 5.830580482091063388e-01 nan nan nan 2.988251665722902461e-01 nan nan
1.240000000000000000e+06 nan 7.125286159209099912e-01 nan nan nan 5.829389871122371281e-01 nan nan nan 3.030582734754670438e-01 nan nan
1.250000000000000000e+06 nan 7.124891437345948209e-01 nan nan nan 5.830027302450103699e-01 nan nan nan 3.029027250356474132e-01 nan nan
1.260000000000000000e+06 nan 7.124045980686947166e-01 nan nan nan 5.830480759999152607e-01 nan nan nan 3.059692205362036788e-01 nan nan
1.270000000000000000e+06 nan 7.124303896000764302e-01 nan nan nan 5.830116113713783577e-01 nan nan nan 3.077166402112713195e-01 nan nan
1.280000000000000000e+06 nan 7.123892658987681648e-01 nan nan nan 5.836340712501828509e-01 nan nan nan 3.086813495165404708e-01 nan nan
1.290000000000000000e+06 nan 7.124135569183934757e-01 nan nan nan 5.831157488241791587e-01 nan nan nan 3.141021683998427849e-01 nan nan
1.300000000000000000e+06 nan 7.124645176287369708e-01 nan nan nan 5.827826537812177410e-01 nan nan nan 3.124596443534347623e-01 nan nan
1.310000000000000000e+06 nan 7.124316570909290380e-01 nan nan nan 5.838358810526071974e-01 nan nan nan 3.171695538883166909e-01 nan nan
1.320000000000000000e+06 nan 7.124249074690496286e-01 nan nan nan 5.843114208265886012e-01 nan nan nan 3.146003400717088394e-01 nan nan
1.330000000000000000e+06 nan 7.124125170303748922e-01 nan nan nan 5.832662028363442275e-01 nan nan nan 3.163170883242319431e-01 nan nan
1.340000000000000000e+06 nan 7.124403320610308565e-01 nan nan nan 5.839780681426566256e-01 nan nan nan 3.079618481028031374e-01 nan nan
1.350000000000000000e+06 nan 7.123768762417921341e-01 nan nan nan 5.837700074449598819e-01 nan nan nan 3.120501048315578174e-01 nan nan
1.360000000000000000e+06 nan 7.123753134554349220e-01 nan nan nan 5.839478788029024425e-01 nan nan nan 3.157422983504691305e-01 nan nan
1.370000000000000000e+06 nan 7.124346896474176294e-01 nan nan nan 5.848981270838640167e-01 nan nan nan 3.173597049477560605e-01 nan nan
1.380000000000000000e+06 nan 7.124273575132274994e-01 nan nan nan 5.845293165051967943e-01 nan nan nan 3.213017934853386603e-01 nan nan
1.390000000000000000e+06 nan 7.124118283478022562e-01 nan nan nan 5.843855315945687412e-01 nan nan nan 3.116144662322423153e-01 nan nan
1.400000000000000000e+06 nan 7.123843747193433495e-01 nan nan nan 5.848520087564464953e-01 nan nan nan 3.161521343337870826e-01 nan nan
1.410000000000000000e+06 nan 7.123633902706678622e-01 nan nan nan 5.848857297222819218e-01 nan nan nan 3.114736929131897147e-01 nan nan
1.420000000000000000e+06 nan 7.123104001683980835e-01 nan nan nan 5.851193461423482844e-01 nan nan nan 3.086679681040120360e-01 nan nan
1.430000000000000000e+06 nan 7.123018590837226771e-01 nan nan nan 5.850354073621770734e-01 nan nan nan 3.170618144329228616e-01 nan nan
1.440000000000000000e+06 nan 7.122923689744439235e-01 nan nan nan 5.852969253673590000e-01 nan nan nan 3.138035785944186529e-01 nan nan
1.450000000000000000e+06 nan 7.124020882121346876e-01 nan nan nan 5.859430676131088811e-01 nan nan nan 3.163824431217019395e-01 nan nan
1.460000000000000000e+06 nan 7.123919970055684336e-01 nan nan nan 5.857860609905947147e-01 nan nan nan 3.159024710462258190e-01 nan nan
1.470000000000000000e+06 nan 7.123640901967128736e-01 nan nan nan 5.856595953152504697e-01 nan nan nan 3.114182685363754421e-01 nan nan
1.480000000000000000e+06 nan 7.123851217783713219e-01 nan nan nan 5.865490057653103273e-01 nan nan nan 3.137566261985550997e-01 nan nan
1.490000000000000000e+06 nan 7.123752617995769976e-01 nan nan nan 5.865611802386970774e-01 nan nan nan 3.141252959319242311e-01 nan nan
1.500000000000000000e+06 nan 7.124294718115347091e-01 nan nan nan 5.864641843736846383e-01 nan nan nan 3.198314147204858182e-01 nan nan
1.510000000000000000e+06 nan 7.124283497087532391e-01 nan nan nan 5.869333170745468786e-01 nan nan nan 3.122397399947633434e-01 nan nan
1.520000000000000000e+06 nan 7.123151318549020283e-01 nan nan nan 5.870436824628362249e-01 nan nan nan 3.141880400276878538e-01 nan nan
1.530000000000000000e+06 nan 7.123255695200377824e-01 nan nan nan 5.874560147699836588e-01 nan nan nan 3.172336928536029776e-01 nan nan
1.540000000000000000e+06 nan 7.123224325350779873e-01 nan nan nan 5.877486640066278412e-01 nan nan nan 3.141077466811669217e-01 nan nan
1.550000000000000000e+06 nan 7.122995642696914320e-01 nan nan nan 5.877527427599288368e-01 nan nan nan 3.146372288710924670e-01 nan nan
1.560000000000000000e+06 nan 7.123533893006375184e-01 nan nan nan 5.873017702689805608e-01 nan nan nan 3.157506368279275333e-01 nan nan
1.570000000000000000e+06 nan 7.123454569380882617e-01 nan nan nan 5.872797066575634606e-01 nan nan nan 3.140054736516493250e-01 nan nan
1.580000000000000000e+06 nan 7.123815127711996542e-01 nan nan nan 5.871198165295018478e-01 nan nan nan 3.181348355285568141e-01 nan nan
1.590000000000000000e+06 nan 7.123236284734865142e-01 nan nan nan 5.875322447417529181e-01 nan nan nan 3.118845079060701408e-01 nan nan
1.600000000000000000e+06 nan 7.123101036066351588e-01 nan nan nan 5.882548829524095746e-01 nan nan nan 3.149730194866539046e-01 nan nan
1.610000000000000000e+06 nan 7.123302307120870092e-01 nan nan nan 5.878286161686991917e-01 nan nan nan 3.187835023282648561e-01 nan nan
1.620000000000000000e+06 nan 7.123713804163042118e-01 nan nan nan 5.885002283616037611e-01 nan nan nan 3.174969513322398740e-01 nan nan
1.630000000000000000e+06 nan 7.123853537381463763e-01 nan nan nan 5.884612380219683692e-01 nan nan nan 3.098640389338281897e-01 nan nan
1.640000000000000000e+06 nan 7.123613420924683748e-01 nan nan nan 5.886424546310917716e-01 nan nan nan 3.163073377758994775e-01 nan nan
1.650000000000000000e+06 nan 7.122633949435506207e-01 nan nan nan 5.884835336680238616e-01 nan nan nan 3.096350522326698496e-01 nan nan
1.660000000000000000e+06 nan 7.123376855767858951e-01 nan nan nan 5.889485699362948523e-01 nan nan nan 3.124672833007832162e-01 nan nan
1.670000000000000000e+06 nan 7.123185764428114908e-01 nan nan nan 5.889242787720083694e-01 nan nan nan 3.139263016793673589e-01 nan nan
1.680000000000000000e+06 nan 7.123123877349385458e-01 nan nan nan 5.883717120705126424e-01 nan nan nan 3.145047868506171684e-01 nan nan
1.690000000000000000e+06 nan 7.123208784174182018e-01 nan nan nan 5.889801460405804656e-01 nan nan nan 3.103424280379524225e-01 nan nan
1.700000000000000000e+06 nan 7.123292579360516186e-01 nan nan nan 5.896763607175961042e-01 nan nan nan 3.181427784858069652e-01 nan nan
1.710000000000000000e+06 nan 7.123563361448305153e-01 nan nan nan 5.886874591496136233e-01 nan nan nan 3.106258335974604878e-01 nan nan
1.720000000000000000e+06 nan 7.122717074995297271e-01 nan nan nan 5.887296382456496113e-01 nan nan nan 3.172621029348700605e-01 nan nan
1.730000000000000000e+06 nan 7.122697266689563822e-01 nan nan nan 5.889441950266244286e-01 nan nan nan 3.172925891727690351e-01 nan nan
1.740000000000000000e+06 nan 7.122471249996881193e-01 nan nan nan 5.895643663139514823e-01 nan nan nan 3.135367988028800457e-01 nan nan
1.750000000000000000e+06 nan 7.122253196230161620e-01 nan nan nan 5.894417646547955858e-01 nan nan nan 3.097970225656002663e-01 nan nan
1.760000000000000000e+06 nan 7.123261107570005857e-01 nan nan nan 5.882910252557399522e-01 nan nan nan 3.165130794175144979e-01 nan nan
1.770000000000000000e+06 nan 7.123173069521581136e-01 nan nan nan 5.872274164875006530e-01 nan nan nan 3.186160024568760463e-01 nan nan
1.780000000000000000e+06 nan 7.122501481918099842e-01 nan nan nan 5.875796164748712247e-01 nan nan nan 3.147618105906221930e-01 nan nan
1.790000000000000000e+06 nan 7.122765117616836061e-01 nan nan nan 5.870746450794170901e-01 nan nan nan 3.137740137076310276e-01 nan nan
1.800000000000000000e+06 nan 7.122889100591663913e-01 nan nan nan 5.866161168520582780e-01 nan nan nan 3.118769904191250331e-01 nan nan
1.810000000000000000e+06 nan 7.122851476108873481e-01 nan nan nan 5.853288521494844909e-01 nan nan nan 3.148438037424948766e-01 nan nan
1.820000000000000000e+06 nan 7.122604899556190805e-01 nan nan nan 5.853256894738931848e-01 nan nan nan 3.165343530872764544e-01 nan nan
1.830000000000000000e+06 nan 7.122943601497173649e-01 nan nan nan 5.858467160294983378e-01 nan nan nan 3.204807898116765474e-01 nan nan
1.840000000000000000e+06 nan 7.122524151972797757e-01 nan nan nan 5.850494959225789326e-01 nan nan nan 3.207532888907745905e-01 nan nan
1.850000000000000000e+06 nan 7.123119438440447260e-01 nan nan nan 5.848344656288558818e-01 nan nan nan 3.175515800515977816e-01 nan nan
1.860000000000000000e+06 nan 7.123115138923150624e-01 nan nan nan 5.851431444869878984e-01 nan nan nan 3.213533271140608383e-01 nan nan
1.870000000000000000e+06 nan 7.122788380240031580e-01 nan nan nan 5.850069500319440285e-01 nan nan nan 3.199247081079757971e-01 nan nan
1.880000000000000000e+06 nan 7.123409520699912623e-01 nan nan nan 5.851614306076461380e-01 nan nan nan 3.228246691452110184e-01 nan nan
1.890000000000000000e+06 nan 7.124116445833081901e-01 nan nan nan 5.838346799151571398e-01 nan nan nan 3.243862064197248207e-01 nan nan
1.900000000000000000e+06 nan 7.122765506961726834e-01 nan nan nan 5.851316640612486131e-01 nan nan nan 3.249927110129665064e-01 nan nan
1.910000000000000000e+06 nan 7.122846548742032269e-01 nan nan nan 5.843241462044017620e-01 nan nan nan 3.265744793518631783e-01 nan nan
1.920000000000000000e+06 nan 7.123043933114583393e-01 nan nan nan 5.849526970353521316e-01 nan nan nan 3.293423131829332218e-01 nan nan
1.930000000000000000e+06 nan 7.122864403460656968e-01 nan nan nan 5.849392167200241355e-01 nan nan nan 3.190871240368178263e-01 nan nan
1.940000000000000000e+06 nan 7.123712266461386111e-01 nan nan nan 5.846850640949986522e-01 nan nan nan 3.219722178443188421e-01 nan nan
1.950000000000000000e+06 nan 7.123453491501386958e-01 nan nan nan 5.849999388439718340e-01 nan nan nan 3.253702080795338736e-01 nan nan
1.960000000000000000e+06 nan 7.123600907868880006e-01 nan nan nan 5.853329503538999834e-01 nan nan nan 3.245955868300772207e-01 nan nan
1.970000000000000000e+06 nan 7.122705824348184445e-01 nan nan nan 5.849144292880863460e-01 nan nan nan 3.279934118720856384e-01 nan nan
1.980000000000000000e+06 nan 7.122056911703740223e-01 nan nan nan 5.851268356238341628e-01 nan nan nan 3.233544536042966544e-01 nan nan
1.990000000000000000e+06 nan 7.122194320676143997e-01 nan nan nan 5.841826546655729535e-01 nan nan nan 3.267075919822129970e-01 nan nan
2.000000000000000000e+06 nan 7.122925649999632958e-01 nan nan nan 5.848580806024761269e-01 nan nan nan 3.274151332697318173e-01 nan nan
2.010000000000000000e+06 nan 7.122948240995861102e-01 nan nan nan 5.849255422821533212e-01 nan nan nan 3.247205016543961986e-01 nan nan
2.020000000000000000e+06 nan 7.122860693921346797e-01 nan nan nan 5.843384410095024961e-01 nan nan nan 3.286110637934509526e-01 nan nan
2.030000000000000000e+06 nan 7.122987644359944914e-01 nan nan nan 5.842606130422927091e-01 nan nan nan 3.311952724406321269e-01 nan nan
2.040000000000000000e+06 nan 7.123440971074561645e-01 nan nan nan 5.850130345101580698e-01 nan nan nan 3.325805546953485847e-01 nan nan
2.050000000000000000e+06 nan 7.122077401343748226e-01 nan nan nan 5.850573358024921955e-01 nan nan nan 3.335007123797655848e-01 nan nan
2.060000000000000000e+06 nan 7.122704569952187370e-01 nan nan nan 5.853216367490423622e-01 nan nan nan 3.294891667602047880e-01 nan nan
2.070000000000000000e+06 nan 7.123400733964999620e-01 nan nan nan 5.851844184912528002e-01 nan nan nan 3.354333692691927604e-01 nan nan
2.080000000000000000e+06 nan 7.121954593443430293e-01 nan nan nan 5.853723313300625009e-01 nan nan nan 3.307830870443932980e-01 nan nan
2.090000000000000000e+06 nan 7.122724958524709882e-01 nan nan nan 5.852316040262903751e-01 nan nan nan 3.291839365564694364e-01 nan nan
2.100000000000000000e+06 nan 7.123188621787608366e-01 nan nan nan 5.849669010569412686e-01 nan nan nan 3.406901254159858672e-01 nan nan
2.110000000000000000e+06 nan 7.123460068730860240e-01 nan nan nan 5.863364520931595436e-01 nan nan nan 3.396569756177324484e-01 nan nan
2.120000000000000000e+06 nan 7.122827611258149005e-01 nan nan nan 5.851018224067472406e-01 nan nan nan 3.369042365377520332e-01 nan nan
2.130000000000000000e+06 nan 7.123544534932821914e-01 nan nan nan 5.850504894818084889e-01 nan nan nan 3.350033780072461664e-01 nan nan
2.140000000000000000e+06 nan 7.122787540846757803e-01 nan nan nan 5.853838911530585554e-01 nan nan nan 3.374506625263276050e-01 nan nan
2.150000000000000000e+06 nan 7.122917008654716664e-01 nan nan nan 5.850179440026812561e-01 nan nan nan 3.403018629357038582e-01 nan nan
2.160000000000000000e+06 nan 7.122892894912119521e-01 nan nan nan 5.856937072052280646e-01 nan nan nan 3.435059572896850821e-01 nan nan
2.170000000000000000e+06 nan 7.122943773251346755e-01 nan nan nan 5.850620398197753369e-01 nan nan nan 3.300008072819967109e-01 nan nan
2.180000000000000000e+06 nan 7.122291824915194525e-01 nan nan nan 5.855262757608341584e-01 nan nan nan 3.422049248816595446e-01 nan nan
2.190000000000000000e+06 nan 7.123222274667611043e-01 nan nan nan 5.855781880602781708e-01 nan nan nan 3.393221797900924375e-01 nan nan
2.200000000000000000e+06 nan 7.123159478716829529e-01 nan nan nan 5.848809739918342521e-01 nan nan nan 3.367574295638536830e-01 nan nan
2.210000000000000000e+06 nan 7.123034793884904792e-01 nan nan nan 5.854660177102912755e-01 nan nan nan 3.402018443404667414e-01 nan nan
2.220000000000000000e+06 nan 7.122942048236137191e-01 nan nan nan 5.860286195439554646e-01 nan nan nan 3.382281686621350647e-01 nan nan
2.230000000000000000e+06 nan 7.122204015004690580e-01 nan nan nan 5.857630263050770392e-01 nan nan nan 3.365155809937053766e-01 nan nan
2.240000000000000000e+06 nan 7.123293827304270076e-01 nan nan nan 5.857244934499219458e-01 nan nan nan 3.288500018067022634e-01 nan nan
2.250000000000000000e+06 nan 7.122647707497794523e-01 nan nan nan 5.858079417868109484e-01 nan nan nan 3.428302269963022786e-01 nan nan
2.260000000000000000e+06 nan 7.123045816799695729e-01 nan nan nan 5.855552427286829786e-01 nan nan nan 3.423406576678861279e-01 nan nan
2.270000000000000000e+06 nan 7.123085376037618932e-01 nan nan nan 5.858096518819527754e-01 nan nan nan 3.353332393502231890e-01 nan nan
2.280000000000000000e+06 nan 7.123005457826906417e-01 nan nan nan 5.859763100529133961e-01 nan nan nan 3.314959359463113264e-01 nan nan
2.290000000000000000e+06 nan 7.122363587527047457e-01 nan nan nan 5.862324481476119953e-01 nan nan nan 3.336155910583318840e-01 nan nan
2.300000000000000000e+06 nan 7.122024289029539323e-01 nan nan nan 5.865399465151723835e-01 nan nan nan 3.375821134734213191e-01 nan nan
2.310000000000000000e+06 nan 7.122162161088940735e-01 nan nan nan 5.863427375477938686e-01 nan nan nan 3.349751931832539720e-01 nan nan
2.320000000000000000e+06 nan 7.122835846269843785e-01 nan nan nan 5.868013683365452815e-01 nan nan nan 3.328338909566692649e-01 nan nan
2.330000000000000000e+06 nan 7.122876068838188690e-01 nan nan nan 5.871707136388982784e-01 nan nan nan 3.384578513797446564e-01 nan nan
2.340000000000000000e+06 nan 7.123079992276768468e-01 nan nan nan 5.870719913294399905e-01 nan nan nan 3.360312180627662570e-01 nan nan
2.350000000000000000e+06 nan 7.123011945902831821e-01 nan nan nan 5.873469215298013912e-01 nan nan nan 3.390805410443764600e-01 nan nan
2.360000000000000000e+06 nan 7.122740695624283358e-01 nan nan nan 5.876833775777106084e-01 nan nan nan 3.356651135521257490e-01 nan nan
2.370000000000000000e+06 nan 7.122466088446319787e-01 nan nan nan 5.871906348412542220e-01 nan nan nan 3.390371042979151150e-01 nan nan
2.380000000000000000e+06 nan 7.122696001508576069e-01 nan nan nan 5.878160042575407696e-01 nan nan nan 3.382564668806022357e-01 nan nan
2.390000000000000000e+06 nan 7.122731156219959114e-01 nan nan nan 5.873475530802073630e-01 nan nan nan 3.314888401993176248e-01 nan nan
2.400000000000000000e+06 nan 7.122413567324933359e-01 nan nan nan 5.879183081899794772e-01 nan nan nan 3.322269780735528366e-01 nan nan
2.410000000000000000e+06 nan 7.121803001110563747e-01 nan nan nan 5.878778392955764653e-01 nan nan nan 3.430789151961935457e-01 nan nan
2.420000000000000000e+06 nan 7.121992003899922929e-01 nan nan nan 5.883539079732704735e-01 nan nan nan 3.365634388492875217e-01 nan nan
2.430000000000000000e+06 nan 7.122610668885531737e-01 nan nan nan 5.884855690958813446e-01 nan nan nan 3.418127156748102524e-01 nan nan
2.440000000000000000e+06 nan 7.122142996965454831e-01 nan nan nan 5.885044560548264858e-01 nan nan nan 3.399868740354019536e-01 nan nan
2.450000000000000000e+06 nan 7.122629313810182605e-01 nan nan nan 5.884157506851457331e-01 nan nan nan 3.382881836362965911e-01 nan nan
2.460000000000000000e+06 nan 7.122307097190379022e-01 nan nan nan 5.884418547881464789e-01 nan nan nan 3.407202153323634630e-01 nan nan
2.470000000000000000e+06 nan 7.122441835811642585e-01 nan nan nan 5.888480650043822484e-01 nan nan nan 3.389082325119200934e-01 nan nan
2.480000000000000000e+06 nan 7.122403367193037571e-01 nan nan nan 5.892527309784112433e-01 nan nan nan 3.416836034266285682e-01 nan nan
2.490000000000000000e+06 nan 7.121508828301411631e-01 nan nan nan 5.881537005294005249e-01 nan nan nan 3.459362941659630541e-01 nan nan
2.500000000000000000e+06 nan 7.122145172844838168e-01 nan nan nan 5.881151396896845407e-01 nan nan nan 3.425586218084678558e-01 nan nan
2.510000000000000000e+06 nan 7.121749307191030942e-01 nan nan nan 5.891724257583794699e-01 nan nan nan 3.454026616467021915e-01 nan nan
2.520000000000000000e+06 nan 7.121585701345406472e-01 nan nan nan 5.891381607789275554e-01 nan nan nan 3.435540566902137161e-01 nan nan
2.530000000000000000e+06 nan 7.121262304803508414e-01 nan nan nan 5.891778802051396147e-01 nan nan nan 3.484961442406504517e-01 nan nan
2.540000000000000000e+06 nan 7.121458282657961991e-01 nan nan nan 5.894175150378335726e-01 nan nan nan 3.470907173652218458e-01 nan nan
2.550000000000000000e+06 nan 7.121910948186513934e-01 nan nan nan 5.887809422041156981e-01 nan nan nan 3.431859912739806395e-01 nan nan
2.560000000000000000e+06 nan 7.121688687331200196e-01 nan nan nan 5.891174030781731741e-01 nan nan nan 3.455215925264500387e-01 nan nan
2.570000000000000000e+06 nan 7.121126295635551440e-01 nan nan nan 5.893867406492303562e-01 nan nan nan 3.396622397496283918e-01 nan nan
2.580000000000000000e+06 nan 7.121351331777873161e-01 nan nan nan 5.900559158001199567e-01 nan nan nan 3.466233541032121002e-01 nan nan
2.590000000000000000e+06 nan 7.120628272802808079e-01 nan nan nan 5.901333690766049633e-01 nan nan nan 3.421928342874561713e-01 nan nan
2.600000000000000000e+06 nan 7.120164871451730715e-01 nan nan nan 5.892001584675872206e-01 nan nan nan 3.472414834223552793e-01 nan nan
2.610000000000000000e+06 nan 7.120909817982739032e-01 nan nan nan 5.909715310091667728e-01 nan nan nan 3.503375910878790966e-01 nan nan
2.620000000000000000e+06 nan 7.119992082002646328e-01 nan nan nan 5.904304251758558664e-01 nan nan nan 3.539737584324892938e-01 nan nan
2.630000000000000000e+06 nan 7.119643694813859724e-01 nan nan nan 5.895221906282556157e-01 nan nan nan 3.519329338146238717e-01 nan nan
2.640000000000000000e+06 nan 7.118839958322975559e-01 nan nan nan 5.891561510221071662e-01 nan nan nan 3.498422446858892587e-01 nan nan
2.650000000000000000e+06 nan 7.118650414947872429e-01 nan nan nan 5.893408884376218904e-01 nan nan nan 3.416374315868903611e-01 nan nan
2.660000000000000000e+06 nan 7.118572059437425770e-01 nan nan nan 5.890746668250214091e-01 nan nan nan 3.489702485247558883e-01 nan nan
2.670000000000000000e+06 nan 7.117718104471851825e-01 nan nan nan 5.892294043961682215e-01 nan nan nan 3.500764345579678860e-01 nan nan
2.680000000000000000e+06 nan 7.118559375113534538e-01 nan nan nan 5.903114550277633876e-01 nan nan nan 3.520242062195076960e-01 nan nan
2.690000000000000000e+06 nan 7.117837351519366029e-01 nan nan nan 5.895540969073328474e-01 nan nan nan 3.527749937168099814e-01 nan nan
2.700000000000000000e+06 nan 7.118082150642948136e-01 nan nan nan 5.895197872392975436e-01 nan nan nan 3.490464922959201632e-01 nan nan
2.710000000000000000e+06 nan 7.117966174718404204e-01 nan nan nan 5.898619098220505563e-01 nan nan nan 3.571950908592381180e-01 nan nan
2.720000000000000000e+06 nan 7.118003299640903725e-01 nan nan nan 5.898254437380648918e-01 nan nan nan 3.551496565884672552e-01 nan nan
2.730000000000000000e+06 nan 7.117909085756271015e-01 nan nan nan 5.896462918096195827e-01 nan nan nan 3.539365384701657069e-01 nan nan
2.740000000000000000e+06 nan 7.117294362804760244e-01 nan nan nan 5.902407715337607552e-01 nan nan nan 3.530680010441255012e-01 nan nan
2.750000000000000000e+06 nan 7.117505761477588289e-01 nan nan nan 5.901808765013909497e-01 nan nan nan 3.469210321724059409e-01 nan nan
2.760000000000000000e+06 nan 7.117497794603092620e-01 nan nan nan 5.896880608785798339e-01 nan nan nan 3.492281816247324033e-01 nan nan
2.770000000000000000e+06 nan 7.117747518219392777e-01 nan nan nan 5.895768639349986406e-01 nan nan nan 3.467553144842501212e-01 nan nan
2.780000000000000000e+06 nan 7.117610570290274774e-01 nan nan nan 5.896039762472140566e-01 nan nan nan 3.480802796184708225e-01 nan nan
2.790000000000000000e+06 nan 7.116974165251168660e-01 nan nan nan 5.893632641721963106e-01 nan nan nan 3.481040733711342483e-01 nan nan
2.800000000000000000e+06 nan 7.116749086368567845e-01 nan nan nan 5.900168062099068189e-01 nan nan nan 3.432424515309090429e-01 nan nan
2.810000000000000000e+06 nan 7.116878318987808205e-01 nan nan nan 5.898258215685961980e-01 nan nan nan 3.484437552675824779e-01 nan nan
2.820000000000000000e+06 nan 7.116929638346615183e-01 nan nan nan 5.901289023311475646e-01 nan nan nan 3.443398500952536412e-01 nan nan
2.830000000000000000e+06 nan 7.116541584194667758e-01 nan nan nan 5.899578339133290106e-01 nan nan nan 3.468792298497181403e-01 nan nan
2.840000000000000000e+06 nan 7.117314996625975221e-01 nan nan nan 5.903577410761142730e-01 nan nan nan 3.501816349065730583e-01 nan nan
2.850000000000000000e+06 nan 7.117502495471423885e-01 nan nan nan 5.897013387332696865e-01 nan nan nan 3.523071521315063737e-01 nan nan
2.860000000000000000e+06 nan 7.117948194350190994e-01 nan nan nan 5.899473437804138021e-01 nan nan nan 3.549742796212189688e-01 nan nan
2.870000000000000000e+06 nan 7.117296785195439401e-01 nan nan nan 5.903506853895533757e-01 nan nan nan 3.548397218675606868e-01 nan nan
2.880000000000000000e+06 nan 7.117340068919727480e-01 nan nan nan 5.897471288010420754e-01 nan nan nan 3.522754553907067043e-01 nan nan
2.890000000000000000e+06 nan 7.117069607907055007e-01 nan nan nan 5.902648326495407716e-01 nan nan nan 3.490779629377765980e-01 nan nan
2.900000000000000000e+06 nan 7.117072250807907619e-01 nan nan nan 5.892691292857106244e-01 nan nan nan 3.569892604517132528e-01 nan nan
2.910000000000000000e+06 nan 7.116677700312539212e-01 nan nan nan 5.902445874490849231e-01 nan nan nan 3.556441812021436388e-01 nan nan
2.920000000000000000e+06 nan 7.117405682269183353e-01 nan nan nan 5.894065471933925826e-01 nan nan nan 3.569939968547853337e-01 nan nan
2.930000000000000000e+06 nan 7.117631032640818756e-01 nan nan nan 5.907252431088180211e-01 nan nan nan 3.554055998365317492e-01 nan nan
2.940000000000000000e+06 nan 7.117046230538985885e-01 nan nan nan 5.893569625467582895e-01 nan nan nan 3.547593935289416467e-01 nan nan
2.950000000000000000e+06 nan 7.117280764471924925e-01 nan nan nan 5.901409251769462738e-01 nan nan nan 3.561680878956561824e-01 nan nan
2.960000000000000000e+06 nan 7.117875935948060340e-01 nan nan nan 5.900019022923613798e-01 nan nan nan 3.488438866796418347e-01 nan nan
2.970000000000000000e+06 nan 7.117443496896335153e-01 nan nan nan 5.891784233154842010e-01 nan nan nan 3.604302289766831424e-01 nan nan
2.980000000000000000e+06 nan 7.117432258067587503e-01 nan nan nan 5.896888007535755483e-01 nan nan nan 3.495736430155570451e-01 nan nan
2.990000000000000000e+06 nan 7.117826508192031110e-01 nan nan nan 5.897499297521091588e-01 nan nan nan 3.601782795265204840e-01 nan nan
3.000000000000000000e+06 nan 7.117459394613281365e-01 nan nan nan 5.902916799739420517e-01 nan nan nan 3.518811223770473839e-01 nan nan
3.010000000000000000e+06 nan nan nan nan nan nan nan nan nan nan nan nan
3.020000000000000000e+06 nan nan nan nan nan nan nan nan nan nan nan nan
3.030000000000000000e+06 nan nan nan nan nan nan nan nan nan nan nan nan
3.040000000000000000e+06 nan nan nan nan nan nan nan nan nan nan nan nan
3.050000000000000000e+06 nan nan nan nan nan nan nan nan nan nan nan nan
3.060000000000000000e+06 nan nan nan nan nan nan nan nan nan nan nan nan
3.070000000000000000e+06 nan nan nan nan nan nan nan nan nan nan nan nan
3.080000000000000000e+06 nan nan nan nan nan nan nan nan nan nan nan nan
3.090000000000000000e+06 nan nan nan nan nan nan nan nan nan nan nan nan
3.100000000000000000e+06 nan nan nan nan nan nan nan nan nan nan nan nan
3.110000000000000000e+06 nan nan nan nan nan nan nan nan nan nan nan nan
3.120000000000000000e+06 nan nan nan nan nan nan nan nan nan nan nan nan
3.130000000000000000e+06 nan nan nan nan nan nan nan nan nan nan nan nan
3.140000000000000000e+06 nan nan nan nan nan nan nan nan nan nan nan nan
3.150000000000000000e+06 nan nan nan nan nan nan nan nan nan nan nan nan
3.160000000000000000e+06 nan nan nan nan nan nan nan nan nan nan nan nan
3.170000000000000000e+06 nan nan nan nan nan nan nan nan nan nan nan nan
3.180000000000000000e+06 nan nan nan nan nan nan nan nan nan nan nan nan
3.190000000000000000e+06 nan nan nan nan nan nan nan nan nan nan nan nan
3.200000000000000000e+06 nan nan nan nan nan nan nan nan nan nan nan nan
3.210000000000000000e+06 nan nan nan nan nan nan nan nan nan nan nan nan
3.220000000000000000e+06 nan nan nan nan nan nan nan nan nan nan nan nan
3.230000000000000000e+06 nan nan nan nan nan nan nan nan nan nan nan nan
3.240000000000000000e+06 nan nan nan nan nan nan nan nan nan nan nan nan
3.250000000000000000e+06 nan nan nan nan nan nan nan nan nan nan nan nan
3.260000000000000000e+06 nan nan nan nan nan nan nan nan nan nan nan nan
3.270000000000000000e+06 nan nan nan nan nan nan nan nan nan nan nan nan
3.280000000000000000e+06 nan nan nan nan nan nan nan nan nan nan nan nan
3.290000000000000000e+06 nan nan nan nan nan nan nan nan nan nan nan nan
3.300000000000000000e+06 nan nan nan nan nan nan nan nan nan nan nan nan
3.310000000000000000e+06 nan nan nan nan nan nan nan nan nan nan nan nan
3.320000000000000000e+06 nan nan nan nan nan nan nan nan nan nan nan nan
3.330000000000000000e+06 nan nan nan nan nan nan nan nan nan nan nan nan
3.340000000000000000e+06 nan nan nan nan nan nan nan nan nan nan nan nan
3.350000000000000000e+06 nan nan nan nan nan nan nan nan nan nan nan nan
3.360000000000000000e+06 nan nan nan nan nan nan nan nan nan nan nan nan
3.370000000000000000e+06 nan nan nan nan nan nan nan nan nan nan nan nan
3.380000000000000000e+06 nan nan nan nan nan nan nan nan nan nan nan nan
3.390000000000000000e+06 nan nan nan nan nan nan nan nan nan nan nan nan
3.400000000000000000e+06 nan nan nan nan nan nan nan nan nan nan nan nan
3.410000000000000000e+06 nan nan nan nan nan nan nan nan nan nan nan nan
3.420000000000000000e+06 nan nan nan nan nan nan nan nan nan nan nan nan
3.430000000000000000e+06 nan nan nan nan nan nan nan nan nan nan nan nan
3.440000000000000000e+06 nan nan nan nan nan nan nan nan nan nan nan nan
3.450000000000000000e+06 nan nan nan nan nan nan nan nan nan nan nan nan
3.460000000000000000e+06 nan nan nan nan nan nan nan nan nan nan nan nan
3.470000000000000000e+06 nan nan nan nan nan nan nan nan nan nan nan nan
3.480000000000000000e+06 nan nan nan nan nan nan nan nan nan nan nan nan
3.490000000000000000e+06 nan nan nan nan nan nan nan nan nan nan nan nan
3.500000000000000000e+06 nan nan nan nan nan nan nan nan nan nan nan nan
3.510000000000000000e+06 nan nan nan nan nan nan nan nan nan nan nan nan
3.520000000000000000e+06 nan nan nan nan nan nan nan nan nan nan nan nan
3.530000000000000000e+06 nan nan nan nan nan nan nan nan nan nan nan nan
3.540000000000000000e+06 nan nan nan nan nan nan nan nan nan nan nan nan
3.550000000000000000e+06 nan nan nan nan nan nan nan nan nan nan nan nan
3.560000000000000000e+06 nan nan nan nan nan nan nan nan nan nan nan nan
3.570000000000000000e+06 nan nan nan nan nan nan nan nan nan nan nan nan
3.580000000000000000e+06 nan nan nan nan nan nan nan nan nan nan nan nan
3.590000000000000000e+06 nan nan nan nan nan nan nan nan nan nan nan nan
3.600000000000000000e+06 nan nan nan nan nan nan nan nan nan nan nan nan
3.610000000000000000e+06 nan nan nan nan nan nan nan nan nan nan nan nan
3.620000000000000000e+06 nan nan nan nan nan nan nan nan nan nan nan nan
3.630000000000000000e+06 nan nan nan nan nan nan nan nan nan nan nan nan
3.640000000000000000e+06 nan nan nan nan nan nan nan nan nan nan nan nan
3.650000000000000000e+06 nan nan nan nan nan nan nan nan nan nan nan nan
3.660000000000000000e+06 nan nan nan nan nan nan nan nan nan nan nan nan
3.670000000000000000e+06 nan nan nan nan nan nan nan nan nan nan nan nan
3.680000000000000000e+06 nan nan nan nan nan nan nan nan nan nan nan nan
3.690000000000000000e+06 nan nan nan nan nan nan nan nan nan nan nan nan
3.700000000000000000e+06 nan nan nan nan nan nan nan nan nan nan nan nan
3.710000000000000000e+06 nan nan nan nan nan nan nan nan nan nan nan nan
3.720000000000000000e+06 nan nan nan nan nan nan nan nan nan nan nan nan
3.730000000000000000e+06 nan nan nan nan nan nan nan nan nan nan nan nan
3.740000000000000000e+06 nan nan nan nan nan nan nan nan nan nan nan nan
3.750000000000000000e+06 nan nan nan nan nan nan nan nan nan nan nan nan
3.760000000000000000e+06 nan nan nan nan nan nan nan nan nan nan nan nan
3.770000000000000000e+06 nan nan nan nan nan nan nan nan nan nan nan nan
3.780000000000000000e+06 nan nan nan nan nan nan nan nan nan nan nan nan
3.790000000000000000e+06 nan nan nan nan nan nan nan nan nan nan nan nan
3.800000000000000000e+06 nan nan nan nan nan nan nan nan nan nan nan nan
3.810000000000000000e+06 nan nan nan nan nan nan nan nan nan nan nan nan
3.820000000000000000e+06 nan nan nan nan nan nan nan nan nan nan nan nan
3.830000000000000000e+06 nan nan nan nan nan nan nan nan nan nan nan nan
3.840000000000000000e+06 nan nan nan nan nan nan nan nan nan nan nan nan
3.850000000000000000e+06 nan nan nan nan nan nan nan nan nan nan nan nan
3.860000000000000000e+06 nan nan nan nan nan nan nan nan nan nan nan nan
3.870000000000000000e+06 nan nan nan nan nan nan nan nan nan nan nan nan
3.880000000000000000e+06 nan nan nan nan nan nan nan nan nan nan nan nan
3.890000000000000000e+06 nan nan nan nan nan nan nan nan nan nan nan nan
3.900000000000000000e+06 nan nan nan nan nan nan nan nan nan nan nan nan
3.910000000000000000e+06 nan nan nan nan nan nan nan nan nan nan nan nan
3.920000000000000000e+06 nan nan nan nan nan nan nan nan nan nan nan nan
3.930000000000000000e+06 nan nan nan nan nan nan nan nan nan nan nan nan
3.940000000000000000e+06 nan nan nan nan nan nan nan nan nan nan nan nan
3.950000000000000000e+06 nan nan nan nan nan nan nan nan nan nan nan nan
3.960000000000000000e+06 nan nan nan nan nan nan nan nan nan nan nan nan
3.970000000000000000e+06 nan nan nan nan nan nan nan nan nan nan nan nan
3.980000000000000000e+06 nan nan nan nan nan nan nan nan nan nan nan nan
3.990000000000000000e+06 nan nan nan nan nan nan nan nan nan nan nan nan
4.000000000000000000e+06 nan nan nan nan nan nan nan nan nan nan nan nan
4.010000000000000000e+06 nan nan nan nan nan nan nan nan nan nan nan nan
4.020000000000000000e+06 nan nan nan nan nan nan nan nan nan nan nan nan
4.030000000000000000e+06 nan nan nan nan nan nan nan nan nan nan nan nan
4.040000000000000000e+06 nan nan nan nan nan nan nan nan nan nan nan nan
4.050000000000000000e+06 nan nan nan nan nan nan nan nan nan nan nan nan
4.060000000000000000e+06 nan nan nan nan nan nan nan nan nan nan nan nan
4.070000000000000000e+06 nan nan nan nan nan nan nan nan nan nan nan nan
4.080000000000000000e+06 nan nan nan nan nan nan nan nan nan nan nan nan
4.090000000000000000e+06 nan nan nan nan nan nan nan nan nan nan nan nan
4.100000000000000000e+06 nan nan nan nan nan nan nan nan nan nan nan nan
4.110000000000000000e+06 nan nan nan nan nan nan nan nan nan nan nan nan
4.120000000000000000e+06 nan nan nan nan nan nan nan nan nan nan nan nan
4.130000000000000000e+06 nan nan nan nan nan nan nan nan nan nan nan nan
4.140000000000000000e+06 nan nan nan nan nan nan nan nan nan nan nan nan
4.150000000000000000e+06 nan nan nan nan nan nan nan nan nan nan nan nan
4.160000000000000000e+06 nan nan nan nan nan nan nan nan nan nan nan nan
4.170000000000000000e+06 nan nan nan nan nan nan nan nan nan nan nan nan
4.180000000000000000e+06 nan nan nan nan nan nan nan nan nan nan nan nan
4.190000000000000000e+06 nan nan nan nan nan nan nan nan nan nan nan nan
4.200000000000000000e+06 nan nan nan nan nan nan nan nan nan nan nan nan
4.210000000000000000e+06 nan nan nan nan nan nan nan nan nan nan nan nan
4.220000000000000000e+06 nan nan nan nan nan nan nan nan nan nan nan nan
4.230000000000000000e+06 nan nan nan nan nan nan nan nan nan nan nan nan
4.240000000000000000e+06 nan nan nan nan nan nan nan nan nan nan nan nan
4.250000000000000000e+06 nan nan nan nan nan nan nan nan nan nan nan nan
4.260000000000000000e+06 nan nan nan nan nan nan nan nan nan nan nan nan
4.270000000000000000e+06 nan nan nan nan nan nan nan nan nan nan nan nan
4.280000000000000000e+06 nan nan nan nan nan nan nan nan nan nan nan nan
4.290000000000000000e+06 nan nan nan nan nan nan nan nan nan nan nan nan
4.300000000000000000e+06 nan nan nan nan nan nan nan nan nan nan nan nan
4.310000000000000000e+06 nan nan nan nan nan nan nan nan nan nan nan nan
4.320000000000000000e+06 nan nan nan nan nan nan nan nan nan nan nan nan
4.330000000000000000e+06 nan nan nan nan nan nan nan nan nan nan nan nan
4.340000000000000000e+06 nan nan nan nan nan nan nan nan nan nan nan nan
4.350000000000000000e+06 nan nan nan nan nan nan nan nan nan nan nan nan
4.360000000000000000e+06 nan nan nan nan nan nan nan nan nan nan nan nan
4.370000000000000000e+06 nan nan nan nan nan nan nan nan nan nan nan nan
4.380000000000000000e+06 nan nan nan nan nan nan nan nan nan nan nan nan
4.390000000000000000e+06 nan nan nan nan nan nan nan nan nan nan nan nan
4.400000000000000000e+06 nan nan nan nan nan nan nan nan nan nan nan nan
4.410000000000000000e+06 nan nan nan nan nan nan nan nan nan nan nan nan
4.420000000000000000e+06 nan nan nan nan nan nan nan nan nan nan nan nan
4.430000000000000000e+06 nan nan nan nan nan nan nan nan nan nan nan nan
4.440000000000000000e+06 nan nan nan nan nan nan nan nan nan nan nan nan
4.450000000000000000e+06 nan nan nan nan nan nan nan nan nan nan nan nan
4.460000000000000000e+06 nan nan nan nan nan nan nan nan nan nan nan nan
4.470000000000000000e+06 nan nan nan nan nan nan nan nan nan nan nan nan
4.480000000000000000e+06 nan nan nan nan nan nan nan nan nan nan nan nan
4.490000000000000000e+06 nan nan nan nan nan nan nan nan nan nan nan nan
4.500000000000000000e+06 nan nan nan nan nan nan nan nan nan nan nan nan
4.510000000000000000e+06 nan nan nan nan nan nan nan nan nan nan nan nan
4.520000000000000000e+06 nan nan nan nan nan nan nan nan nan nan nan nan
4.530000000000000000e+06 nan nan nan nan nan nan nan nan nan nan nan nan
4.540000000000000000e+06 nan nan nan nan nan nan nan nan nan nan nan nan
4.550000000000000000e+06 nan nan nan nan nan nan nan nan nan nan nan nan
4.560000000000000000e+06 nan nan nan nan nan nan nan nan nan nan nan nan
4.570000000000000000e+06 nan nan nan nan nan nan nan nan nan nan nan nan
4.580000000000000000e+06 nan nan nan nan nan nan nan nan nan nan nan nan
4.590000000000000000e+06 nan nan nan nan nan nan nan nan nan nan nan nan
4.600000000000000000e+06 nan nan nan nan nan nan nan nan nan nan nan nan
4.610000000000000000e+06 nan nan nan nan nan nan nan nan nan nan nan nan
4.620000000000000000e+06 nan nan nan nan nan nan nan nan nan nan nan nan
4.630000000000000000e+06 nan nan nan nan nan nan nan nan nan nan nan nan
4.640000000000000000e+06 nan nan nan nan nan nan nan nan nan nan nan nan
4.650000000000000000e+06 nan nan nan nan nan nan nan nan nan nan nan nan
4.660000000000000000e+06 nan nan nan nan nan nan nan nan nan nan nan nan
4.670000000000000000e+06 nan nan nan nan nan nan nan nan nan nan nan nan
4.680000000000000000e+06 nan nan nan nan nan nan nan nan nan nan nan nan
4.690000000000000000e+06 nan nan nan nan nan nan nan nan nan nan nan nan
4.700000000000000000e+06 nan nan nan nan nan nan nan nan nan nan nan nan
4.710000000000000000e+06 nan nan nan nan nan nan nan nan nan nan nan nan
4.720000000000000000e+06 nan nan nan nan nan nan nan nan nan nan nan nan
4.730000000000000000e+06 nan nan nan nan nan nan nan nan nan nan nan nan
4.740000000000000000e+06 nan nan nan nan nan nan nan nan nan nan nan nan
4.750000000000000000e+06 nan nan nan nan nan nan nan nan nan nan nan nan
4.760000000000000000e+06 nan nan nan nan nan nan nan nan nan nan nan nan
4.770000000000000000e+06 nan nan nan nan nan nan nan nan nan nan nan nan
4.780000000000000000e+06 nan nan nan nan nan nan nan nan nan nan nan nan
4.790000000000000000e+06 nan nan nan nan nan nan nan nan nan nan nan nan
4.800000000000000000e+06 nan nan nan nan nan nan nan nan nan nan nan nan
4.810000000000000000e+06 nan nan nan nan nan nan nan nan nan nan nan nan
4.820000000000000000e+06 nan nan nan nan nan nan nan nan nan nan nan nan
4.830000000000000000e+06 nan nan nan nan nan nan nan nan nan nan nan nan
4.840000000000000000e+06 nan nan nan nan nan nan nan nan nan nan nan nan
4.850000000000000000e+06 nan nan nan nan nan nan nan nan nan nan nan nan
4.860000000000000000e+06 nan nan nan nan nan nan nan nan nan nan nan nan
4.870000000000000000e+06 nan nan nan nan nan nan nan nan nan nan nan nan
4.880000000000000000e+06 nan nan nan nan nan nan nan nan nan nan nan nan
4.890000000000000000e+06 nan nan nan nan nan nan nan nan nan nan nan nan
4.900000000000000000e+06 nan nan nan nan nan nan nan nan nan nan nan nan
4.910000000000000000e+06 nan nan nan nan nan nan nan nan nan nan nan nan
4.920000000000000000e+06 nan nan nan nan nan nan nan nan nan nan nan nan
4.930000000000000000e+06 nan nan nan nan nan nan nan nan nan nan nan nan
4.940000000000000000e+06 nan nan nan nan nan nan nan nan nan nan nan nan
4.950000000000000000e+06 nan nan nan nan nan nan nan nan nan nan nan nan
4.960000000000000000e+06 nan nan nan nan nan nan nan nan nan nan nan nan
4.970000000000000000e+06 nan nan nan nan nan nan nan nan nan nan nan nan
4.980000000000000000e+06 nan nan nan nan nan nan nan nan nan nan nan nan
4.990000000000000000e+06 nan nan nan nan nan nan nan nan nan nan nan nan
5.000000000000000000e+06 nan nan nan nan nan nan nan nan nan nan nan nan
5.010000000000000000e+06 nan nan nan nan nan nan nan nan nan nan nan nan
5.020000000000000000e+06 nan nan nan nan nan nan nan nan nan nan nan nan
5.030000000000000000e+06 nan nan nan nan nan nan nan nan nan nan nan nan
5.040000000000000000e+06 nan nan nan nan nan nan nan nan nan nan nan nan
5.050000000000000000e+06 nan nan nan nan nan nan nan nan nan nan nan nan
5.060000000000000000e+06 nan nan nan nan nan nan nan nan nan nan nan nan
5.070000000000000000e+06 nan nan nan nan nan nan nan nan nan nan nan nan
5.080000000000000000e+06 nan nan nan nan nan nan nan nan nan nan nan nan
5.090000000000000000e+06 nan nan nan nan nan nan nan nan nan nan nan nan
5.100000000000000000e+06 nan nan nan nan nan nan nan nan nan nan nan nan
5.110000000000000000e+06 nan nan nan nan nan nan nan nan nan nan nan nan
5.120000000000000000e+06 nan nan nan nan nan nan nan nan nan nan nan nan
5.130000000000000000e+06 nan nan nan nan nan nan nan nan nan nan nan nan
5.140000000000000000e+06 nan nan nan nan nan nan nan nan nan nan nan nan
5.150000000000000000e+06 nan nan nan nan nan nan nan nan nan nan nan nan
5.160000000000000000e+06 nan nan nan nan nan nan nan nan nan nan nan nan
5.170000000000000000e+06 nan nan nan nan nan nan nan nan nan nan nan nan
5.180000000000000000e+06 nan nan nan nan nan nan nan nan nan nan nan nan
5.190000000000000000e+06 nan nan nan nan nan nan nan nan nan nan nan nan
5.200000000000000000e+06 nan nan nan nan nan nan nan nan nan nan nan nan
5.210000000000000000e+06 nan nan nan nan nan nan nan nan nan nan nan nan
5.220000000000000000e+06 nan nan nan nan nan nan nan nan nan nan nan nan
5.230000000000000000e+06 nan nan nan nan nan nan nan nan nan nan nan nan
5.240000000000000000e+06 nan nan nan nan nan nan nan nan nan nan nan nan
5.250000000000000000e+06 nan nan nan nan nan nan nan nan nan nan nan nan
5.260000000000000000e+06 nan nan nan nan nan nan nan nan nan nan nan nan
5.270000000000000000e+06 nan nan nan nan nan nan nan nan nan nan nan nan
5.280000000000000000e+06 nan nan nan nan nan nan nan nan nan nan nan nan
5.290000000000000000e+06 nan nan nan nan nan nan nan nan nan nan nan nan
5.300000000000000000e+06 nan nan nan nan nan nan nan nan nan nan nan nan
5.310000000000000000e+06 nan nan nan nan nan nan nan nan nan nan nan nan
5.320000000000000000e+06 nan nan nan nan nan nan nan nan nan nan nan nan
5.330000000000000000e+06 nan nan nan nan nan nan nan nan nan nan nan nan
5.340000000000000000e+06 nan nan nan nan nan nan nan nan nan nan nan nan
5.350000000000000000e+06 nan nan nan nan nan nan nan nan nan nan nan nan
5.360000000000000000e+06 nan nan nan nan nan nan nan nan nan nan nan nan
5.370000000000000000e+06 nan nan nan nan nan nan nan nan nan nan nan nan
5.380000000000000000e+06 nan nan nan nan nan nan nan nan nan nan nan nan
5.390000000000000000e+06 nan nan nan nan nan nan nan nan nan nan nan nan
5.400000000000000000e+06 nan nan nan nan nan nan nan nan nan nan nan nan
5.410000000000000000e+06 nan nan nan nan nan nan nan nan nan nan nan nan
5.420000000000000000e+06 nan nan nan nan nan nan nan nan nan nan nan nan
5.430000000000000000e+06 nan nan nan nan nan nan nan nan nan nan nan nan
5.440000000000000000e+06 nan nan nan nan nan nan nan nan nan nan nan nan
5.450000000000000000e+06 nan nan nan nan nan nan nan nan nan nan nan nan
5.460000000000000000e+06 nan nan nan nan nan nan nan nan nan nan nan nan
5.470000000000000000e+06 nan nan nan nan nan nan nan nan nan nan nan nan
5.480000000000000000e+06 nan nan nan nan nan nan nan nan nan nan nan nan
5.490000000000000000e+06 nan nan nan nan nan nan nan nan nan nan nan nan
5.500000000000000000e+06 nan nan nan nan nan nan nan nan nan nan nan nan
5.510000000000000000e+06 nan nan nan nan nan nan nan nan nan nan nan nan
5.520000000000000000e+06 nan nan nan nan nan nan nan nan nan nan nan nan
5.530000000000000000e+06 nan nan nan nan nan nan nan nan nan nan nan nan
5.540000000000000000e+06 nan nan nan nan nan nan nan nan nan nan nan nan
5.550000000000000000e+06 nan nan nan nan nan nan nan nan nan nan nan nan
5.560000000000000000e+06 nan nan nan nan nan nan nan nan nan nan nan nan
5.570000000000000000e+06 nan nan nan nan nan nan nan nan nan nan nan nan
5.580000000000000000e+06 nan nan nan nan nan nan nan nan nan nan nan nan
5.590000000000000000e+06 nan nan nan nan nan nan nan nan nan nan nan nan
5.600000000000000000e+06 nan nan nan nan nan nan nan nan nan nan nan nan
5.610000000000000000e+06 nan nan nan nan nan nan nan nan nan nan nan nan
5.620000000000000000e+06 nan nan nan nan nan nan nan nan nan nan nan nan
5.630000000000000000e+06 nan nan nan nan nan nan nan nan nan nan nan nan
5.640000000000000000e+06 nan nan nan nan nan nan nan nan nan nan nan nan
5.650000000000000000e+06 nan nan nan nan nan nan nan nan nan nan nan nan
5.660000000000000000e+06 nan nan nan nan nan nan nan nan nan nan nan nan
5.670000000000000000e+06 nan nan nan nan nan nan nan nan nan nan nan nan
5.680000000000000000e+06 nan nan nan nan nan nan nan nan nan nan nan nan
5.690000000000000000e+06 nan nan nan nan nan nan nan nan nan nan nan nan
5.700000000000000000e+06 nan nan nan nan nan nan nan nan nan nan nan nan
5.710000000000000000e+06 nan nan nan nan nan nan nan nan nan nan nan nan
5.720000000000000000e+06 nan nan nan nan nan nan nan nan nan nan nan nan
5.730000000000000000e+06 nan nan nan nan nan nan nan nan nan nan nan nan
5.740000000000000000e+06 nan nan nan nan nan nan nan nan nan nan nan nan
5.750000000000000000e+06 nan nan nan nan nan nan nan nan nan nan nan nan
5.760000000000000000e+06 nan nan nan nan nan nan nan nan nan nan nan nan
5.770000000000000000e+06 nan nan nan nan nan nan nan nan nan nan nan nan
5.780000000000000000e+06 nan nan nan nan nan nan nan nan nan nan nan nan
5.790000000000000000e+06 nan nan nan nan nan nan nan nan nan nan nan nan
5.800000000000000000e+06 nan nan nan nan nan nan nan nan nan nan nan nan
5.810000000000000000e+06 nan nan nan nan nan nan nan nan nan nan nan nan
5.820000000000000000e+06 nan nan nan nan nan nan nan nan nan nan nan nan
5.830000000000000000e+06 nan nan nan nan nan nan nan nan nan nan nan nan
5.840000000000000000e+06 nan nan nan nan nan nan nan nan nan nan nan nan
5.850000000000000000e+06 nan nan nan nan nan nan nan nan nan nan nan nan
5.860000000000000000e+06 nan nan nan nan nan nan nan nan nan nan nan nan
5.870000000000000000e+06 nan nan nan nan nan nan nan nan nan nan nan nan
5.880000000000000000e+06 nan nan nan nan nan nan nan nan nan nan nan nan
5.890000000000000000e+06 nan nan nan nan nan nan nan nan nan nan nan nan
5.900000000000000000e+06 nan nan nan nan nan nan nan nan nan nan nan nan
5.910000000000000000e+06 nan nan nan nan nan nan nan nan nan nan nan nan
5.920000000000000000e+06 nan nan nan nan nan nan nan nan nan nan nan nan
5.930000000000000000e+06 nan nan nan nan nan nan nan nan nan nan nan nan
5.940000000000000000e+06 nan nan nan nan nan nan nan nan nan nan nan nan
5.950000000000000000e+06 nan nan nan nan nan nan nan nan nan nan nan nan
5.960000000000000000e+06 nan nan nan nan nan nan nan nan nan nan nan nan
5.970000000000000000e+06 nan nan nan nan nan nan nan nan nan nan nan nan
5.980000000000000000e+06 nan nan nan nan nan nan nan nan nan nan nan nan
5.990000000000000000e+06 nan nan nan nan nan nan nan nan nan nan nan nan
6.000000000000000000e+06 nan nan nan nan nan nan nan nan nan nan nan nan
6.010000000000000000e+06 nan nan nan nan nan nan nan nan nan nan nan nan
6.020000000000000000e+06 nan nan nan nan nan nan nan nan nan nan nan nan
6.030000000000000000e+06 nan nan nan nan nan nan nan nan nan nan nan nan
6.040000000000000000e+06 nan nan nan nan nan nan nan nan nan nan nan nan
6.050000000000000000e+06 nan nan nan nan nan nan nan nan nan nan nan nan
6.060000000000000000e+06 nan nan nan nan nan nan nan nan nan nan nan nan
6.070000000000000000e+06 nan nan nan nan nan nan nan nan nan nan nan nan
6.080000000000000000e+06 nan nan nan nan nan nan nan nan nan nan nan nan
6.090000000000000000e+06 nan nan nan nan nan nan nan nan nan nan nan nan
6.100000000000000000e+06 nan nan nan nan nan nan nan nan nan nan nan nan
6.110000000000000000e+06 nan nan nan nan nan nan nan nan nan nan nan nan
6.120000000000000000e+06 nan nan nan nan nan nan nan nan nan nan nan nan
6.130000000000000000e+06 nan nan nan nan nan nan nan nan nan nan nan nan
6.140000000000000000e+06 nan nan nan nan nan nan nan nan nan nan nan nan
6.150000000000000000e+06 nan nan nan nan nan nan nan nan nan nan nan nan
6.160000000000000000e+06 nan nan nan nan nan nan nan nan nan nan nan nan
6.170000000000000000e+06 nan nan nan nan nan nan nan nan nan nan nan nan
6.180000000000000000e+06 nan nan nan nan nan nan nan nan nan nan nan nan
6.190000000000000000e+06 nan nan nan nan nan nan nan nan nan nan nan nan
6.200000000000000000e+06 nan nan nan nan nan nan nan nan nan nan nan nan
6.210000000000000000e+06 nan nan nan nan nan nan nan nan nan nan nan nan
6.220000000000000000e+06 nan nan nan nan nan nan nan nan nan nan nan nan
6.230000000000000000e+06 nan nan nan nan nan nan nan nan nan nan nan nan
6.240000000000000000e+06 nan nan nan nan nan nan nan nan nan nan nan nan
6.250000000000000000e+06 nan nan nan nan nan nan nan nan nan nan nan nan
6.260000000000000000e+06 nan nan nan nan nan nan nan nan nan nan nan nan
6.270000000000000000e+06 nan nan nan nan nan nan nan nan nan nan nan nan
6.280000000000000000e+06 nan nan nan nan nan nan nan nan nan nan nan nan
6.290000000000000000e+06 nan nan nan nan nan nan nan nan nan nan nan nan
6.300000000000000000e+06 nan nan nan nan nan nan nan nan nan nan nan nan
6.310000000000000000e+06 nan nan nan nan nan nan nan nan nan nan nan nan
6.320000000000000000e+06 nan nan nan nan nan nan nan nan nan nan nan nan
6.330000000000000000e+06 nan nan nan nan nan nan nan nan nan nan nan nan
6.340000000000000000e+06 nan nan nan nan nan nan nan nan nan nan nan nan
6.350000000000000000e+06 nan nan nan nan nan nan nan nan nan nan nan nan
6.360000000000000000e+06 nan nan nan nan nan nan nan nan nan nan nan nan
6.370000000000000000e+06 nan nan nan nan nan nan nan nan nan nan nan nan
6.380000000000000000e+06 nan nan nan nan nan nan nan nan nan nan nan nan
6.390000000000000000e+06 nan nan nan nan nan nan nan nan nan nan nan nan
6.400000000000000000e+06 nan nan nan nan nan nan nan nan nan nan nan nan
6.410000000000000000e+06 nan nan nan nan nan nan nan nan nan nan nan nan
6.420000000000000000e+06 nan nan nan nan nan nan nan nan nan nan nan nan
6.430000000000000000e+06 nan nan nan nan nan nan nan nan nan nan nan nan
6.440000000000000000e+06 nan nan nan nan nan nan nan nan nan nan nan nan
6.450000000000000000e+06 nan nan nan nan nan nan nan nan nan nan nan nan
6.460000000000000000e+06 nan nan nan nan nan nan nan nan nan nan nan nan
6.470000000000000000e+06 nan nan nan nan nan nan nan nan nan nan nan nan
6.480000000000000000e+06 nan nan nan nan nan nan nan nan nan nan nan nan
6.490000000000000000e+06 nan nan nan nan nan nan nan nan nan nan nan nan
6.500000000000000000e+06 nan nan nan nan nan nan nan nan nan nan nan nan
6.510000000000000000e+06 nan nan nan nan nan nan nan nan nan nan nan nan
6.520000000000000000e+06 nan nan nan nan nan nan nan nan nan nan nan nan
6.530000000000000000e+06 nan nan nan nan nan nan nan nan nan nan nan nan
6.540000000000000000e+06 nan nan nan nan nan nan nan nan nan nan nan nan
6.550000000000000000e+06 nan nan nan nan nan nan nan nan nan nan nan nan
6.560000000000000000e+06 nan nan nan nan nan nan nan nan nan nan nan nan
6.570000000000000000e+06 nan nan nan nan nan nan nan nan nan nan nan nan
6.580000000000000000e+06 nan nan nan nan nan nan nan nan nan nan nan nan
6.590000000000000000e+06 nan nan nan nan nan nan nan nan nan nan nan nan
6.600000000000000000e+06 nan nan nan nan nan nan nan nan nan nan nan nan
6.610000000000000000e+06 nan nan nan nan nan nan nan nan nan nan nan nan
6.620000000000000000e+06 nan nan nan nan nan nan nan nan nan nan nan nan
6.630000000000000000e+06 nan nan nan nan nan nan nan nan nan nan nan nan
6.640000000000000000e+06 nan nan nan nan nan nan nan nan nan nan nan nan
6.650000000000000000e+06 nan nan nan nan nan nan nan nan nan nan nan nan
6.660000000000000000e+06 nan nan nan nan nan nan nan nan nan nan nan nan
6.670000000000000000e+06 nan nan nan nan nan nan nan nan nan nan nan nan
6.680000000000000000e+06 nan nan nan nan nan nan nan nan nan nan nan nan
6.690000000000000000e+06 nan nan nan nan nan nan nan nan nan nan nan nan
6.700000000000000000e+06 nan nan nan nan nan nan nan nan nan nan nan nan
6.710000000000000000e+06 nan nan nan nan nan nan nan nan nan nan nan nan
6.720000000000000000e+06 nan nan nan nan nan nan nan nan nan nan nan nan
6.730000000000000000e+06 nan nan nan nan nan nan nan nan nan nan nan nan
6.740000000000000000e+06 nan nan nan nan nan nan nan nan nan nan nan nan
6.750000000000000000e+06 nan nan nan nan nan nan nan nan nan nan nan nan
6.760000000000000000e+06 nan nan nan nan nan nan nan nan nan nan nan nan
6.770000000000000000e+06 nan nan nan nan nan nan nan nan nan nan nan nan
6.780000000000000000e+06 nan nan nan nan nan nan nan nan nan nan nan nan
6.790000000000000000e+06 nan nan nan nan nan nan nan nan nan nan nan nan
6.800000000000000000e+06 nan nan nan nan nan nan nan nan nan nan nan nan
6.810000000000000000e+06 nan nan nan nan nan nan nan nan nan nan nan nan
6.820000000000000000e+06 nan nan nan nan nan nan nan nan nan nan nan nan
6.830000000000000000e+06 nan nan nan nan nan nan nan nan nan nan nan nan
6.840000000000000000e+06 nan nan nan nan nan nan nan nan nan nan nan nan
6.850000000000000000e+06 nan nan nan nan nan nan nan nan nan nan nan nan
6.860000000000000000e+06 nan nan nan nan nan nan nan nan nan nan nan nan
6.870000000000000000e+06 nan nan nan nan nan nan nan nan nan nan nan nan
6.880000000000000000e+06 nan nan nan nan nan nan nan nan nan nan nan nan
6.890000000000000000e+06 nan nan nan nan nan nan nan nan nan nan nan nan
6.900000000000000000e+06 nan nan nan nan nan nan nan nan nan nan nan nan
6.910000000000000000e+06 nan nan nan nan nan nan nan nan nan nan nan nan
6.920000000000000000e+06 nan nan nan nan nan nan nan nan nan nan nan nan
6.930000000000000000e+06 nan nan nan nan nan nan nan nan nan nan nan nan
6.940000000000000000e+06 nan nan nan nan nan nan nan nan nan nan nan nan
6.950000000000000000e+06 nan nan nan nan nan nan nan nan nan nan nan nan
6.960000000000000000e+06 nan nan nan nan nan nan nan nan nan nan nan nan
6.970000000000000000e+06 nan nan nan nan nan nan nan nan nan nan nan nan
6.980000000000000000e+06 nan nan nan nan nan nan nan nan nan nan nan nan
6.990000000000000000e+06 nan nan nan nan nan nan nan nan nan nan nan nan
7.000000000000000000e+06 nan nan nan nan nan nan nan nan nan nan nan nan
7.010000000000000000e+06 nan nan nan nan nan nan nan nan nan nan nan nan
7.020000000000000000e+06 nan nan nan nan nan nan nan nan nan nan nan nan
7.030000000000000000e+06 nan nan nan nan nan nan nan nan nan nan nan nan
7.040000000000000000e+06 nan nan nan nan nan nan nan nan nan nan nan nan
7.050000000000000000e+06 nan nan nan nan nan nan nan nan nan nan nan nan
7.060000000000000000e+06 nan nan nan nan nan nan nan nan nan nan nan nan
7.070000000000000000e+06 nan nan nan nan nan nan nan nan nan nan nan nan
7.080000000000000000e+06 nan nan nan nan nan nan nan nan nan nan nan nan
7.090000000000000000e+06 nan nan nan nan nan nan nan nan nan nan nan nan
7.100000000000000000e+06 nan nan nan nan nan nan nan nan nan nan nan nan
7.110000000000000000e+06 nan nan nan nan nan nan nan nan nan nan nan nan
7.120000000000000000e+06 nan nan nan nan nan nan nan nan nan nan nan nan
7.130000000000000000e+06 nan nan nan nan nan nan nan nan nan nan nan nan
7.140000000000000000e+06 nan nan nan nan nan nan nan nan nan nan nan nan
7.150000000000000000e+06 nan nan nan nan nan nan nan nan nan nan nan nan
7.160000000000000000e+06 nan nan nan nan nan nan nan nan nan nan nan nan
7.170000000000000000e+06 nan nan nan nan nan nan nan nan nan nan nan nan
7.180000000000000000e+06 nan nan nan nan nan nan nan nan nan nan nan nan
7.190000000000000000e+06 nan nan nan nan nan nan nan nan nan nan nan nan
7.200000000000000000e+06 nan nan nan nan nan nan nan nan nan nan nan nan
7.210000000000000000e+06 nan nan nan nan nan nan nan nan nan nan nan nan
7.220000000000000000e+06 nan nan nan nan nan nan nan nan nan nan nan nan
7.230000000000000000e+06 nan nan nan nan nan nan nan nan nan nan nan nan
7.240000000000000000e+06 nan nan nan nan nan nan nan nan nan nan nan nan
7.250000000000000000e+06 nan nan nan nan nan nan nan nan nan nan nan nan
7.260000000000000000e+06 nan nan nan nan nan nan nan nan nan nan nan nan
7.270000000000000000e+06 nan nan nan nan nan nan nan nan nan nan nan nan
7.280000000000000000e+06 nan nan nan nan nan nan nan nan nan nan nan nan
7.290000000000000000e+06 nan nan nan nan nan nan nan nan nan nan nan nan
7.300000000000000000e+06 nan nan nan nan nan nan nan nan nan nan nan nan
7.310000000000000000e+06 nan nan nan nan nan nan nan nan nan nan nan nan
7.320000000000000000e+06 nan nan nan nan nan nan nan nan nan nan nan nan
7.330000000000000000e+06 nan nan nan nan nan nan nan nan nan nan nan nan
7.340000000000000000e+06 nan nan nan nan nan nan nan nan nan nan nan nan
7.350000000000000000e+06 nan nan nan nan nan nan nan nan nan nan nan nan
7.360000000000000000e+06 nan nan nan nan nan nan nan nan nan nan nan nan
7.370000000000000000e+06 nan nan nan nan nan nan nan nan nan nan nan nan
7.380000000000000000e+06 nan nan nan nan nan nan nan nan nan nan nan nan
7.390000000000000000e+06 nan nan nan nan nan nan nan nan nan nan nan nan
7.400000000000000000e+06 nan nan nan nan nan nan nan nan nan nan nan nan
7.410000000000000000e+06 nan nan nan nan nan nan nan nan nan nan nan nan
7.420000000000000000e+06 nan nan nan nan nan nan nan nan nan nan nan nan
7.430000000000000000e+06 nan nan nan nan nan nan nan nan nan nan nan nan
7.440000000000000000e+06 nan nan nan nan nan nan nan nan nan nan nan nan
7.450000000000000000e+06 nan nan nan nan nan nan nan nan nan nan nan nan
7.460000000000000000e+06 nan nan nan nan nan nan nan nan nan nan nan nan
7.470000000000000000e+06 nan nan nan nan nan nan nan nan nan nan nan nan
7.480000000000000000e+06 nan nan nan nan nan nan nan nan nan nan nan nan
7.490000000000000000e+06 nan nan nan nan nan nan nan nan nan nan nan nan
7.500000000000000000e+06 nan nan nan nan nan nan nan nan nan nan nan nan
7.510000000000000000e+06 nan nan nan nan nan nan nan nan nan nan nan nan
7.520000000000000000e+06 nan nan nan nan nan nan nan nan nan nan nan nan
7.530000000000000000e+06 nan nan nan nan nan nan nan nan nan nan nan nan
7.540000000000000000e+06 nan nan nan nan nan nan nan nan nan nan nan nan
7.550000000000000000e+06 nan nan nan nan nan nan nan nan nan nan nan nan
7.560000000000000000e+06 nan nan nan nan nan nan nan nan nan nan nan nan
7.570000000000000000e+06 nan nan nan nan nan nan nan nan nan nan nan nan
7.580000000000000000e+06 nan nan nan nan nan nan nan nan nan nan nan nan
7.590000000000000000e+06 nan nan nan nan nan nan nan nan nan nan nan nan
7.600000000000000000e+06 nan nan nan nan nan nan nan nan nan nan nan nan
7.610000000000000000e+06 nan nan nan nan nan nan nan nan nan nan nan nan
7.620000000000000000e+06 nan nan nan nan nan nan nan nan nan nan nan nan
7.630000000000000000e+06 nan nan nan nan nan nan nan nan nan nan nan nan
7.640000000000000000e+06 nan nan nan nan nan nan nan nan nan nan nan nan
7.650000000000000000e+06 nan nan nan nan nan nan nan nan nan nan nan nan
7.660000000000000000e+06 nan nan nan nan nan nan nan nan nan nan nan nan
7.670000000000000000e+06 nan nan nan nan nan nan nan nan nan nan nan nan
7.680000000000000000e+06 nan nan nan nan nan nan nan nan nan nan nan nan
7.690000000000000000e+06 nan nan nan nan nan nan nan nan nan nan nan nan
7.700000000000000000e+06 nan nan nan nan nan nan nan nan nan nan nan nan
7.710000000000000000e+06 nan nan nan nan nan nan nan nan nan nan nan nan
7.720000000000000000e+06 nan nan nan nan nan nan nan nan nan nan nan nan
7.730000000000000000e+06 nan nan nan nan nan nan nan nan nan nan nan nan
7.740000000000000000e+06 nan nan nan nan nan nan nan nan nan nan nan nan
7.750000000000000000e+06 nan nan nan nan nan nan nan nan nan nan nan nan
7.760000000000000000e+06 nan nan nan nan nan nan nan nan nan nan nan nan
7.770000000000000000e+06 nan nan nan nan nan nan nan nan nan nan nan nan
7.780000000000000000e+06 nan nan nan nan nan nan nan nan nan nan nan nan
7.790000000000000000e+06 nan nan nan nan nan nan nan nan nan nan nan nan
7.800000000000000000e+06 nan nan nan nan nan nan nan nan nan nan nan nan
7.810000000000000000e+06 nan nan nan nan nan nan nan nan nan nan nan nan
7.820000000000000000e+06 nan nan nan nan nan nan nan nan nan nan nan nan
7.830000000000000000e+06 nan nan nan nan nan nan nan nan nan nan nan nan
7.840000000000000000e+06 nan nan nan nan nan nan nan nan nan nan nan nan
7.850000000000000000e+06 nan nan nan nan nan nan nan nan nan nan nan nan
7.860000000000000000e+06 nan nan nan nan nan nan nan nan nan nan nan nan
7.870000000000000000e+06 nan nan nan nan nan nan nan nan nan nan nan nan
7.880000000000000000e+06 nan nan nan nan nan nan nan nan nan nan nan nan
7.890000000000000000e+06 nan nan nan nan nan nan nan nan nan nan nan nan
7.900000000000000000e+06 nan nan nan nan nan nan nan nan nan nan nan nan
7.910000000000000000e+06 nan nan nan nan nan nan nan nan nan nan nan nan
7.920000000000000000e+06 nan nan nan nan nan nan nan nan nan nan nan nan
7.930000000000000000e+06 nan nan nan nan nan nan nan nan nan nan nan nan
7.940000000000000000e+06 nan nan nan nan nan nan nan nan nan nan nan nan
7.950000000000000000e+06 nan nan nan nan nan nan nan nan nan nan nan nan
7.960000000000000000e+06 nan nan nan nan nan nan nan nan nan nan nan nan
7.970000000000000000e+06 nan nan nan nan nan nan nan nan nan nan nan nan
7.980000000000000000e+06 nan nan nan nan nan nan nan nan nan nan nan nan
7.990000000000000000e+06 nan nan nan nan nan nan nan nan nan nan nan nan
8.000000000000000000e+06 nan nan nan nan nan nan nan nan nan nan nan nan
8.010000000000000000e+06 nan nan nan nan nan nan nan nan nan nan nan nan
8.020000000000000000e+06 nan nan nan nan nan nan nan nan nan nan nan nan
8.030000000000000000e+06 nan nan nan nan nan nan nan nan nan nan nan nan
8.040000000000000000e+06 nan nan nan nan nan nan nan nan nan nan nan nan
8.050000000000000000e+06 nan nan nan nan nan nan nan nan nan nan nan nan
8.060000000000000000e+06 nan nan nan nan nan nan nan nan nan nan nan nan
8.070000000000000000e+06 nan nan nan nan nan nan nan nan nan nan nan nan
8.080000000000000000e+06 nan nan nan nan nan nan nan nan nan nan nan nan
8.090000000000000000e+06 nan nan nan nan nan nan nan nan nan nan nan nan
8.100000000000000000e+06 nan nan nan nan nan nan nan nan nan nan nan nan
8.110000000000000000e+06 nan nan nan nan nan nan nan nan nan nan nan nan
8.120000000000000000e+06 nan nan nan nan nan nan nan nan nan nan nan nan
8.130000000000000000e+06 nan nan nan nan nan nan nan nan nan nan nan nan
8.140000000000000000e+06 nan nan nan nan nan nan nan nan nan nan nan nan
8.150000000000000000e+06 nan nan nan nan nan nan nan nan nan nan nan nan
8.160000000000000000e+06 nan nan nan nan nan nan nan nan nan nan nan nan
8.170000000000000000e+06 nan nan nan nan nan nan nan nan nan nan nan nan
8.180000000000000000e+06 nan nan nan nan nan nan nan nan nan nan nan nan
8.190000000000000000e+06 nan nan nan nan nan nan nan nan nan nan nan nan
8.200000000000000000e+06 nan nan nan nan nan nan nan nan nan nan nan nan
8.210000000000000000e+06 nan nan nan nan nan nan nan nan nan nan nan nan
8.220000000000000000e+06 nan nan nan nan nan nan nan nan nan nan nan nan
8.230000000000000000e+06 nan nan nan nan nan nan nan nan nan nan nan nan
8.240000000000000000e+06 nan nan nan nan nan nan nan nan nan nan nan nan
8.250000000000000000e+06 nan nan nan nan nan nan nan nan nan nan nan nan
8.260000000000000000e+06 nan nan nan nan nan nan nan nan nan nan nan nan
8.270000000000000000e+06 nan nan nan nan nan nan nan nan nan nan nan nan
8.280000000000000000e+06 nan nan nan nan nan nan nan nan nan nan nan nan
8.290000000000000000e+06 nan nan nan nan nan nan nan nan nan nan nan nan
8.300000000000000000e+06 nan nan nan nan nan nan nan nan nan nan nan nan
8.310000000000000000e+06 nan nan nan nan nan nan nan nan nan nan nan nan
8.320000000000000000e+06 nan nan nan nan nan nan nan nan nan nan nan nan
8.330000000000000000e+06 nan nan nan nan nan nan nan nan nan nan nan nan
8.340000000000000000e+06 nan nan nan nan nan nan nan nan nan nan nan nan
8.350000000000000000e+06 nan nan nan nan nan nan nan nan nan nan nan nan
8.360000000000000000e+06 nan nan nan nan nan nan nan nan nan nan nan nan
8.370000000000000000e+06 nan nan nan nan nan nan nan nan nan nan nan nan
8.380000000000000000e+06 nan nan nan nan nan nan nan nan nan nan nan nan
8.390000000000000000e+06 nan nan nan nan nan nan nan nan nan nan nan nan
8.400000000000000000e+06 nan nan nan nan nan nan nan nan nan nan nan nan
8.410000000000000000e+06 nan nan nan nan nan nan nan nan nan nan nan nan
8.420000000000000000e+06 nan nan nan nan nan nan nan nan nan nan nan nan
8.430000000000000000e+06 nan nan nan nan nan nan nan nan nan nan nan nan
8.440000000000000000e+06 nan nan nan nan nan nan nan nan nan nan nan nan
8.450000000000000000e+06 nan nan nan nan nan nan nan nan nan nan nan nan
8.460000000000000000e+06 nan nan nan nan nan nan nan nan nan nan nan nan
8.470000000000000000e+06 nan nan nan nan nan nan nan nan nan nan nan nan
8.480000000000000000e+06 nan nan nan nan nan nan nan nan nan nan nan nan
8.490000000000000000e+06 nan nan nan nan nan nan nan nan nan nan nan nan
8.500000000000000000e+06 nan nan nan nan nan nan nan nan nan nan nan nan
8.510000000000000000e+06 nan nan nan nan nan nan nan nan nan nan nan nan
8.520000000000000000e+06 nan nan nan nan nan nan nan nan nan nan nan nan
8.530000000000000000e+06 nan nan nan nan nan nan nan nan nan nan nan nan
8.540000000000000000e+06 nan nan nan nan nan nan nan nan nan nan nan nan
8.550000000000000000e+06 nan nan nan nan nan nan nan nan nan nan nan nan
8.560000000000000000e+06 nan nan nan nan nan nan nan nan nan nan nan nan
8.570000000000000000e+06 nan nan nan nan nan nan nan nan nan nan nan nan
8.580000000000000000e+06 nan nan nan nan nan nan nan nan nan nan nan nan
8.590000000000000000e+06 nan nan nan nan nan nan nan nan nan nan nan nan
8.600000000000000000e+06 nan nan nan nan nan nan nan nan nan nan nan nan
8.610000000000000000e+06 nan nan nan nan nan nan nan nan nan nan nan nan
8.620000000000000000e+06 nan nan nan nan nan nan nan nan nan nan nan nan
8.630000000000000000e+06 nan nan nan nan nan nan nan nan nan nan nan nan
8.640000000000000000e+06 nan nan nan nan nan nan nan nan nan nan nan nan
8.650000000000000000e+06 nan nan nan nan nan nan nan nan nan nan nan nan
8.660000000000000000e+06 nan nan nan nan nan nan nan nan nan nan nan nan
8.670000000000000000e+06 nan nan nan nan nan nan nan nan nan nan nan nan
8.680000000000000000e+06 nan nan nan nan nan nan nan nan nan nan nan nan
8.690000000000000000e+06 nan nan nan nan nan nan nan nan nan nan nan nan
8.700000000000000000e+06 nan nan nan nan nan nan nan nan nan nan nan nan
8.710000000000000000e+06 nan nan nan nan nan nan nan nan nan nan nan nan
8.720000000000000000e+06 nan nan nan nan nan nan nan nan nan nan nan nan
8.730000000000000000e+06 nan nan nan nan nan nan nan nan nan nan nan nan
8.740000000000000000e+06 nan nan nan nan nan nan nan nan nan nan nan nan
8.750000000000000000e+06 nan nan nan nan nan nan nan nan nan nan nan nan
8.760000000000000000e+06 nan nan nan nan nan nan nan nan nan nan nan nan
8.770000000000000000e+06 nan nan nan nan nan nan nan nan nan nan nan nan
8.780000000000000000e+06 nan nan nan nan nan nan nan nan nan nan nan nan
8.790000000000000000e+06 nan nan nan nan nan nan nan nan nan nan nan nan
8.800000000000000000e+06 nan nan nan nan nan nan nan nan nan nan nan nan
8.810000000000000000e+06 nan nan nan nan nan nan nan nan nan nan nan nan
8.820000000000000000e+06 nan nan nan nan nan nan nan nan nan nan nan nan
8.830000000000000000e+06 nan nan nan nan nan nan nan nan nan nan nan nan
8.840000000000000000e+06 nan nan nan nan nan nan nan nan nan nan nan nan
8.850000000000000000e+06 nan nan nan nan nan nan nan nan nan nan nan nan
8.860000000000000000e+06 nan nan nan nan nan nan nan nan nan nan nan nan
8.870000000000000000e+06 nan nan nan nan nan nan nan nan nan nan nan nan
8.880000000000000000e+06 nan nan nan nan nan nan nan nan nan nan nan nan
8.890000000000000000e+06 nan nan nan nan nan nan nan nan nan nan nan nan
8.900000000000000000e+06 nan nan nan nan nan nan nan nan nan nan nan nan
8.910000000000000000e+06 nan nan nan nan nan nan nan nan nan nan nan nan
8.920000000000000000e+06 nan nan nan nan nan nan nan nan nan nan nan nan
8.930000000000000000e+06 nan nan nan nan nan nan nan nan nan nan nan nan
8.940000000000000000e+06 nan nan nan nan nan nan nan nan nan nan nan nan
8.950000000000000000e+06 nan nan nan nan nan nan nan nan nan nan nan nan
8.960000000000000000e+06 nan nan nan nan nan nan nan nan nan nan nan nan
8.970000000000000000e+06 nan nan nan nan nan nan nan nan nan nan nan nan
8.980000000000000000e+06 nan nan nan nan nan nan nan nan nan nan nan nan
8.990000000000000000e+06 nan nan nan nan nan nan nan nan nan nan nan nan
9.000000000000000000e+06 nan nan nan nan nan nan nan nan nan nan nan nan
9.010000000000000000e+06 nan nan nan nan nan nan nan nan nan nan nan nan
9.020000000000000000e+06 nan nan nan nan nan nan nan nan nan nan nan nan
9.030000000000000000e+06 nan nan nan nan nan nan nan nan nan nan nan nan
9.040000000000000000e+06 nan nan nan nan nan nan nan nan nan nan nan nan
9.050000000000000000e+06 nan nan nan nan nan nan nan nan nan nan nan nan
9.060000000000000000e+06 nan nan nan nan nan nan nan nan nan nan nan nan
9.070000000000000000e+06 nan nan nan nan nan nan nan nan nan nan nan nan
9.080000000000000000e+06 nan nan nan nan nan nan nan nan nan nan nan nan
9.090000000000000000e+06 nan nan nan nan nan nan nan nan nan nan nan nan
9.100000000000000000e+06 nan nan nan nan nan nan nan nan nan nan nan nan
9.110000000000000000e+06 nan nan nan nan nan nan nan nan nan nan nan nan
9.120000000000000000e+06 nan nan nan nan nan nan nan nan nan nan nan nan
9.130000000000000000e+06 nan nan nan nan nan nan nan nan nan nan nan nan
9.140000000000000000e+06 nan nan nan nan nan nan nan nan nan nan nan nan
9.150000000000000000e+06 nan nan nan nan nan nan nan nan nan nan nan nan
9.160000000000000000e+06 nan nan nan nan nan nan nan nan nan nan nan nan
9.170000000000000000e+06 nan nan nan nan nan nan nan nan nan nan nan nan
9.180000000000000000e+06 nan nan nan nan nan nan nan nan nan nan nan nan
9.190000000000000000e+06 nan nan nan nan nan nan nan nan nan nan nan nan
9.200000000000000000e+06 nan nan nan nan nan nan nan nan nan nan nan nan
9.210000000000000000e+06 nan nan nan nan nan nan nan nan nan nan nan nan
9.220000000000000000e+06 nan nan nan nan nan nan nan nan nan nan nan nan
9.230000000000000000e+06 nan nan nan nan nan nan nan nan nan nan nan nan
9.240000000000000000e+06 nan nan nan nan nan nan nan nan nan nan nan nan
9.250000000000000000e+06 nan nan nan nan nan nan nan nan nan nan nan nan
9.260000000000000000e+06 nan nan nan nan nan nan nan nan nan nan nan nan
9.270000000000000000e+06 nan nan nan nan nan nan nan nan nan nan nan nan
9.280000000000000000e+06 nan nan nan nan nan nan nan nan nan nan nan nan
9.290000000000000000e+06 nan nan nan nan nan nan nan nan nan nan nan nan
9.300000000000000000e+06 nan nan nan nan nan nan nan nan nan nan nan nan
9.310000000000000000e+06 nan nan nan nan nan nan nan nan nan nan nan nan
9.320000000000000000e+06 nan nan nan nan nan nan nan nan nan nan nan nan
9.330000000000000000e+06 nan nan nan nan nan nan nan nan nan nan nan nan
9.340000000000000000e+06 nan nan nan nan nan nan nan nan nan nan nan nan
9.350000000000000000e+06 nan nan nan nan nan nan nan nan nan nan nan nan
9.360000000000000000e+06 nan nan nan nan nan nan nan nan nan nan nan nan
9.370000000000000000e+06 nan nan nan nan nan nan nan nan nan nan nan nan
9.380000000000000000e+06 nan nan nan nan nan nan nan nan nan nan nan nan
9.390000000000000000e+06 nan nan nan nan nan nan nan nan nan nan nan nan
9.400000000000000000e+06 nan nan nan nan nan nan nan nan nan nan nan nan
9.410000000000000000e+06 nan nan nan nan nan nan nan nan nan nan nan nan
9.420000000000000000e+06 nan nan nan nan nan nan nan nan nan nan nan nan
9.430000000000000000e+06 nan nan nan nan nan nan nan nan nan nan nan nan
9.440000000000000000e+06 nan nan nan nan nan nan nan nan nan nan nan nan
9.450000000000000000e+06 nan nan nan nan nan nan nan nan nan nan nan nan
9.460000000000000000e+06 nan nan nan nan nan nan nan nan nan nan nan nan
9.470000000000000000e+06 nan nan nan nan nan nan nan nan nan nan nan nan
9.480000000000000000e+06 nan nan nan nan nan nan nan nan nan nan nan nan
9.490000000000000000e+06 nan nan nan nan nan nan nan nan nan nan nan nan
9.500000000000000000e+06 nan nan nan nan nan nan nan nan nan nan nan nan
9.510000000000000000e+06 nan nan nan nan nan nan nan nan nan nan nan nan
9.520000000000000000e+06 nan nan nan nan nan nan nan nan nan nan nan nan
9.530000000000000000e+06 nan nan nan nan nan nan nan nan nan nan nan nan
9.540000000000000000e+06 nan nan nan nan nan nan nan nan nan nan nan nan
9.550000000000000000e+06 nan nan nan nan nan nan nan nan nan nan nan nan
9.560000000000000000e+06 nan nan nan nan nan nan nan nan nan nan nan nan
9.570000000000000000e+06 nan nan nan nan nan nan nan nan nan nan nan nan
9.580000000000000000e+06 nan nan nan nan nan nan nan nan nan nan nan nan
9.590000000000000000e+06 nan nan nan nan nan nan nan nan nan nan nan nan
9.600000000000000000e+06 nan nan nan nan nan nan nan nan nan nan nan nan
9.610000000000000000e+06 nan nan nan nan nan nan nan nan nan nan nan nan
9.620000000000000000e+06 nan nan nan nan nan nan nan nan nan nan nan nan
9.630000000000000000e+06 nan nan nan nan nan nan nan nan nan nan nan nan
9.640000000000000000e+06 nan nan nan nan nan nan nan nan nan nan nan nan
9.650000000000000000e+06 nan nan nan nan nan nan nan nan nan nan nan nan
9.660000000000000000e+06 nan nan nan nan nan nan nan nan nan nan nan nan
9.670000000000000000e+06 nan nan nan nan nan nan nan nan nan nan nan nan
9.680000000000000000e+06 nan nan nan nan nan nan nan nan nan nan nan nan
9.690000000000000000e+06 nan nan nan nan nan nan nan nan nan nan nan nan
9.700000000000000000e+06 nan nan nan nan nan nan nan nan nan nan nan nan
9.710000000000000000e+06 nan nan nan nan nan nan nan nan nan nan nan nan
9.720000000000000000e+06 nan nan nan nan nan nan nan nan nan nan nan nan
9.730000000000000000e+06 nan nan nan nan nan nan nan nan nan nan nan nan
9.740000000000000000e+06 nan nan nan nan nan nan nan nan nan nan nan nan
9.750000000000000000e+06 nan nan nan nan nan nan nan nan nan nan nan nan
9.760000000000000000e+06 nan nan nan nan nan nan nan nan nan nan nan nan
9.770000000000000000e+06 nan nan nan nan nan nan nan nan nan nan nan nan
9.780000000000000000e+06 nan nan nan nan nan nan nan nan nan nan nan nan
9.790000000000000000e+06 nan nan nan nan nan nan nan nan nan nan nan nan
9.800000000000000000e+06 nan nan nan nan nan nan nan nan nan nan nan nan
9.810000000000000000e+06 nan nan nan nan nan nan nan nan nan nan nan nan
9.820000000000000000e+06 nan nan nan nan nan nan nan nan nan nan nan nan
9.830000000000000000e+06 nan nan nan nan nan nan nan nan nan nan nan nan
9.840000000000000000e+06 nan nan nan nan nan nan nan nan nan nan nan nan
9.850000000000000000e+06 nan nan nan nan nan nan nan nan nan nan nan nan
9.860000000000000000e+06 nan nan nan nan nan nan nan nan nan nan nan nan
9.870000000000000000e+06 nan nan nan nan nan nan nan nan nan nan nan nan
9.880000000000000000e+06 nan nan nan nan nan nan nan nan nan nan nan nan
9.890000000000000000e+06 nan nan nan nan nan nan nan nan nan nan nan nan
9.900000000000000000e+06 nan nan nan nan nan nan nan nan nan nan nan nan
9.910000000000000000e+06 nan nan nan nan nan nan nan nan nan nan nan nan
9.920000000000000000e+06 nan nan nan nan nan nan nan nan nan nan nan nan
9.930000000000000000e+06 nan nan nan nan nan nan nan nan nan nan nan nan
9.940000000000000000e+06 nan nan nan nan nan nan nan nan nan nan nan nan
9.950000000000000000e+06 nan nan nan nan nan nan nan nan nan nan nan nan
9.960000000000000000e+06 nan nan nan nan nan nan nan nan nan nan nan nan
9.970000000000000000e+06 nan nan nan nan nan nan nan nan nan nan nan nan
9.980000000000000000e+06 nan nan nan nan nan nan nan nan nan nan nan nan
9.990000000000000000e+06 nan nan nan nan nan nan nan nan nan nan nan nan
1.000000000000000000e+07 nan nan nan nan nan nan nan nan nan nan nan nan
