# Supplementary material for: Three learning stages and accuracy–efficiency tradeoff of restricted Boltzmann machines
Source: Nat Commun. 2022 Sep 17;13:5474. doi: 10.1038/s41467-022-33126-x (PMC9482660; doi:10.1038/s41467-022-33126-x)
Supplement: Supplementary file 3 — Source Data [file 41467_2022_33126_MOESM3_ESM.zip › source_data/Fig2c-tau_theta.dat]

# \tau_\theta
# column label: panel_index,number_of_visible_units
# training_epoch 0,M=16 0,M=20 0,M=24 0,M=28 1,M=16 1,M=20 1,M=24 1,M=28 2,M=16 2,M=20 2,M=24 2,M=28
0.000000000000000000e+00 9.970253195813336689e-01 9.991673103858882410e-01 9.959713968709380527e-01 9.998726866132777724e-01 9.989802665565065132e-01 1.000168593473331979e+00 9.941644093256645220e-01 1.002398566839202143e+00 9.996588461482929233e-01 9.973381395431907270e-01 1.001979170745818104e+00 9.965836909241275743e-01
1.000000000000000000e+00 1.007123087419055540e+00 1.001371880082082111e+00 9.985701737654790744e-01 9.995063995870643314e-01 9.987151754032754791e-01 1.001837637727115204e+00 9.994115469419447839e-01 1.003623186708170412e+00 1.007659719825958922e+00 1.003281466093858709e+00 1.000163922238644032e+00 9.997020854156067893e-01
2.000000000000000000e+00 1.001403380548185229e+00 1.000918631570614226e+00 1.002126679605160220e+00 1.000658534181179116e+00 1.013079148745915870e+00 1.010334419776242942e+00 1.011971317395136349e+00 1.008028703959307659e+00 1.015260585480783462e+00 1.013417903704221690e+00 1.016673950616134858e+00 1.011232547098239509e+00
4.000000000000000000e+00 1.012484322107714663e+00 1.005632776749848967e+00 1.009949900235494136e+00 1.005206340535541809e+00 1.020309889133523384e+00 1.020316386647648121e+00 1.015236841334907547e+00 1.023755497053807195e+00 1.032059186810746265e+00 1.031900606839303736e+00 1.034340315275265487e+00 1.027100437678792222e+00
7.000000000000000000e+00 1.010149179452889623e+00 1.011547702914568969e+00 1.012940358719097711e+00 1.009762465190088276e+00 1.035120741430971325e+00 1.036903888184558475e+00 1.038186381377230072e+00 1.040797436634459894e+00 1.057955878289475127e+00 1.060749053780923212e+00 1.062964296663128305e+00 1.059743865718410394e+00
1.000000000000000000e+01 1.012326880274166729e+00 1.012658511566697062e+00 1.011814288744810941e+00 1.008425724723700068e+00 1.046627431604246983e+00 1.053042934132171426e+00 1.050516537123823868e+00 1.056471910077278809e+00 1.065158960708166846e+00 1.082779293779620788e+00 1.089620157925441646e+00 1.096919435340791171e+00
1.300000000000000000e+01 1.017877417084301683e+00 1.019223974022221757e+00 1.015830173864469943e+00 1.016061105574163070e+00 1.053434461971091363e+00 1.067568881556536953e+00 1.073006873703748365e+00 1.065982420734093106e+00 1.072578547629989831e+00 1.093099533959084102e+00 1.107247700693869019e+00 1.123623993474010874e+00
1.600000000000000000e+01 1.025716123269417412e+00 1.021762951601062230e+00 1.018286394591533917e+00 1.013846172487723463e+00 1.056573696375746163e+00 1.072112313804347572e+00 1.073944305980220060e+00 1.080155598872348577e+00 1.072015999073480774e+00 1.100078816805966309e+00 1.115162576959342733e+00 1.134764849412507992e+00
2.000000000000000000e+01 1.023160848458760430e+00 1.024915940032484540e+00 1.023628710693991195e+00 1.010342865905380361e+00 1.058350083009736098e+00 1.075518644365401233e+00 1.089809248768997652e+00 1.088246676763032772e+00 1.079744781969576906e+00 1.091130754749891851e+00 1.108588332941854215e+00 1.133426470911552908e+00
2.500000000000000000e+01 1.024621941993303809e+00 1.023753484597577978e+00 1.021314469656326551e+00 1.021981458856977998e+00 1.076003161225091986e+00 1.079979287292664347e+00 1.093156644841676961e+00 1.096559652479524027e+00 1.071446170040760482e+00 1.089024545175903302e+00 1.102974432069352417e+00 1.127767263919418950e+00
3.000000000000000000e+01 1.021423657374488370e+00 1.022535940814087052e+00 1.022497167368465298e+00 1.023961666277558136e+00 1.072209520775392999e+00 1.086417208865084527e+00 1.093398871472916811e+00 1.096032203865002774e+00 1.071671423771576981e+00 1.087319794350904534e+00 1.094703130221758691e+00 1.117584760699910529e+00
3.500000000000000000e+01 1.018496720331813155e+00 1.024449698092687377e+00 1.030116279284348568e+00 1.015939324047823833e+00 1.079164342427164636e+00 1.088242848507775973e+00 1.092617368597670335e+00 1.104093599308632934e+00 1.066695273321510040e+00 1.079750270237567200e+00 1.092605822183498221e+00 1.111344294870342697e+00
4.000000000000000000e+01 1.016406421645822178e+00 1.027246161427094906e+00 1.027389070696999029e+00 1.025944617771093581e+00 1.081904472638087533e+00 1.082767954490285067e+00 1.094454086165637552e+00 1.098655916514642339e+00 1.067539784329294195e+00 1.077115826831678946e+00 1.086647188211311121e+00 1.106930817812991963e+00
4.500000000000000000e+01 1.028142800066029983e+00 1.025647397983274534e+00 1.025786473749877192e+00 1.027251851592206888e+00 1.080556413049268860e+00 1.088947259238588705e+00 1.105274560066576983e+00 1.100295582512082593e+00 1.059855810459828129e+00 1.072017185725643529e+00 1.083829764854099542e+00 1.101471147445593823e+00
5.000000000000000000e+01 1.025391236923518301e+00 1.028211007213092776e+00 1.024259857431395693e+00 1.023606615015405286e+00 1.068504975573825178e+00 1.086135678614008837e+00 1.086388882775627618e+00 1.104367113136742073e+00 1.051820714005665680e+00 1.080179369392847200e+00 1.084225950041479924e+00 1.087886602754545073e+00
5.500000000000000000e+01 1.027544590929168278e+00 1.022887302296160872e+00 1.023747412666853762e+00 1.022584995453539092e+00 1.078856332934587270e+00 1.091264292501444633e+00 1.108627917530003337e+00 1.104116089353661012e+00 1.054598903502645513e+00 1.065260031909005090e+00 1.074098539025403198e+00 1.087710963172233924e+00
6.000000000000000000e+01 1.019948107831009976e+00 1.026684056259064448e+00 1.025244579323561611e+00 1.027450282339059440e+00 1.087929059244540531e+00 1.093303992918079448e+00 1.093768284091244158e+00 1.105099726886953793e+00 1.047387032159093900e+00 1.066742028839025247e+00 1.070793742821241512e+00 1.088338876186156545e+00
7.000000000000000000e+01 1.026539287397781663e+00 1.026216695035770510e+00 1.021942827439385137e+00 1.021042528519679360e+00 1.079753827839544877e+00 1.091807334198251489e+00 1.103745167645368230e+00 1.098168074083661239e+00 1.056491273908650497e+00 1.067635957491856136e+00 1.070381863142091161e+00 1.078828087022489335e+00
8.000000000000000000e+01 1.023194490347347552e+00 1.026044260105024142e+00 1.027525247096811700e+00 1.025806518456597871e+00 1.086448019460592773e+00 1.097122794638372145e+00 1.107394305696355108e+00 1.105188000286594363e+00 1.053167383686103964e+00 1.063932038822006376e+00 1.073920295079249465e+00 1.074510868727911461e+00
9.000000000000000000e+01 1.024552376320094327e+00 1.026926361962097412e+00 1.025706151753949413e+00 1.017835958747497216e+00 1.097266767119392084e+00 1.098313851256551343e+00 1.112597079946735068e+00 1.111573357688028896e+00 1.042952271590559699e+00 1.069177308383516323e+00 1.069961096547433765e+00 1.077369304232014269e+00
1.000000000000000000e+02 1.017394219810314304e+00 1.028077471725568293e+00 1.026180101745339579e+00 1.020614378289784074e+00 1.089838725656781859e+00 1.102459553703205808e+00 1.116219615497233919e+00 1.103513540730273634e+00 1.058523084096786748e+00 1.072035089809844521e+00 1.076286606933447576e+00 1.080253348244741618e+00
1.100000000000000000e+02 1.022486181884791900e+00 1.030119994232053582e+00 1.026762756147190370e+00 1.023146266795828874e+00 1.102291223334483927e+00 1.107748993603643317e+00 1.120015552810480930e+00 1.114957446485413950e+00 1.058971347079318948e+00 1.072674242207154904e+00 1.074059085613501496e+00 1.091657229746175295e+00
1.200000000000000000e+02 1.022331436782023983e+00 1.029200285116471880e+00 1.027894958805733783e+00 1.020275409128155175e+00 1.105581445581643285e+00 1.115892338680394724e+00 1.118358697337475061e+00 1.111951749355819974e+00 1.058478485148452108e+00 1.072451022852263458e+00 1.076553816988612633e+00 1.091306995749045772e+00
1.300000000000000000e+02 1.029049077165149928e+00 1.029940133338130170e+00 1.029463899463179732e+00 1.023574283913509575e+00 1.107403270707578047e+00 1.111180334499143552e+00 1.126161590580159411e+00 1.118045369919884902e+00 1.058399867995859278e+00 1.071144787460476477e+00 1.080567095873128824e+00 1.087987288452168855e+00
1.400000000000000000e+02 1.026795801993509061e+00 1.030168722302541529e+00 1.029432452633667339e+00 1.026130950711187095e+00 1.101192584923036621e+00 1.117666246608863601e+00 1.123337455149644670e+00 1.118170060298607549e+00 1.062360774849479217e+00 1.077840772249274881e+00 1.090397624338063975e+00 1.082436445996129537e+00
1.500000000000000000e+02 1.017568501147414484e+00 1.031793494809920109e+00 1.022782249419551093e+00 1.025377578539360401e+00 1.118005129130764219e+00 1.117109870381387982e+00 1.123510729738377290e+00 1.118324010425909121e+00 1.064692408341924468e+00 1.078619353730951858e+00 1.084965674903511257e+00 1.088963280810706369e+00
1.600000000000000000e+02 1.036251760375728859e+00 1.034439045437751004e+00 1.028941088090862710e+00 1.020442463849458914e+00 1.119129077001092654e+00 1.128325713224738625e+00 1.134105663028617927e+00 1.117795555825319642e+00 1.067408964597327481e+00 1.081088252479813328e+00 1.080744317185860393e+00 1.100190388135217301e+00
1.700000000000000000e+02 1.034498859026848461e+00 1.029667748413558570e+00 1.029124290005019260e+00 1.024466996957607012e+00 1.125029315277058073e+00 1.134305874856508023e+00 1.129488117444262141e+00 1.121278577836484436e+00 1.069696835127730505e+00 1.078331920722159554e+00 1.093031142746560214e+00 1.097832629629395429e+00
1.800000000000000000e+02 1.028726047025042778e+00 1.027695897492332033e+00 1.025402797952934542e+00 1.026245235505747200e+00 1.118935700168134373e+00 1.134207930858861291e+00 1.139213559755255956e+00 1.124030453577472333e+00 1.055718648658328762e+00 1.083145448803300104e+00 1.083823315982726188e+00 1.098039657992201823e+00
1.900000000000000000e+02 1.026780007967672770e+00 1.035130784122060721e+00 1.028363254035404406e+00 1.023896128901324420e+00 1.131988731031065454e+00 1.134046181171601164e+00 1.141523714854387084e+00 1.120590751618014469e+00 1.067301732304297479e+00 1.087190051166069704e+00 1.090071996585419756e+00 1.116021232737787416e+00
2.000000000000000000e+02 1.029798774834587594e+00 1.031107768427953264e+00 1.028075635540740773e+00 1.022493222311230854e+00 1.134728833636723389e+00 1.138153986265157958e+00 1.141848146920791507e+00 1.131369881805072586e+00 1.065470694247760086e+00 1.085600204291656601e+00 1.092419077151773665e+00 1.119290857851790832e+00
2.200000000000000000e+02 1.030957178502353466e+00 1.034138497309065929e+00 1.029116207125525762e+00 1.025069336591907021e+00 1.141545095243708063e+00 1.143736258866280497e+00 1.140129476075096404e+00 1.123963807628257650e+00 1.083705466681659901e+00 1.092171379495319616e+00 1.104461934151067304e+00 1.125961733970327616e+00
2.400000000000000000e+02 1.028853302954418458e+00 1.031205378671413708e+00 1.024128607200649688e+00 1.026059380330036408e+00 1.152197474960287682e+00 1.142571188195961485e+00 1.139277993312586501e+00 1.131407564001565724e+00 1.083869215566736433e+00 1.089664412951837580e+00 1.115178946154583572e+00 1.115485258979514116e+00
2.600000000000000000e+02 1.023777539599664221e+00 1.032004277583288943e+00 1.029769270607061582e+00 1.021114181201557169e+00 1.160198343281613642e+00 1.155087736919321317e+00 1.146649347470605651e+00 1.132714298293561184e+00 1.085602235419890649e+00 1.104615140661250994e+00 1.109193169606577767e+00 1.119796990661082292e+00
2.800000000000000000e+02 1.030408778923144864e+00 1.032368304378070700e+00 1.022096598366141196e+00 1.020454897185210097e+00 1.176453513699281972e+00 1.158992954765634575e+00 1.155590848013939631e+00 1.130240404690501022e+00 1.085354060315954161e+00 1.109414846764877893e+00 1.116153200169073489e+00 1.128709407973170986e+00
3.000000000000000000e+02 1.027916965296100216e+00 1.032336450927495708e+00 1.030527602226459560e+00 1.021905558054738927e+00 1.178077656287185970e+00 1.172412891355949283e+00 1.160447249117011692e+00 1.134420803697107072e+00 1.090440799852047560e+00 1.118848675553073990e+00 1.135894945934035949e+00 1.133871413982505461e+00
3.200000000000000000e+02 1.030051532565926298e+00 1.035670907202852487e+00 1.026742337185445830e+00 1.025300646562820495e+00 1.188089462912310434e+00 1.165992601895405434e+00 1.160524162467453158e+00 1.131406772864623322e+00 1.097512426265672136e+00 1.123586467383524967e+00 1.127304679673439392e+00 1.133202303596285265e+00
3.400000000000000000e+02 1.031476553656981432e+00 1.029891887286987551e+00 1.025140317977176529e+00 1.021757957865728095e+00 1.188932666746645106e+00 1.170460750238942360e+00 1.158904227732403092e+00 1.130355227249627559e+00 1.100516410298178815e+00 1.136682087827666443e+00 1.144180465372492517e+00 1.163030784710361809e+00
3.600000000000000000e+02 1.034374146227643676e+00 1.033157297944619968e+00 1.027160272820691445e+00 1.025292393704975380e+00 1.209249605112240333e+00 1.176649876723338206e+00 1.166504342965712038e+00 1.137779685871908697e+00 1.113645827053302728e+00 1.141811297830415572e+00 1.144268601715269895e+00 1.160280798632774779e+00
3.800000000000000000e+02 1.031389620388076356e+00 1.036459875585946655e+00 1.031845243531411604e+00 1.022569302169581196e+00 1.206513576352512551e+00 1.186461304782316262e+00 1.167259917855955731e+00 1.133688106912910332e+00 1.108485288593719531e+00 1.139333274785814920e+00 1.145965571091140722e+00 1.149583896209294576e+00
4.000000000000000000e+02 1.032811203662354682e+00 1.031114388451424002e+00 1.031936415153178244e+00 1.020999190376754129e+00 1.214208343026646375e+00 1.188247992346121995e+00 1.170705560707262283e+00 1.140957780351898432e+00 1.117329012739723071e+00 1.145957951573165712e+00 1.155102837065577592e+00 1.157884581124905887e+00
4.500000000000000000e+02 1.034239263626286931e+00 1.038598200366652291e+00 1.033410533675432230e+00 1.022057567947239232e+00 1.232489902011528526e+00 1.194777590648548271e+00 1.172287436972862862e+00 1.138471802828657564e+00 1.139064047727428974e+00 1.174067786460860408e+00 1.183956254957669652e+00 1.186059034985348593e+00
5.000000000000000000e+02 1.038591071920755615e+00 1.034142857343516297e+00 1.030010656279018333e+00 1.021971898748855967e+00 1.250305586045873163e+00 1.198547462723120294e+00 1.177200223385476585e+00 1.145867496398324636e+00 1.153527654811134617e+00 1.203681726709436184e+00 1.196987618379314222e+00 1.203454300673235000e+00
5.500000000000000000e+02 1.044553598119913884e+00 1.038491107054030138e+00 1.032393537032465725e+00 1.026254273301751896e+00 1.249628340259973047e+00 1.202797176599037954e+00 1.187204594859858187e+00 1.147229475202263593e+00 1.186867940136423272e+00 1.217074565214545601e+00 1.226865144895391557e+00 1.229734889649198415e+00
6.000000000000000000e+02 1.047649782650230676e+00 1.038043147104642738e+00 1.029660547083899758e+00 1.025759718405827359e+00 1.277158407263700779e+00 1.214246795006889368e+00 1.179771181320948603e+00 1.144148269992357303e+00 1.205361817766854804e+00 1.251879368207360566e+00 1.231696803892953662e+00 1.229841919075525869e+00
6.500000000000000000e+02 1.044849877458444265e+00 1.040835434611562915e+00 1.029747870854498260e+00 1.017450491726334949e+00 1.277151644349044934e+00 1.214180678685298442e+00 1.186283495054406334e+00 1.148114353091900686e+00 1.204577181069282910e+00 1.266473439577334492e+00 1.262711730800929022e+00 1.256329550918505067e+00
7.000000000000000000e+02 1.048097811508954980e+00 1.039417439490064821e+00 1.033528471235086954e+00 1.016957099091342798e+00 1.284359712811614873e+00 1.213314358384406599e+00 1.191970117176859967e+00 1.146442464072542577e+00 1.240314398665313345e+00 1.299204667503422783e+00 1.267112862518902094e+00 1.268512888035478792e+00
7.500000000000000000e+02 1.039022737856865941e+00 1.036365962354455217e+00 1.031729919758352931e+00 1.023302525786022432e+00 1.288314776271859419e+00 1.224642101597404054e+00 1.190292273153901403e+00 1.142151068601702679e+00 1.262363145003513321e+00 1.299655446831802674e+00 1.286898666540275737e+00 1.280931381074086772e+00
8.000000000000000000e+02 1.044694696704698611e+00 1.041423606315334149e+00 1.037618380738694057e+00 1.021634379170714313e+00 1.295871849386923458e+00 1.218351473107700977e+00 1.185221606946705197e+00 1.145122927585892514e+00 1.286103891471703786e+00 1.321264557302584741e+00 1.309161897658892570e+00 1.280593556719145987e+00
8.500000000000000000e+02 1.049718277988116455e+00 1.043086328465269608e+00 1.036771045209080366e+00 1.025337833456896108e+00 1.299119906222769405e+00 1.229977050399858829e+00 1.189809976858182905e+00 1.156517376932215457e+00 1.330105042382423886e+00 1.330061782069843046e+00 1.304086634487851004e+00 1.307927214034680041e+00
9.000000000000000000e+02 1.061628339232419949e+00 1.046104698034221459e+00 1.032560940972597985e+00 1.024929775976014756e+00 1.296042202306062485e+00 1.226437612535325794e+00 1.188541700280640434e+00 1.158537403532808430e+00 1.355593451420662232e+00 1.393768860257964537e+00 1.321882841391166075e+00 1.316565251903484945e+00
9.500000000000000000e+02 1.050467915099734473e+00 1.042069949351825731e+00 1.032727994378682013e+00 1.026690499717896055e+00 1.306580669796982841e+00 1.223746838960969807e+00 1.198033349878827147e+00 1.164884106882775772e+00 1.362565806698984305e+00 1.383861580750876730e+00 1.347582219255392566e+00 1.318948460774102660e+00
1.000000000000000000e+03 1.059720166561040289e+00 1.041381034578155118e+00 1.032400002916575632e+00 1.026404981318977505e+00 1.324757912389725956e+00 1.234242234985418962e+00 1.210739675129376858e+00 1.189502196689762314e+00 1.385887845148029651e+00 1.412407894598504132e+00 1.340620966811746140e+00 1.313320684199298372e+00
1.100000000000000000e+03 1.058293178854821326e+00 1.047770149886811719e+00 1.034660106517951927e+00 1.027689799844600627e+00 1.315102939820120831e+00 1.260092072079119330e+00 1.263121023640676466e+00 1.243325494988425817e+00 1.443854754870806500e+00 1.453636576148027881e+00 1.348926603007078118e+00 1.332831654202304872e+00
1.200000000000000000e+03 1.062277099282772808e+00 1.049930142354889018e+00 1.044449336654234006e+00 1.033337851929809537e+00 1.351275578511314635e+00 1.334326089577732910e+00 1.358327635475490736e+00 1.339661067562981867e+00 1.457083607068428766e+00 1.457598747090020241e+00 1.408205372572165048e+00 1.329232756333209142e+00
1.300000000000000000e+03 1.071047851316041077e+00 1.053503252062601092e+00 1.042013675249652938e+00 1.040545469135654821e+00 1.422736431218882158e+00 1.431908381231214999e+00 1.464705429862332320e+00 1.463055756035053223e+00 1.531703429619351908e+00 1.471078860458803428e+00 1.398237110124786131e+00 1.336598326255440172e+00
1.400000000000000000e+03 1.080767655900269242e+00 1.066870542468672856e+00 1.057789254393212808e+00 1.046805883560933736e+00 1.548992849284522633e+00 1.553351491473218493e+00 1.578651462545136441e+00 1.583702699449622164e+00 1.524689843399317679e+00 1.483087721296762806e+00 1.403923696453964087e+00 1.350573883727296032e+00
1.500000000000000000e+03 1.094362709935298605e+00 1.069193175197801882e+00 1.067292953594687344e+00 1.055200575714627220e+00 1.684084798477983425e+00 1.665290034669622443e+00 1.694852028123452481e+00 1.699513765463132930e+00 1.556787074565946671e+00 1.501383644369658654e+00 1.439663231989895875e+00 1.347401080287352393e+00
1.600000000000000000e+03 1.103158046066039955e+00 1.088917559671421342e+00 1.075056900270592974e+00 1.068461554371364253e+00 1.788724911722156197e+00 1.777240087580464145e+00 1.798955919272358317e+00 1.799241847700808972e+00 1.585970060994257969e+00 1.514663099647915345e+00 1.389004835874307009e+00 1.335094628775402636e+00
1.700000000000000000e+03 1.123205832674508686e+00 1.103137534382494067e+00 1.093356364990335505e+00 1.081847792590735935e+00 1.914833891973558577e+00 1.888385926131472603e+00 1.897719475791843635e+00 1.899271329769258276e+00 1.670273467293539982e+00 1.493602490779338821e+00 1.395313464145726101e+00 1.347926165475861193e+00
1.800000000000000000e+03 1.139163871651242221e+00 1.110384035987371565e+00 1.104834495650000914e+00 1.089122125525865181e+00 1.986598313905174162e+00 1.986821477083194676e+00 2.002167700400388828e+00 1.982758870112225846e+00 1.619152757398972797e+00 1.496052309262406288e+00 1.379647982435086684e+00 1.335607210338995987e+00
1.900000000000000000e+03 1.147951209060907418e+00 1.121901544273230522e+00 1.117023564796818524e+00 1.104911882356769182e+00 2.101739626432511443e+00 2.105101488223511730e+00 2.082307114093659983e+00 2.073705282917617243e+00 1.609496227445635697e+00 1.487676900631775823e+00 1.420292659549723835e+00 1.319910707447299547e+00
2.000000000000000000e+03 1.156274638121710607e+00 1.135645597907657178e+00 1.127323859073205536e+00 1.117544266474894910e+00 2.176357700821198282e+00 2.199962514786955037e+00 2.169991487304498090e+00 2.119014891891272789e+00 1.598707242729054956e+00 1.485606808533789902e+00 1.398823721294443878e+00 1.313276204928561564e+00
2.100000000000000000e+03 1.173639380384892350e+00 1.139929385457233435e+00 1.135375030764558035e+00 1.124024840319317597e+00 2.216715629233165785e+00 2.307684594648647280e+00 2.246460864867488638e+00 2.196551090522763872e+00 1.555893549770669848e+00 1.454757625832068468e+00 1.374025858335876205e+00 1.307776258632056932e+00
2.200000000000000000e+03 1.181812335296916094e+00 1.159926849785413605e+00 1.147722766087689195e+00 1.139138260905327327e+00 2.311324120394742998e+00 2.400822264818102347e+00 2.290855298242704841e+00 2.299814573965917486e+00 1.601854835648613529e+00 1.468218198673274077e+00 1.348188335600776888e+00 1.314327529456566612e+00
2.300000000000000000e+03 1.187919991384601026e+00 1.166935963873229287e+00 1.162663227380409392e+00 1.141206490184217603e+00 2.426450666934112377e+00 2.443645295974209652e+00 2.401913285328103775e+00 2.368260550322022429e+00 1.611739806457090918e+00 1.455468708585555104e+00 1.330918428557307909e+00 1.289705329317509808e+00
2.400000000000000000e+03 1.199558516198302227e+00 1.173081733149837547e+00 1.167906319801940374e+00 1.158612748824913385e+00 2.561331477907109466e+00 2.545266307760702063e+00 2.501703763029566652e+00 2.439150451110156492e+00 1.558290566529692445e+00 1.435277444324630336e+00 1.356173102236618133e+00 1.268625131101070336e+00
2.500000000000000000e+03 1.206400693837170079e+00 1.177873708199160596e+00 1.179225679893300294e+00 1.165292778507678095e+00 2.571518033378782597e+00 2.622821412660681251e+00 2.548915783367680987e+00 2.471697286343577105e+00 1.581219079278064710e+00 1.448006827923320916e+00 1.362888745202878171e+00 1.275445412583440463e+00
2.750000000000000000e+03 1.228636739930976329e+00 1.201114744189976991e+00 1.202695784010544999e+00 1.182408215007441310e+00 2.869071859146922421e+00 2.773639413949176014e+00 2.740589203609128610e+00 2.677456167277613819e+00 1.506317788386595025e+00 1.416180499906289469e+00 1.341189823715954743e+00 1.298300940346868382e+00
3.000000000000000000e+03 1.241065467302161718e+00 1.214604371075560740e+00 1.214288739296431441e+00 1.205331572025757136e+00 3.090798397182562773e+00 2.997352606149415344e+00 2.889852719669686376e+00 2.830650089044141282e+00 1.533420333231360067e+00 1.410379625335473008e+00 1.402366966015482719e+00 1.413877849004407050e+00
3.250000000000000000e+03 1.252870642375766952e+00 1.231254346085221441e+00 1.240626471411320875e+00 1.219714802758070871e+00 3.258864976340552833e+00 3.154212604215787863e+00 3.053045926984537140e+00 2.965627626968349695e+00 1.496382930132612810e+00 1.512084559304754494e+00 1.530968330947169775e+00 1.577840904142578715e+00
3.500000000000000000e+03 1.257490574147093643e+00 1.243072660408384378e+00 1.246316405073738309e+00 1.224924145546883336e+00 3.407432497771245128e+00 3.342389140447480145e+00 3.132572927048779654e+00 3.144106923620486160e+00 1.512898975341540497e+00 1.672691192814773187e+00 1.749140357538710777e+00 1.841305162388057415e+00
3.750000000000000000e+03 1.274859689120892536e+00 1.254927618521042065e+00 1.268878228888258519e+00 1.238118293833419647e+00 3.544764132893435171e+00 3.573686741005972944e+00 3.342688541915747713e+00 3.252228550064869772e+00 1.584037357015843250e+00 1.914216574299386409e+00 1.993929175067612247e+00 2.103350271692140616e+00
4.000000000000000000e+03 1.292216661897725771e+00 1.268736062656872665e+00 1.271494674003501135e+00 1.250159147028527373e+00 3.759672831151584571e+00 3.716234269261569523e+00 3.447277598387902486e+00 3.421501969365254414e+00 1.726476945058253776e+00 2.104345683018950641e+00 2.197104414346602308e+00 2.281066084602032973e+00
4.250000000000000000e+03 1.305600459350666487e+00 1.279349323494576751e+00 1.280691382249092403e+00 1.265244915874466525e+00 3.908011008045645163e+00 3.870086575270021534e+00 3.587877718547863193e+00 3.598308332062374326e+00 1.955961893630636439e+00 2.333350655478314106e+00 2.430072446832709065e+00 2.536757937204359159e+00
4.500000000000000000e+03 1.315935376781232291e+00 1.280075498004701995e+00 1.291373896163371837e+00 1.272427468344482282e+00 4.090188867750767621e+00 4.037085997563487183e+00 3.703622254631527166e+00 3.715847723380899303e+00 2.133883364674502126e+00 2.546368092330386190e+00 2.669413634723942774e+00 2.792377213583716156e+00
4.750000000000000000e+03 1.316468177107681381e+00 1.289881592705636848e+00 1.289027236309028712e+00 1.267086703409767479e+00 4.135691159178865206e+00 4.219673319245481835e+00 3.842694059205455481e+00 3.860107417914824701e+00 2.437060062067786248e+00 2.690637162635280966e+00 2.800689025325627135e+00 2.825262175425527378e+00
5.000000000000000000e+03 1.330331609746779664e+00 1.297791877130163307e+00 1.301956386418138045e+00 1.277696437216253589e+00 4.309965628667493220e+00 4.346380041789342563e+00 3.954018737345138756e+00 3.967143980323195596e+00 2.559365438027356277e+00 2.919539073789135575e+00 3.139107415015176095e+00 3.041708746261540863e+00
5.250000000000000000e+03 1.342535243193609951e+00 1.300647557656213538e+00 1.314860321663697373e+00 1.289706103979110008e+00 4.339956401563678234e+00 4.497532203052278632e+00 4.136697051781908385e+00 4.061054769267352427e+00 2.832282724892148273e+00 3.002781080619541854e+00 3.149359343444754877e+00 3.307643621980474791e+00
5.500000000000000000e+03 1.340722595338622813e+00 1.311123945049368356e+00 1.317676562131442353e+00 1.299063017245988050e+00 4.560931647441148762e+00 4.655796483218857418e+00 4.286186250104929485e+00 4.260189258038889371e+00 2.966551125099913921e+00 3.288032949063408150e+00 3.316839480261516648e+00 3.425123660765926559e+00
5.750000000000000000e+03 1.341140929515534541e+00 1.315263566592438593e+00 1.322881519541067918e+00 1.303257036826553028e+00 4.666026145166809691e+00 4.793841926462364178e+00 4.344510484937918804e+00 4.408657461545157474e+00 3.221223298266747470e+00 3.365952733347406856e+00 3.538656801919978445e+00 3.621321300735901083e+00
6.000000000000000000e+03 1.349308698888345148e+00 1.328318852324839039e+00 1.325165695757140494e+00 1.308345198545098897e+00 4.909680616862793556e+00 4.936356481288746600e+00 4.506215006925520683e+00 4.497753236121441844e+00 3.364909333530285984e+00 3.570757496444909584e+00 3.897256946254782584e+00 3.858469104019449425e+00
6.250000000000000000e+03 1.354823198352764546e+00 1.335432876183279660e+00 1.337243063741144766e+00 1.309258826855675295e+00 5.048452299418078049e+00 5.044122767300787125e+00 4.592273561863769338e+00 4.570872013911602139e+00 3.615285763620368353e+00 3.730782001452681129e+00 3.757179743169044794e+00 4.015841640190312312e+00
6.500000000000000000e+03 1.366767572564833610e+00 1.332756896379019951e+00 1.339924788864892857e+00 1.319892759759899947e+00 5.109357394487479276e+00 5.178368090370695676e+00 4.737895937244111622e+00 4.659854351998489186e+00 3.602954107779932968e+00 3.872351741834122230e+00 4.040655816592947147e+00 4.097405134805496729e+00
6.750000000000000000e+03 1.365988831178166496e+00 1.341830544588070495e+00 1.340904048525269676e+00 1.331391478261578554e+00 5.200502464929305901e+00 5.406285936352412058e+00 4.871640195409520757e+00 4.817281367533095882e+00 3.957640093134477954e+00 4.113688377985899258e+00 4.267668017561240035e+00 4.227573560423019572e+00
7.000000000000000000e+03 1.377219660532509327e+00 1.354707006146827153e+00 1.357741238696738240e+00 1.329278174185737793e+00 5.292547905046729007e+00 5.435758708111849913e+00 5.050358473132791737e+00 4.926031055917631463e+00 4.251296701085953700e+00 4.171543456323768773e+00 4.410673900287006788e+00 4.509003205516714630e+00
7.250000000000000000e+03 1.383479585486437458e+00 1.357627162938278342e+00 1.351337563997572211e+00 1.329770791816242470e+00 5.407805258338788335e+00 5.579131897730061240e+00 5.123065619072280086e+00 5.045663612915979535e+00 4.187035898743285856e+00 4.420213914548769552e+00 4.564047566952345925e+00 4.681689101149713927e+00
7.500000000000000000e+03 1.384710378274107256e+00 1.356410005151266862e+00 1.361120971301216009e+00 1.335875025318235432e+00 5.716117976209860174e+00 5.696301001430674305e+00 5.323628449685807951e+00 5.046684396688998042e+00 4.341683494842214941e+00 4.627099976735401299e+00 4.734614169397167061e+00 4.950698275291513184e+00
7.750000000000000000e+03 1.390850480669663991e+00 1.360533761648391238e+00 1.366259200793735085e+00 1.345224108521327455e+00 5.740666960436895394e+00 5.854554742621051133e+00 5.245728065432681220e+00 5.124557720646068404e+00 4.676216978616372089e+00 4.720527814551647161e+00 4.929119389326279688e+00 5.124053485682440012e+00
8.000000000000000000e+03 1.402938539591273459e+00 1.364177291466148079e+00 1.374083240072812906e+00 1.353794392559811488e+00 5.933495971370592592e+00 5.934404001516322857e+00 5.370191647071369978e+00 5.294020390748970684e+00 4.789175445853311786e+00 4.882450583685242762e+00 4.995390098052052252e+00 5.219729104548322063e+00
8.250000000000000000e+03 1.408771736839216970e+00 1.370756788255020897e+00 1.374347473300968847e+00 1.350330419980931840e+00 5.981841589314226937e+00 6.007197470765748726e+00 5.554777621954192668e+00 5.335937233364074217e+00 5.008659399022977077e+00 4.933954130563149576e+00 5.406303280567927416e+00 5.536777407946996021e+00
8.500000000000000000e+03 1.415979702449606137e+00 1.380786860449477071e+00 1.378267415397836926e+00 1.349905933110360667e+00 6.112531574299119974e+00 6.185581783791036514e+00 5.696378954646233339e+00 5.483048633527253912e+00 5.251800345884674925e+00 5.364941260132778389e+00 5.553287925493179955e+00 5.676114963703492222e+00
8.750000000000000000e+03 1.415141890082298293e+00 1.386710255858190743e+00 1.375455670471517955e+00 1.359701531157889276e+00 6.432834076395318235e+00 6.315051297077830306e+00 5.668156471516252459e+00 5.546906503947622191e+00 5.316488813082339782e+00 5.461360062921166048e+00 5.637571334519867250e+00 5.924601627153257333e+00
9.000000000000000000e+03 1.414161210891531573e+00 1.391866490054088690e+00 1.381305235845584622e+00 1.350691227392873728e+00 6.471193049779065731e+00 6.444655848115951713e+00 5.847045339797283248e+00 5.591531593097123221e+00 5.560050499535469370e+00 5.600177396040338706e+00 6.054494874174349839e+00 5.949109918342029069e+00
9.250000000000000000e+03 1.412501999634499850e+00 1.390584736547476385e+00 1.390031400265445249e+00 1.360213850317350426e+00 6.468132809999865174e+00 6.418307153086244554e+00 6.006285388304637429e+00 5.619578223736302114e+00 5.821120368293397185e+00 5.859769272531714535e+00 6.099759034860003482e+00 6.076009700801838775e+00
9.500000000000000000e+03 1.440154005770807322e+00 1.401867425696531999e+00 1.383244729017975461e+00 1.360747568943777797e+00 6.623104217534551807e+00 6.597700745197359495e+00 6.022167702599602102e+00 5.782126600824756935e+00 5.637725113627990225e+00 6.099544097043468227e+00 6.205656247915936063e+00 6.320539891676159705e+00
9.750000000000000000e+03 1.437728874778617216e+00 1.396347417890178022e+00 1.382680642774161583e+00 1.358232271201998742e+00 6.819764306276636212e+00 6.684562576691405411e+00 6.018680900437587411e+00 5.851614236280452630e+00 5.910659071186969094e+00 6.317188774941021379e+00 6.484320093191901613e+00 6.719080062915002927e+00
1.000000000000000000e+04 1.417103406695381818e+00 1.401406549731545548e+00 1.391333340354572456e+00 1.369530044453376227e+00 6.996845012859355784e+00 6.843533932182265467e+00 6.062477744098816679e+00 6.016041620431590964e+00 6.169903557949311335e+00 6.545120581127447323e+00 6.733927411979704125e+00 6.726561569808701790e+00
1.050000000000000000e+04 1.443654367781870729e+00 1.401524896654274155e+00 1.392891993391546457e+00 1.368110212062965569e+00 7.317209505560795080e+00 7.094382536296623520e+00 6.255199484720689540e+00 5.984892541963385604e+00 6.728455081604471033e+00 6.929573566104211935e+00 7.135010095974903876e+00 7.165328797403949679e+00
1.100000000000000000e+04 1.437146829693212835e+00 1.411649841491655621e+00 1.406852472778457486e+00 1.366485316169983699e+00 7.340610981631073173e+00 7.219792528836346257e+00 6.572826320605217987e+00 6.174203551190929673e+00 7.256724936238190260e+00 7.440545876531222902e+00 7.643638843702520447e+00 7.586397812722307954e+00
1.150000000000000000e+04 1.459817554623756175e+00 1.412597978991734893e+00 1.406118836865263289e+00 1.372015888406432849e+00 7.483142334514068850e+00 7.353174308253761282e+00 6.521719911263625491e+00 6.331133443317099818e+00 7.778799293423048766e+00 7.692050674486994311e+00 8.485273183194170343e+00 8.049649243718679514e+00
1.200000000000000000e+04 1.454242502011279914e+00 1.417467391623989270e+00 1.412874074486779818e+00 1.382889077588337789e+00 7.914199119169836649e+00 7.680468425794130027e+00 6.705121145675038363e+00 6.381333680510469897e+00 7.677996071957738700e+00 8.359678754172815474e+00 8.840938108794812678e+00 8.539676210213581697e+00
1.250000000000000000e+04 1.459312907822676975e+00 1.428682594355255020e+00 1.419229206163616697e+00 1.384749126577562439e+00 7.982195365996735958e+00 7.663484872729853237e+00 6.793801865766946335e+00 6.624763478260109473e+00 8.685585406447700052e+00 8.686323153617953707e+00 9.066042708572846109e+00 8.661088688652942125e+00
1.300000000000000000e+04 1.463804130053879105e+00 1.426830021377911262e+00 1.417540913734592234e+00 1.382022559814211515e+00 8.252047442498540164e+00 7.831353597731212979e+00 7.029805800340514388e+00 6.529933536895730306e+00 9.077216521387475368e+00 9.173798375890042323e+00 9.392956859175317419e+00 9.208080291401767425e+00
1.350000000000000000e+04 1.473432176157051909e+00 1.437832400442480285e+00 1.424553929610950176e+00 1.384752995594053626e+00 8.311252589559984472e+00 8.223927479434051335e+00 7.032833322096283091e+00 6.776375995424393395e+00 9.146835439734504192e+00 9.673493960133798808e+00 1.039782192511201231e+01 9.424094821502357888e+00
1.400000000000000000e+04 1.476326304659259847e+00 1.442504992300510880e+00 1.430010660820549173e+00 1.381352010739358871e+00 8.249412384190884850e+00 8.174500112877586488e+00 7.062684848112469993e+00 6.792114429068813131e+00 9.833977356576621531e+00 1.035173730731977670e+01 1.083710457160854901e+01 1.017096599028896975e+01
1.450000000000000000e+04 1.482425076098695449e+00 1.437147358754677695e+00 1.431522143732036678e+00 1.389713589907590530e+00 8.777133372637980102e+00 8.401199594336393517e+00 7.185686636148422402e+00 6.882049973982965696e+00 9.703033694670143205e+00 1.059260034711443765e+01 1.194963469433579739e+01 1.003440071665538014e+01
1.500000000000000000e+04 1.483119739554885852e+00 1.442882310650448474e+00 1.419465845422948735e+00 1.388130266834929571e+00 8.915839120015061070e+00 8.554277007450597381e+00 7.353419877622178191e+00 7.110070024657344057e+00 1.157412434150207581e+01 1.138517878791282456e+01 1.159141753021481591e+01 1.077774072658170290e+01
1.550000000000000000e+04 1.484235887601566883e+00 1.442679377427175336e+00 1.437311436303449819e+00 1.379347117467901729e+00 9.403457007018566571e+00 8.639213510158295861e+00 7.658399333869233772e+00 7.111682467543434250e+00 1.113881712709347482e+01 1.198911248716901490e+01 1.152703314286161529e+01 1.083665592883544271e+01
1.600000000000000000e+04 1.488019054797296903e+00 1.445448559898775631e+00 1.428890916557834956e+00 1.393859983281739989e+00 9.421653153590082042e+00 8.887330670748642802e+00 7.512126038002390871e+00 7.090538564435287405e+00 1.132301699435208420e+01 1.231363188961626243e+01 1.310630528640932724e+01 1.128060825619768259e+01
1.650000000000000000e+04 1.492366604541266017e+00 1.452057592439661704e+00 1.441741283983893895e+00 1.403344690555196506e+00 9.539284467147250979e+00 8.920876491193162394e+00 7.565503007519076561e+00 7.302908515548290680e+00 1.233487510430766676e+01 1.259548698357524721e+01 1.291851208467220147e+01 1.192329114308516580e+01
1.700000000000000000e+04 1.496139409470402581e+00 1.454392169483671449e+00 1.435906004387311530e+00 1.390132942335444266e+00 9.847623263684566197e+00 9.092060661454405945e+00 7.756050776691590265e+00 7.305475313431426976e+00 1.217515907022691479e+01 1.279440576822753783e+01 1.419335456246893656e+01 1.203756749955784855e+01
1.750000000000000000e+04 1.498615557643775187e+00 1.453570049944505893e+00 1.429646916240114418e+00 1.392367413831825163e+00 9.889448919360892987e+00 9.223548107214890379e+00 7.761108068916449554e+00 7.335716303002636884e+00 1.282513269949458845e+01 1.375461313881598890e+01 1.408659828181818341e+01 1.262328870191967312e+01
1.800000000000000000e+04 1.507828057863371596e+00 1.452771235786476156e+00 1.444578952711329745e+00 1.393620434329670754e+00 1.017365966765075669e+01 9.235106175257461913e+00 7.913159674482569628e+00 7.270359158401308086e+00 1.355724431486166282e+01 1.393490993112301624e+01 1.461425949991803108e+01 1.308428506951445591e+01
1.850000000000000000e+04 1.505395774315295032e+00 1.457484719904579951e+00 1.443937256350417364e+00 1.401783248689603578e+00 1.016316701668531053e+01 9.492188487991828794e+00 8.054378460319314925e+00 7.360796930651758885e+00 1.544325175722112853e+01 1.485917730355837740e+01 1.502007851388606774e+01 1.326720238025293419e+01
1.900000000000000000e+04 1.508615490937747605e+00 1.454292255453147664e+00 1.443292877338920199e+00 1.398296686643770048e+00 1.082500099183108411e+01 9.690649523343916272e+00 7.904055475873519754e+00 7.510961015452004119e+00 1.514731050086377273e+01 1.522601749906969815e+01 1.532250290096519940e+01 1.414363614968938521e+01
1.950000000000000000e+04 1.523855929676316778e+00 1.460918601490291957e+00 1.440321939282583674e+00 1.401131791539918847e+00 1.070971525011908021e+01 9.632103824705046335e+00 8.091695103474433992e+00 7.500928021233169041e+00 1.466467567418860973e+01 1.571229269114741633e+01 1.595564222516694031e+01 1.432816891053973940e+01
2.000000000000000000e+04 1.505262139865611859e+00 1.455072379701304319e+00 1.443017031724911803e+00 1.399040241639834203e+00 1.091814251503015143e+01 9.958245040966076544e+00 8.139912730913138716e+00 7.594459238570242299e+00 1.477898299346468924e+01 1.668634715181183736e+01 1.622809494435298205e+01 1.458534476352313369e+01
2.050000000000000000e+04 1.510718514619612041e+00 1.462019493714851404e+00 1.447202210160926095e+00 1.400271762165366862e+00 1.148747070752846078e+01 9.940519627640025391e+00 8.120404819124505735e+00 7.747211866689160509e+00 1.611210251017306661e+01 1.680993862922376891e+01 1.712065700900640763e+01 1.468676067794450191e+01
2.100000000000000000e+04 1.519691172109660648e+00 1.459153722950599086e+00 1.435035810657910416e+00 1.394537471155606667e+00 1.147096832587242510e+01 1.000250321577555113e+01 8.165933818428717572e+00 7.831964153423624175e+00 1.864440313606303690e+01 1.740146343489322689e+01 1.708314341682832804e+01 1.492280440484786297e+01
2.150000000000000000e+04 1.524692262950970045e+00 1.462013331697437524e+00 1.444094333044455114e+00 1.399994092199319251e+00 1.177196908280472165e+01 1.017822867000832332e+01 8.373332126274890541e+00 7.739100169351461389e+00 1.819690102947548738e+01 1.805092161719768384e+01 1.815194079183718046e+01 1.532310886593165833e+01
2.200000000000000000e+04 1.525356315160333320e+00 1.462180077345209828e+00 1.452729844423846561e+00 1.400810831750734842e+00 1.189234588152841887e+01 1.039380876745462778e+01 8.364648296089548296e+00 7.741094280175905062e+00 1.872682397215134387e+01 1.866499010478722198e+01 1.752110233847272269e+01 1.582926648288249893e+01
2.250000000000000000e+04 1.524696905275769732e+00 1.470302123303907083e+00 1.445308877443349349e+00 1.399242769533569852e+00 1.215141416939930608e+01 1.047358317785421278e+01 8.443531820659870846e+00 7.853242416585485941e+00 1.820742288257732255e+01 1.902731143811774928e+01 1.877945056967451620e+01 1.643224672908088024e+01
2.300000000000000000e+04 1.524277601984148633e+00 1.470322895124996476e+00 1.448375312938537052e+00 1.407347147293963152e+00 1.234871866352731828e+01 1.044332270214790093e+01 8.564396975852012872e+00 8.029335859179058232e+00 1.954281174530329679e+01 1.928840240284524299e+01 1.922976232513665806e+01 1.688962025882160489e+01
2.350000000000000000e+04 1.525520878803874547e+00 1.467995482224297987e+00 1.448905822825226508e+00 1.405679841075887282e+00 1.296961098372044674e+01 1.062699002977931251e+01 8.627099254713465726e+00 7.883512777602933674e+00 1.798297856462856004e+01 1.939341648599044632e+01 1.991040459957675424e+01 1.771081639084494697e+01
2.400000000000000000e+04 1.525149803969253259e+00 1.476334749495692433e+00 1.456186842357775735e+00 1.408910143253654379e+00 1.261481946209778826e+01 1.075061390832599706e+01 8.516659227012201683e+00 7.929188555545396255e+00 1.967401571369240543e+01 1.945621245656511178e+01 1.922635043232803653e+01 1.749841562518210480e+01
2.450000000000000000e+04 1.537426627147322922e+00 1.469201430986742274e+00 1.455312236041777840e+00 1.402612553722640598e+00 1.327278709331586093e+01 1.096261900952460522e+01 8.816940430860944033e+00 8.073333866582824925e+00 2.052124251674816335e+01 2.065873545989079929e+01 1.929791529231998126e+01 1.859509946914433698e+01
2.500000000000000000e+04 1.528557151418694859e+00 1.470486343559201714e+00 1.442794159850838254e+00 1.400261930624058460e+00 1.330072679741475028e+01 1.092700966963816711e+01 8.847226734392027225e+00 8.069611041015942732e+00 2.240885133901870319e+01 1.962112999463364460e+01 2.046596829000274198e+01 1.718300170781271063e+01
2.600000000000000000e+04 1.537526136731487414e+00 1.474754209586074616e+00 1.445716936558707477e+00 1.404013849178604945e+00 1.456784892403329401e+01 1.117526955121548937e+01 9.085945254861107045e+00 8.191331520748095230e+00 2.203727452161877665e+01 2.130642534908464114e+01 2.152377202285625302e+01 1.906360572962482891e+01
2.700000000000000000e+04 1.535681567482645171e+00 1.475868416349813916e+00 1.459045767009127914e+00 1.409762404260844759e+00 1.401234857062605421e+01 1.160420732296090307e+01 9.152328549441374861e+00 8.127219350084979865e+00 2.329477642708180340e+01 2.231000162917126417e+01 2.378494055008227548e+01 1.986936765700315277e+01
2.800000000000000000e+04 1.550717683344320363e+00 1.478488706494987870e+00 1.454842651814479693e+00 1.413148105031298396e+00 1.442388139825608917e+01 1.148989940042664237e+01 8.825713254505435756e+00 8.191492337765563292e+00 2.459077422139358049e+01 2.374085586105587709e+01 2.468390927599009288e+01 2.052590465033147638e+01
2.900000000000000000e+04 1.528468531554413534e+00 1.473232428352814649e+00 1.447625579774062476e+00 1.404301083256635607e+00 1.537947363401890399e+01 1.169383281512850736e+01 9.145605427513828545e+00 8.340984625546504105e+00 2.414677941262996796e+01 2.293609442373803731e+01 2.443446186632532857e+01 2.029700629313512295e+01
3.000000000000000000e+04 1.558820560572321101e+00 1.477766516919759798e+00 1.455907373757469925e+00 1.420621443888733904e+00 1.577083546503238587e+01 1.191290260319391692e+01 9.224796284283216963e+00 8.277936763413942245e+00 2.769731798519545052e+01 2.483265438387802249e+01 2.565552568285106716e+01 2.150576303162313963e+01
3.100000000000000000e+04 1.541370082587636858e+00 1.475049839714474897e+00 1.447973038247873934e+00 1.414875963748678078e+00 1.617592887559488091e+01 1.194996634844421735e+01 9.299221048524961120e+00 8.413820320258778906e+00 2.936450952296657846e+01 2.530875836371820142e+01 2.584955145225461592e+01 2.069927691543406212e+01
3.200000000000000000e+04 1.556465911454447237e+00 1.481074546818941018e+00 1.449427779829872032e+00 1.414298416556224236e+00 1.640381911509719259e+01 1.257149098608094384e+01 9.160320107897632624e+00 8.278878905977938629e+00 2.878902700272412218e+01 2.483387458091960553e+01 2.516586971376415960e+01 2.295377981834226944e+01
3.300000000000000000e+04 1.550901146492053240e+00 1.479831602359836351e+00 1.441972440959955915e+00 1.407722428000037551e+00 1.655918485534074236e+01 1.245757299532385431e+01 9.519214429194091664e+00 8.508385397523102966e+00 2.859918854388943643e+01 2.820077197286165216e+01 2.589553908374501390e+01 2.186852783469317885e+01
3.400000000000000000e+04 1.558435198440886627e+00 1.490051226402943518e+00 1.453666016400980920e+00 1.417515545410657607e+00 1.717897841324239749e+01 1.303799347966105415e+01 9.636177039791055776e+00 8.473292201655706180e+00 2.819752248002848916e+01 2.771038644336494627e+01 2.953849166853961350e+01 2.361924840201029596e+01
3.500000000000000000e+04 1.576824213585812151e+00 1.491677402671831354e+00 1.464634144013180705e+00 1.412158265207934305e+00 1.766209923971767282e+01 1.313184413367882897e+01 9.374754903453615285e+00 8.543695955630122185e+00 3.245074044910116129e+01 3.011218572136629135e+01 2.824930366850346530e+01 2.313588706052586730e+01
3.600000000000000000e+04 1.540752296443127944e+00 1.489967914763364210e+00 1.458219720362587513e+00 1.414568896513656027e+00 1.944562142405698779e+01 1.315016661719462299e+01 9.555655219541874246e+00 8.648015517693121268e+00 3.405651040387986939e+01 2.796304357107251093e+01 2.798250922997567613e+01 2.337140348067579865e+01
3.700000000000000000e+04 1.557850059918181707e+00 1.488268200473984226e+00 1.453752847849235197e+00 1.413541327770601042e+00 1.881744700782536128e+01 1.323731409808809723e+01 9.927632819372384176e+00 8.714938219906651184e+00 3.226055536591575645e+01 2.992126269512425552e+01 2.862540098337388983e+01 2.591959633381936712e+01
3.800000000000000000e+04 1.569241653704807060e+00 1.490498063759098990e+00 1.465481332826312322e+00 1.413315277082840327e+00 1.924594683217367930e+01 1.370626445701510576e+01 9.893830209422599609e+00 8.698937508508283400e+00 3.412748035631705079e+01 3.142589835068940829e+01 3.092985049035643286e+01 2.498316865393194774e+01
3.900000000000000000e+04 1.569244118478980266e+00 1.489390060727085796e+00 1.456979370841640753e+00 1.420378570119993800e+00 1.877031191844815439e+01 1.406053217799653865e+01 9.785277792441281264e+00 8.681993845813551047e+00 3.477817551437389909e+01 3.027813165973734044e+01 3.165458011430363783e+01 2.535234271470839928e+01
4.000000000000000000e+04 1.570358528205269222e+00 1.488425924414497725e+00 1.455951402034391773e+00 1.424696333052196451e+00 1.952131257009241949e+01 1.394280914518198244e+01 9.914694615672091871e+00 8.863364137709213608e+00 3.652202247786811995e+01 3.161329888178987702e+01 3.212517024535146959e+01 2.582100321085721362e+01
4.100000000000000000e+04 1.557022763463894899e+00 1.492012312510068384e+00 1.463276462469023098e+00 1.424633897764339130e+00 2.166560914995437059e+01 1.397166533374076458e+01 9.822341362344129578e+00 8.789801931154524794e+00 3.787734343490892286e+01 3.179815554523534615e+01 3.182910373724267927e+01 2.714522234446400262e+01
4.200000000000000000e+04 1.572188205038125064e+00 1.489216959291754350e+00 1.462101722173589691e+00 1.423635714097646998e+00 2.125039199190027972e+01 1.397103389102874260e+01 1.000719110487812458e+01 8.647321074099860283e+00 3.649296144883788884e+01 3.280538337983391273e+01 3.065645710388666956e+01 2.669761180716670168e+01
4.300000000000000000e+04 1.584376177203656200e+00 1.488765238068298302e+00 1.465465456480907536e+00 1.414934398599327903e+00 2.299955034343341964e+01 1.416933179892975048e+01 9.998537258854309329e+00 9.004451964604802683e+00 3.886048394930042349e+01 3.321098183124568948e+01 3.045911796866851162e+01 2.607011554038330203e+01
4.400000000000000000e+04 1.576336863263246180e+00 1.489667398368812457e+00 1.462923810555455173e+00 1.421816698347443841e+00 2.158611943051510451e+01 1.488662396350573580e+01 1.032814696600337001e+01 9.031297413459045131e+00 4.321545865957097732e+01 3.342963633622616015e+01 3.641585349231125690e+01 2.888285959720638019e+01
4.500000000000000000e+04 1.588446256273437385e+00 1.496373117587673551e+00 1.462327866207592253e+00 1.418783316557440388e+00 2.331555942269139337e+01 1.440307718119838931e+01 1.030418766966257493e+01 8.757502988117233045e+00 4.038017068022241318e+01 3.356095378107331584e+01 3.507917052556714310e+01 2.844959104001414829e+01
4.600000000000000000e+04 1.569328425621243195e+00 1.483111100929070503e+00 1.466465809377228480e+00 1.411027547225133905e+00 2.418151855377366743e+01 1.485913678732682186e+01 1.052589892169360297e+01 8.785089810337076699e+00 3.982464155888842328e+01 3.560689123006128654e+01 3.572618129421956468e+01 2.930983342909765810e+01
4.700000000000000000e+04 1.588731577103532633e+00 1.491232059707410906e+00 1.463948155901877879e+00 1.424020636756164082e+00 2.487801048681911453e+01 1.510524768885052538e+01 1.017412674736418410e+01 9.057017201842588960e+00 4.177713660532783990e+01 3.615611927601872821e+01 3.855383730200188097e+01 3.025817941562938174e+01
4.800000000000000000e+04 1.575024442040704020e+00 1.492787743456421401e+00 1.458932913171868240e+00 1.423981721960829061e+00 2.470809109861794894e+01 1.506987389057124460e+01 1.049897659338870959e+01 8.783017218597475306e+00 4.506306579693406889e+01 3.676766286244549065e+01 3.420116866995987692e+01 2.890709389513970251e+01
4.900000000000000000e+04 1.577561530538981405e+00 1.492431243278147690e+00 1.461531223837169380e+00 1.416195683566995323e+00 2.548208607378584745e+01 1.523158243169481807e+01 1.049654461414897355e+01 9.063922777867761127e+00 4.837286500299192937e+01 3.967143745602527360e+01 3.611679859751639299e+01 3.186383089943482716e+01
5.000000000000000000e+04 1.586852201651303806e+00 1.489667013476902557e+00 1.467273599708598164e+00 1.430260704686654449e+00 2.515871475450394001e+01 1.564014396198205148e+01 1.042448048454546061e+01 8.875833201482969059e+00 4.290716210949495490e+01 3.777140790590637920e+01 3.728220751490954399e+01 2.874601808743000220e+01
5.100000000000000000e+04 1.577164389061683103e+00 1.494066535982522925e+00 1.450460862330806844e+00 1.423428801183443726e+00 2.530303609812437315e+01 1.559067823991745527e+01 1.069980199823474720e+01 9.040419927116801091e+00 4.198851631527379880e+01 3.903987475745628188e+01 3.758051518642444933e+01 3.216814563211665501e+01
5.200000000000000000e+04 1.586087643200448927e+00 1.493483471436141130e+00 1.466833275515166957e+00 1.434049538046921368e+00 2.614518182656018297e+01 1.580780245469511058e+01 1.103002736818925555e+01 8.904396807690371674e+00 4.338413979572594315e+01 3.832980737113053493e+01 3.933400100170448610e+01 3.079319731216132183e+01
5.300000000000000000e+04 1.603440989224605318e+00 1.501575589616539252e+00 1.467912307232355662e+00 1.426678019482530146e+00 2.738902575668517514e+01 1.613001893503479067e+01 1.067349590607875243e+01 9.172396166653538074e+00 6.121933282005849009e+01 4.239915411622696695e+01 3.866601035560008626e+01 3.138046975735381849e+01
5.400000000000000000e+04 1.578816588539391663e+00 1.492032124527989501e+00 1.465426832655129630e+00 1.436521940669904129e+00 2.724764483560375083e+01 1.639704482192823676e+01 1.077243343070925796e+01 9.116923719168598339e+00 4.856892557624156836e+01 4.116458405363232487e+01 3.840167852962591155e+01 3.105099100904121201e+01
5.500000000000000000e+04 1.593787111629635822e+00 1.503420109040767505e+00 1.464394192453423615e+00 1.421286420697256414e+00 2.731529565066274401e+01 1.661745337260869704e+01 1.111170867996546541e+01 9.012453720036742055e+00 4.856877507326735355e+01 4.171734559438149148e+01 3.796747722827747396e+01 3.109980385159648364e+01
5.600000000000000000e+04 1.588029267874561556e+00 1.499964235192290607e+00 1.471836064821209211e+00 1.429852267224370088e+00 2.951741849810124307e+01 1.650611325300672050e+01 1.084881430878843034e+01 9.054202912000160808e+00 5.119873123681064442e+01 4.148727554489921943e+01 3.778160386952666983e+01 3.282059040830235830e+01
5.700000000000000000e+04 1.589092572397116987e+00 1.501488863120289841e+00 1.469321934574211230e+00 1.423846761408587680e+00 3.015760423150339875e+01 1.653472353177138388e+01 1.128451177083114132e+01 9.187014759497710514e+00 4.971888123183137509e+01 4.064410933361096312e+01 4.003615054399354989e+01 3.133671927102934518e+01
5.800000000000000000e+04 1.582664100992782208e+00 1.498964803227386566e+00 1.468798696044713914e+00 1.437264508335279078e+00 3.089814762161927320e+01 1.668155412756220102e+01 1.115615561002908507e+01 9.258075042922463638e+00 5.001864424943474319e+01 4.173556241236066455e+01 4.211106698162632256e+01 3.358098264314938319e+01
5.900000000000000000e+04 1.588172513795827356e+00 1.501523088081161195e+00 1.469168788497056344e+00 1.430768887237768627e+00 3.032432185494296917e+01 1.704955343419355174e+01 1.112551176656340601e+01 9.212192349759222409e+00 5.530469897232133292e+01 4.340304834929565203e+01 4.158834711404470141e+01 3.348816863054135951e+01
6.000000000000000000e+04 1.589333095782331284e+00 1.505920319178402966e+00 1.462836305486038047e+00 1.430161076038525492e+00 2.844083466694723938e+01 1.703563415378369683e+01 1.108855935397849279e+01 9.145859432729604777e+00 6.056218177432604932e+01 4.396457912994678452e+01 4.160697299727144127e+01 3.489683306547701136e+01
6.100000000000000000e+04 1.600538978409790092e+00 1.509805877871425173e+00 1.463496604271437906e+00 1.439070612635759527e+00 3.013154733623191461e+01 1.739087444584449571e+01 1.121224445506743628e+01 9.248380039753532955e+00 5.754005820190290876e+01 4.454458114487557907e+01 4.411682363248458927e+01 3.423562896273502787e+01
6.200000000000000000e+04 1.603544685324034713e+00 1.503955332105620490e+00 1.460853526556650905e+00 1.427520043651975934e+00 3.082775425197726094e+01 1.770004670703605854e+01 1.139067995641562980e+01 9.186974301004635635e+00 6.134582622835883825e+01 4.463234868901393781e+01 4.572437416584983794e+01 3.478739814271855835e+01
6.300000000000000000e+04 1.600062150677031170e+00 1.506745887910539317e+00 1.469156464123889450e+00 1.433298927620230145e+00 3.123586774583017700e+01 1.777428697410118730e+01 1.108036018024369795e+01 9.443503864026050465e+00 6.076176622784632997e+01 4.824958386494404294e+01 4.382890639606054606e+01 3.388625263455492842e+01
6.400000000000000000e+04 1.615790653065246163e+00 1.495980246875830533e+00 1.460919961384574917e+00 1.432753461765366110e+00 3.245339865848309557e+01 1.766704277144487634e+01 1.114833267288663166e+01 9.399847480317031767e+00 6.221936742341851811e+01 4.621379865994988734e+01 4.526205919992046489e+01 3.655021249870702604e+01
6.500000000000000000e+04 1.604070974483737588e+00 1.502095081294620549e+00 1.460521569600260250e+00 1.437221403653671681e+00 3.290192855786675352e+01 1.782533839493187955e+01 1.114493011057153815e+01 9.545577634740288531e+00 6.585717316872420213e+01 4.811429137315489868e+01 4.412635821874327036e+01 3.689967056821472369e+01
6.600000000000000000e+04 1.613948683681713847e+00 1.505984100144762916e+00 1.463533729501559799e+00 1.443285558184375095e+00 3.384254552909461466e+01 1.828809367519214746e+01 1.144814337266615745e+01 9.335577766536079736e+00 6.527930608699507786e+01 4.849432286316529428e+01 4.774886461461873921e+01 3.509430550386080938e+01
6.700000000000000000e+04 1.610172269073139928e+00 1.503674385257540269e+00 1.475967500348051242e+00 1.440390230679412742e+00 3.270067466655989818e+01 1.870544376453748470e+01 1.097656588837654645e+01 9.183106317466794621e+00 5.234247661977087773e+01 5.064244455955466151e+01 4.720608259655531214e+01 3.720982540067273447e+01
6.800000000000000000e+04 1.620153574974385391e+00 1.502521364224722156e+00 1.475745838485199801e+00 1.428171541306427539e+00 3.459855642587361757e+01 1.876659209460122923e+01 1.150746537313252915e+01 9.476562287064069778e+00 6.322036621083843499e+01 5.015490207886450946e+01 4.635966197099094188e+01 3.342482847147297775e+01
6.900000000000000000e+04 1.613240241309376044e+00 1.507999431494065457e+00 1.467153734870626725e+00 1.441266166974784380e+00 3.262226233678246246e+01 1.860635784110856861e+01 1.146400194777577397e+01 9.232737051442400755e+00 6.355995265781639603e+01 4.966192354100369499e+01 4.362240661798593067e+01 3.588187702130225887e+01
7.000000000000000000e+04 1.616815373742959805e+00 1.518798266659215024e+00 1.469134735881946430e+00 1.424872843117192645e+00 3.566149270684622508e+01 1.879877307568042255e+01 1.138667997643559637e+01 9.505481771432311433e+00 7.151152644125889424e+01 5.082807001406204250e+01 4.951897678451670970e+01 3.488392027591751798e+01
7.100000000000000000e+04 1.606942885002275334e+00 1.510203944431655732e+00 1.467317138061909443e+00 1.435072704874338800e+00 3.442188154949279522e+01 1.926442872825965935e+01 1.164872336157305099e+01 9.180661432037096503e+00 5.790652071494950093e+01 4.917939259892053627e+01 5.420853607897898030e+01 3.692565201528718433e+01
7.200000000000000000e+04 1.602829867431796229e+00 1.507479215604242695e+00 1.463419356121470338e+00 1.436922609473601176e+00 3.721756138836708061e+01 1.929154640583537628e+01 1.178673673080647788e+01 9.502334921837165993e+00 7.179967626699155403e+01 5.073803423411731472e+01 4.597488642676295001e+01 3.551128606033070412e+01
7.300000000000000000e+04 1.618534494271183011e+00 1.511695778742401242e+00 1.472480808902548954e+00 1.439281483647690818e+00 3.670011614477224526e+01 1.910910549769439370e+01 1.156314134685952766e+01 9.222080821166731113e+00 6.803020405407991689e+01 5.696501446178625372e+01 4.789875018899454062e+01 3.797697039898029914e+01
7.400000000000000000e+04 1.607361269139268245e+00 1.503408601475618500e+00 1.464326688146498245e+00 1.443230243859789041e+00 3.498787131071048861e+01 1.915305557658907887e+01 1.157223529077548463e+01 9.680933308445343499e+00 7.341455232393269625e+01 5.677715127135594742e+01 5.117925977813501248e+01 3.900607459807155664e+01
7.500000000000000000e+04 1.617942880018270913e+00 1.511940815462636367e+00 1.467518284183616739e+00 1.439679389097856532e+00 3.625668175926565340e+01 1.985295126106834473e+01 1.182273523757942968e+01 9.587062319243646158e+00 7.214363307619517229e+01 5.638209099562281779e+01 4.699364845137346691e+01 3.639152368556425188e+01
7.600000000000000000e+04 1.628833023805291491e+00 1.510836227745208094e+00 1.470353180290677075e+00 1.439695813402344982e+00 3.923117338187698522e+01 1.913081756629680896e+01 1.171968489521240819e+01 9.723211491792884686e+00 7.292371280291627045e+01 5.723103452500291866e+01 4.791539697029597278e+01 4.046505495802178842e+01
7.700000000000000000e+04 1.629882742990072630e+00 1.511667568006992646e+00 1.471500381795006751e+00 1.437822819336797453e+00 3.632553254966207845e+01 1.929053225268775051e+01 1.177965701194527348e+01 9.729863683758244619e+00 7.199106287043277064e+01 5.534045039830252932e+01 5.565659658380231889e+01 3.703191417060158130e+01
7.800000000000000000e+04 1.623590862908021126e+00 1.511765510402120594e+00 1.466996823141762718e+00 1.437450455203323152e+00 3.752864094021499852e+01 2.024299525738832273e+01 1.161033115738974431e+01 9.657174503786984943e+00 7.843334415561484718e+01 5.625805774887631117e+01 5.107709671822947683e+01 3.929699696572851053e+01
7.900000000000000000e+04 1.631410940899315154e+00 1.514233852865413343e+00 1.467595355303358051e+00 1.435200519676488318e+00 3.670291540284392795e+01 2.000893099750912896e+01 1.189569604314386808e+01 9.512964666401661162e+00 6.669008559639964062e+01 5.644889053543609236e+01 4.516663960066657779e+01 3.801188486963570767e+01
8.000000000000000000e+04 1.639995709871283847e+00 1.513695979031207228e+00 1.475742698030722222e+00 1.443676382560333593e+00 3.782831723603923280e+01 2.049444242532716487e+01 1.166058264936300048e+01 9.924384690644732387e+00 7.658968132963647690e+01 5.844164606219764835e+01 5.207272840979423023e+01 4.052220685003118916e+01
8.100000000000000000e+04 1.625790827038972708e+00 1.502673401919009333e+00 1.463869898381130019e+00 1.434058002380189434e+00 3.888930305612045402e+01 1.997385866890821404e+01 1.212132110518663985e+01 9.806170791766836814e+00 7.371703373915511293e+01 5.769044623158917062e+01 4.787460382116950797e+01 4.286330493391299257e+01
8.200000000000000000e+04 1.639861689949699386e+00 1.513455558698581616e+00 1.468499644838774376e+00 1.441718370837760332e+00 3.874542844721654689e+01 2.045544780183708866e+01 1.264662040019034350e+01 9.678709358140096697e+00 7.250268421362179083e+01 5.851431200993965831e+01 5.534760524468949683e+01 3.926429028403462951e+01
8.300000000000000000e+04 1.627095936704033630e+00 1.519179281264520398e+00 1.476075227885630614e+00 1.441484702023082543e+00 3.919809766716342381e+01 2.024474953044930103e+01 1.226973680357390961e+01 9.731148899552312770e+00 7.495017774660848886e+01 5.955637482775286884e+01 5.054451346334637662e+01 3.959803586665221786e+01
8.400000000000000000e+04 1.634825790227613540e+00 1.518092662247837010e+00 1.477598792460007360e+00 1.441450584702828497e+00 4.185521461557350165e+01 2.013092689149538472e+01 1.204685231045589333e+01 9.833086049314424315e+00 9.174913507441434035e+01 5.722086740800862259e+01 4.944541790838903950e+01 3.996416893054642827e+01
8.500000000000000000e+04 1.626678363145943162e+00 1.519266420670228213e+00 1.475853133440297116e+00 1.438746306611304870e+00 3.888914450016936541e+01 2.062003117531725849e+01 1.163610602143791084e+01 9.680331191153022985e+00 9.298765862045900121e+01 6.047620607781109214e+01 5.221224474531989301e+01 4.097314849183587881e+01
8.600000000000000000e+04 1.619433019459350476e+00 1.517815077376606148e+00 1.465976324050451751e+00 1.451620141563175537e+00 4.355089988576892068e+01 2.136036368612659686e+01 1.209665567978305845e+01 9.817172116582398189e+00 8.589318977792939336e+01 5.771236583839296230e+01 5.580692862340500682e+01 4.299788023955617433e+01
8.700000000000000000e+04 1.634025608770910409e+00 1.512606680460254482e+00 1.462591063937642932e+00 1.437192587384487963e+00 3.851559693122077732e+01 2.090255035674658046e+01 1.233798126726422417e+01 9.818822795160425443e+00 9.827955107912264054e+01 6.330407304511115996e+01 5.290345742333928314e+01 4.200416856533259136e+01
8.800000000000000000e+04 1.639056645899299669e+00 1.513457014849593163e+00 1.472568434046614527e+00 1.443140091934558278e+00 3.824075504643122514e+01 2.092652559219201791e+01 1.202375890312617379e+01 9.725976438424911663e+00 9.845721675494057479e+01 6.283720342176034990e+01 5.296309247248526475e+01 4.125317262518204586e+01
8.900000000000000000e+04 1.636227133408244327e+00 1.523027318154603238e+00 1.477491699908506151e+00 1.439387196929543977e+00 3.940290767095278568e+01 2.193252442152873627e+01 1.221603458740418091e+01 9.614053777777931131e+00 8.139093397046313783e+01 6.789486071945880497e+01 5.100689634499067182e+01 4.408819080691085901e+01
9.000000000000000000e+04 1.640138757563815330e+00 1.519141859092925539e+00 1.460978995680412895e+00 1.445263857666129859e+00 4.116412613466579984e+01 2.183328536796330610e+01 1.235094000225422661e+01 1.005757112057335867e+01 8.647722536546311289e+01 6.074588880052691309e+01 5.829761521432484273e+01 4.135197940254436588e+01
9.100000000000000000e+04 1.628296148782757857e+00 1.519965451179147831e+00 1.465492072246014077e+00 1.448936291082327577e+00 3.985125136587920736e+01 2.112391895083063531e+01 1.234850377898839646e+01 1.014071569054456745e+01 9.794830768004268862e+01 6.293288473518160941e+01 5.491926150477375757e+01 4.131047884166897433e+01
9.200000000000000000e+04 1.647900832456918652e+00 1.510189861965403280e+00 1.462580916097512063e+00 1.441107836109416063e+00 4.096959898076665496e+01 2.178781862735669961e+01 1.240528924436290836e+01 1.017122278683934766e+01 7.920887526342933427e+01 6.721975800489636299e+01 5.063214713432455483e+01 4.591441942763655959e+01
9.300000000000000000e+04 1.637342371722273482e+00 1.515968315674591782e+00 1.471961176714774444e+00 1.442248687012200881e+00 4.179195025144014153e+01 2.166247618098055838e+01 1.216030903766146665e+01 9.945235791715987261e+00 9.778291783786573887e+01 6.529761807355444603e+01 5.695826523134699215e+01 4.124887115886899380e+01
9.400000000000000000e+04 1.646157997260182082e+00 1.520548439108247996e+00 1.467314072416608051e+00 1.445428067072085154e+00 4.327437032472857226e+01 2.240680569534104194e+01 1.250894619428893861e+01 9.961296270878047920e+00 8.567161960126188092e+01 6.260777787551570839e+01 5.688215661065885342e+01 4.219607310672568445e+01
9.500000000000000000e+04 1.638747723370483467e+00 1.524024434878629375e+00 1.479392407313860902e+00 1.439251584637355252e+00 4.089653141546566673e+01 2.179124865314988924e+01 1.229743278592010824e+01 9.970196139386578338e+00 9.717678907062494886e+01 6.561935930613483947e+01 6.331899892753135362e+01 4.895813981403083659e+01
9.600000000000000000e+04 1.642958021572960892e+00 1.523879869476972626e+00 1.484431533405761616e+00 1.440398379385392946e+00 4.566134577834005626e+01 2.241624598747265296e+01 1.291449835968454884e+01 1.013660487809088373e+01 9.414886482446789273e+01 6.964170559669504712e+01 5.896282365252000091e+01 4.341449222767648308e+01
9.700000000000000000e+04 1.647454202301948722e+00 1.522738312784308379e+00 1.470837363212020854e+00 1.442374582800087568e+00 4.396381315739001394e+01 2.188183933047793062e+01 1.247522928839901191e+01 1.000880420348353539e+01 1.175982245747260748e+02 6.807790423314855843e+01 5.903537421618162995e+01 4.462409348609615733e+01
9.800000000000000000e+04 1.640528936157250595e+00 1.522160935776032620e+00 1.469745831218210563e+00 1.447606819909982745e+00 4.255233742083500204e+01 2.260197188850949246e+01 1.226972754041175406e+01 1.016241414638767182e+01 1.147940426950129620e+02 7.163914903527367528e+01 5.654004308931955336e+01 4.472895022790915220e+01
9.900000000000000000e+04 1.648333657836543065e+00 1.515798324722187784e+00 1.480310156988037251e+00 1.441565350021526415e+00 4.519069990655290070e+01 2.228053451607577529e+01 1.218383897086572532e+01 1.004499123447083520e+01 1.086317418375829931e+02 6.882313976999280669e+01 6.493998247457152218e+01 4.038895103728572167e+01
1.000000000000000000e+05 1.645762728240951489e+00 1.517902481651579150e+00 1.463110477991822922e+00 1.447682631804948050e+00 4.621059780486847046e+01 2.284037606463995473e+01 1.267060269222689861e+01 1.005228667593640424e+01 9.317405663812675698e+01 7.204805758526393333e+01 6.029094922900983278e+01 4.670923347809073078e+01
1.020000000000000000e+05 1.659488755452296349e+00 1.520197926865534566e+00 1.487565162385852124e+00 1.449664918914913780e+00 4.490396038452042404e+01 2.163519285758950517e+01 1.264959179435396308e+01 1.007520522349737568e+01 1.247688683685180422e+02 6.745912130799095507e+01 5.752786815512816787e+01 4.418399863477434053e+01
1.040000000000000000e+05 1.658265177147540070e+00 1.522495306453697461e+00 1.471091977752656543e+00 1.449145736135566853e+00 4.415337578808220798e+01 2.341488281675469096e+01 1.280010606914225946e+01 1.005058881658862013e+01 1.032341971454761307e+02 7.184541611024125984e+01 5.718810649690035319e+01 4.540655651477352706e+01
1.060000000000000000e+05 1.654543099079118118e+00 1.524678910445211866e+00 1.485082332662950311e+00 1.449272096562715273e+00 4.545616045468194955e+01 2.313993531049460373e+01 1.301805357330271207e+01 1.029191799385161588e+01 1.074148381001785140e+02 7.506949934450986461e+01 6.191930349469706840e+01 4.366221983995191636e+01
1.080000000000000000e+05 1.677798794039683683e+00 1.518530197374362789e+00 1.480223442368994835e+00 1.453126878726318738e+00 4.583285196270607287e+01 2.370641151500337784e+01 1.237640863584370265e+01 1.020234902917698605e+01 1.017587989374149515e+02 7.450123425177072534e+01 5.868142572604843821e+01 4.422543770416720577e+01
1.100000000000000000e+05 1.657708381489503724e+00 1.516185151610954351e+00 1.475914295053220915e+00 1.448868617897643762e+00 4.674257897329857769e+01 2.294649428364084898e+01 1.303204821759391585e+01 1.035935628596512359e+01 1.212716756213626041e+02 9.208585942660876356e+01 6.098868494408562668e+01 4.667319550649175142e+01
1.120000000000000000e+05 1.660582052960570154e+00 1.524854634871917636e+00 1.480537051590020692e+00 1.449869477704058607e+00 4.604263350356877993e+01 2.319448625163111188e+01 1.294592963443965594e+01 1.041678554312126970e+01 1.102664795900159618e+02 7.433293085841705761e+01 6.312600221170273329e+01 4.653773706940521748e+01
1.140000000000000000e+05 1.659153082157137415e+00 1.521777281903120116e+00 1.488429229365452189e+00 1.449615196075256796e+00 4.641737370544490915e+01 2.373284794625254079e+01 1.322614690086773592e+01 1.011061849248259037e+01 1.379595835545025579e+02 7.526545432510613409e+01 6.525020860171660786e+01 4.817646640054778118e+01
1.160000000000000000e+05 1.666726175368752561e+00 1.516736647270254590e+00 1.475722601361547204e+00 1.448549833599191095e+00 4.764605840469113218e+01 2.512481409603909910e+01 1.351556649778229335e+01 1.017812225137765836e+01 1.142475085284831238e+02 7.499103405946105738e+01 6.993176048882314433e+01 4.768051900268905996e+01
1.180000000000000000e+05 1.676168676341309949e+00 1.511838628399370110e+00 1.483556940562113180e+00 1.461356751680807253e+00 5.050964169178879359e+01 2.490141521961410120e+01 1.333386853679006734e+01 1.072692397053688218e+01 1.298604816839807086e+02 7.836030070556537908e+01 6.555957471767560207e+01 4.840076997184066698e+01
1.200000000000000000e+05 1.676660400437358422e+00 1.520576930462654852e+00 1.486470293229896100e+00 1.453961537525292558e+00 4.916724916622943908e+01 2.319222206388397467e+01 1.342501730992436215e+01 1.053849824036062977e+01 1.568999720489281913e+02 7.482326160748188215e+01 6.451506074663890900e+01 4.877838547305973549e+01
1.220000000000000000e+05 1.676649182361124701e+00 1.533141228538862588e+00 1.489023710795292388e+00 1.450575460487586010e+00 4.693836824572278488e+01 2.510647914323926244e+01 1.338268783446657118e+01 1.030327325271929517e+01 1.283642347475041845e+02 7.417129966383360795e+01 7.020036225399147156e+01 5.108438019681454989e+01
1.240000000000000000e+05 1.686737080807032996e+00 1.527154949414148088e+00 1.487795225589243708e+00 1.454225832554304931e+00 5.323858665729953543e+01 2.503575981301431952e+01 1.417600479153229642e+01 1.054933405571664551e+01 1.399826727684174728e+02 8.496522052134719161e+01 6.771913028615139751e+01 5.267493969029769829e+01
1.260000000000000000e+05 1.681621812077267464e+00 1.525347095487381566e+00 1.492467729803288679e+00 1.451178079662752474e+00 4.487859658517474060e+01 2.503827652109510638e+01 1.388186548005218768e+01 1.018113195063801335e+01 1.472894711022890419e+02 8.473917457673576337e+01 7.377313884191443094e+01 5.306525347565815309e+01
1.280000000000000000e+05 1.679009562180371784e+00 1.539154331558073796e+00 1.489079316816758647e+00 1.452322885970431576e+00 5.386870438503812863e+01 2.478141082498115821e+01 1.428343958433888261e+01 1.042225829845253671e+01 1.587114086673566931e+02 9.224771809633621444e+01 7.275593207771295567e+01 4.870913995745035407e+01
1.300000000000000000e+05 1.685060248904116431e+00 1.531569659251042825e+00 1.475055076376757146e+00 1.457873324696626449e+00 5.364012637699780583e+01 2.617514424152179231e+01 1.435075238262795594e+01 1.060623633057549320e+01 1.655797434630495104e+02 8.277925990034043480e+01 6.951692493199124101e+01 4.911840340482652323e+01
1.320000000000000000e+05 1.696041795439634070e+00 1.519534706211074893e+00 1.489566174319939762e+00 1.455853704783721225e+00 5.096220046033734263e+01 2.463326035306787531e+01 1.337952535633751872e+01 1.062788148842904867e+01 1.595445069008580390e+02 9.611562023104490038e+01 6.671813274395701399e+01 5.250164614907024685e+01
1.340000000000000000e+05 1.686564115677643416e+00 1.528660261339174209e+00 1.484127343500598384e+00 1.457118648463634036e+00 5.201836073297121033e+01 2.705923629489218030e+01 1.333831061060252843e+01 1.062397721372507142e+01 1.221883266094367002e+02 9.291212500653386996e+01 7.044523509308555731e+01 4.981278525607846319e+01
1.360000000000000000e+05 1.689699516495229759e+00 1.525357286071393759e+00 1.493699993980302398e+00 1.460013669900553257e+00 4.951563732010278329e+01 2.511259299542306067e+01 1.391112095947359606e+01 1.085818481879030806e+01 1.569508728068043695e+02 9.483022905104107281e+01 7.469719781108908307e+01 5.340587732018305900e+01
1.380000000000000000e+05 1.693836465783650436e+00 1.536231436181671572e+00 1.475121724707154858e+00 1.462248484525386250e+00 5.545650143849692171e+01 2.598893343204563777e+01 1.352110481895141447e+01 1.093731698899877713e+01 1.629756808604367393e+02 8.527581162064683440e+01 7.139976983178486591e+01 5.310404387435854545e+01
1.400000000000000000e+05 1.698702621806001956e+00 1.529233430657018333e+00 1.488855756782759165e+00 1.460741897556409707e+00 5.451906445185795747e+01 2.620427394796029219e+01 1.479017546458524635e+01 1.066061662626309747e+01 1.913572205667960588e+02 9.608305020270388752e+01 7.122535898317184433e+01 5.710632865577525763e+01
1.420000000000000000e+05 1.706414643399148279e+00 1.539065767140867402e+00 1.481448242928974590e+00 1.457930298672601932e+00 5.193424183707961816e+01 2.610745561218623578e+01 1.382254916068405848e+01 1.062309445646131856e+01 1.287118540478824684e+02 9.271547098389139308e+01 7.603223207235308223e+01 5.768799378584492388e+01
1.440000000000000000e+05 1.683662789689223782e+00 1.531760353108512440e+00 1.485601528698990759e+00 1.454126868271304884e+00 5.870585216655780414e+01 2.732584876203881663e+01 1.450756095525184186e+01 1.083055469044423447e+01 1.512752840161102199e+02 1.009614001588797407e+02 7.639797255949906685e+01 5.030433143237689109e+01
1.460000000000000000e+05 1.717650659265591573e+00 1.525514044523842205e+00 1.488148168505857294e+00 1.462768751873871675e+00 5.592029150849558761e+01 2.565589066852547973e+01 1.397072838854104226e+01 1.082208361127535667e+01 1.692281776530108743e+02 9.376586014041113515e+01 8.071083859576937414e+01 5.428337259726934150e+01
1.480000000000000000e+05 1.708848199766385134e+00 1.526117645388604060e+00 1.477421727087114389e+00 1.461395942247773139e+00 5.712605079037190592e+01 2.666033867447867323e+01 1.531338494790566607e+01 1.075353435200931429e+01 1.737644789286554214e+02 9.955254871794446103e+01 7.795556755937647608e+01 5.584806435229982924e+01
1.500000000000000000e+05 1.704175546799412855e+00 1.543041051976458133e+00 1.489545732689630864e+00 1.461592204502162762e+00 5.753966334279736827e+01 2.548375809341869669e+01 1.443472933744377507e+01 1.078388689570943804e+01 1.572407144332841540e+02 9.930468708538884925e+01 7.339091705010535804e+01 5.673453105052480794e+01
1.520000000000000000e+05 1.696584981893688227e+00 1.540611002592486400e+00 1.490636930031861818e+00 1.460439029741060546e+00 5.578185714900611458e+01 2.807445595740047040e+01 1.493221624299699712e+01 1.078211305092396977e+01 1.503696409684177979e+02 9.921080607192193668e+01 8.814561542800569782e+01 5.564872929444332783e+01
1.540000000000000000e+05 1.702803220357417047e+00 1.538941315339895644e+00 1.490989644355132704e+00 1.465442925701066157e+00 5.978432015068023020e+01 2.801511486735374845e+01 1.458581449656286111e+01 1.082276565595590867e+01 1.709020070535226239e+02 9.089307305892836553e+01 7.358393596967457029e+01 5.353827215512283288e+01
1.560000000000000000e+05 1.709174382365709288e+00 1.526263823970537281e+00 1.493389550950509292e+00 1.459595561517012863e+00 5.853193012273768403e+01 2.679895758470482292e+01 1.385032556252727431e+01 1.078806574072923929e+01 1.470854950070569487e+02 1.045638307867548349e+02 7.778891651870860358e+01 5.759393636597766175e+01
1.580000000000000000e+05 1.712657617583863701e+00 1.543159873432034646e+00 1.485201866400577497e+00 1.456774006154536671e+00 5.620876570476622192e+01 2.801815493519764644e+01 1.542169699206620592e+01 1.094032581506064261e+01 1.869782889555803536e+02 1.067470085088510814e+02 8.014650392509506105e+01 6.016786230320921192e+01
1.600000000000000000e+05 1.712657491789529418e+00 1.547327747638581608e+00 1.491964002769986308e+00 1.473325802669644968e+00 5.978349851943109172e+01 2.850927413152461298e+01 1.505215115083778699e+01 1.088117778679039205e+01 2.029519520162328661e+02 1.077889813546172917e+02 8.391695598096045217e+01 5.329108795263688592e+01
1.620000000000000000e+05 1.723319480579071250e+00 1.549532304392821080e+00 1.489152828034938203e+00 1.463156163397327791e+00 5.613576145454933197e+01 2.677545384296764652e+01 1.566516101009124995e+01 1.063079044699041020e+01 1.984581986031778911e+02 1.155653397433664367e+02 8.788457647117351712e+01 5.454529953387945085e+01
1.640000000000000000e+05 1.715444480664320093e+00 1.531018838051545039e+00 1.488108591086249044e+00 1.468130180549709785e+00 5.844406337099055548e+01 2.843727971812838362e+01 1.504146751062915754e+01 1.108807735738190203e+01 1.859727741168328237e+02 1.158923180919395719e+02 8.309396659214894498e+01 5.692646239979412570e+01
1.660000000000000000e+05 1.724828353136900416e+00 1.539355590212523994e+00 1.494706247452283865e+00 1.461519525058220914e+00 6.141772995685740710e+01 2.851271626430771988e+01 1.554348246297272240e+01 1.096144808418274508e+01 2.326824763699619325e+02 1.121297528908765599e+02 8.234588176084744759e+01 5.452570579652022786e+01
1.680000000000000000e+05 1.712390782601233452e+00 1.544961229592179741e+00 1.496538883509109130e+00 1.474072211473163474e+00 5.558178807658713083e+01 2.681896018994590492e+01 1.521258999911226795e+01 1.099506629325078677e+01 1.739172259503163787e+02 1.048603202519049375e+02 8.936497585582971226e+01 5.351878947405630527e+01
1.700000000000000000e+05 1.729068715459816108e+00 1.556139923427857896e+00 1.495647662324367744e+00 1.468137783029730858e+00 6.064036480641641447e+01 2.777432241268642343e+01 1.437037000825905508e+01 1.115374786976261490e+01 1.959398253451254845e+02 1.029000552436504279e+02 7.996355640953429145e+01 6.020473685118859919e+01
1.720000000000000000e+05 1.724946862130180447e+00 1.540443458417325218e+00 1.490162918390622426e+00 1.476728192529338290e+00 5.674968669497054918e+01 2.737465502640848669e+01 1.505791007570811857e+01 1.131717585849669661e+01 1.575695526352599813e+02 1.040850617779379519e+02 9.209812260505259474e+01 5.875198650387132915e+01
1.740000000000000000e+05 1.747904310419144069e+00 1.555534570655308979e+00 1.494773551487049046e+00 1.459929876259476123e+00 5.930360064880467519e+01 2.916526968732964775e+01 1.444176783525799124e+01 1.103834972365062939e+01 1.800278317915875164e+02 1.205688645810449486e+02 9.833894262492178484e+01 6.391661778503645053e+01
1.760000000000000000e+05 1.722903991423141878e+00 1.546424972180300728e+00 1.490551945794806210e+00 1.464773728191541391e+00 5.903723958070274591e+01 2.870265466916524844e+01 1.426139799117732387e+01 1.103378796940544859e+01 2.426809284672619071e+02 1.160461135243444915e+02 8.988096618965514040e+01 6.661052272275267683e+01
1.780000000000000000e+05 1.736030059848568730e+00 1.549824721942588024e+00 1.491426254813941643e+00 1.464878221286461724e+00 6.236441341496024648e+01 3.006573129151653845e+01 1.456836844517498619e+01 1.107435486867773378e+01 2.234243457403849220e+02 1.214654775230924599e+02 8.527248796461478264e+01 6.444184713050881896e+01
1.800000000000000000e+05 1.733204047402769010e+00 1.552282464904726433e+00 1.489638054748449569e+00 1.463148987001394286e+00 5.904757700353415117e+01 2.915970814278158585e+01 1.524844395117837337e+01 1.117586072549979370e+01 2.431463447916844416e+02 1.224041358764732905e+02 9.451740980112056434e+01 6.343623205242592888e+01
1.820000000000000000e+05 1.737185314051882257e+00 1.550331597181617393e+00 1.489779657599591856e+00 1.464211378618108572e+00 6.297351547793537208e+01 2.758573487910927469e+01 1.446266515423794985e+01 1.157023264897319947e+01 2.464747646848117313e+02 1.426211990756358148e+02 9.223174497305964792e+01 5.850235871050811909e+01
1.840000000000000000e+05 1.725134011325708538e+00 1.550875474814207511e+00 1.486725503537219994e+00 1.476773134792355835e+00 6.011709093593727715e+01 3.135387039857543101e+01 1.505771828772772736e+01 1.167308808017223321e+01 2.312052164297190870e+02 1.294045006280389885e+02 9.315025331734867109e+01 5.756033078344822940e+01
1.860000000000000000e+05 1.737533981735467137e+00 1.546035212856559982e+00 1.492984729746214878e+00 1.465645099981423227e+00 5.963001434626691122e+01 2.880303361432817866e+01 1.419295435252417903e+01 1.081858888818927866e+01 2.372599911607997001e+02 1.182548811482465396e+02 8.922569591975693015e+01 6.321668892932443384e+01
1.880000000000000000e+05 1.753340758451658488e+00 1.553131631128624734e+00 1.500945241886085135e+00 1.470332483631052733e+00 6.228630826073926841e+01 3.147918448857546991e+01 1.477942863178969013e+01 1.138912976400053267e+01 2.655505723881780114e+02 1.343148445424293698e+02 9.267907894828969972e+01 5.610544970269431531e+01
1.900000000000000000e+05 1.736756781302370101e+00 1.553470114571710026e+00 1.495439248069834637e+00 1.473578089258979817e+00 6.591948474059554997e+01 2.968968281241266638e+01 1.548215927934483638e+01 1.172201474393297715e+01 1.732039955516316070e+02 1.329550643388139406e+02 9.543145463997328193e+01 5.969452266684591990e+01
1.920000000000000000e+05 1.745955177349490572e+00 1.554546389805033124e+00 1.498378257347029230e+00 1.466565819045146712e+00 6.134737201299931542e+01 3.126700780575675864e+01 1.496460383514336989e+01 1.154838514943721961e+01 2.070075775287485271e+02 1.505972973735251230e+02 1.022831514715617089e+02 5.863029195766870316e+01
1.940000000000000000e+05 1.749910319992010299e+00 1.546914693793722151e+00 1.484667198005238387e+00 1.477077993021600921e+00 6.680864231785140817e+01 2.936916357603127992e+01 1.485321742853651550e+01 1.178867052287388617e+01 2.357411579895480713e+02 1.325455055599001071e+02 9.240424766379778987e+01 6.010333937421487605e+01
1.960000000000000000e+05 1.745873886794337526e+00 1.556652508585621764e+00 1.496078623192209855e+00 1.471281521799762571e+00 6.080087841955437256e+01 2.924897035475835949e+01 1.494351580116738276e+01 1.190649134111764340e+01 2.178459116663489112e+02 1.197676665046578535e+02 9.349802370128146833e+01 6.015612296292323435e+01
1.980000000000000000e+05 1.751623956209107380e+00 1.559625363987976909e+00 1.493353916903580769e+00 1.469591161288849479e+00 6.782703493458303967e+01 3.049743510779931199e+01 1.690061549633085392e+01 1.163960312307160905e+01 2.010764239649095089e+02 1.484746487444709260e+02 9.036294357867812721e+01 7.085666606902206865e+01
2.000000000000000000e+05 1.756161106700734109e+00 1.547373864280060296e+00 1.495750753268446420e+00 1.473971437519834060e+00 6.321346047103613586e+01 3.197099609212785865e+01 1.535143444378788047e+01 1.149001424600283983e+01 2.624042415634369263e+02 1.231858192728893329e+02 9.727689991879655906e+01 6.135876933940726019e+01
2.020000000000000000e+05 1.750872265711478803e+00 1.550000393019534073e+00 1.500248433022571826e+00 1.471405945633852408e+00 6.945626264918043091e+01 3.078335248006557734e+01 1.524541419947803433e+01 1.134355521989784954e+01 2.553801780202726661e+02 1.319410664190161810e+02 9.996995669681552954e+01 6.572028532391536260e+01
2.040000000000000000e+05 1.767326503053375575e+00 1.555350022889835149e+00 1.490907239481837010e+00 1.473216518042281376e+00 6.506881435717065187e+01 3.260974236753499156e+01 1.537852788526587311e+01 1.158921579101805577e+01 2.368304408173374327e+02 1.340045401329954871e+02 1.168593503963539604e+02 6.845658996803770435e+01
2.060000000000000000e+05 1.761762386686349213e+00 1.551325663531993637e+00 1.502850270820899947e+00 1.476540183221222602e+00 6.771864457403810889e+01 3.311944281100092269e+01 1.565424677170198819e+01 1.129129378282153873e+01 2.395155758525453109e+02 1.305048985972509286e+02 9.882854274897037783e+01 6.165214790774657416e+01
2.080000000000000000e+05 1.756012402439762310e+00 1.561548791022371763e+00 1.497901943231624289e+00 1.465189879377209126e+00 6.616867771008884347e+01 3.233434473857148106e+01 1.538044258408381459e+01 1.196978622615414345e+01 2.199138471064751172e+02 1.357567106244107720e+02 1.033091796551809978e+02 5.863145460865791847e+01
2.100000000000000000e+05 1.767557241178040028e+00 1.551511824995874811e+00 1.489220313458298195e+00 1.474333941918812174e+00 6.833174269076555163e+01 3.147599937248025270e+01 1.568860995692940108e+01 1.203479206896134102e+01 2.057804694713095159e+02 1.294912377418888809e+02 1.095854201209241126e+02 6.609364110474449205e+01
2.120000000000000000e+05 1.764568428912878018e+00 1.557074363447566778e+00 1.505042888845592230e+00 1.473062988752987579e+00 6.305583075404547344e+01 3.321310686101416110e+01 1.505719206999310700e+01 1.175179183034387975e+01 2.322975324626990528e+02 1.313637060811543051e+02 1.064292330408130738e+02 6.875766456659590631e+01
2.140000000000000000e+05 1.764454048028795796e+00 1.563088536032245957e+00 1.508214533311904137e+00 1.481421829700584114e+00 6.879893153204199052e+01 3.143759691811745682e+01 1.491148927572685423e+01 1.222795783391039315e+01 2.632733066281288075e+02 1.433012123432939120e+02 9.449938561788954416e+01 6.853337871331693520e+01
2.160000000000000000e+05 1.766037802698988246e+00 1.546932007648613050e+00 1.503278089745420099e+00 1.477194042354968984e+00 6.560852489800450371e+01 3.244996751741491892e+01 1.570042419586987670e+01 1.221980525932883843e+01 2.843285664507498041e+02 1.392308193879943019e+02 1.038489477007136941e+02 7.006966131814523635e+01
2.180000000000000000e+05 1.760979048292223181e+00 1.551769206282231917e+00 1.496931089526570835e+00 1.481622958567424542e+00 7.220130047024714770e+01 3.268839905743011087e+01 1.582763675257604596e+01 1.177391055827607147e+01 2.646694645271651893e+02 1.604346526678810676e+02 1.042452622114958132e+02 6.212261794885912281e+01
2.200000000000000000e+05 1.766181058805698978e+00 1.561929327492568076e+00 1.503341061825474778e+00 1.471243540928407478e+00 6.603621148591965095e+01 3.449959953552045988e+01 1.542852117350578922e+01 1.225356358853073324e+01 3.556272078424861434e+02 1.200195024928368639e+02 1.052532949043802262e+02 7.171687787459853780e+01
2.220000000000000000e+05 1.778151220385576492e+00 1.561287278141748391e+00 1.502172989924794200e+00 1.479618772502727220e+00 7.257349733337997577e+01 3.220630480143763918e+01 1.502175667379056279e+01 1.148291937394494866e+01 3.118465610188251276e+02 1.416571667438526561e+02 1.084750359720102040e+02 6.338504770153891599e+01
2.240000000000000000e+05 1.800947731965570897e+00 1.552013596244021798e+00 1.503601518566611617e+00 1.469303283207823441e+00 6.589072993431523173e+01 3.481710901399029012e+01 1.634135493410315476e+01 1.155822658179823037e+01 2.369377739630468511e+02 1.633340567736980233e+02 1.117977768065644568e+02 6.687820629803172778e+01
2.260000000000000000e+05 1.778626356966372501e+00 1.573479646725859382e+00 1.503122879383940402e+00 1.484949780154547927e+00 7.189561989121855845e+01 3.151677506997503997e+01 1.593824349074402846e+01 1.201957327331193603e+01 2.340202708002697420e+02 1.420502070739046587e+02 9.825238525750921781e+01 7.228218462975705449e+01
2.280000000000000000e+05 1.781885731864431222e+00 1.558506505951521515e+00 1.501117116023672038e+00 1.481863839130226790e+00 6.653260657759186358e+01 3.486334794026656425e+01 1.568834230079127146e+01 1.237519463333116754e+01 2.800833568471080071e+02 1.388511794164300568e+02 1.120622169464173794e+02 6.931632274954725403e+01
2.300000000000000000e+05 1.790858978205012608e+00 1.572111975787112481e+00 1.501084379679196612e+00 1.474799530743249765e+00 7.377368551906837979e+01 3.146789385798492589e+01 1.625791899847259359e+01 1.148097156199536073e+01 3.019582186997362214e+02 1.668169995941926516e+02 1.072523613103443978e+02 6.513799849357580740e+01
2.320000000000000000e+05 1.796990550661201169e+00 1.568148314791172782e+00 1.504873503332451179e+00 1.478706625173261902e+00 7.826542164406606616e+01 3.393304027415116053e+01 1.625278093930651124e+01 1.171556648047676141e+01 2.614005117985910829e+02 1.325710620786651930e+02 1.117798320499474585e+02 7.299578591996007049e+01
2.340000000000000000e+05 1.786852329140144802e+00 1.559801498974375589e+00 1.501600766501101525e+00 1.475084767032793343e+00 7.547620583462176569e+01 3.157307624105225585e+01 1.569466484909886539e+01 1.198313488861998799e+01 2.583334653170214210e+02 1.584383472666198998e+02 1.184651228558190326e+02 6.920705276574692277e+01
2.360000000000000000e+05 1.789305126363664344e+00 1.565765354253064290e+00 1.499320138210046283e+00 1.472333655654745943e+00 7.428635837209193937e+01 3.308945486597816910e+01 1.539490858618891522e+01 1.231893890518816548e+01 2.783411509765719529e+02 1.576921416133068590e+02 1.020014435479265842e+02 7.522091340033111351e+01
2.380000000000000000e+05 1.804712968029273723e+00 1.567609167529607550e+00 1.500651492097506923e+00 1.476974719924379675e+00 7.746192760597259053e+01 3.632785853763922290e+01 1.516061218168915659e+01 1.209650962793207007e+01 3.306855701772552720e+02 1.756866948939821782e+02 1.071823726706431472e+02 6.531116144552906633e+01
2.400000000000000000e+05 1.812605825337140875e+00 1.582327650234687910e+00 1.505107595455181357e+00 1.479515142632897184e+00 6.702373142373662063e+01 3.377072260118054459e+01 1.639353816979291167e+01 1.243698099400225843e+01 3.392210284912256384e+02 1.580565395944422562e+02 1.197164082457130974e+02 6.898778561449809388e+01
2.420000000000000000e+05 1.812186304509397106e+00 1.556960921918706164e+00 1.503025165139373787e+00 1.484003248055279611e+00 7.156499265656239572e+01 3.571565973005287731e+01 1.526365402745572908e+01 1.186667171615646410e+01 2.452774000931549381e+02 1.356604775107418277e+02 1.161158312718630015e+02 6.839240906741716230e+01
2.440000000000000000e+05 1.817392866374666793e+00 1.573509953420140217e+00 1.504000505362979689e+00 1.487368591865736889e+00 7.083199379799816597e+01 3.819023985987439573e+01 1.637319450688815792e+01 1.221897668856200880e+01 2.938225672373062025e+02 1.596498308697975403e+02 1.074504871278772100e+02 6.675266444911905239e+01
2.460000000000000000e+05 1.802555005343417394e+00 1.568598560943681886e+00 1.499186330687732216e+00 1.473004738465152341e+00 7.724561330832015926e+01 3.475569615862611528e+01 1.613020599333294669e+01 1.286752127928397194e+01 3.224110163624212078e+02 1.660273257261214326e+02 1.171055462076493114e+02 7.368409867018753800e+01
2.480000000000000000e+05 1.811054331008620455e+00 1.566508700430448320e+00 1.499845112878273046e+00 1.486640373448747443e+00 7.083161338208692825e+01 3.248239374769185872e+01 1.606912709437962761e+01 1.206491348045479128e+01 2.923834953076340639e+02 1.508564117393944457e+02 1.224354472226217752e+02 6.803404815554014817e+01
2.500000000000000000e+05 1.794918500845023246e+00 1.559222149976387195e+00 1.507065192954126776e+00 1.485618990967759512e+00 7.929929999748505054e+01 3.494271066188097308e+01 1.641630258386731001e+01 1.227820892116301543e+01 2.599926739243596785e+02 1.441892943075816333e+02 1.173110616882018746e+02 6.845861270261029574e+01
2.520000000000000000e+05 1.805943509814208259e+00 1.569789310242935665e+00 1.501898396468657193e+00 1.493206851635773047e+00 8.161494200063089011e+01 3.663292107392953056e+01 1.740539673383350916e+01 1.159080004136251318e+01 2.149924363085141579e+02 1.577526937697083156e+02 1.158342786286845438e+02 7.450688438063492924e+01
2.540000000000000000e+05 1.825505431328270145e+00 1.563191926970521894e+00 1.508553152351372661e+00 1.474361803761363499e+00 7.921108850977263671e+01 3.518587117295187738e+01 1.738679744725798315e+01 1.172643795052043636e+01 2.833665495743061342e+02 1.639272479762079229e+02 1.174427466488659775e+02 8.108239461309723595e+01
2.560000000000000000e+05 1.818874391738980023e+00 1.593305047431976096e+00 1.506109942262680468e+00 1.477601781053621277e+00 7.419965217391616363e+01 3.665439996397707034e+01 1.537853739852265633e+01 1.265715970680564517e+01 2.710471794254788165e+02 1.541713682720138934e+02 1.323122257836044469e+02 7.812745547544942326e+01
2.580000000000000000e+05 1.811262468445983043e+00 1.567233613011599358e+00 1.504370972658133354e+00 1.484400034153162462e+00 7.440485750771730977e+01 3.736529914249193496e+01 1.751701602734948082e+01 1.216122654471136677e+01 2.067221269179864578e+02 1.383965629675543028e+02 1.109341422388836520e+02 7.634460249071111093e+01
2.600000000000000000e+05 1.817781657677211893e+00 1.571595090711685572e+00 1.506639749055859179e+00 1.487066417714358213e+00 8.022471519235475057e+01 3.391833335706242281e+01 1.706972019412125974e+01 1.185909083060363933e+01 3.655641749157166487e+02 1.530899167468976714e+02 1.242222479520107754e+02 7.720095494823135596e+01
2.620000000000000000e+05 1.823009536622131943e+00 1.573156776020776526e+00 1.494380626936890888e+00 1.485015247499732904e+00 8.132747141384598422e+01 3.389156196416772815e+01 1.682196079552044665e+01 1.198477542414164709e+01 2.659749954394018232e+02 1.696641770741915991e+02 1.106128686934926293e+02 7.232705683055010581e+01
2.640000000000000000e+05 1.832791151790930773e+00 1.574287991740635384e+00 1.504892363069875616e+00 1.471281013448235031e+00 7.995159326314116299e+01 3.583159740959628436e+01 1.666796462672436263e+01 1.229438888920872230e+01 3.275441773484699297e+02 1.635376233976903109e+02 1.378407366648351626e+02 7.477877567995577124e+01
2.660000000000000000e+05 1.827677737379016065e+00 1.571619457907533102e+00 1.506095174718305563e+00 1.481969139149350578e+00 8.328587238310328189e+01 3.612777735482517016e+01 1.522310353370770031e+01 1.236668451079030184e+01 2.907070378507293071e+02 1.681958655017299407e+02 1.303231665472643783e+02 7.542508695787448403e+01
2.680000000000000000e+05 1.805275095521721607e+00 1.576032613514985581e+00 1.498474108690746487e+00 1.477240741521584244e+00 7.715295272260223669e+01 3.942504114455918085e+01 1.584896593233808382e+01 1.215128976099644120e+01 3.224762702412746194e+02 1.852787789241251062e+02 1.379961751314544074e+02 7.862736990439039175e+01
2.700000000000000000e+05 1.818469556339402660e+00 1.581152082386719782e+00 1.506126584193416829e+00 1.475094653249070076e+00 8.898134947415894658e+01 3.499055379236168761e+01 1.630398781871339864e+01 1.233885243739487159e+01 3.201676363846034405e+02 1.930151039222535871e+02 1.318813175537605389e+02 8.002091153462272644e+01
2.720000000000000000e+05 1.852782617770839524e+00 1.577786194200169856e+00 1.496111148200741869e+00 1.476834248434311103e+00 8.743070263772588646e+01 3.679136119670887695e+01 1.720296313622949214e+01 1.229748456744531993e+01 3.101753511726579404e+02 1.641463254834605721e+02 1.147726667232498414e+02 7.577733038974477608e+01
2.740000000000000000e+05 1.818270191475063857e+00 1.582178770707671323e+00 1.500896203201114831e+00 1.492100696587478570e+00 7.766398989284475363e+01 3.505640399103692317e+01 1.673899509587554491e+01 1.202153521126340863e+01 3.584072450570205319e+02 2.017102983162774024e+02 1.314270670449132012e+02 7.118703617037218123e+01
2.760000000000000000e+05 1.827187724439440331e+00 1.575801676028301568e+00 1.513884916317027818e+00 1.487987175255016670e+00 8.433389241269813397e+01 3.886282483526305498e+01 1.758668244821847537e+01 1.229347952737641769e+01 2.987353523336394687e+02 1.592870490029245616e+02 1.406463057690816925e+02 7.483453625112409213e+01
2.780000000000000000e+05 1.822005637371895137e+00 1.579739722682046432e+00 1.504460949161304795e+00 1.483246501277345475e+00 8.669131403493642551e+01 3.817044211776729412e+01 1.719747369807763704e+01 1.228951793077941623e+01 nan 1.704845820110795671e+02 1.126638603888479793e+02 6.888776516948067297e+01
2.800000000000000000e+05 1.825494419418226544e+00 1.577646314264420147e+00 1.512834503579700174e+00 1.482232239618245684e+00 6.677856073606861287e+01 3.852446511337511481e+01 1.568522535077870295e+01 1.253478541279381986e+01 3.227738946831861995e+02 1.644591288792773867e+02 1.261970536959049696e+02 8.164964795954857379e+01
2.820000000000000000e+05 1.835102233215974987e+00 1.596283653948167736e+00 1.515364396075080666e+00 1.471778067659673672e+00 8.517945113621165376e+01 3.704125409333071417e+01 1.704302715324931938e+01 1.304738718630208361e+01 4.298170744819596507e+02 1.845966184442696090e+02 1.151380030676524484e+02 7.814004382482501398e+01
2.840000000000000000e+05 1.845375822467267612e+00 1.590377709781394255e+00 1.500880398458237286e+00 1.483660612687953684e+00 8.303489039084919909e+01 3.785548680218125384e+01 1.692449354806465323e+01 1.230726947197229926e+01 3.467898511658014513e+02 1.774474355450005874e+02 1.148666083668871352e+02 8.290076246954667738e+01
2.860000000000000000e+05 1.829583368271227695e+00 1.585884443426336166e+00 1.515942808492465099e+00 1.490547884781386445e+00 8.895982959312775051e+01 3.676269354694878899e+01 1.738365328618511541e+01 1.313555260763324029e+01 3.464744557785921870e+02 1.650104090435869182e+02 1.326085106942929883e+02 7.379345392476902532e+01
2.880000000000000000e+05 1.829892678914412318e+00 1.581632790548249234e+00 1.511142870814944361e+00 1.499747068195265154e+00 7.387792802797659419e+01 4.025593000076337091e+01 1.718489192222399353e+01 1.267758863197456698e+01 3.851054822903415698e+02 1.696992185458617826e+02 1.392829980698070926e+02 7.861324042166475579e+01
2.900000000000000000e+05 1.857904201777810682e+00 1.578330417221855519e+00 1.509297547936886641e+00 1.490908494108700078e+00 7.782469896549636701e+01 3.890640713578697785e+01 1.669601761256981831e+01 1.256826242355080581e+01 2.923403561943047748e+02 1.671728631256013955e+02 1.270854898827923734e+02 7.513292026803731005e+01
2.920000000000000000e+05 1.849929623088816699e+00 1.589260750402774924e+00 1.512974763647491949e+00 1.489000626278877970e+00 8.426951073896863420e+01 3.617020700306777314e+01 1.888181207703907916e+01 1.257287081529977613e+01 4.025234711116941639e+02 1.938118269358691634e+02 1.547310655735262799e+02 8.032234842853965517e+01
2.940000000000000000e+05 1.850537523169424547e+00 1.578871934254756582e+00 1.518477850102619708e+00 1.481921895573204528e+00 9.069885721479877816e+01 4.058777796029952611e+01 1.565563483132282840e+01 1.274840400510386829e+01 3.881777479937043154e+02 1.768536595010360202e+02 1.275558072650093493e+02 7.453193960233021187e+01
2.960000000000000000e+05 1.852421383919665487e+00 1.602210108579067427e+00 1.503522631917024288e+00 1.489739222800432916e+00 7.248851526481664109e+01 3.450351281572335438e+01 1.710627738452992830e+01 1.269053338301234568e+01 3.960852619174906977e+02 1.594766752484340486e+02 1.365710039104054658e+02 7.312238155827806452e+01
2.980000000000000000e+05 1.855966743765359750e+00 1.585322414613485664e+00 1.504323050393274741e+00 1.493859518424592636e+00 8.249202396781340951e+01 3.931931930278282294e+01 1.726310424089475504e+01 1.288767113500218287e+01 3.032608837163965063e+02 1.699140021932746833e+02 1.322764413668002703e+02 7.364815797158831856e+01
3.000000000000000000e+05 1.863124167066785519e+00 1.592748313036269625e+00 1.500880665842587502e+00 1.485261290739291917e+00 8.111335266844314162e+01 3.603467024276950781e+01 1.877406956806784422e+01 1.276721137732016231e+01 3.815391209596924682e+02 2.012899082995686229e+02 1.399809464043129879e+02 7.794114040939699350e+01
3.020000000000000000e+05 1.873659630567740653e+00 1.593569189052722601e+00 1.504342897333413198e+00 1.496607757977817643e+00 8.505899206100754384e+01 4.001589046391309523e+01 1.726652167976675400e+01 1.234506316246026358e+01 2.194380028688720756e+02 1.763483774656118896e+02 1.404671271371379078e+02 7.369263921129012829e+01
3.040000000000000000e+05 1.863603027230151366e+00 1.582413601490551880e+00 1.517896289996582659e+00 1.484493159931882689e+00 8.299352747735602520e+01 4.089942343042542205e+01 1.742184018237449550e+01 1.284956734168906678e+01 2.965808040008739681e+02 1.912687496626362531e+02 1.447730808085897820e+02 8.061200704962291752e+01
3.060000000000000000e+05 1.856472252335776618e+00 1.595077059513597906e+00 1.512596633714359262e+00 1.488774436434107340e+00 7.954661142645394989e+01 3.952049951631693148e+01 1.720552395810705804e+01 1.244925158961421907e+01 3.690626921729974583e+02 2.301898274928540218e+02 1.341074734796172265e+02 8.308203474367641661e+01
3.080000000000000000e+05 1.861125860686621225e+00 1.595009806010243780e+00 1.516204151730799365e+00 1.489969655655328795e+00 8.306350116074345635e+01 3.867914290490850959e+01 1.644478593113650788e+01 1.354615164672689431e+01 3.549035574211825406e+02 1.929456297204591522e+02 1.474702233993685923e+02 8.392467963384788732e+01
3.100000000000000000e+05 1.863937923754826143e+00 1.607917325538025910e+00 1.518224407696035394e+00 1.482456134017100302e+00 8.159859449549189492e+01 4.122904837214235840e+01 1.796830812506608055e+01 1.228841244293443324e+01 3.466217371662669962e+02 1.866399338441458440e+02 1.369245979407230038e+02 8.132605292240050687e+01
3.120000000000000000e+05 1.850911998321689511e+00 1.589504542264430942e+00 1.512655021674462752e+00 1.495889968347988486e+00 8.741975776667769082e+01 3.793673230428004928e+01 1.658922282090070865e+01 1.264881298961294753e+01 3.323891248190685701e+02 1.990085101423823630e+02 1.372869063356272363e+02 7.130044955671118601e+01
3.140000000000000000e+05 1.867370066391072836e+00 1.595508931550752241e+00 1.517197678552481221e+00 1.484857954457321938e+00 8.876989381554508896e+01 4.552139565147531641e+01 1.785739737960291862e+01 1.283967731824145631e+01 4.364030736589414801e+02 1.729966322058719186e+02 1.311385744500974511e+02 7.508335095833328410e+01
3.160000000000000000e+05 1.881306046871090043e+00 1.586786941807341478e+00 1.517305823407971266e+00 1.494661290173258550e+00 8.069543864965577029e+01 3.637755964875644565e+01 1.790228575745045347e+01 1.325791658069214840e+01 3.056991478225326091e+02 1.776058354166708000e+02 1.256339725476455840e+02 7.156235273058609891e+01
3.180000000000000000e+05 1.891805685309056573e+00 1.588969062464444582e+00 1.516975908706427401e+00 1.489196797871480848e+00 9.249104733492205810e+01 3.706163047913124586e+01 1.656434976829859096e+01 1.317166509086570159e+01 3.840486788529720457e+02 1.551007617350980468e+02 1.401158745278973754e+02 8.656457299676446837e+01
3.200000000000000000e+05 1.892245463252327564e+00 1.588944397523013752e+00 1.517928302310219468e+00 1.481735408973355206e+00 8.492545521754730942e+01 3.642402303152031351e+01 1.641302111063961178e+01 1.248162827697498578e+01 3.673294133316508123e+02 2.127464553239893519e+02 1.161270599041530858e+02 8.764822272933463410e+01
3.220000000000000000e+05 1.870745902535106087e+00 1.592299458930653167e+00 1.520094781921799365e+00 1.488093216615374859e+00 8.079784601196226390e+01 3.918804822826513146e+01 1.783745005376152903e+01 1.285575976611401039e+01 3.763109769040238461e+02 1.730522405158206141e+02 1.243591858787677609e+02 7.621903714712122735e+01
3.240000000000000000e+05 1.862875355506270481e+00 1.603434529236730910e+00 1.525027052386900284e+00 1.489995079716555315e+00 8.794638129141365823e+01 3.859814585926878294e+01 1.661747361226814945e+01 1.291696984640802626e+01 3.509561089132856750e+02 1.860770694736784776e+02 1.777807561120883975e+02 8.246406644424747867e+01
3.260000000000000000e+05 1.895869756972157649e+00 1.595628790841919997e+00 1.516685918015088230e+00 1.493236389189735558e+00 8.730704341861260787e+01 4.183026873785036770e+01 1.712624110014431622e+01 1.286801733471527243e+01 3.533693914989695486e+02 1.946392110127017929e+02 1.462491537124946888e+02 8.359136006893413651e+01
3.280000000000000000e+05 1.883632060657333795e+00 1.603601359211528576e+00 1.516824655598481009e+00 1.489314946995225597e+00 9.604870064866538826e+01 3.924506531991985270e+01 1.782491081994357174e+01 1.258815492842798811e+01 3.327093006102751929e+02 1.764941936238170399e+02 1.682272772496235689e+02 7.777419968603703637e+01
3.300000000000000000e+05 1.894899949381722903e+00 1.585492924008488957e+00 1.527003113579451510e+00 1.488997395760229159e+00 7.710138309346970686e+01 3.769390871090870831e+01 1.752185053463090725e+01 1.246749767901737727e+01 3.761025179156007994e+02 1.944887418660400158e+02 1.485551562757221404e+02 7.694263383231114517e+01
3.320000000000000000e+05 1.884054036018356637e+00 1.594703991850764835e+00 1.516102306658279941e+00 1.490549774424972940e+00 8.568563122839871937e+01 4.370518464942556136e+01 1.679900780797957083e+01 1.318015223374524325e+01 3.834177876844506727e+02 1.791770276390339518e+02 1.309374129591207634e+02 7.570248071294949455e+01
3.340000000000000000e+05 1.909896986870670332e+00 1.602823748344499588e+00 1.515958582293858603e+00 1.492573181403553439e+00 9.501343673192882022e+01 3.963512318407565971e+01 1.715668444861944408e+01 1.284310165524287051e+01 5.823654454734744377e+02 2.042916561992223308e+02 1.359985709836003593e+02 8.294888474894801789e+01
3.360000000000000000e+05 1.892195726507626574e+00 1.599944809717770422e+00 1.519244337438582892e+00 1.494384950551141955e+00 9.018839968185241673e+01 4.141803318092791386e+01 1.617107515706292276e+01 1.326482861986287354e+01 4.029738545186769443e+02 2.301259541411949954e+02 1.362573788379463338e+02 9.143592625552031450e+01
3.380000000000000000e+05 1.882894182327151444e+00 1.606710969255775279e+00 1.521205755779346136e+00 1.490786980608543644e+00 8.381066627607359010e+01 3.762779077672288253e+01 1.662286755073228761e+01 1.263813147970436646e+01 3.060234582641104453e+02 1.704781967802291831e+02 1.511451256418643538e+02 8.410695597774498822e+01
3.400000000000000000e+05 1.880578714985945199e+00 1.607828282474022430e+00 1.522088343241443820e+00 1.490553944078679249e+00 8.028759430129571228e+01 4.346968928616331596e+01 1.911688828462369472e+01 1.229257665635092600e+01 4.192974013025021236e+02 2.425536135089891445e+02 1.259697989197141226e+02 7.907268338428818311e+01
3.420000000000000000e+05 1.903693536789643259e+00 1.609179932472379893e+00 1.513112277387926863e+00 1.495320808233056464e+00 8.550123084729618483e+01 4.113974206055583949e+01 1.767295371016023608e+01 1.309110319157900371e+01 3.805144044077068202e+02 2.331700138885529157e+02 1.479827504619541685e+02 7.389514624023610168e+01
3.440000000000000000e+05 1.874213130217960765e+00 1.610166138742621600e+00 1.521742974479066479e+00 1.489715867038344799e+00 8.519827184869389214e+01 4.411539884384312415e+01 1.819780035687697151e+01 1.243460276410807452e+01 4.246992847092848820e+02 1.702347514522737697e+02 1.391072641073434113e+02 8.605565484318495351e+01
3.460000000000000000e+05 1.878633810595556453e+00 1.617224822351564173e+00 1.530385801619187358e+00 1.494218541062120931e+00 8.986379672950906183e+01 3.692682467090739351e+01 1.768875533533458366e+01 1.302683892887488426e+01 3.858924205274087171e+02 2.278011468163722952e+02 1.492523271816096724e+02 8.265422782973863036e+01
3.480000000000000000e+05 1.902979177206923556e+00 1.604774115075340291e+00 1.521577207085878625e+00 1.488741858604782475e+00 1.014311979619132416e+02 4.777635296921381780e+01 1.872082119403723510e+01 1.310023790593160342e+01 3.674066579905066874e+02 1.888162497785865526e+02 1.380782608281723469e+02 8.340213909915317458e+01
3.500000000000000000e+05 1.905948962595119367e+00 1.605288248269653550e+00 1.529242683550759097e+00 1.488908390910556268e+00 9.263195622919074879e+01 4.142799828078743474e+01 1.667081900206133582e+01 1.224632675861609421e+01 nan 1.732695244631774472e+02 1.342832059302803032e+02 8.281805236470242448e+01
3.520000000000000000e+05 1.874615748060171949e+00 1.614240806974926556e+00 1.529534875672984073e+00 1.494545078825430640e+00 1.036607362759141751e+02 3.881393266528382213e+01 1.706529234704530751e+01 1.264017961667351209e+01 4.786633723506771503e+02 2.581508152125046536e+02 1.521747175524961335e+02 8.511557506608018286e+01
3.540000000000000000e+05 1.905700255480611727e+00 1.595598449193979418e+00 1.517958767802725761e+00 1.490958856373722385e+00 7.917339306150441303e+01 4.047516415805014134e+01 1.783102499899705151e+01 1.306783759491368002e+01 3.934022255144895439e+02 2.060788018311386054e+02 1.643510452841017013e+02 9.095705518704106396e+01
3.560000000000000000e+05 1.900001149205825524e+00 1.598231323353359601e+00 1.520215913637940730e+00 1.488209691234303023e+00 7.709316178225881799e+01 4.202469149414859118e+01 1.818943784115525375e+01 1.244856366813389137e+01 4.094792895876904595e+02 1.913651504804453509e+02 1.622798439259009342e+02 8.014826208847850353e+01
3.580000000000000000e+05 1.893345090463738334e+00 1.604510060133221838e+00 1.521304702703351719e+00 1.501412647753250340e+00 9.639794000966519150e+01 4.506074703427448469e+01 1.801989255869101925e+01 1.270018870713463244e+01 3.948261396502172715e+02 2.311239843009195170e+02 1.647443794632274034e+02 8.938111294242546023e+01
3.600000000000000000e+05 1.871807117261770514e+00 1.608481086053882958e+00 1.528435398180655103e+00 1.493049703546347917e+00 8.542536418480139560e+01 4.150783450213717884e+01 1.657747034015094556e+01 1.343264330347704494e+01 5.287497934919310865e+02 2.279718427457398775e+02 1.617312457385071980e+02 9.251374140826695225e+01
3.620000000000000000e+05 1.884676718377113813e+00 1.610424750803903127e+00 1.524780488723232352e+00 1.495276206077504888e+00 8.306338224134955794e+01 4.322856220702355756e+01 1.846280735665147787e+01 1.281416576006111896e+01 4.899553223494564236e+02 2.182360645279101448e+02 1.828565304158438209e+02 8.196422821150977711e+01
3.640000000000000000e+05 1.903804830120005231e+00 1.616611576747608581e+00 1.526052495420214816e+00 1.498705061623287760e+00 8.905710034214250470e+01 3.889339389076160103e+01 1.820523903492250994e+01 1.302360039703767924e+01 4.150257170173484269e+02 2.545253612639007201e+02 1.728655912779770745e+02 9.417737897660261126e+01
3.660000000000000000e+05 1.921719189569729425e+00 1.602471565450780400e+00 1.524779250437592326e+00 1.496731768795442008e+00 8.742625395822577161e+01 4.293566298928122649e+01 1.732842047014097275e+01 1.255915521592729966e+01 6.920482195440977193e+02 1.897899236503519660e+02 1.440935257980362394e+02 8.632593797594122975e+01
3.680000000000000000e+05 1.918630568829309269e+00 1.622079937634826718e+00 1.519523312896996270e+00 1.497230073132741257e+00 9.104132265283220704e+01 4.165040031597192183e+01 1.698517768620520485e+01 1.283733249998960879e+01 3.387032751235944374e+02 2.156959474579480798e+02 1.537468329909101499e+02 8.203670947753630571e+01
3.700000000000000000e+05 1.904964114887549353e+00 1.610307838378614465e+00 1.529051211024636592e+00 1.489824950466481779e+00 9.335802842969563642e+01 4.577250118733117290e+01 1.694408380428367167e+01 1.293401078297689466e+01 4.712963661066572740e+02 1.934628834909449893e+02 1.388348721844547242e+02 8.353624874556453506e+01
3.720000000000000000e+05 1.905919071702384615e+00 1.612264917254527363e+00 1.511917194310000045e+00 1.491335063406556305e+00 9.969860606771899825e+01 4.237401557124219664e+01 1.860476524120862507e+01 1.312436188814120008e+01 4.142407043809254219e+02 2.129428607747273929e+02 1.623349020515508982e+02 7.861606745985356781e+01
3.740000000000000000e+05 1.918902456453932315e+00 1.616549963667982981e+00 1.523131684975175260e+00 1.490543616692691753e+00 9.685039498979362804e+01 4.472836957521258228e+01 1.709338831496586408e+01 1.274676397790030968e+01 5.957894618712058445e+02 2.374817301010223218e+02 1.630176039134648533e+02 8.963133782148594264e+01
3.760000000000000000e+05 1.933542449505731398e+00 1.617382960226464661e+00 1.526129205793714805e+00 1.498841726165301536e+00 9.604898427751261636e+01 4.116872555133719658e+01 1.745096342429971514e+01 1.338789116832190018e+01 3.698290947797137278e+02 1.950563265716368733e+02 1.567324341823857594e+02 8.047979956169304216e+01
3.780000000000000000e+05 1.940779223509843110e+00 1.607593830564721715e+00 1.525686683469295035e+00 1.498858018249519919e+00 9.358495347838055523e+01 4.425948934150198966e+01 1.807501879436406256e+01 1.293784444910650677e+01 3.550186069539709592e+02 2.154955881545780016e+02 1.592996490637757177e+02 9.035251937324211724e+01
3.800000000000000000e+05 1.910355102293833429e+00 1.614233681769295048e+00 1.535763651638367921e+00 1.496694150881236807e+00 9.941234588765973967e+01 4.194176662459289417e+01 1.752850608499646157e+01 1.270689307249651989e+01 3.933304254553043506e+02 2.230568028108508258e+02 1.672294746635610068e+02 8.820605399172031014e+01
3.820000000000000000e+05 1.910783294541882116e+00 1.617682869855426420e+00 1.523893896929085390e+00 1.496301462347221278e+00 8.818780244993156714e+01 4.585267092263583777e+01 1.796577053339955654e+01 1.339210420996557716e+01 5.270967653743285837e+02 2.037011921849010321e+02 1.429199038889795474e+02 9.147240020423816986e+01
3.840000000000000000e+05 1.908247464247869729e+00 1.612922922073236620e+00 1.534001388421668333e+00 1.497345397547212853e+00 9.280851555275319242e+01 4.533281616216179799e+01 1.818759598206818140e+01 1.281603912709421067e+01 3.641808569637418032e+02 2.210867940460792909e+02 1.358695417079034655e+02 8.532300958737667429e+01
3.860000000000000000e+05 1.958661531807294409e+00 1.609388955182856407e+00 1.527520642355596037e+00 1.501309241593207222e+00 1.053080915737123888e+02 5.014798310622423827e+01 1.729998984543850682e+01 1.258975493186373917e+01 4.092769344488374372e+02 2.027798820099919226e+02 1.524549064741998734e+02 8.831379181413447554e+01
3.880000000000000000e+05 1.928868975162678412e+00 1.619045563560574719e+00 1.530397584674739075e+00 1.498059257571921377e+00 1.058683920542450352e+02 4.451843198170764282e+01 1.728547774779483603e+01 1.269030377275892540e+01 4.289986939236412695e+02 2.425092950834317946e+02 1.616710664478223123e+02 8.372484400347562428e+01
3.900000000000000000e+05 1.935929064748533879e+00 1.610096592225056522e+00 1.536010287410863651e+00 1.498930495656079831e+00 1.082431964323252913e+02 4.064477299554111767e+01 1.772103617554677868e+01 1.327914652991680633e+01 5.846451339370876212e+02 2.403966845426868417e+02 1.573817130320170179e+02 8.931585295250350498e+01
3.920000000000000000e+05 1.941307231103631681e+00 1.616668385750949399e+00 1.535682396193335020e+00 1.492530916493586046e+00 9.517361423428205569e+01 4.383254056522245889e+01 1.748236844318633842e+01 1.256233604395437808e+01 4.735216245618372568e+02 2.103767435088668094e+02 1.429993477669278263e+02 9.226546154087797902e+01
3.940000000000000000e+05 1.928530627723156865e+00 1.626135507749483677e+00 1.524288688543920411e+00 1.497871836915242394e+00 7.787646542190091736e+01 4.767316316286927247e+01 1.701849969899699389e+01 1.250109833026594153e+01 nan 2.196937902143205861e+02 1.596357865140259094e+02 8.034871064863075674e+01
3.960000000000000000e+05 1.921416204305559816e+00 1.619324813117170025e+00 1.527251039232230267e+00 1.496197661395257894e+00 1.027183502533452213e+02 4.392133848974243904e+01 1.802141694617207435e+01 1.273820283340717907e+01 5.634161687148950932e+02 2.177527595089133570e+02 1.674863886668998134e+02 8.951780826923308609e+01
3.980000000000000000e+05 1.937302603060028217e+00 1.614543515729575329e+00 1.535430940956316714e+00 1.496589712186163768e+00 9.674348735760690943e+01 4.499806217537336295e+01 1.814581586566433202e+01 1.357343505203876077e+01 3.946827253774079054e+02 2.002289391305181141e+02 1.413207965639480221e+02 8.980052409437546146e+01
4.000000000000000000e+05 1.933782706575081445e+00 1.624224912638461360e+00 1.538081059135275819e+00 1.500944046984892921e+00 8.424819436883797152e+01 4.221203124430991949e+01 1.798897501224771034e+01 1.303620468064574212e+01 4.496102113609575781e+02 2.185040119274547976e+02 1.573124125014406332e+02 8.405105766925065325e+01
4.050000000000000000e+05 1.952516168322961265e+00 1.624575476760034665e+00 1.530477295128334969e+00 1.494794745461661467e+00 8.866180262575700510e+01 4.418215847709952016e+01 1.730644819865522166e+01 1.241591586843532191e+01 5.444298576429837340e+02 2.426638847440084135e+02 1.668058829314725529e+02 8.438470499388552071e+01
4.100000000000000000e+05 1.957450904354112398e+00 1.625989084151008512e+00 1.537556454575061959e+00 1.495227648106601803e+00 8.877437390664259453e+01 4.344030714763691492e+01 1.752532897080907048e+01 1.287164549115092527e+01 6.108664495802968304e+02 2.403951407349742055e+02 1.602073902828532539e+02 8.752509337866345618e+01
4.150000000000000000e+05 1.942042722680474842e+00 1.628486225671446519e+00 1.541433207457434396e+00 1.490538489152302359e+00 1.001559058606144390e+02 4.656722493042197186e+01 1.781789663351323583e+01 1.340072836155472125e+01 4.339732265332371526e+02 2.247681264851320577e+02 1.528560312639539802e+02 8.428713340891741268e+01
4.200000000000000000e+05 1.952635385359020592e+00 1.635878030791089177e+00 1.546856063786504309e+00 1.506069618456606030e+00 1.008589444148296508e+02 4.609677383752081425e+01 1.817033007824472790e+01 1.287828387924930418e+01 4.472263301344266324e+02 2.139693877959948054e+02 1.590610489597941921e+02 9.095181250594275468e+01
4.250000000000000000e+05 1.946014702175714373e+00 1.644331121130595319e+00 1.538622092349583026e+00 1.502590602949007259e+00 9.547986060603815872e+01 4.868423654697580361e+01 1.908719836614680432e+01 1.318893222180344083e+01 4.481701568159115823e+02 2.502595875934323999e+02 1.882740866133293309e+02 8.844454446362550470e+01
4.300000000000000000e+05 1.959146112195385481e+00 1.629577565354553004e+00 1.534341530443347423e+00 1.504472004361655513e+00 9.529568851680157593e+01 4.139327887389340077e+01 1.770868752601904816e+01 1.371808221049806242e+01 nan 2.111936900641385932e+02 2.206472678326723269e+02 8.712692071065495725e+01
4.350000000000000000e+05 1.965512436045002476e+00 1.616782665796984819e+00 1.541969062314084038e+00 1.498408875995115963e+00 9.876183179785091681e+01 4.570054796669774078e+01 1.810736588220071397e+01 1.335381672588925639e+01 5.134000911694050728e+02 2.190214162859645626e+02 1.735993906074600943e+02 9.361749259752718899e+01
4.400000000000000000e+05 1.957267644663010175e+00 1.644649993933867460e+00 1.542306907377056113e+00 1.495846602311301066e+00 1.125592132262776204e+02 4.937727579717972048e+01 1.693714508638461069e+01 1.252261153098438129e+01 5.673367518120162458e+02 2.269958048096974323e+02 1.568170328765572776e+02 9.665961813733413521e+01
4.450000000000000000e+05 1.980888471739887802e+00 1.630272292945712298e+00 1.536866477732976133e+00 1.494905110981971763e+00 1.071658475453332784e+02 4.329921670108889487e+01 1.670389796424791840e+01 1.271646638316968492e+01 4.241701841262759558e+02 2.753799381101050017e+02 1.755501480875527704e+02 9.264372986311703073e+01
4.500000000000000000e+05 1.969957769731769615e+00 1.638451993076736724e+00 1.542045197985115967e+00 1.507519467277212755e+00 1.257988695640713530e+02 4.356557628528300086e+01 1.745708445003766940e+01 1.293351255548388679e+01 6.211369296594995149e+02 2.188190858413546209e+02 1.502351522004127560e+02 8.981943530381934693e+01
4.550000000000000000e+05 1.982232698459126308e+00 1.635237327188020284e+00 1.546243897491944352e+00 1.502794367059889113e+00 9.848430460209029036e+01 4.824090791565264169e+01 1.818745642908244164e+01 1.309154248297948087e+01 6.637993819655514471e+02 2.565509441862071753e+02 1.568234243918926154e+02 9.752910444200351492e+01
4.600000000000000000e+05 1.972658117735547112e+00 1.642138588924656473e+00 1.543104829605086881e+00 1.511124080545980464e+00 1.093763731991931252e+02 4.321309424917757980e+01 1.744470077574253253e+01 1.231320685148600091e+01 4.979692151258615240e+02 2.392357452117089451e+02 1.567384643815877610e+02 9.831894548865429329e+01
4.650000000000000000e+05 1.964603850059452927e+00 1.644092902654187949e+00 1.552916485339910224e+00 1.502659872713575151e+00 1.153767647786054624e+02 4.355486248800555416e+01 1.779510181803956215e+01 1.324516580307563274e+01 5.852497656727276762e+02 2.697077905994983666e+02 1.792073390607690726e+02 9.470791367122978954e+01
4.700000000000000000e+05 1.969085574375829761e+00 1.655193008929624954e+00 1.554521369732730696e+00 1.513918798160022172e+00 9.735118601231656044e+01 5.310263633965801233e+01 1.813829393014921010e+01 1.275419451124911241e+01 5.321951424090068485e+02 2.261224013899542911e+02 1.768127307137260971e+02 9.304973652765937686e+01
4.750000000000000000e+05 2.023566034377561884e+00 1.634503358401550033e+00 1.551737111664271529e+00 1.506742640886504336e+00 1.018682260510854576e+02 4.686102034178223619e+01 1.856375781484360843e+01 1.319477946764178355e+01 7.953947262806880190e+02 2.998953924200053507e+02 1.802250416270383653e+02 1.017567933997205500e+02
4.800000000000000000e+05 1.990704904923414675e+00 1.645937238931528768e+00 1.546692237708087392e+00 1.505233493361266328e+00 1.248131488891966683e+02 5.003244179938803171e+01 1.820553549827555884e+01 1.295898627175963114e+01 6.150326991496312985e+02 2.769410481714515413e+02 1.805441854001074660e+02 9.809025464624123458e+01
4.850000000000000000e+05 1.994443719607968735e+00 1.652301780951734411e+00 1.545021514614795199e+00 1.502064289729763136e+00 1.069684492895585635e+02 4.613724707399354230e+01 1.805951101761095146e+01 1.267311271953871987e+01 5.892082693777730356e+02 2.453390778927289944e+02 1.696691753272198753e+02 1.048913922696557677e+02
4.900000000000000000e+05 1.997440936688906987e+00 1.654891156931646012e+00 1.549205389194602489e+00 1.513372025804187171e+00 1.130394453824631285e+02 4.878697604167713564e+01 1.719951353130721827e+01 1.335223790589937209e+01 6.371822443859576879e+02 2.868494427396171318e+02 1.703793164978399943e+02 1.038266123374937706e+02
4.950000000000000000e+05 2.010954637470198314e+00 1.655369984506976477e+00 1.542285056933201393e+00 1.509539759729260577e+00 1.292243491320204498e+02 4.595292527518653714e+01 1.834516097105545995e+01 1.342397402492821890e+01 4.893387486896306768e+02 2.471407260294276398e+02 1.669540814547631271e+02 9.428187196988140784e+01
5.000000000000000000e+05 2.033295621839174228e+00 1.658735862900191593e+00 1.552281678734015458e+00 1.509932458695704138e+00 1.138952426124788815e+02 4.666884026575253586e+01 1.716670800812734399e+01 1.348883555783404553e+01 nan 2.357776452432136978e+02 1.602740797526025744e+02 9.340643081902814515e+01
5.050000000000000000e+05 2.047678289048674216e+00 1.657200422327730793e+00 1.553143900180120385e+00 1.517704105777708090e+00 1.059683391812314284e+02 4.771396356042355080e+01 1.872908208192666635e+01 1.318935129026039910e+01 5.960382575324481422e+02 2.414127242899920986e+02 1.657035454241722334e+02 9.548101603479483401e+01
5.100000000000000000e+05 2.033619487934261283e+00 1.661826096140204712e+00 1.555306157336423745e+00 1.513932883018755948e+00 1.079843570396585335e+02 4.564577648879149052e+01 1.839377655281255386e+01 1.293606679697730932e+01 4.277705025057686044e+02 2.659829345304314074e+02 1.883752129119331187e+02 1.007707643256641319e+02
5.150000000000000000e+05 2.048440322964355076e+00 1.652985943182589734e+00 1.564945803858717177e+00 1.508970090293430655e+00 1.092196782923368374e+02 5.560879660919952272e+01 1.901480139773800104e+01 1.289644498077359813e+01 nan 2.768606282758085513e+02 1.784680457011039039e+02 1.074779581933582051e+02
5.200000000000000000e+05 2.041614279184142511e+00 1.665576875904455134e+00 1.560867938584771464e+00 1.513574320882720592e+00 1.038007152747583461e+02 4.578311093141528687e+01 1.823284454483046346e+01 1.289174882603746219e+01 6.342310054367344492e+02 2.980857869451264150e+02 1.654314027953376467e+02 1.028851078761070994e+02
5.250000000000000000e+05 2.024400715297775655e+00 1.662034558930689299e+00 1.559027069489923312e+00 1.510748013809270374e+00 1.217526542909065910e+02 5.089472044517241045e+01 1.761514599118281410e+01 1.321095070015986117e+01 4.920834739611746045e+02 2.714985295325737980e+02 1.951511677224293351e+02 9.251622232720166039e+01
5.300000000000000000e+05 2.029906231290254048e+00 1.669173852152839643e+00 1.557940842294493144e+00 1.510175533031219430e+00 1.325527685488478085e+02 4.651088840706550798e+01 1.751191002591028933e+01 1.346355900323119670e+01 7.341767207154667858e+02 2.512066611435436130e+02 1.757286148860981427e+02 1.126811844659832360e+02
5.350000000000000000e+05 2.046367271879758754e+00 1.667362137966233337e+00 1.562354393983324208e+00 1.511301041045649551e+00 1.271903574278695430e+02 5.363378509775022707e+01 1.879137526119707502e+01 1.302627505008907960e+01 nan 2.548172990762597294e+02 1.943198132633391140e+02 9.518112457125002379e+01
5.400000000000000000e+05 2.053625824809625744e+00 1.663271410441599540e+00 1.559605865488879806e+00 1.509816047693756769e+00 1.402220159797797407e+02 5.763393417962983278e+01 1.859804666902089565e+01 1.287000774449615825e+01 nan 2.689404302933013469e+02 2.093021197117341217e+02 9.912084946096885574e+01
5.450000000000000000e+05 2.074946278557328938e+00 1.658127831494287552e+00 1.559481425032959390e+00 1.518291323584018304e+00 1.251517336814764292e+02 4.986605614175275036e+01 1.784694326734352643e+01 1.327656537460017105e+01 6.892507465583755675e+02 2.640512783849058565e+02 1.625777143082254383e+02 9.191314105804107726e+01
5.500000000000000000e+05 2.078265696697614739e+00 1.666420973769839664e+00 1.565203222181526632e+00 1.522215675570923965e+00 1.110876523798701356e+02 5.025420760208429272e+01 1.853599067174205928e+01 1.300273940928061833e+01 6.511380472445235910e+02 3.169017778321413061e+02 1.964101619377852330e+02 1.062604736065948572e+02
5.550000000000000000e+05 2.087676665712411506e+00 1.663381305956920908e+00 1.572423458900679361e+00 1.517522705830194329e+00 1.105249255689898291e+02 5.448488526784559838e+01 1.800110771665697484e+01 1.342917199767864211e+01 nan 2.723623836680796444e+02 1.670587834976375063e+02 1.106525281266037837e+02
5.600000000000000000e+05 2.057317002329958289e+00 1.669856694387503282e+00 1.562676065539190251e+00 1.523896203939914429e+00 1.093387856469892796e+02 5.649357257629861806e+01 1.812698913876415574e+01 1.330315296963848404e+01 4.382274527955776762e+02 3.012896314579203931e+02 2.081015122703020666e+02 9.341302535283371355e+01
5.650000000000000000e+05 2.085169914508279376e+00 1.674453071128973125e+00 1.580584680478213766e+00 1.521860180904737403e+00 1.308512102002308950e+02 5.125165666749186499e+01 1.737710068037140942e+01 1.358078307902536253e+01 6.640340700743900015e+02 3.095772954930625929e+02 1.775503559340254469e+02 1.060782071349491105e+02
5.700000000000000000e+05 2.080178869471017045e+00 1.679908210355472775e+00 1.562953840337928613e+00 1.507064997334085055e+00 1.369269380049524614e+02 5.783098164566315802e+01 1.798941278201133542e+01 1.403444471893561740e+01 6.032593665587353371e+02 3.857065436634960633e+02 1.833635633683541641e+02 1.032117984397510355e+02
5.750000000000000000e+05 2.105827444962979023e+00 1.674626734392268279e+00 1.566961360922503932e+00 1.510966851658172239e+00 1.185383819215940093e+02 5.887029930664770916e+01 1.880099490977550403e+01 1.347014282693497833e+01 6.441289155921987231e+02 2.509208915359366188e+02 1.557459879645919614e+02 1.118837430787683331e+02
5.800000000000000000e+05 2.077553203989572772e+00 1.682283477625931001e+00 1.580712983330055055e+00 1.509915057534876315e+00 1.072869111883234581e+02 4.915694420243450224e+01 1.900282726059247196e+01 1.361897724359617357e+01 nan 2.787735166230744426e+02 1.854794506411163582e+02 9.178253737376692811e+01
5.850000000000000000e+05 2.106011502927996215e+00 1.678625149498045088e+00 1.571441359521375869e+00 1.519743782269924237e+00 1.236273723248737895e+02 4.710016734005698424e+01 1.976254798444900374e+01 1.301974772887812648e+01 5.628891057920139929e+02 3.116442061956272482e+02 2.013193658133567965e+02 1.066503591633987753e+02
5.900000000000000000e+05 2.109149860660582299e+00 1.664086336143065781e+00 1.580528256798933828e+00 1.523597424782273890e+00 1.124541739877306128e+02 6.107962969296171707e+01 1.987658915831747919e+01 1.316111451203815896e+01 6.285493706616643976e+02 2.558053635879645640e+02 1.846820763913452197e+02 1.126081297791841536e+02
5.950000000000000000e+05 2.113742418815752533e+00 1.668318318025404867e+00 1.575676449206798280e+00 1.530990629591557628e+00 1.006593811660434170e+02 4.890307273674933697e+01 1.825475786543049850e+01 1.316594820700136914e+01 nan 2.868698497647954468e+02 1.967076183006516601e+02 1.156903229878583517e+02
6.000000000000000000e+05 2.129997606978869751e+00 1.675886556991716514e+00 1.578729305288327112e+00 1.518345650152826298e+00 1.036686921053881179e+02 5.672293636006345707e+01 1.869142593518949269e+01 1.341988328942576558e+01 8.536888544349319545e+02 3.322204569782972499e+02 1.962399306327887984e+02 9.908687988348263787e+01
6.050000000000000000e+05 2.113888317059035238e+00 1.678105348734234337e+00 1.587586536678373461e+00 1.512863276554752501e+00 1.111493380491361052e+02 5.898643304334211734e+01 1.830880666525327527e+01 1.390391170857060743e+01 nan 3.168771321980028688e+02 1.955954150728170475e+02 1.044720645159432308e+02
6.100000000000000000e+05 2.093902404241915427e+00 1.674212230613677521e+00 1.572045606366923254e+00 1.522802260109958450e+00 1.232537264390486342e+02 5.412423622014431146e+01 1.866054749729784490e+01 1.259965952841531944e+01 nan 2.421333094254804905e+02 2.049051310915276076e+02 1.039675414308514547e+02
6.150000000000000000e+05 2.119034046276573768e+00 1.676411306278951630e+00 1.579531658695380925e+00 1.522115227629603718e+00 1.234140939786153268e+02 5.348368342984998947e+01 1.903022545022002632e+01 1.310054809698467082e+01 4.712709901051913448e+02 3.486004693168411563e+02 2.071411566923932810e+02 9.869209308466500374e+01
6.200000000000000000e+05 2.114068101403563826e+00 1.684486510712219998e+00 1.575659005957060987e+00 1.521444561768932946e+00 1.099590065015317606e+02 6.104204487787984590e+01 1.867478360507380586e+01 1.297917945602864265e+01 7.419089050702036729e+02 3.164149897677468175e+02 1.933133637943752206e+02 1.050911081119968884e+02
6.250000000000000000e+05 2.134297593268372317e+00 1.692387000481498927e+00 1.581726895861453208e+00 1.530839076234177698e+00 9.441056125179984804e+01 5.516386814421800011e+01 1.990092719749218375e+01 1.289044839701862522e+01 nan 2.996804937568512059e+02 2.057117171678339105e+02 1.097267995674716303e+02
6.300000000000000000e+05 2.133905051903131511e+00 1.689616387589323976e+00 1.574520071359614581e+00 1.522004449886525279e+00 1.334525187659082803e+02 4.923902968696704363e+01 2.014935859465555978e+01 1.327306746420236472e+01 7.080183307443991225e+02 3.122573645962789328e+02 1.917425193892194386e+02 1.137632557359077907e+02
6.350000000000000000e+05 2.136632663501997875e+00 1.676879721749114038e+00 1.581361261352825398e+00 1.515465599055642265e+00 1.112688625520336245e+02 6.325767853996986645e+01 1.942440773924923292e+01 1.374469094096936850e+01 6.343733578722461743e+02 3.400416686147206065e+02 1.975659538001120836e+02 1.055103158010219602e+02
6.400000000000000000e+05 2.138760328072502936e+00 1.688978849281292272e+00 1.583543426960376088e+00 1.519837023739680104e+00 1.155087784209865021e+02 4.798297625234607722e+01 1.992401742847654234e+01 1.344168106188175749e+01 nan 2.688352886472359273e+02 2.210919673870705537e+02 1.100955641020608766e+02
6.450000000000000000e+05 2.127676596750183169e+00 1.691173843563930079e+00 1.586152539439490639e+00 1.519458966943651790e+00 1.063001181591880595e+02 5.465821868627251945e+01 2.070887456024246021e+01 1.327973952967090909e+01 7.031435249763496813e+02 3.158290365935761201e+02 1.960147881209175296e+02 1.171616796010099790e+02
6.500000000000000000e+05 2.144727334848430367e+00 1.694301130647254627e+00 1.588420180238087065e+00 1.534624321104322897e+00 1.264961361506725837e+02 5.008662323196365662e+01 1.960924047523444003e+01 1.322472657427003107e+01 6.487216911849562848e+02 3.244730023152287117e+02 2.101825109210428195e+02 1.113917496421546929e+02
6.550000000000000000e+05 2.132022057297870532e+00 1.689193027185214913e+00 1.581545069902692502e+00 1.519922227397647596e+00 1.265161150580522644e+02 5.930390643840606657e+01 1.946606091045553910e+01 1.359778463818582850e+01 6.841909736801626423e+02 3.108049616572999412e+02 1.970329663566125760e+02 1.089472792457430899e+02
6.600000000000000000e+05 2.152837243769901487e+00 1.693651473821416120e+00 1.586836545146380395e+00 1.522441059461889568e+00 1.258183188962249943e+02 5.414285299668642892e+01 1.856660009721655413e+01 1.369685388644816726e+01 4.936742014290875886e+02 2.874469605255515035e+02 1.976339362910299826e+02 1.142487137553860777e+02
6.650000000000000000e+05 2.145102710088784725e+00 1.676279280786156622e+00 1.593558660217013312e+00 1.523385181216164508e+00 1.288564698588880901e+02 5.697544629448159270e+01 1.889766125454589130e+01 1.281729987948239646e+01 6.625709834988042530e+02 3.475332852564566224e+02 2.194518492946875483e+02 1.064660970771533641e+02
6.700000000000000000e+05 2.168928511264161862e+00 1.672961467856590945e+00 1.589991276135517051e+00 1.522389725694350604e+00 1.171116932746117811e+02 5.540828907494331190e+01 1.936697528195186280e+01 1.300401426395651150e+01 6.476554206847899877e+02 3.313857198142356424e+02 2.176417797438986383e+02 1.138592712773385927e+02
6.750000000000000000e+05 2.151378151649360415e+00 1.699896542889608453e+00 1.587217299100786905e+00 1.532549416719257040e+00 1.717672566698652190e+02 6.490253936441635574e+01 1.878437142937825044e+01 1.277670942074517413e+01 nan 3.553286340061239912e+02 2.069336729424297232e+02 1.164938670859891943e+02
6.800000000000000000e+05 2.168625528154744408e+00 1.704449738904480371e+00 1.589648967197457630e+00 1.527194382919650151e+00 1.159540697540907956e+02 6.023215295316178697e+01 1.959086926467851697e+01 1.261339344996691203e+01 3.859960082034727975e+02 3.783018719829348697e+02 1.921732489133751471e+02 1.045293730443497964e+02
6.850000000000000000e+05 2.194361785577269242e+00 1.705281937153149574e+00 1.592651835451830644e+00 1.532824342520465288e+00 1.335900664016491817e+02 6.034024442793266019e+01 1.858655688964686092e+01 1.325961215161052031e+01 nan 2.897717895357078532e+02 2.352817541917169422e+02 1.145734342683592075e+02
6.900000000000000000e+05 2.172487335128873376e+00 1.691189861062632360e+00 1.593119670304194324e+00 1.524400024178672597e+00 1.484188955853101959e+02 6.862243145037282943e+01 1.996015057609616150e+01 1.366945034440531614e+01 nan 2.624278298307412456e+02 2.147298462852075431e+02 1.253895810927972434e+02
6.950000000000000000e+05 2.193202254871634782e+00 1.711607952619515371e+00 1.595433774270171412e+00 1.525790098773667447e+00 1.192129819991787656e+02 6.298556644631778312e+01 1.852963261197093914e+01 1.292123254050431491e+01 7.388076701014343826e+02 3.065557902433978938e+02 2.137583579104298792e+02 1.105962819965970567e+02
7.000000000000000000e+05 2.170520362286265215e+00 1.694389870776130236e+00 1.591362822499742036e+00 1.531966221296735764e+00 1.189347000122020006e+02 5.377456041869427139e+01 1.927949854425806464e+01 1.312559903483518120e+01 8.112234381340574600e+02 3.173244543676276521e+02 1.937937599538954316e+02 1.221979078691968823e+02
7.050000000000000000e+05 2.201618006115358739e+00 1.701085878484905667e+00 1.593247055117374966e+00 1.534569830649022082e+00 1.331245940100383791e+02 5.561924576868325687e+01 1.919418442962735938e+01 1.322717533383353761e+01 5.948490624436905136e+02 2.901039570865028168e+02 2.384638845279454529e+02 1.069555094661862995e+02
7.100000000000000000e+05 2.185321803260971141e+00 1.703505610379226765e+00 1.587497724151637257e+00 1.534106172602775153e+00 1.240060082784438293e+02 6.510602108797819199e+01 1.978210677678705309e+01 1.363573169839972365e+01 nan 3.997495988494623020e+02 2.093154279114188228e+02 1.087760691269302953e+02
7.150000000000000000e+05 2.200078003214350986e+00 1.707418379780115458e+00 1.602481882358726129e+00 1.540880831842386778e+00 1.076214780648633678e+02 5.375846597033292795e+01 1.988003775893951186e+01 1.310930046766361912e+01 nan 3.390938584007953409e+02 2.334202635949056059e+02 1.196748497196725083e+02
7.200000000000000000e+05 2.182853986072367469e+00 1.722063780937408195e+00 1.586956892940510233e+00 1.537487864013029393e+00 1.227110615844481174e+02 5.915903199956822789e+01 2.038756809280079096e+01 1.254041286068879657e+01 7.786670599302226492e+02 2.846864694833381577e+02 1.834504963399792814e+02 1.168777983875348099e+02
7.250000000000000000e+05 2.196022384077605416e+00 1.705278929650383635e+00 1.589297244801007647e+00 1.519594905181517408e+00 1.252381861816344752e+02 5.540236131257019281e+01 1.917155571533309200e+01 1.394233416910836709e+01 5.473487840937702913e+02 2.823815750439539443e+02 1.982910756093796181e+02 1.045240004348513168e+02
7.300000000000000000e+05 2.207813314597423471e+00 1.717934228706552657e+00 1.590194262260167246e+00 1.533351246023213488e+00 1.313208837131335827e+02 5.670657754667406891e+01 1.870718844536079217e+01 1.351145894585556562e+01 4.807232808934483614e+02 3.963096274325939703e+02 1.932028532506108149e+02 1.127550361383752318e+02
7.350000000000000000e+05 2.224162034297290980e+00 1.699217177896597875e+00 1.608234185712806852e+00 1.535277985265805611e+00 1.281360458065191210e+02 5.967271212729043839e+01 2.064004219707424070e+01 1.334368485640289848e+01 5.166972213214766043e+02 3.316564422571524915e+02 2.017671033356218402e+02 1.127060665442642886e+02
7.400000000000000000e+05 2.203332318384371824e+00 1.720057529999337032e+00 1.600751314521515756e+00 1.527685855123067649e+00 2.050906258694615190e+02 6.424219627476414018e+01 1.992331174948960637e+01 1.335141447219478117e+01 nan 3.347775682832005941e+02 2.074296448115629516e+02 1.197129256909228587e+02
7.450000000000000000e+05 2.226875850269527390e+00 1.705211439950066410e+00 1.603914489830460255e+00 1.536257177091935544e+00 1.294766279974431313e+02 6.673955288677105102e+01 2.122543090521690345e+01 1.365560922924730747e+01 nan 3.031948318258923791e+02 1.887723995192706639e+02 1.045755281026707024e+02
7.500000000000000000e+05 2.254688042647047475e+00 1.704316705614380201e+00 1.603800756205177480e+00 1.532445049997444464e+00 1.278521720065368470e+02 5.560983190086216155e+01 2.082408171240496841e+01 1.352229001264431396e+01 nan 2.849893982777795713e+02 2.217597159151277424e+02 1.332076939482947751e+02
7.550000000000000000e+05 2.203391967886317637e+00 1.705979575357297717e+00 1.594142524536716676e+00 1.535810425722601291e+00 1.591080860044174301e+02 5.706644978676570190e+01 2.087610714061125350e+01 1.318237931650699046e+01 6.111248093952863201e+02 3.650767887337622710e+02 2.064885331582918297e+02 1.168936615564677339e+02
7.600000000000000000e+05 2.263593826519011643e+00 1.711626611716462687e+00 1.589793102578839878e+00 1.533474740163824901e+00 1.519151930474197911e+02 8.148052501569195272e+01 2.161163676914185316e+01 1.407614825244887946e+01 8.752403686982904674e+02 3.585755216656189077e+02 2.011074829610734298e+02 1.174095623657691050e+02
7.650000000000000000e+05 2.234808119581208619e+00 1.711279898040985570e+00 1.610174388522614297e+00 1.534188298307170184e+00 1.613521531992716689e+02 6.855359734110719216e+01 1.961500131741444619e+01 1.326057411277873221e+01 5.348260767108768050e+02 4.447176102258671335e+02 2.186561143646871699e+02 1.167706916861302204e+02
7.700000000000000000e+05 2.259166540403385603e+00 1.709034235579758088e+00 1.602631648102887052e+00 1.525886562288099046e+00 1.307610480687960717e+02 6.318313721724864251e+01 2.140642948985443184e+01 1.364622702440886215e+01 nan 3.510199664808147872e+02 2.189612646502131952e+02 1.300038319285437751e+02
7.750000000000000000e+05 2.242248552410994300e+00 1.718861283992219713e+00 1.605408481878737748e+00 1.532035147749958526e+00 1.429577920198263143e+02 8.191924559329892475e+01 1.980671259220211766e+01 1.418971041233698749e+01 5.687279548480960329e+02 3.116638266285468717e+02 2.133122043247016677e+02 1.097277123945867316e+02
7.800000000000000000e+05 2.234038377695782618e+00 1.712853219366750945e+00 1.604940894851264233e+00 1.532358217123516386e+00 1.248323621748097594e+02 6.138573102835736961e+01 2.176039265585837867e+01 1.347659313780567025e+01 8.640100436356685805e+02 3.529648106448350404e+02 2.424540943925679528e+02 1.159866658780200197e+02
7.850000000000000000e+05 2.234205062165633748e+00 1.731889289695143885e+00 1.603316767285040800e+00 1.535064874282876524e+00 1.350961244253252573e+02 5.898423557917286786e+01 2.000476481111428839e+01 1.346596125587243264e+01 6.780216406962642850e+02 3.238435798379006769e+02 2.059100903355394507e+02 1.325485004741630348e+02
7.900000000000000000e+05 2.217325584741325795e+00 1.720148211733475652e+00 1.616135886370833052e+00 1.535953575776458191e+00 1.728091105151534919e+02 5.311392848010054024e+01 1.953986475646053123e+01 1.402741702986702776e+01 5.837085211704993526e+02 3.127038567628224541e+02 2.246497701317581175e+02 1.204562754840081595e+02
7.950000000000000000e+05 2.247309043197406986e+00 1.715991507376573910e+00 1.603819480255755270e+00 1.538367989778330447e+00 1.339181980067255040e+02 7.555517071910028903e+01 1.978177324840249796e+01 1.358956716815244548e+01 5.724376931132557047e+02 2.741516013695280094e+02 2.086775844854942648e+02 1.185452877774216631e+02
8.000000000000000000e+05 2.259918797100729293e+00 1.713726559101623526e+00 1.608197563779102612e+00 1.534098837791403991e+00 1.544956567934362397e+02 7.458794643837198635e+01 2.067642655571088284e+01 1.291494594844656163e+01 nan 3.645828293385316101e+02 2.610446955665643145e+02 1.132889146699616703e+02
8.050000000000000000e+05 2.261675306262493912e+00 1.724266116076496491e+00 1.611202724589694935e+00 1.535862709375970692e+00 1.326268295747271679e+02 6.254439049364439285e+01 2.254736719500055742e+01 1.345722650314972135e+01 nan 3.706825852474151475e+02 2.638083364332532028e+02 1.161001845998112003e+02
8.100000000000000000e+05 2.273301634916771174e+00 1.711298272539056642e+00 1.617763128150585761e+00 1.540001596190951449e+00 1.488630764173616967e+02 6.176451722409832712e+01 2.212632609112547044e+01 1.404155173692374170e+01 nan 3.534319052564078447e+02 2.105281378577962528e+02 1.437371008770507785e+02
8.150000000000000000e+05 2.275522547978903187e+00 1.716099401538600633e+00 1.603440979804356292e+00 1.536665285066546760e+00 1.628676924873382745e+02 6.945866546721825330e+01 2.192071519949321257e+01 1.225749225479192361e+01 5.842177006595176181e+02 4.995676980586612217e+02 2.051095797981305111e+02 1.242995711612791894e+02
8.200000000000000000e+05 2.303331754867721237e+00 1.710579492525787115e+00 1.605688381075625726e+00 1.539027008343962999e+00 1.252488684926920115e+02 6.319616890621066574e+01 1.890713723868951845e+01 1.374164493037553392e+01 6.860061175393531130e+02 3.680990950853470167e+02 2.223076777811385796e+02 1.222944779237176078e+02
8.250000000000000000e+05 2.292291804540650624e+00 1.716468683640769211e+00 1.627048086469428556e+00 1.539521019398400137e+00 1.480459491876261495e+02 6.221005585345774591e+01 2.058376678799626802e+01 1.343746663629220350e+01 5.583844270158925838e+02 3.110153034058590151e+02 2.119650289131893715e+02 1.276485223123140713e+02
8.300000000000000000e+05 2.289047368256098558e+00 1.733456297933153367e+00 1.605033882363194220e+00 1.537561699825664263e+00 1.487745824626497324e+02 6.279270074724706774e+01 2.034714321676025151e+01 1.362388649400400098e+01 7.072312657756692715e+02 3.991755613206259454e+02 2.181523876701627103e+02 1.245375521155707759e+02
8.350000000000000000e+05 2.309106580058301716e+00 1.734018574383580980e+00 1.620247258853591887e+00 1.533712030027542861e+00 1.493105710576132310e+02 5.520498557016251340e+01 2.016477416866927541e+01 1.408411087237717574e+01 9.352890570879981169e+02 3.905568373923050558e+02 2.168497361807233688e+02 1.296051254768114234e+02
8.400000000000000000e+05 2.278692997410165955e+00 1.713372081895413457e+00 1.618478502560594334e+00 1.548920045104672294e+00 1.598524805103430992e+02 6.463865921143505489e+01 2.037408160998040074e+01 1.350016878484151128e+01 7.592882855890411520e+02 3.317854517821658646e+02 2.119501544205489552e+02 1.346265534944499507e+02
8.450000000000000000e+05 2.306533825419840422e+00 1.733326856115178671e+00 1.611931907162229560e+00 1.535482926450551178e+00 1.273482535163667819e+02 6.616290120483431281e+01 1.990778200407857668e+01 1.367863581220471403e+01 5.538532186770720500e+02 3.536236994434365215e+02 2.369865419656835854e+02 1.273219836767241731e+02
8.500000000000000000e+05 2.301161685202044005e+00 1.733817151065191409e+00 1.609634434210253762e+00 1.539865926051702472e+00 1.507940617450890954e+02 6.530049811122852077e+01 2.190473047314823418e+01 1.448488453348907079e+01 5.756424670674621211e+02 4.355852411333254963e+02 2.139966034098592331e+02 1.275014298868516107e+02
8.550000000000000000e+05 2.298242004457159204e+00 1.716816859456891109e+00 1.619829100046651149e+00 1.535586355296849614e+00 1.686922611266168701e+02 6.192099880016790792e+01 2.087280186406456295e+01 1.456313326682314901e+01 7.768493629161624767e+02 3.928616993848952461e+02 1.996338913260952665e+02 1.262379724222897721e+02
8.600000000000000000e+05 2.306159150130887348e+00 1.721292347594336913e+00 1.625647288997938533e+00 1.536297055245228638e+00 1.350175863690577103e+02 7.174450420425640118e+01 2.180077537744224969e+01 1.357755372198865018e+01 nan 3.014026846102440800e+02 2.155969889463617619e+02 1.232163599029870937e+02
8.650000000000000000e+05 2.328017163825113034e+00 1.724559061404310922e+00 1.613245913673558407e+00 1.537905610089595143e+00 2.016083741711333062e+02 6.183860389096514609e+01 2.138158096060249136e+01 1.396511924226445522e+01 nan 4.021823530030481493e+02 2.264355330204433017e+02 1.164820302546503683e+02
8.700000000000000000e+05 2.335466661919714859e+00 1.725972325758083681e+00 1.632049619896350112e+00 1.542943131159096426e+00 1.648845547061081902e+02 5.865553016071335435e+01 2.078734140072074865e+01 1.386237442189352365e+01 5.571853353948838503e+02 3.259496678647797694e+02 3.175922145383798352e+02 1.318731256775965051e+02
8.750000000000000000e+05 2.333486738898562951e+00 1.746583184586347759e+00 1.622327595307252013e+00 1.525278474879041779e+00 1.599763188742972488e+02 6.081520537820322403e+01 2.106260260490731895e+01 1.439519092871513806e+01 nan 4.098340353304080281e+02 2.379064351709542677e+02 1.230116257685161543e+02
8.800000000000000000e+05 2.337093944525347577e+00 1.740664592527122467e+00 1.623860442312485830e+00 1.538249052228763514e+00 1.489236367680976798e+02 6.868716076137455673e+01 2.184326012491651170e+01 1.466353744587444830e+01 nan 3.087276765509521965e+02 2.223880611726008851e+02 1.086050600152259165e+02
8.850000000000000000e+05 2.356504455499131900e+00 1.730092167892070876e+00 1.625193524182770632e+00 1.542359533084521228e+00 1.538966528005365149e+02 6.905391643242634814e+01 1.982683962532653510e+01 1.384190118604053055e+01 8.235166675271169652e+02 3.433578552201768730e+02 2.573640965691716929e+02 1.747587057025214108e+02
8.900000000000000000e+05 2.357338287038866831e+00 1.724047747692400545e+00 1.626542882484965702e+00 1.542638604925651746e+00 1.720928693845384316e+02 5.744255504245226973e+01 2.058711116397187624e+01 1.372716355338285155e+01 8.826931641820905270e+02 3.993257878172382220e+02 2.114828659373554842e+02 1.445181783643551512e+02
8.950000000000000000e+05 2.356017433158046792e+00 1.730988877539294979e+00 1.627227257271292249e+00 1.540336410286300195e+00 1.769679204430805726e+02 6.031952061836551593e+01 2.116642669474268956e+01 1.325701722712945596e+01 nan 3.357168216139711490e+02 2.501928025345315234e+02 1.267492800564426005e+02
9.000000000000000000e+05 2.339542417015065823e+00 1.727435809367772634e+00 1.638867902533093446e+00 1.549542461134159943e+00 1.724961149331032573e+02 7.656560956658189809e+01 1.957454217698032295e+01 1.370421498063271315e+01 nan 4.428543409233517991e+02 2.552975894154899947e+02 1.320376057718308118e+02
9.050000000000000000e+05 2.361133732693125875e+00 1.726359027580041783e+00 1.619770004925060958e+00 1.535969517110900018e+00 1.433852037396009109e+02 7.482372144008463977e+01 2.186615870433395159e+01 1.381470519916556405e+01 nan 4.030024859168321427e+02 2.271579338764705938e+02 1.306710939872534709e+02
9.100000000000000000e+05 2.327309536582679250e+00 1.731010558303589075e+00 1.621229057709054899e+00 1.542893024216261066e+00 1.626660444582746550e+02 6.527766833626400000e+01 2.091905688678501107e+01 1.424747096053200401e+01 7.892122744333198625e+02 3.927100605280916739e+02 2.827315870123360924e+02 1.441699625883686622e+02
9.150000000000000000e+05 2.360746901728623559e+00 1.735042047156003520e+00 1.631347446057577200e+00 1.549355962343558435e+00 1.431283901262154643e+02 5.859217528579148393e+01 2.196553712789130230e+01 1.467410064094532629e+01 nan 4.064353484958371041e+02 2.085944251098315476e+02 1.281536255972175979e+02
9.200000000000000000e+05 2.380829278664665427e+00 1.742797692411107047e+00 1.619713911117906857e+00 1.542982959890277783e+00 1.533785856855721192e+02 6.850393624626765643e+01 2.105794587378944271e+01 1.462392913199136046e+01 nan 5.388387197132640267e+02 2.080869013981057947e+02 1.332503518194550054e+02
9.250000000000000000e+05 2.340477530143458829e+00 1.731051482038174383e+00 1.621913078968698851e+00 1.549147016650706421e+00 1.613589267714267805e+02 7.001630592678064602e+01 1.972556288475188424e+01 1.393514966999742377e+01 nan 3.886833441194468719e+02 2.304128272084054174e+02 1.320169082513982914e+02
9.300000000000000000e+05 2.378703128086518070e+00 1.731181699909405181e+00 1.625247453467222325e+00 1.557611645950032209e+00 1.424791138612408190e+02 6.020125752393018104e+01 2.021837186103844175e+01 1.457463487032495131e+01 6.861055544534082173e+02 4.196249602003018708e+02 2.837675386593197686e+02 1.313984479871195958e+02
9.350000000000000000e+05 2.379282526115645169e+00 1.732698975716024048e+00 1.629382816105163556e+00 1.538681589746474510e+00 1.676521446782942064e+02 7.957647100691910680e+01 2.030013085027028907e+01 1.386624058483272037e+01 7.133667963801067344e+02 3.857562159946418205e+02 2.301235224557557046e+02 1.119801401436828172e+02
9.400000000000000000e+05 2.377554651459060864e+00 1.732427635126227328e+00 1.624846685979794758e+00 1.551969840192726435e+00 1.724870417813401673e+02 6.922341703300931215e+01 2.175652134768906620e+01 1.402490002889769904e+01 9.471046741161784439e+02 4.795978603304607759e+02 1.947249394772217954e+02 1.189009546987910682e+02
9.450000000000000000e+05 2.368973541504546532e+00 1.748082403703871801e+00 1.632309483478060486e+00 1.555749298484662813e+00 1.762462998464021098e+02 5.940074932777888250e+01 2.081286291394236798e+01 1.484135562645158224e+01 7.202338406072294674e+02 3.469015879985337278e+02 2.269997243726658667e+02 1.360810205248108957e+02
9.500000000000000000e+05 2.365440181589395507e+00 1.745647074236878593e+00 1.621955166459121855e+00 1.548907651265149399e+00 1.499118784730440836e+02 7.335049472730294440e+01 2.075916400881116175e+01 1.454075089520799580e+01 nan 4.848504893403045344e+02 2.285019031556962545e+02 1.391887489072266249e+02
9.550000000000000000e+05 2.364714498030482837e+00 1.740015010922873584e+00 1.635512491679404601e+00 1.544208222400630159e+00 1.999704234013677819e+02 5.755272242865910215e+01 2.157927776818972987e+01 1.387140146077790881e+01 8.257650064306395734e+02 4.294781746301438261e+02 2.180167065693866846e+02 1.251304673085631691e+02
9.600000000000000000e+05 2.408837032109102605e+00 1.742724418085722871e+00 1.641399454319461215e+00 1.541595752535128927e+00 1.459514665826255282e+02 7.081251177979902423e+01 2.120807857265454288e+01 1.392047181926455757e+01 nan 4.355958623645332182e+02 2.195695733293219689e+02 1.311228994956375402e+02
9.650000000000000000e+05 2.386114987969242485e+00 1.747878949930396386e+00 1.628889401910940560e+00 1.533328261913922574e+00 1.525078193833008413e+02 7.204468969620398866e+01 2.056355293598941358e+01 1.434893192194515699e+01 6.633640398214771494e+02 4.489451957506906865e+02 2.853016882075917806e+02 1.573502951574688211e+02
9.700000000000000000e+05 2.397874679370745721e+00 1.742433391922384889e+00 1.641038266648108035e+00 1.541127358840862271e+00 1.805482409191799320e+02 7.049579799150058079e+01 2.100097926267871884e+01 1.410739365334199036e+01 nan 3.202084119870589234e+02 2.386012620642275692e+02 1.317527281350602379e+02
9.750000000000000000e+05 2.397969671246980905e+00 1.733380232959394807e+00 1.625978426546160760e+00 1.548400040917153664e+00 1.553158298706414371e+02 6.659958187765285231e+01 2.372524226738660147e+01 1.434390633541060822e+01 6.754872089737455099e+02 4.316457860177134762e+02 2.106934821550717913e+02 1.431702930093770760e+02
9.800000000000000000e+05 2.415670308354569862e+00 1.735221541734081274e+00 1.635748403108526983e+00 1.553784691283039310e+00 1.557351252314529688e+02 7.033074692689626772e+01 2.204205435623008213e+01 1.523891508816327800e+01 nan 3.554623634106945929e+02 2.738600443096190133e+02 1.616422052492445118e+02
9.850000000000000000e+05 2.365228032699246974e+00 1.760793885033969275e+00 1.628569733785096174e+00 1.552410571133043593e+00 1.782156593738721710e+02 6.886214660391154041e+01 2.202106413392739981e+01 1.471074875511349944e+01 7.557098673507830426e+02 4.570122034051848345e+02 2.164275398964616670e+02 1.279285080929305138e+02
9.900000000000000000e+05 2.412848404354273502e+00 1.739166709664149435e+00 1.644577119969676149e+00 1.552362280469998579e+00 1.373435213203630951e+02 7.224345334623299664e+01 2.191697729937537176e+01 1.353184194440148325e+01 nan 6.264674569745163808e+02 2.048887712024926202e+02 1.305691386166939765e+02
9.950000000000000000e+05 2.375304590105256075e+00 1.732880753856836709e+00 1.645929894502770718e+00 1.544599946149700864e+00 1.463514729242095314e+02 7.009982871904404078e+01 2.056163399454616325e+01 1.350158528684881709e+01 nan 3.707811412036787146e+02 2.287558617152173213e+02 1.521869901816766060e+02
1.000000000000000000e+06 2.386309546915332813e+00 1.757875327170774327e+00 1.632765679304869266e+00 1.553380216868799346e+00 1.827149164678722002e+02 7.252352747427993052e+01 2.155534212310578113e+01 1.450884268581725678e+01 7.721678572767083324e+02 4.148568629108733035e+02 2.521108092762028150e+02 1.257171575264016639e+02
1.010000000000000000e+06 nan 1.732643708738375254e+00 nan nan nan 6.403538909806491120e+01 nan nan nan 4.262640106787988543e+02 nan nan
1.020000000000000000e+06 nan 1.742799118465275354e+00 nan nan nan 6.609806363012748420e+01 nan nan nan 6.049194354521544028e+02 nan nan
1.030000000000000000e+06 nan 1.761568772361339796e+00 nan nan nan 9.045667611379539608e+01 nan nan nan 4.033857910911104909e+02 nan nan
1.040000000000000000e+06 nan 1.750381385387881128e+00 nan nan nan 6.481690992727332912e+01 nan nan nan 6.687989306960531621e+02 nan nan
1.050000000000000000e+06 nan 1.748122308937473335e+00 nan nan nan 7.741662128321237901e+01 nan nan nan 5.433101953498780858e+02 nan nan
1.060000000000000000e+06 nan 1.746189906844194173e+00 nan nan nan 8.640714893188899737e+01 nan nan nan 4.573237808291858641e+02 nan nan
1.070000000000000000e+06 nan 1.761604713685394064e+00 nan nan nan 8.211768156148195885e+01 nan nan nan 5.633340617262114165e+02 nan nan
1.080000000000000000e+06 nan 1.758395484537806253e+00 nan nan nan 7.394726482938472145e+01 nan nan nan 4.274055572614508378e+02 nan nan
1.090000000000000000e+06 nan 1.750044114265565387e+00 nan nan nan 7.071020240323159101e+01 nan nan nan 5.872983075979088881e+02 nan nan
1.100000000000000000e+06 nan 1.766634403779070439e+00 nan nan nan 7.182651168322128399e+01 nan nan nan 4.581815598159707292e+02 nan nan
1.110000000000000000e+06 nan 1.763861568840031424e+00 nan nan nan 7.205589146181169724e+01 nan nan nan 3.975681054615159837e+02 nan nan
1.120000000000000000e+06 nan 1.779297502890037519e+00 nan nan nan 7.751759319150318106e+01 nan nan nan 3.475471566938422256e+02 nan nan
1.130000000000000000e+06 nan 1.768348329625099025e+00 nan nan nan 8.311124808367767969e+01 nan nan nan 4.271934602772273024e+02 nan nan
1.140000000000000000e+06 nan 1.746700486959271270e+00 nan nan nan 7.620109713380693961e+01 nan nan nan 5.082626632230151813e+02 nan nan
1.150000000000000000e+06 nan 1.774381630960621736e+00 nan nan nan 8.369832538933215460e+01 nan nan nan 5.346064628075498604e+02 nan nan
1.160000000000000000e+06 nan 1.763169080855708781e+00 nan nan nan 7.881848129395162061e+01 nan nan nan 4.495333686015201238e+02 nan nan
1.170000000000000000e+06 nan 1.773105650629232644e+00 nan nan nan 7.717917411621696999e+01 nan nan nan 4.949971215924735475e+02 nan nan
1.180000000000000000e+06 nan 1.777866812553753117e+00 nan nan nan 8.622950823823376254e+01 nan nan nan 7.010004263688730362e+02 nan nan
1.190000000000000000e+06 nan 1.772740256621508248e+00 nan nan nan 8.549372079803599433e+01 nan nan nan 3.950760235385944839e+02 nan nan
1.200000000000000000e+06 nan 1.760365185312198211e+00 nan nan nan 8.005296076087749668e+01 nan nan nan 3.778028269277750155e+02 nan nan
1.210000000000000000e+06 nan 1.768534824404433881e+00 nan nan nan 9.066692355522295088e+01 nan nan nan 5.604550470858022209e+02 nan nan
1.220000000000000000e+06 nan 1.779314263763841719e+00 nan nan nan 8.063678525277860842e+01 nan nan nan 7.156829632787801074e+02 nan nan
1.230000000000000000e+06 nan 1.786329711018152411e+00 nan nan nan 1.083028122329138370e+02 nan nan nan 4.870618616054908898e+02 nan nan
1.240000000000000000e+06 nan 1.796277763180041731e+00 nan nan nan 9.452264405227865041e+01 nan nan nan 4.091593207028021197e+02 nan nan
1.250000000000000000e+06 nan 1.786261939960223755e+00 nan nan nan 8.696125532602076191e+01 nan nan nan 5.109643134946462624e+02 nan nan
1.260000000000000000e+06 nan 1.771203899140694205e+00 nan nan nan 9.504406325231306596e+01 nan nan nan 5.630679385641299177e+02 nan nan
1.270000000000000000e+06 nan 1.791739380149876437e+00 nan nan nan 7.406970143243715654e+01 nan nan nan 4.671824908722355758e+02 nan nan
1.280000000000000000e+06 nan 1.795456259001221966e+00 nan nan nan 9.322208333141540493e+01 nan nan nan 7.571616182071395542e+02 nan nan
1.290000000000000000e+06 nan 1.789808686509677615e+00 nan nan nan 7.730074761363428593e+01 nan nan nan 4.523287876626139337e+02 nan nan
1.300000000000000000e+06 nan 1.791722425686557374e+00 nan nan nan 8.396426652681000746e+01 nan nan nan 6.050145932419478640e+02 nan nan
1.310000000000000000e+06 nan 1.806511200165040520e+00 nan nan nan 8.486222076092617783e+01 nan nan nan 5.024921728418604516e+02 nan nan
1.320000000000000000e+06 nan 1.781169942434624343e+00 nan nan nan 8.816744440623440937e+01 nan nan nan 5.696037383620152923e+02 nan nan
1.330000000000000000e+06 nan 1.784864959130004092e+00 nan nan nan 8.328954294861736685e+01 nan nan nan 5.989293638304219485e+02 nan nan
1.340000000000000000e+06 nan 1.808352609094102004e+00 nan nan nan 8.399379678451373366e+01 nan nan nan 5.272966273206604910e+02 nan nan
1.350000000000000000e+06 nan 1.824931136535894227e+00 nan nan nan 7.315352707913331187e+01 nan nan nan 3.279724420336461890e+02 nan nan
1.360000000000000000e+06 nan 1.796753040095758092e+00 nan nan nan 8.871972625123983391e+01 nan nan nan 4.834225239652367918e+02 nan nan
1.370000000000000000e+06 nan 1.824879872176079276e+00 nan nan nan 9.177771181491849006e+01 nan nan nan 6.078135380934952536e+02 nan nan
1.380000000000000000e+06 nan 1.824878437752771365e+00 nan nan nan 8.667613090531766318e+01 nan nan nan 3.793986329659841203e+02 nan nan
1.390000000000000000e+06 nan 1.812615217475067597e+00 nan nan nan 9.125962267153072105e+01 nan nan nan 6.372056531197974891e+02 nan nan
1.400000000000000000e+06 nan 1.831281434237383321e+00 nan nan nan 7.769300102870668923e+01 nan nan nan 4.589693763884952205e+02 nan nan
1.410000000000000000e+06 nan 1.836739018085679076e+00 nan nan nan 1.189723634944496951e+02 nan nan nan 6.244384748598014312e+02 nan nan
1.420000000000000000e+06 nan 1.839178566297011042e+00 nan nan nan 1.155177575097930855e+02 nan nan nan 6.191566513841656842e+02 nan nan
1.430000000000000000e+06 nan 1.827289125933771574e+00 nan nan nan 9.620847529084691985e+01 nan nan nan 7.543103781195180773e+02 nan nan
1.440000000000000000e+06 nan 1.826319592984081641e+00 nan nan nan 8.492704334981479519e+01 nan nan nan 6.709832573836374650e+02 nan nan
1.450000000000000000e+06 nan 1.830586268004046335e+00 nan nan nan 1.122511178357154620e+02 nan nan nan 4.786932607054194477e+02 nan nan
1.460000000000000000e+06 nan 1.843124809531176522e+00 nan nan nan 1.062003756653271012e+02 nan nan nan 5.947826490017394008e+02 nan nan
1.470000000000000000e+06 nan 1.847130202539656096e+00 nan nan nan 9.926090372713709087e+01 nan nan nan 7.639385831591694114e+02 nan nan
1.480000000000000000e+06 nan 1.842008718799690303e+00 nan nan nan 8.862638278085444199e+01 nan nan nan 5.543716054824541288e+02 nan nan
1.490000000000000000e+06 nan 1.852435106959934741e+00 nan nan nan 8.684928929908085138e+01 nan nan nan 5.823966632030961819e+02 nan nan
1.500000000000000000e+06 nan 1.852972154365333690e+00 nan nan nan 9.297171331236118874e+01 nan nan nan 5.057817080825702760e+02 nan nan
1.510000000000000000e+06 nan 1.850224087292086095e+00 nan nan nan 1.267278981434059517e+02 nan nan nan 4.100527199735439581e+02 nan nan
1.520000000000000000e+06 nan 1.853707559114626147e+00 nan nan nan 7.941638353418134955e+01 nan nan nan 7.672065842930144299e+02 nan nan
1.530000000000000000e+06 nan 1.843205097506787737e+00 nan nan nan 9.974302148056554529e+01 nan nan nan 3.991020208813197883e+02 nan nan
1.540000000000000000e+06 nan 1.857441966618168960e+00 nan nan nan 9.047921012869819890e+01 nan nan nan 5.891518227807895300e+02 nan nan
1.550000000000000000e+06 nan 1.874581762556382980e+00 nan nan nan 8.909906709328923569e+01 nan nan nan 6.930218957607844459e+02 nan nan
1.560000000000000000e+06 nan 1.855405514282914670e+00 nan nan nan 8.788441010973579637e+01 nan nan nan 4.962487467271199648e+02 nan nan
1.570000000000000000e+06 nan 1.866009728367885145e+00 nan nan nan 9.358888845177162352e+01 nan nan nan 4.772496797088027165e+02 nan nan
1.580000000000000000e+06 nan 1.855450437425516297e+00 nan nan nan 9.499257871274080856e+01 nan nan nan 6.341209789140177691e+02 nan nan
1.590000000000000000e+06 nan 1.870065102673140300e+00 nan nan nan 9.850692990384847292e+01 nan nan nan 4.332943170035544540e+02 nan nan
1.600000000000000000e+06 nan 1.865992092891514798e+00 nan nan nan 8.246836435582184777e+01 nan nan nan 6.345360658128158775e+02 nan nan
1.610000000000000000e+06 nan 1.876384319932377753e+00 nan nan nan 1.288410718542998836e+02 nan nan nan 5.700592074489101151e+02 nan nan
1.620000000000000000e+06 nan 1.883790562533854906e+00 nan nan nan 1.076897917110977261e+02 nan nan nan 5.474822826347101454e+02 nan nan
1.630000000000000000e+06 nan 1.877812941726709095e+00 nan nan nan 9.253466521844026715e+01 nan nan nan 5.084991843222778698e+02 nan nan
1.640000000000000000e+06 nan 1.911543673195462478e+00 nan nan nan 9.992893828749512863e+01 nan nan nan 4.083144157214784400e+02 nan nan
1.650000000000000000e+06 nan 1.884948429136317660e+00 nan nan nan 1.118944053886283143e+02 nan nan nan 5.620294240257881029e+02 nan nan
1.660000000000000000e+06 nan 1.900870168528940196e+00 nan nan nan 9.307268486774246696e+01 nan nan nan 8.177728876649891845e+02 nan nan
1.670000000000000000e+06 nan 1.902256968105788149e+00 nan nan nan 1.354364500302548606e+02 nan nan nan 4.799511724269735282e+02 nan nan
1.680000000000000000e+06 nan 1.901014353137089330e+00 nan nan nan 1.431308553026871948e+02 nan nan nan 4.880858722378022208e+02 nan nan
1.690000000000000000e+06 nan 1.895410471603160785e+00 nan nan nan 9.614338862453635670e+01 nan nan nan 5.446226475208388820e+02 nan nan
1.700000000000000000e+06 nan 1.905155745809193890e+00 nan nan nan 9.600064444851406620e+01 nan nan nan 5.329035279921275787e+02 nan nan
1.710000000000000000e+06 nan 1.905982780380316211e+00 nan nan nan 1.038343892002761066e+02 nan nan nan 5.321341281223965325e+02 nan nan
1.720000000000000000e+06 nan 1.912747514840170471e+00 nan nan nan 8.767805360184644314e+01 nan nan nan 5.819100095761336888e+02 nan nan
1.730000000000000000e+06 nan 1.906918117480763453e+00 nan nan nan 1.257198462730877537e+02 nan nan nan 5.659685893319112893e+02 nan nan
1.740000000000000000e+06 nan 1.925938887648067865e+00 nan nan nan 1.030600627183169138e+02 nan nan nan 5.620495385948812554e+02 nan nan
1.750000000000000000e+06 nan 1.919726406412935571e+00 nan nan nan 8.855863600902111443e+01 nan nan nan 4.438688245712867797e+02 nan nan
1.760000000000000000e+06 nan 1.920326743084862731e+00 nan nan nan 1.083638927310156106e+02 nan nan nan 3.679541030655816485e+02 nan nan
1.770000000000000000e+06 nan 1.909807690087787169e+00 nan nan nan 9.990632864097696597e+01 nan nan nan 8.090568473730329515e+02 nan nan
1.780000000000000000e+06 nan 1.927498746172081612e+00 nan nan nan 1.254573231045669246e+02 nan nan nan 1.027896382131508744e+03 nan nan
1.790000000000000000e+06 nan 1.914994526215494375e+00 nan nan nan 7.929084468795750240e+01 nan nan nan 6.152060325857648877e+02 nan nan
1.800000000000000000e+06 nan 1.928596557722177307e+00 nan nan nan 1.468381898294071277e+02 nan nan nan 4.778114387538764163e+02 nan nan
1.810000000000000000e+06 nan 1.944186600107822072e+00 nan nan nan 9.484895176344434731e+01 nan nan nan 6.489076737844768559e+02 nan nan
1.820000000000000000e+06 nan 1.946685848775693062e+00 nan nan nan 8.611578465407110627e+01 nan nan nan 6.999146483721074219e+02 nan nan
1.830000000000000000e+06 nan 1.926717327057255291e+00 nan nan nan 8.404885028499170119e+01 nan nan nan 7.973074695052295056e+02 nan nan
1.840000000000000000e+06 nan 1.950331074985042878e+00 nan nan nan 9.017587166720083758e+01 nan nan nan 5.616549931246108827e+02 nan nan
1.850000000000000000e+06 nan 1.929592428112227420e+00 nan nan nan 1.000367270892288616e+02 nan nan nan 6.435281984191808533e+02 nan nan
1.860000000000000000e+06 nan 1.961380608425758565e+00 nan nan nan 1.066221423689604109e+02 nan nan nan 6.471870476049978151e+02 nan nan
1.870000000000000000e+06 nan 1.940141933484870407e+00 nan nan nan 1.676770434030318881e+02 nan nan nan 4.645282360788480105e+02 nan nan
1.880000000000000000e+06 nan 1.944420048801210665e+00 nan nan nan 1.176114861172967920e+02 nan nan nan 4.154408604827578415e+02 nan nan
1.890000000000000000e+06 nan 1.940423376502199204e+00 nan nan nan 9.291341317047672987e+01 nan nan nan 4.973800462067979424e+02 nan nan
1.900000000000000000e+06 nan 1.948220984501835007e+00 nan nan nan 1.942671388131928438e+02 nan nan nan 5.243586621640067733e+02 nan nan
1.910000000000000000e+06 nan 1.965979482452787197e+00 nan nan nan 1.403192575450006530e+02 nan nan nan 6.324535351020601865e+02 nan nan
1.920000000000000000e+06 nan 1.977845923157446562e+00 nan nan nan 9.758651831056491233e+01 nan nan nan 4.897777661761750210e+02 nan nan
1.930000000000000000e+06 nan 1.960106396262293105e+00 nan nan nan 1.785485899687220126e+02 nan nan nan 5.976204284010489118e+02 nan nan
1.940000000000000000e+06 nan 1.962664628082485097e+00 nan nan nan 1.027828313211095974e+02 nan nan nan 4.768793417694665777e+02 nan nan
1.950000000000000000e+06 nan 1.969922598587407592e+00 nan nan nan 1.493610149114855119e+02 nan nan nan 6.861052680163686546e+02 nan nan
1.960000000000000000e+06 nan 1.983338095267132672e+00 nan nan nan 1.068524849460224004e+02 nan nan nan 7.170189653090941420e+02 nan nan
1.970000000000000000e+06 nan 1.960663896331380274e+00 nan nan nan 1.314408513739771820e+02 nan nan nan 7.221534829735730909e+02 nan nan
1.980000000000000000e+06 nan 1.982689449678812776e+00 nan nan nan 1.723416210357700038e+02 nan nan nan 5.782467409184828284e+02 nan nan
1.990000000000000000e+06 nan 1.957669618437806180e+00 nan nan nan 1.113141474504115251e+02 nan nan nan 5.132181774480638978e+02 nan nan
2.000000000000000000e+06 nan 1.965769174173211509e+00 nan nan nan 1.270386751833681274e+02 nan nan nan 6.467201360164925745e+02 nan nan
2.010000000000000000e+06 nan 1.974627882372630427e+00 nan nan nan 1.084937689405045660e+02 nan nan nan 7.220123430180797186e+02 nan nan
2.020000000000000000e+06 nan 1.992791959951693670e+00 nan nan nan 8.910015020857875356e+01 nan nan nan 6.114155159088696792e+02 nan nan
2.030000000000000000e+06 nan 1.986454209281966587e+00 nan nan nan 1.188054074008507541e+02 nan nan nan 7.418544392880677378e+02 nan nan
2.040000000000000000e+06 nan 1.991795876456536663e+00 nan nan nan 1.193299594664531469e+02 nan nan nan 6.326576921646941400e+02 nan nan
2.050000000000000000e+06 nan 1.981498464495087486e+00 nan nan nan 1.229886920545391575e+02 nan nan nan 7.265733622795153224e+02 nan nan
2.060000000000000000e+06 nan 1.997579873913673421e+00 nan nan nan 1.108436270609615377e+02 nan nan nan 5.285277778593800804e+02 nan nan
2.070000000000000000e+06 nan 2.021028699318904387e+00 nan nan nan 1.413999341071023252e+02 nan nan nan 6.182526561878557914e+02 nan nan
2.080000000000000000e+06 nan 1.985289809612219569e+00 nan nan nan 1.044584636176435168e+02 nan nan nan 6.684392519840076829e+02 nan nan
2.090000000000000000e+06 nan 1.992219308708198300e+00 nan nan nan 1.202256389502236686e+02 nan nan nan 7.108031097786425789e+02 nan nan
2.100000000000000000e+06 nan 2.010491592910918168e+00 nan nan nan 1.172245609719178674e+02 nan nan nan 7.011415636404165070e+02 nan nan
2.110000000000000000e+06 nan 2.004173531261874697e+00 nan nan nan 2.114009471194630407e+02 nan nan nan 6.083407532183189232e+02 nan nan
2.120000000000000000e+06 nan 1.993817325031285392e+00 nan nan nan 1.170117308843046828e+02 nan nan nan 5.354831009631648158e+02 nan nan
2.130000000000000000e+06 nan 2.025139703754366138e+00 nan nan nan 1.403976694965913055e+02 nan nan nan 7.907460818900738104e+02 nan nan
2.140000000000000000e+06 nan 2.030388310424378506e+00 nan nan nan 1.243510787005161262e+02 nan nan nan 6.337976551549925261e+02 nan nan
2.150000000000000000e+06 nan 2.003295072150112599e+00 nan nan nan 1.634297476897658612e+02 nan nan nan 6.795687168517789587e+02 nan nan
2.160000000000000000e+06 nan 2.014067422457463952e+00 nan nan nan 1.246439514869772012e+02 nan nan nan 8.048285837864722225e+02 nan nan
2.170000000000000000e+06 nan 2.027622167877550563e+00 nan nan nan 1.513069501312261878e+02 nan nan nan 6.620163943254866581e+02 nan nan
2.180000000000000000e+06 nan 2.011111479509201327e+00 nan nan nan 1.142293952104062811e+02 nan nan nan 6.806116438562646636e+02 nan nan
2.190000000000000000e+06 nan 2.027431879446331742e+00 nan nan nan 1.167838476911863665e+02 nan nan nan 6.179046700884759957e+02 nan nan
2.200000000000000000e+06 nan 2.027176401776800585e+00 nan nan nan 1.223323580539448869e+02 nan nan nan 5.119726128891850863e+02 nan nan
2.210000000000000000e+06 nan 2.031121652706704861e+00 nan nan nan 9.783245764078638729e+01 nan nan nan 6.740822579050677632e+02 nan nan
2.220000000000000000e+06 nan 2.044126977367126674e+00 nan nan nan 1.424943824888187294e+02 nan nan nan 5.908384885275839906e+02 nan nan
2.230000000000000000e+06 nan 2.030319871948502275e+00 nan nan nan 1.073042690809500925e+02 nan nan nan 5.850824140548911600e+02 nan nan
2.240000000000000000e+06 nan 2.041135882568283932e+00 nan nan nan 9.908933059461210746e+01 nan nan nan 6.639970135282977708e+02 nan nan
2.250000000000000000e+06 nan 2.048435328586625026e+00 nan nan nan 1.102260475894450593e+02 nan nan nan 7.089017011703160733e+02 nan nan
2.260000000000000000e+06 nan 2.041891354673910364e+00 nan nan nan 1.491969760829229585e+02 nan nan nan 3.952505554410828950e+02 nan nan
2.270000000000000000e+06 nan 2.038199381020057821e+00 nan nan nan 1.545776319140980490e+02 nan nan nan 6.162538716238972256e+02 nan nan
2.280000000000000000e+06 nan 2.048601536134315282e+00 nan nan nan 1.266251085875871212e+02 nan nan nan 4.955935114374454429e+02 nan nan
2.290000000000000000e+06 nan 2.056051382563576890e+00 nan nan nan 1.200019268386198803e+02 nan nan nan 6.784032240859924059e+02 nan nan
2.300000000000000000e+06 nan 2.053236584562722733e+00 nan nan nan 1.250015304092786437e+02 nan nan nan 5.864077926021360554e+02 nan nan
2.310000000000000000e+06 nan 2.058383301208754013e+00 nan nan nan 1.243638253317849092e+02 nan nan nan 7.042363090367059613e+02 nan nan
2.320000000000000000e+06 nan 2.024328338995716070e+00 nan nan nan 1.170960511558541839e+02 nan nan nan 4.318976578822250190e+02 nan nan
2.330000000000000000e+06 nan 2.047589141258556733e+00 nan nan nan 1.022527420102624092e+02 nan nan nan 5.552608927515418600e+02 nan nan
2.340000000000000000e+06 nan 2.062285602367331716e+00 nan nan nan 1.039609077318726094e+02 nan nan nan 6.420627252185861380e+02 nan nan
2.350000000000000000e+06 nan 2.059421836223683133e+00 nan nan nan 9.885146788107030602e+01 nan nan nan 7.492221326630420890e+02 nan nan
2.360000000000000000e+06 nan 2.059552537409844231e+00 nan nan nan 1.266482058423371626e+02 nan nan nan 7.935131431587867610e+02 nan nan
2.370000000000000000e+06 nan 2.074052500844902003e+00 nan nan nan 1.140101476370687408e+02 nan nan nan 6.101634593954246384e+02 nan nan
2.380000000000000000e+06 nan 2.057472949436978560e+00 nan nan nan 1.408439643024275654e+02 nan nan nan 6.381549272499796643e+02 nan nan
2.390000000000000000e+06 nan 2.075998921113995088e+00 nan nan nan 1.018677727394201895e+02 nan nan nan 7.089108488949386810e+02 nan nan
2.400000000000000000e+06 nan 2.067161521991393691e+00 nan nan nan 1.262981533712483042e+02 nan nan nan 6.863751323205169683e+02 nan nan
2.410000000000000000e+06 nan 2.066837240685849952e+00 nan nan nan 9.635889166939668371e+01 nan nan nan 7.218929128963748099e+02 nan nan
2.420000000000000000e+06 nan 2.088066189760192426e+00 nan nan nan 1.297459465438584516e+02 nan nan nan 7.760654435133797051e+02 nan nan
2.430000000000000000e+06 nan 2.058302080263762157e+00 nan nan nan 2.148421960606806351e+02 nan nan nan 5.884716562663218156e+02 nan nan
2.440000000000000000e+06 nan 2.055476373093465980e+00 nan nan nan 1.173750140941054951e+02 nan nan nan 5.365013409864532150e+02 nan nan
2.450000000000000000e+06 nan 2.069108302783446707e+00 nan nan nan 1.091674763272992124e+02 nan nan nan 4.517969207998791035e+02 nan nan
2.460000000000000000e+06 nan 2.076443214025055273e+00 nan nan nan 1.562714996422141667e+02 nan nan nan 5.631609476358220263e+02 nan nan
2.470000000000000000e+06 nan 2.074378739644392233e+00 nan nan nan 1.278860889149249545e+02 nan nan nan 6.272812550361692274e+02 nan nan
2.480000000000000000e+06 nan 2.079040502665327139e+00 nan nan nan 8.680504118909851741e+01 nan nan nan 6.671100872901492949e+02 nan nan
2.490000000000000000e+06 nan 2.077388033799427269e+00 nan nan nan 1.006824764730423851e+02 nan nan nan 6.829862428234430354e+02 nan nan
2.500000000000000000e+06 nan 2.092477842284162115e+00 nan nan nan 1.173448871602151229e+02 nan nan nan 7.282080466120845585e+02 nan nan
2.510000000000000000e+06 nan 2.068779248359914114e+00 nan nan nan 1.610636551329457689e+02 nan nan nan 8.687452012153892156e+02 nan nan
2.520000000000000000e+06 nan 2.103665884704136513e+00 nan nan nan 1.399027538330489620e+02 nan nan nan 4.960130941147356793e+02 nan nan
2.530000000000000000e+06 nan 2.073493833137756592e+00 nan nan nan 1.182892640988812047e+02 nan nan nan 6.125678069929367666e+02 nan nan
2.540000000000000000e+06 nan 2.096735316014101791e+00 nan nan nan 9.244080895728664871e+01 nan nan nan 7.380816295432985044e+02 nan nan
2.550000000000000000e+06 nan 2.095511401853901834e+00 nan nan nan 1.344562058977847414e+02 nan nan nan 6.702984777108280241e+02 nan nan
2.560000000000000000e+06 nan 2.078373876557679800e+00 nan nan nan 1.204426132731958035e+02 nan nan nan 6.304335331831033500e+02 nan nan
2.570000000000000000e+06 nan 2.093631160968708826e+00 nan nan nan 1.804301958430846184e+02 nan nan nan 5.668330893504582946e+02 nan nan
2.580000000000000000e+06 nan 2.082545291445083713e+00 nan nan nan 1.592155852951685233e+02 nan nan nan 5.990608407615823126e+02 nan nan
2.590000000000000000e+06 nan 2.085505926137297017e+00 nan nan nan 1.133572497420323515e+02 nan nan nan 7.124982228497038932e+02 nan nan
2.600000000000000000e+06 nan 2.083201949276294762e+00 nan nan nan 1.743953392966165268e+02 nan nan nan 5.781846460492163260e+02 nan nan
2.610000000000000000e+06 nan 2.098155344563899849e+00 nan nan nan 1.982608612761505071e+02 nan nan nan 7.342917503479056904e+02 nan nan
2.620000000000000000e+06 nan 2.082250905017686726e+00 nan nan nan 9.127970135133732299e+01 nan nan nan 6.133572804484127801e+02 nan nan
2.630000000000000000e+06 nan 2.065981736466895757e+00 nan nan nan 1.514863777621591225e+02 nan nan nan 6.483335012843465393e+02 nan nan
2.640000000000000000e+06 nan 2.094080287380830629e+00 nan nan nan 1.934658775306781706e+02 nan nan nan 6.011058128706887373e+02 nan nan
2.650000000000000000e+06 nan 2.124677109356702509e+00 nan nan nan 1.180201505859882616e+02 nan nan nan 6.435634326824922482e+02 nan nan
2.660000000000000000e+06 nan 2.082883632742543512e+00 nan nan nan 1.356426416126849688e+02 nan nan nan 7.744559990194807142e+02 nan nan
2.670000000000000000e+06 nan 2.115118713592911259e+00 nan nan nan 1.366108209867092285e+02 nan nan nan 6.170321298282785847e+02 nan nan
2.680000000000000000e+06 nan 2.131764606574608756e+00 nan nan nan 1.175614674615800084e+02 nan nan nan 6.248084442573556316e+02 nan nan
2.690000000000000000e+06 nan 2.112508668476287710e+00 nan nan nan 2.000993983842050170e+02 nan nan nan 5.370611341954697764e+02 nan nan
2.700000000000000000e+06 nan 2.132101059850842084e+00 nan nan nan 1.299962098642878345e+02 nan nan nan 5.535571359001684186e+02 nan nan
2.710000000000000000e+06 nan 2.107746373366849113e+00 nan nan nan 1.339895252974382061e+02 nan nan nan 6.160848904376986184e+02 nan nan
2.720000000000000000e+06 nan 2.125363932671555656e+00 nan nan nan 1.587574179593232202e+02 nan nan nan 6.084609827013609902e+02 nan nan
2.730000000000000000e+06 nan 2.146690178626246670e+00 nan nan nan 9.700858008060679083e+01 nan nan nan 7.073169159306287384e+02 nan nan
2.740000000000000000e+06 nan 2.121724207223270930e+00 nan nan nan 1.889646979741507380e+02 nan nan nan 4.225468265741589562e+02 nan nan
2.750000000000000000e+06 nan 2.119521317159151153e+00 nan nan nan 1.320382335572738270e+02 nan nan nan 5.187848938275172941e+02 nan nan
2.760000000000000000e+06 nan 2.137972746088234288e+00 nan nan nan 1.310697452613172516e+02 nan nan nan 5.380486122347708715e+02 nan nan
2.770000000000000000e+06 nan 2.115772304817427507e+00 nan nan nan 9.803790091805345241e+01 nan nan nan 5.660174455361368473e+02 nan nan
2.780000000000000000e+06 nan 2.110222676062496472e+00 nan nan nan 1.272705224169233418e+02 nan nan nan 5.214099692455886270e+02 nan nan
2.790000000000000000e+06 nan 2.110356791213647387e+00 nan nan nan 1.252359175655580401e+02 nan nan nan 5.266059697059216660e+02 nan nan
2.800000000000000000e+06 nan 2.164038646530306753e+00 nan nan nan 1.134086015895168202e+02 nan nan nan 5.810536072730872093e+02 nan nan
2.810000000000000000e+06 nan 2.141933162962019743e+00 nan nan nan 1.005180909309800086e+02 nan nan nan 6.492827805022141092e+02 nan nan
2.820000000000000000e+06 nan 2.091287065022860325e+00 nan nan nan 1.596683559957974978e+02 nan nan nan 6.273426996384035874e+02 nan nan
2.830000000000000000e+06 nan 2.124205922181896966e+00 nan nan nan 1.923933880654894040e+02 nan nan nan 6.997983066762552653e+02 nan nan
2.840000000000000000e+06 nan 2.127603372384623270e+00 nan nan nan 1.919815737693895699e+02 nan nan nan 6.540953824084438111e+02 nan nan
2.850000000000000000e+06 nan 2.152295879151076008e+00 nan nan nan 1.294992342519422834e+02 nan nan nan 8.281024652349296957e+02 nan nan
2.860000000000000000e+06 nan 2.111200574223925042e+00 nan nan nan 1.768844505220987173e+02 nan nan nan 5.118912675208301266e+02 nan nan
2.870000000000000000e+06 nan 2.113156178788426320e+00 nan nan nan 1.108652324667905731e+02 nan nan nan 6.347367900082332426e+02 nan nan
2.880000000000000000e+06 nan 2.132042602122688812e+00 nan nan nan 1.075566873029031996e+02 nan nan nan 7.322354663634531562e+02 nan nan
2.890000000000000000e+06 nan 2.126523412451086337e+00 nan nan nan 1.770878277211101022e+02 nan nan nan 5.203231001484452918e+02 nan nan
2.900000000000000000e+06 nan 2.133098447386347907e+00 nan nan nan 1.322806797355764843e+02 nan nan nan 6.488015211260706110e+02 nan nan
2.910000000000000000e+06 nan 2.137375967990824854e+00 nan nan nan 1.090719594831632833e+02 nan nan nan 5.751559327084669349e+02 nan nan
2.920000000000000000e+06 nan 2.141111906063178250e+00 nan nan nan 1.437546544004148927e+02 nan nan nan 1.118090933991582688e+03 nan nan
2.930000000000000000e+06 nan 2.143089275738871091e+00 nan nan nan 1.180603654238382632e+02 nan nan nan 5.169311051397477286e+02 nan nan
2.940000000000000000e+06 nan 2.149913993111287613e+00 nan nan nan 1.146210676450807995e+02 nan nan nan 7.234891257687182815e+02 nan nan
2.950000000000000000e+06 nan 2.167374662792258544e+00 nan nan nan 1.477345430989200850e+02 nan nan nan 5.398310733879840200e+02 nan nan
2.960000000000000000e+06 nan 2.145497599497898644e+00 nan nan nan 1.710387255281113141e+02 nan nan nan 7.273471475643154918e+02 nan nan
2.970000000000000000e+06 nan 2.133044685130243590e+00 nan nan nan 1.365289062412828969e+02 nan nan nan 8.595666594477397666e+02 nan nan
2.980000000000000000e+06 nan 2.141044925484134165e+00 nan nan nan 1.508674327291752491e+02 nan nan nan 8.092712010333193575e+02 nan nan
2.990000000000000000e+06 nan 2.123168429366350196e+00 nan nan nan 2.317574483257371867e+02 nan nan nan 8.311143734842037247e+02 nan nan
3.000000000000000000e+06 nan 2.162092636999577877e+00 nan nan nan 1.479713474979025705e+02 nan nan nan 6.453862293608760865e+02 nan nan
