# Supplementary material for: Three learning stages and accuracy–efficiency tradeoff of restricted Boltzmann machines
Source: Nat Commun. 2022 Sep 17;13:5474. doi: 10.1038/s41467-022-33126-x (PMC9482660; doi:10.1038/s41467-022-33126-x)
Supplement: Supplementary file 3 — Source Data [file 41467_2022_33126_MOESM3_ESM.zip › source_data/Fig2d-Delta_theta.dat]

# \Delta_\theta
# column label: panel_index,number_of_hidden_units
# training_epoch 0,N=16 0,N=64 1,N=16 1,N=64 2,N=16 2,N=64
0.000000000000000000e+00 5.168110104257065629e+00 5.166921747391841180e+00 7.104816876339299370e-01 7.249211450585558714e-01 1.881306992430001601e-01 1.818873507299372250e-01
1.000000000000000000e+00 5.155655690421963477e+00 5.144642806971360116e+00 7.004618657688915784e-01 6.934935258952361625e-01 1.747571264496556864e-01 1.625751383082388313e-01
2.000000000000000000e+00 5.148499962816448061e+00 5.141371612202900288e+00 6.950488768424772923e-01 6.895988436091610163e-01 1.678421165646440671e-01 1.607300989384853607e-01
4.000000000000000000e+00 5.142268947790708644e+00 5.138500767052953222e+00 6.908010058422380251e-01 6.890804898333993123e-01 1.623539645896620587e-01 1.605381632979785422e-01
7.000000000000000000e+00 5.137386082775286411e+00 5.131251205867224385e+00 6.892805831352220025e-01 6.890999703936596665e-01 1.605538719782732271e-01 1.606327852785213450e-01
1.000000000000000000e+01 5.130819717070622232e+00 5.113565982331190973e+00 6.889949061414260001e-01 6.888615267230630002e-01 1.603796630221374642e-01 1.603607186852926136e-01
1.300000000000000000e+01 5.117514951854628791e+00 5.074530186596026837e+00 6.889492356416422325e-01 6.886903092063316745e-01 1.603903947129850793e-01 1.603981048107655794e-01
1.600000000000000000e+01 5.090381238021246091e+00 4.991591409378957067e+00 6.888681292417139224e-01 6.887281270188534421e-01 1.604204787964061407e-01 1.604240305412688028e-01
2.000000000000000000e+01 5.013829210812106751e+00 4.755088961051531449e+00 6.888367358669480467e-01 6.884252059739548457e-01 1.604151469427868848e-01 1.603801828249487582e-01
2.500000000000000000e+01 4.826802621989076059e+00 4.170602205013871355e+00 6.888707978195938164e-01 6.881731832966788698e-01 1.603853937430247956e-01 1.603317967326560733e-01
3.000000000000000000e+01 4.573926114028024514e+00 3.391372994913834482e+00 6.887497633732803104e-01 6.879176966790307990e-01 1.603132030598729274e-01 1.602851647406737245e-01
3.500000000000000000e+01 4.322948588242057077e+00 2.738873127065730717e+00 6.887411045541955712e-01 6.876695015031838443e-01 1.603072567375484481e-01 1.602363784723593310e-01
4.000000000000000000e+01 4.106629403702600101e+00 2.335512406206072811e+00 6.886398433270428665e-01 6.873980862518702661e-01 1.603305748056712277e-01 1.601586213691518767e-01
4.500000000000000000e+01 3.931083850103136879e+00 2.104247737732163337e+00 6.886092138616124458e-01 6.867650250089351038e-01 1.602871596299483004e-01 1.600602643211161136e-01
5.000000000000000000e+01 3.784668741462359431e+00 1.963490484119818191e+00 6.883954477545526363e-01 6.864038018426594778e-01 1.603222343520897542e-01 1.601805965708678059e-01
5.500000000000000000e+01 3.655896939840043380e+00 1.875684853417771025e+00 6.882492128175066171e-01 6.858515675534174738e-01 1.602853910914600333e-01 1.600135506762541127e-01
6.000000000000000000e+01 3.535467349831193040e+00 1.806824509525008171e+00 6.881192600098426926e-01 6.854378186189531430e-01 1.602732197526165747e-01 1.600664030575259800e-01
7.000000000000000000e+01 3.331765046260716012e+00 1.728285786843902772e+00 6.878039274122951241e-01 6.839692422524261683e-01 1.602295416609340606e-01 1.597339644263683911e-01
8.000000000000000000e+01 3.153508191836111418e+00 1.669290265398530426e+00 6.874852056512456011e-01 6.824250710002186526e-01 1.601936839001592006e-01 1.596173975705511283e-01
9.000000000000000000e+01 3.004136802063597678e+00 1.626686156921656190e+00 6.870009542704835770e-01 6.803652067921472923e-01 1.601296202971536076e-01 1.595008193688059461e-01
1.000000000000000000e+02 2.864586609921491611e+00 1.594255203243705399e+00 6.864404471795001461e-01 6.775533236879465182e-01 1.600345830175882722e-01 1.592890845574728986e-01
1.100000000000000000e+02 2.753768555211669522e+00 1.553952915679631008e+00 6.856689542285355765e-01 6.743979707283938030e-01 1.601227879364444107e-01 1.591547984145222361e-01
1.200000000000000000e+02 2.638828290614534833e+00 1.535504639212993849e+00 6.847225645278995909e-01 6.705378793249590075e-01 1.600923020319157675e-01 1.591023026002986174e-01
1.300000000000000000e+02 2.537325985194661904e+00 1.510403297355262353e+00 6.834591790654073185e-01 6.659847972263488458e-01 1.600363234829931258e-01 1.587790792246167315e-01
1.400000000000000000e+02 2.444218375892144302e+00 1.494614174856357947e+00 6.819924468235096793e-01 6.603170699896008244e-01 1.599295559172183856e-01 1.584829309841168654e-01
1.500000000000000000e+02 2.353192109630213746e+00 1.476932448749235904e+00 6.802110565654650998e-01 6.531746201671818630e-01 1.599503285142901687e-01 1.582346759331997588e-01
1.600000000000000000e+02 2.274778623461579663e+00 1.444132641041059983e+00 6.779945329784631269e-01 6.452820304273853003e-01 1.598281279993841453e-01 1.578458863392029343e-01
1.700000000000000000e+02 2.189934766418240919e+00 1.416246446143974325e+00 6.753358102225484050e-01 6.362639025188852049e-01 1.597484880827785558e-01 1.575702340259681478e-01
1.800000000000000000e+02 2.109382260671937015e+00 1.418554482031271657e+00 6.723741643739750140e-01 6.260485246066902487e-01 1.598126423865064427e-01 1.570979967792268950e-01
1.900000000000000000e+02 2.038767042420555065e+00 1.413104767479582691e+00 6.691008135522391598e-01 6.150363644918239725e-01 1.597295350434912165e-01 1.568507541374941638e-01
2.000000000000000000e+02 1.988355095625510272e+00 1.390653199914033022e+00 6.653316011488069615e-01 6.028867328197573539e-01 1.595856630457607450e-01 1.564826689514347835e-01
2.200000000000000000e+02 1.863157954312504305e+00 1.360909807851991005e+00 6.563874346715262709e-01 5.763335803740854413e-01 1.593312662410547031e-01 1.557495898217297337e-01
2.400000000000000000e+02 1.767781642987656054e+00 1.337624148535212942e+00 6.460434088467333913e-01 5.459541683068334095e-01 1.590931557051057099e-01 1.548555832310768154e-01
2.600000000000000000e+02 1.666874363440309370e+00 1.305340803101050939e+00 6.338831061738556816e-01 5.134082544393887559e-01 1.588772926333149316e-01 1.535558012604326394e-01
2.800000000000000000e+02 1.594188024308138107e+00 1.266159070106845252e+00 6.202757717188930320e-01 4.777059670816310444e-01 1.585320844245100003e-01 1.527267903528112813e-01
3.000000000000000000e+02 1.531215746067264849e+00 1.244427010072670203e+00 6.053143132969900364e-01 4.405141729506336645e-01 1.582673459184551490e-01 1.513762200987017192e-01
3.200000000000000000e+02 1.474789679647731777e+00 1.206493299486546267e+00 5.884019290629403098e-01 4.044469335815545352e-01 1.578603028525876195e-01 1.499479885968128257e-01
3.400000000000000000e+02 1.417718819365160643e+00 1.179874491669496095e+00 5.695548885308472364e-01 3.712861929656849358e-01 1.573246354204830000e-01 1.483811739071995706e-01
3.600000000000000000e+02 1.376973008086936900e+00 1.126471064652146747e+00 5.487641930431393922e-01 3.440330927145606177e-01 1.568407809217998161e-01 1.468218041659696271e-01
3.800000000000000000e+02 1.336942095826115562e+00 1.059608528576716280e+00 5.261296791384356686e-01 3.225041777279226696e-01 1.563050415233281087e-01 1.449395961030006674e-01
4.000000000000000000e+02 1.296961089048147331e+00 1.001811620014533277e+00 5.024504234639873834e-01 3.053010397561177203e-01 1.556574351889231933e-01 1.427912389392204662e-01
4.500000000000000000e+02 1.198446923526371277e+00 8.482005584901433082e-01 4.440343320089280010e-01 2.704858749712908406e-01 1.537744914131376761e-01 1.371868900324898222e-01
5.000000000000000000e+02 1.089047854134208793e+00 7.372472513941904504e-01 3.975106398521386919e-01 2.351407954306178882e-01 1.514236863063302962e-01 1.313045313032375760e-01
5.500000000000000000e+02 9.562701722820303729e-01 6.771328431393701663e-01 3.660278496114045543e-01 2.010972348216451822e-01 1.484895507240690249e-01 1.244908194847567928e-01
6.000000000000000000e+02 8.172734705476276673e-01 6.255765892563818209e-01 3.419332787448027267e-01 1.763494721425825362e-01 1.451786490049475076e-01 1.171369022868745391e-01
6.500000000000000000e+02 6.979116470150390494e-01 5.885336221171716398e-01 3.185974305526588779e-01 1.622439032787578728e-01 1.409599662658692354e-01 1.088155823765433183e-01
7.000000000000000000e+02 6.145400031889703962e-01 5.601342120465492291e-01 2.936224221486128383e-01 1.538514788420979329e-01 1.361733825831276390e-01 9.991196290559259396e-02
7.500000000000000000e+02 5.613500760389993349e-01 5.327214935064166212e-01 2.675237356541220746e-01 1.465842786089819327e-01 1.309199618003709931e-01 9.083783578084450583e-02
8.000000000000000000e+02 5.176029364105086961e-01 5.111190056040545437e-01 2.433524937500056440e-01 1.384452400460826627e-01 1.249084896108282605e-01 8.217307575492327487e-02
8.500000000000000000e+02 4.877192881138025515e-01 4.916936236060468479e-01 2.235114837440594360e-01 1.288211682838689143e-01 1.184300085391594565e-01 7.440039346261925757e-02
9.000000000000000000e+02 4.579681158677832431e-01 4.644450401072791612e-01 2.083578494129628977e-01 1.178050823650391293e-01 1.115264464609733580e-01 6.740059276900325913e-02
9.500000000000000000e+02 4.384173328144893023e-01 4.431610733220441856e-01 1.976731074318561210e-01 1.069666575679914244e-01 1.047727319291752168e-01 6.149960784601234132e-02
1.000000000000000000e+03 4.085886820714190182e-01 4.123078845518438618e-01 1.900035041082439591e-01 9.734458211488394852e-02 9.799753999019493456e-02 5.645017070192466513e-02
1.100000000000000000e+03 3.630029716974608189e-01 3.714103196633974369e-01 1.795018600965505584e-01 8.337968613493096370e-02 8.565878654943474835e-02 4.867944949059932469e-02
1.200000000000000000e+03 3.217063246639885188e-01 3.235370494413832287e-01 1.704429660361739818e-01 7.606371824873399412e-02 7.576306136312176143e-02 4.245309999777191479e-02
1.300000000000000000e+03 2.789506617323478932e-01 2.814716550324763977e-01 1.600463454145764075e-01 7.177676441037839083e-02 6.828839070479339468e-02 3.748154865090782412e-02
1.400000000000000000e+03 2.448214867784845039e-01 2.606076048503244147e-01 1.471386026361503896e-01 6.753681332125686942e-02 6.282770266374840262e-02 3.349226071283624429e-02
1.500000000000000000e+03 2.172464367359861481e-01 2.396843659573537622e-01 1.325794063886018281e-01 6.234888510726186578e-02 5.854060952798718909e-02 3.051108718814532494e-02
1.600000000000000000e+03 1.924385560412911755e-01 2.379345549903678914e-01 1.187044202522798686e-01 5.601808117429633860e-02 5.482010744832947757e-02 2.808993915186874801e-02
1.700000000000000000e+03 1.748975684933174735e-01 2.202811386298794416e-01 1.069853785369218740e-01 4.964336507570941276e-02 5.137022801025246249e-02 2.605055921801948532e-02
1.800000000000000000e+03 1.602538062878583192e-01 2.120408906440292840e-01 9.815740928120497699e-02 4.382888941429250590e-02 4.817827131768374904e-02 2.391182754604272848e-02
1.900000000000000000e+03 1.506246096349666830e-01 2.011933129556087718e-01 9.229642644356879366e-02 3.976120122930915102e-02 4.527747229022942299e-02 2.181771943776595821e-02
2.000000000000000000e+03 1.364822936806799336e-01 1.859907406593439561e-01 8.812197402615921937e-02 3.708851661741015271e-02 4.263570128585776609e-02 1.980946525784759230e-02
2.100000000000000000e+03 1.259945058969005882e-01 1.684363011622270478e-01 8.440176558378346960e-02 3.516105346837399004e-02 4.029707433531797001e-02 1.837701853941951097e-02
2.200000000000000000e+03 1.186724470915844903e-01 1.557343318459235293e-01 8.084696699751958704e-02 3.396995109824522963e-02 3.829604947806934667e-02 1.709010192643347498e-02
2.300000000000000000e+03 1.090437350045572601e-01 1.570166422931553174e-01 7.670436398518312715e-02 3.288149985278572551e-02 3.651841870800680290e-02 1.626298052508019440e-02
2.400000000000000000e+03 1.025031801099427070e-01 1.450334014396165716e-01 7.187875608380984993e-02 3.177953458833222833e-02 3.517713955154881666e-02 1.551064507892618849e-02
2.500000000000000000e+03 9.490629160551015964e-02 1.374134053093829522e-01 6.691913210087818698e-02 3.058313921346034192e-02 3.385387149600518203e-02 1.502588994456601802e-02
2.750000000000000000e+03 7.967037307642108046e-02 1.253234697774775752e-01 5.584405599243744828e-02 2.678912443368624066e-02 3.087568287270663417e-02 1.362849668264658545e-02
3.000000000000000000e+03 6.942601277117113612e-02 1.136704658534984647e-01 4.905114306240356686e-02 2.264465189529083627e-02 2.741077116120571588e-02 1.216620241275876389e-02
3.250000000000000000e+03 6.238846367624510669e-02 9.929605150202043540e-02 4.538368726954118693e-02 1.964844495133028987e-02 2.398552618713409995e-02 1.056128746501485728e-02
3.500000000000000000e+03 5.570696027668979589e-02 9.296911144349628842e-02 4.277355941750222990e-02 1.791780957255433362e-02 2.151516291165584890e-02 9.464596331085317615e-03
3.750000000000000000e+03 5.000201128499774661e-02 8.958973864497217499e-02 4.010404983676352231e-02 1.697863098056835371e-02 2.001018234720426323e-02 8.788459015976001973e-03
4.000000000000000000e+03 4.614644973012112239e-02 7.989186004201834224e-02 3.708869426987000673e-02 1.622395794926596510e-02 1.914352469653266692e-02 8.326758247747534369e-03
4.250000000000000000e+03 4.273758482666956127e-02 7.827135779973311280e-02 3.430961990008007945e-02 1.553802984175511881e-02 1.831974460067762461e-02 7.890717493967257939e-03
4.500000000000000000e+03 3.846682718091152392e-02 7.176077534021807480e-02 3.156851385508439162e-02 1.464106565211942268e-02 1.745866585957038877e-02 7.452303116852476879e-03
4.750000000000000000e+03 3.611084456605162529e-02 6.558983248996419491e-02 2.930679296982780999e-02 1.385221586181977285e-02 1.651834902535256194e-02 7.258900384265132288e-03
5.000000000000000000e+03 3.375995307736907869e-02 5.926462933134679645e-02 2.759377635510880042e-02 1.297669491468944614e-02 1.546432182188723845e-02 6.972222686752615854e-03
5.250000000000000000e+03 3.199329098018317830e-02 5.660625871255185043e-02 2.617772841940428988e-02 1.250681602969443487e-02 1.457729728229466629e-02 6.759675250036423569e-03
5.500000000000000000e+03 2.972929013093654829e-02 4.972777775613259482e-02 2.491635192245631597e-02 1.218606450552464117e-02 1.375258359549107537e-02 6.566660728546480294e-03
5.750000000000000000e+03 2.795685060532271393e-02 4.752931348809034950e-02 2.402648756185108564e-02 1.166581449461823183e-02 1.322368182522524159e-02 6.522115157891051132e-03
6.000000000000000000e+03 2.654754371676553218e-02 4.647892470002012999e-02 2.302484165505980229e-02 1.149504256005648949e-02 1.263208785710574419e-02 6.351804948964456451e-03
6.250000000000000000e+03 2.466445002656421012e-02 4.318690227292769357e-02 2.229595176334804238e-02 1.140861037366498396e-02 1.230784756852329985e-02 6.255472022230890508e-03
6.500000000000000000e+03 2.400821557136758461e-02 4.406325808737001498e-02 2.148013756682836187e-02 1.119023860803842682e-02 1.193070331143602017e-02 6.423093283221703413e-03
6.750000000000000000e+03 2.268977140014136890e-02 3.918089093645456267e-02 2.085960257083208091e-02 1.111670835841458392e-02 1.166876868731634397e-02 6.264375773093888364e-03
7.000000000000000000e+03 2.189208011023886444e-02 3.656409158583819735e-02 2.018799074079318315e-02 1.115949938584712663e-02 1.162528764212176179e-02 6.254246936168783751e-03
7.250000000000000000e+03 2.085307530820195224e-02 3.508786312915255362e-02 1.974005605638175925e-02 1.104797233721619386e-02 1.144692928011181721e-02 6.178855386283999170e-03
7.500000000000000000e+03 2.036931193210484922e-02 3.477138971473330009e-02 1.903848872350586557e-02 1.086286954544952651e-02 1.111787404305175642e-02 6.193041116993924788e-03
7.750000000000000000e+03 1.957095271268478529e-02 3.341073084607763810e-02 1.863444235799072146e-02 1.090937077351519270e-02 1.103504398934056566e-02 6.263660768854606604e-03
8.000000000000000000e+03 1.884940989314962817e-02 2.966306376103524517e-02 1.812601560642868037e-02 1.064233483931040745e-02 1.085671021837626357e-02 6.365749151650845934e-03
8.250000000000000000e+03 1.856267708377323800e-02 2.830858956832322734e-02 1.777217473560916902e-02 1.081740434849614088e-02 1.062650015314900963e-02 6.213231017723331098e-03
8.500000000000000000e+03 1.766098467779961961e-02 3.081631260733708189e-02 1.740629853325579429e-02 1.073478208760114683e-02 1.047600331154967604e-02 6.108139688909375135e-03
8.750000000000000000e+03 1.752627950246754551e-02 2.580435782997376679e-02 1.714266410464624496e-02 1.041102073630604218e-02 1.038575417773408491e-02 6.194426425636834210e-03
9.000000000000000000e+03 1.680004263430596653e-02 2.652819789321689964e-02 1.681412141506975072e-02 1.069019675306570605e-02 1.018272465767005100e-02 6.193087907604422071e-03
9.250000000000000000e+03 1.661144370396634359e-02 2.412324086414976282e-02 1.642710060155074675e-02 1.049509271352313568e-02 1.016225194935280705e-02 6.021417956536367737e-03
9.500000000000000000e+03 1.634499463903473643e-02 2.578446026770286892e-02 1.617906302495235663e-02 1.064807787574260055e-02 9.971169991467831659e-03 6.261796468625391125e-03
9.750000000000000000e+03 1.556673004563187065e-02 2.276489700420434442e-02 1.601225235578773720e-02 1.047993042321557731e-02 9.920031018720364829e-03 6.193627717330230098e-03
1.000000000000000000e+04 1.555351292371121019e-02 2.285304223080579858e-02 1.585604642654594304e-02 1.056416064282039713e-02 9.764477944264271514e-03 6.137017526474153155e-03
1.050000000000000000e+04 1.519990481024571273e-02 2.299649893204680495e-02 1.537329521509285188e-02 1.069650711473251262e-02 9.802603953271926684e-03 6.102927297688154687e-03
1.100000000000000000e+04 1.454416468102017780e-02 1.963758480937549677e-02 1.498653956414948071e-02 1.088881189374824032e-02 9.599602711697841767e-03 6.339294295382558349e-03
1.150000000000000000e+04 1.405098535374840231e-02 1.793867996406000101e-02 1.456525214322645922e-02 1.095240999709794563e-02 9.524918428333962322e-03 6.420710836071918774e-03
1.200000000000000000e+04 1.388072798378026107e-02 1.864670249676016883e-02 1.422529572271109474e-02 1.102397064205682363e-02 9.662597617490220614e-03 6.176347781881474930e-03
1.250000000000000000e+04 1.340240970166242142e-02 1.677078067549651191e-02 1.402983420796069004e-02 1.132918986909707895e-02 9.468057187665124969e-03 6.400896112927512496e-03
1.300000000000000000e+04 1.326280944123432379e-02 1.755428082766634715e-02 1.374427301612080043e-02 1.136978915869626440e-02 9.474229660946065917e-03 6.566391144302486174e-03
1.350000000000000000e+04 1.279949344049562468e-02 1.651438318619291579e-02 1.339111194052087193e-02 1.180399973912749090e-02 9.465158086739223001e-03 6.639543470676301240e-03
1.400000000000000000e+04 1.263659603992515167e-02 1.482632903517533407e-02 1.332304625177407366e-02 1.188119098537292542e-02 9.354108839078634566e-03 6.812252674843932883e-03
1.450000000000000000e+04 1.233151688214810873e-02 1.352602326268659283e-02 1.303253308402112579e-02 1.208151737239511123e-02 9.390235157728455545e-03 6.979126982656680411e-03
1.500000000000000000e+04 1.217919712130957101e-02 1.575947856617752191e-02 1.279995233569941604e-02 1.209585774754877788e-02 9.376552145351980255e-03 7.004207339936385605e-03
1.550000000000000000e+04 1.227601284398396365e-02 1.406201658507946241e-02 1.268608602792547016e-02 1.225172160254537311e-02 9.306915788474867668e-03 7.292523695936381847e-03
1.600000000000000000e+04 1.222183881857041854e-02 1.363386782212110473e-02 1.250621482652398628e-02 1.259192561071778051e-02 9.191527792292574980e-03 7.288853108316573244e-03
1.650000000000000000e+04 1.187683890002340023e-02 1.331797330001798299e-02 1.235277175781881488e-02 1.258124097008526086e-02 9.154484797336692389e-03 7.479143705756996843e-03
1.700000000000000000e+04 1.189843174121030245e-02 1.277371293359585991e-02 1.226262681185481471e-02 1.274788146760776932e-02 9.179211442309310326e-03 7.726483904941972188e-03
1.750000000000000000e+04 1.143846316379431086e-02 1.253255443051450903e-02 1.197311221875487809e-02 1.292472017647519102e-02 9.326055325294291265e-03 7.778337511813049159e-03
1.800000000000000000e+04 1.149130479954543239e-02 1.256019106578953881e-02 1.180984223217968962e-02 1.335609285720771276e-02 9.282496529159800502e-03 8.000060091934813739e-03
1.850000000000000000e+04 1.121243786413863609e-02 1.289135470566584764e-02 1.175558750204110971e-02 1.355530862581097971e-02 9.294941793418587048e-03 8.139172061456178761e-03
1.900000000000000000e+04 1.137768115694051153e-02 1.343388997114125516e-02 1.156184890987184063e-02 1.372085746496303285e-02 9.297137825577195605e-03 8.304077419714417721e-03
1.950000000000000000e+04 1.145155906944559342e-02 1.254137047956938034e-02 1.152656944226002587e-02 1.383170055238984800e-02 9.338499716777448265e-03 8.455664130347883417e-03
2.000000000000000000e+04 1.127868408566108302e-02 1.263997110159671353e-02 1.140088277700321805e-02 1.435792568304314863e-02 9.297981629931584627e-03 8.597491391616075146e-03
2.050000000000000000e+04 1.103598095604887454e-02 1.250512421185199195e-02 1.136776901338087953e-02 1.448555908798390170e-02 9.334316650231854959e-03 9.012287779755467562e-03
2.100000000000000000e+04 1.099332615025510121e-02 1.228691165864752646e-02 1.118122313379110722e-02 1.473205748837038732e-02 9.336173063200448041e-03 9.108540124120167308e-03
2.150000000000000000e+04 1.095374912100162065e-02 1.325264814137945210e-02 1.122812519856744053e-02 1.486338041910890626e-02 9.171803721049087699e-03 9.352977510791050247e-03
2.200000000000000000e+04 1.081737169871352898e-02 1.208827203999085498e-02 1.097217334157214383e-02 1.504896799616055672e-02 9.294426024498748246e-03 9.568567547606220830e-03
2.250000000000000000e+04 1.067202637456894296e-02 1.247473040040354350e-02 1.092447693158895596e-02 1.531428465929956031e-02 9.215179632395376075e-03 9.608424491217704491e-03
2.300000000000000000e+04 1.064261604962446484e-02 1.305130408861323622e-02 1.072955475761610059e-02 1.576505604423594775e-02 9.177636062675987097e-03 1.010060350232890904e-02
2.350000000000000000e+04 1.097559280088269452e-02 1.228108692980249897e-02 1.082549746267282877e-02 1.596324070344614515e-02 9.146774064854668387e-03 1.024196252805182825e-02
2.400000000000000000e+04 1.088432956466185361e-02 1.338296039310940024e-02 1.079723192731556550e-02 1.602038960267684192e-02 9.264126301689401891e-03 1.061076760714740885e-02
2.450000000000000000e+04 1.074592236778677476e-02 1.237207136977254082e-02 1.057448339960806970e-02 1.627352428847892579e-02 9.192575141357295365e-03 1.081197891043075322e-02
2.500000000000000000e+04 1.073671184003295240e-02 1.275408842361578331e-02 1.059277587370353012e-02 1.664259020722731394e-02 9.113357158779322037e-03 1.102872724933518997e-02
2.600000000000000000e+04 1.040171279830310810e-02 1.242416581497032303e-02 1.031707663621439508e-02 1.699491186499493128e-02 9.294812110488237869e-03 1.139864701375472612e-02
2.700000000000000000e+04 1.034862962150349085e-02 1.270943838954572379e-02 1.017546040411367904e-02 1.755797765554767409e-02 9.137176941005974856e-03 1.200157831822963247e-02
2.800000000000000000e+04 1.044204620359643308e-02 1.287989608536754815e-02 1.014715433021002797e-02 1.833547097335319620e-02 9.272263545187443140e-03 1.269430403492464131e-02
2.900000000000000000e+04 1.031685109813302789e-02 1.317746755718083272e-02 1.019961580719872495e-02 1.877523302107100139e-02 9.215741991648585679e-03 1.339902463333828529e-02
3.000000000000000000e+04 1.033629105055560229e-02 1.341907069061001358e-02 1.005860257417658978e-02 1.921564571781537653e-02 9.303548838324715228e-03 1.400116439467069540e-02
3.100000000000000000e+04 1.041746781207955087e-02 1.346832173595551366e-02 9.971076073167139606e-03 1.996689288709738858e-02 9.485135761166319651e-03 1.468756274525873096e-02
3.200000000000000000e+04 1.022722032874234799e-02 1.358461814110576392e-02 9.895709918465556143e-03 2.032364487999096386e-02 9.422314852449532180e-03 1.539063722546956184e-02
3.300000000000000000e+04 1.019109628547489911e-02 1.423818390953108734e-02 9.832550130288452567e-03 2.106950940708962605e-02 9.457752569595712436e-03 1.567765412794415100e-02
3.400000000000000000e+04 1.030098079518246799e-02 1.418865952330925460e-02 9.732738788603612426e-03 2.164283729683340665e-02 9.488050728300122943e-03 1.637768437767874591e-02
3.500000000000000000e+04 1.025530328884407573e-02 1.431688967013151556e-02 9.694812185729161785e-03 2.202402189439531949e-02 9.515012356638763436e-03 1.702521972347454879e-02
3.600000000000000000e+04 1.016052450062296907e-02 1.444322041119114851e-02 9.704267921462773200e-03 2.246733489264833919e-02 9.549317966933656282e-03 1.779393780043818721e-02
3.700000000000000000e+04 1.016006830829177011e-02 1.491719953892420812e-02 9.495449555543090253e-03 2.324490608134901354e-02 9.623162207551416367e-03 1.822293996332717894e-02
3.800000000000000000e+04 1.005559375588553975e-02 1.566422464286354455e-02 9.503847395502518919e-03 2.354479345540987437e-02 9.617726829589657439e-03 1.891394951787645981e-02
3.900000000000000000e+04 1.015378446997665732e-02 1.592569256309168610e-02 9.519259532544666752e-03 2.392169001503781020e-02 9.694664684241516284e-03 1.941941232002903847e-02
4.000000000000000000e+04 1.002347733463757572e-02 1.551186539328917001e-02 9.388161079871438358e-03 2.464446150910894889e-02 9.569681628154214428e-03 2.003919949427484040e-02
4.100000000000000000e+04 1.035272604258246146e-02 1.682102406085626140e-02 9.530725194339239453e-03 2.507937274226996680e-02 9.699795177579063205e-03 2.046877701739475627e-02
4.200000000000000000e+04 1.036926574029131166e-02 1.628500227950162652e-02 9.414332891005372864e-03 2.550779230641033596e-02 9.674519368323687002e-03 2.116278253662073894e-02
4.300000000000000000e+04 1.019185693385615821e-02 1.669419932292903752e-02 9.491468702086437031e-03 2.608306518006280397e-02 9.746446913110062144e-03 2.142393920654655018e-02
4.400000000000000000e+04 1.016921286956780010e-02 1.729529031585919086e-02 9.465445650110737227e-03 2.640467634445648956e-02 9.759935468558111546e-03 2.220056321516210643e-02
4.500000000000000000e+04 9.980925959938602432e-03 1.773389653387376017e-02 9.456497430487686637e-03 2.677084958154232058e-02 9.698052575578231319e-03 2.260107253046612572e-02
4.600000000000000000e+04 1.034565670877860520e-02 1.775005394841464718e-02 9.428125736690518358e-03 2.708489661693356393e-02 9.906295132563159092e-03 2.337492356415822245e-02
4.700000000000000000e+04 1.014934626340426894e-02 1.772402889543123194e-02 9.404039665359320913e-03 2.777392034491832362e-02 9.829013626828952618e-03 2.373522162092172108e-02
4.800000000000000000e+04 1.002627002019984559e-02 1.829223609207310947e-02 9.578875460414693066e-03 2.833071192230072338e-02 9.891651751117790797e-03 2.387909739865392428e-02
4.900000000000000000e+04 1.019091715780326944e-02 1.912362551897395235e-02 9.390979677992915969e-03 2.839447651673445566e-02 9.891191128225429105e-03 2.476302639361449565e-02
5.000000000000000000e+04 1.010230717740192609e-02 1.852332397257221500e-02 9.390325211569105698e-03 2.893366059677014018e-02 9.962500309218923905e-03 2.500201287882930501e-02
5.100000000000000000e+04 1.029896346419469956e-02 1.927335936134291078e-02 9.219178708577756981e-03 2.942049042499626094e-02 1.008340879192282102e-02 2.541754317030324797e-02
5.200000000000000000e+04 1.014950742714582077e-02 1.906589955918214230e-02 9.233102630644297176e-03 2.963899233411772943e-02 9.853996744021742069e-03 2.614154615958597105e-02
5.300000000000000000e+04 1.049612840441191929e-02 1.943152325342118944e-02 9.329245682508613760e-03 3.022906395914866026e-02 9.967171600915846960e-03 2.668736550437102867e-02
5.400000000000000000e+04 1.039812740567320690e-02 1.964878913779166680e-02 9.363527555904837749e-03 3.044255173374317211e-02 9.960890222540897190e-03 2.718215593663444313e-02
5.500000000000000000e+04 1.017768149379243495e-02 2.012477851898388653e-02 9.351911892420971401e-03 3.085918216201939332e-02 9.934163711124811141e-03 2.735718628252072765e-02
5.600000000000000000e+04 1.018497296377880376e-02 2.106218299996847135e-02 9.458411301104873575e-03 3.118766158050867432e-02 1.004198403264915454e-02 2.792782469933143691e-02
5.700000000000000000e+04 1.016519310114851783e-02 2.184385514269031672e-02 9.494311493319784398e-03 3.181333987355792342e-02 9.972102725094345727e-03 2.827894030385067620e-02
5.800000000000000000e+04 1.035640540130593548e-02 2.110237736186100152e-02 9.481950361999835764e-03 3.212300532051237667e-02 1.007873392230571562e-02 2.862512041451026334e-02
5.900000000000000000e+04 1.042851281454311094e-02 2.149997263129712483e-02 9.370025366860445376e-03 3.240930542935238634e-02 1.010513023063097648e-02 2.911066306807157458e-02
6.000000000000000000e+04 1.028816640760972165e-02 2.173752297512585724e-02 9.468891624994668979e-03 3.291065867586233373e-02 1.008821245453645973e-02 2.949130808318898428e-02
6.100000000000000000e+04 1.039212893487011583e-02 2.295855844186753952e-02 9.544341480946983217e-03 3.308340253279986459e-02 1.017543885744736157e-02 2.964718233338459186e-02
6.200000000000000000e+04 1.012175784886331156e-02 2.200637599622048274e-02 9.323067976208321631e-03 3.347502184671178466e-02 1.021081935541410211e-02 3.001623139248153077e-02
6.300000000000000000e+04 1.064345623645728336e-02 2.293180764505287073e-02 9.434281741410543293e-03 3.380814204268425133e-02 1.028905875080958834e-02 3.047100857174029828e-02
6.400000000000000000e+04 1.086948159572038650e-02 2.364295679050094565e-02 9.431166288569770018e-03 3.439188879384395825e-02 1.023953561809172116e-02 3.077971716683123443e-02
6.500000000000000000e+04 1.051918564526452791e-02 2.305269191751797495e-02 9.344753851854292748e-03 3.463103947426553197e-02 1.024810908172355504e-02 3.124255055580533666e-02
6.600000000000000000e+04 1.061964035192808353e-02 2.431051442173846194e-02 9.514510433986701071e-03 3.468701854038407084e-02 1.038855898386117395e-02 3.158742435235666057e-02
6.700000000000000000e+04 1.063441518063648096e-02 2.408930301543996816e-02 9.429087311270834687e-03 3.511154925637320623e-02 1.034507670979252156e-02 3.216872296782326973e-02
6.800000000000000000e+04 1.050060508575079155e-02 2.530150892479703442e-02 9.484626831827469226e-03 3.554163366857032713e-02 1.027634208484720126e-02 3.220686259673897350e-02
6.900000000000000000e+04 1.036783509960521529e-02 2.473618531719417105e-02 9.402076267648950408e-03 3.582064185945306456e-02 1.034427759582534634e-02 3.271701387543970302e-02
7.000000000000000000e+04 1.042898695813399002e-02 2.471072324826657438e-02 9.595781916320688873e-03 3.609944125761863770e-02 1.046995175098111054e-02 3.313106838744204335e-02
7.100000000000000000e+04 1.065284154171557487e-02 2.563494164036406175e-02 9.540026804031853311e-03 3.621281715192985196e-02 1.027082593416075475e-02 3.343201656490464579e-02
7.200000000000000000e+04 1.105498176050083783e-02 2.594798681137326993e-02 9.479884666443538430e-03 3.681353131052524791e-02 1.028733506811079293e-02 3.368591585138318301e-02
7.300000000000000000e+04 1.055690137802862624e-02 2.601332468215282814e-02 9.588410642065170464e-03 3.704928974709638390e-02 1.038229231236762438e-02 3.398311254182147245e-02
7.400000000000000000e+04 1.055102646198342528e-02 2.613385937543917167e-02 9.430456549059228893e-03 3.722233434812629443e-02 1.042218903193052951e-02 3.436113846645838521e-02
7.500000000000000000e+04 1.086831088808501954e-02 2.654447487649527065e-02 9.579817788717904375e-03 3.765016727222807169e-02 1.025757976495817944e-02 3.464225317236326734e-02
7.600000000000000000e+04 1.063420189724659758e-02 2.648741925738882369e-02 9.650735296339618338e-03 3.782601012989879330e-02 1.034510448347951764e-02 3.526656609176938989e-02
7.700000000000000000e+04 1.072605529255916609e-02 2.651219489743148611e-02 9.678671157022122537e-03 3.846834667581155998e-02 1.049877963156724617e-02 3.523516288809247499e-02
7.800000000000000000e+04 1.072787584285670413e-02 2.783846488570880170e-02 9.631976886653247777e-03 3.860326896315306733e-02 1.050980859162784463e-02 3.546264176394942069e-02
7.900000000000000000e+04 1.057896212450053566e-02 2.776088039876647290e-02 9.556134135199201643e-03 3.884383425101241294e-02 1.041880032293960277e-02 3.587473529875495615e-02
8.000000000000000000e+04 1.047655528878586005e-02 2.810348053060813742e-02 9.576936230025622984e-03 3.951581891756709985e-02 1.046271969944143586e-02 3.620619957083306278e-02
8.100000000000000000e+04 1.083116918458522024e-02 2.792680477244182530e-02 9.608547500566898963e-03 3.937518886290654330e-02 1.049446679912620015e-02 3.650974274547422876e-02
8.200000000000000000e+04 1.062164126438993640e-02 2.962508196063886462e-02 9.561613967198567821e-03 3.992637075847618039e-02 1.059219883876849622e-02 3.694065489150943904e-02
8.300000000000000000e+04 1.055634465879400422e-02 2.930830938717186168e-02 9.635051708744768115e-03 3.981880265417707399e-02 1.053437426319021528e-02 3.701058244495669669e-02
8.400000000000000000e+04 1.071421487016372895e-02 2.881441495819849624e-02 9.547940647135887832e-03 3.995864123243642041e-02 1.059278390469238149e-02 3.751189811912496175e-02
8.500000000000000000e+04 1.084555482081874835e-02 2.894741620067584759e-02 9.495310191021033921e-03 4.015451275933479280e-02 1.063074099963614606e-02 3.761760535145981799e-02
8.600000000000000000e+04 1.089885837277400002e-02 2.976792866085595929e-02 9.565817614553041165e-03 4.044691658312693505e-02 1.062853848315263930e-02 3.781067753863141118e-02
8.700000000000000000e+04 1.066231595214794936e-02 2.953920280935342507e-02 9.558659808839919253e-03 4.073319936692989390e-02 1.062346829913849398e-02 3.819728449911252710e-02
8.800000000000000000e+04 1.076379841574244198e-02 2.976275225684794565e-02 9.766025692703194511e-03 4.089479047356370245e-02 1.065944211819811437e-02 3.834656350285570170e-02
8.900000000000000000e+04 1.070862799003045006e-02 3.008864585489341367e-02 9.548475632512421624e-03 4.124049356722388204e-02 1.078342162245924350e-02 3.822822753461849882e-02
9.000000000000000000e+04 1.108535784455888518e-02 3.079789209251835441e-02 9.617466523001282769e-03 4.111368383249321135e-02 1.078864935757231115e-02 3.877370146063867373e-02
9.100000000000000000e+04 1.079922845073717427e-02 3.094555749633975950e-02 9.572224936687589308e-03 4.154865065621145270e-02 1.068528530547432388e-02 3.894422884136048563e-02
9.200000000000000000e+04 1.053153897219622978e-02 3.117748747829587191e-02 9.686270902048831760e-03 4.149350146107870507e-02 1.077216769720443744e-02 3.926418292472107219e-02
9.300000000000000000e+04 1.083511837731982938e-02 3.101198939492526632e-02 9.749919218165458909e-03 4.175949950563726670e-02 1.075373871250953108e-02 3.944622161231307877e-02
9.400000000000000000e+04 1.085915048370118471e-02 3.177923279385375110e-02 9.660321348383505563e-03 4.197390853760474272e-02 1.074872272688089971e-02 3.966267678702308647e-02
9.500000000000000000e+04 1.115507961150079622e-02 3.152075851684976726e-02 9.663966488326635601e-03 4.220510585003687393e-02 1.077555883558112271e-02 3.996520096902998059e-02
9.600000000000000000e+04 1.074021715943906941e-02 3.398602205987977243e-02 9.705994795551120546e-03 4.256109286739721831e-02 1.084763842887284148e-02 4.034045648344460056e-02
9.700000000000000000e+04 1.086895950570969729e-02 3.290797258473112524e-02 9.797507788816873370e-03 4.255830919859811268e-02 1.086534785392210233e-02 4.045691688680079501e-02
9.800000000000000000e+04 1.078005394332812693e-02 3.288613542439584869e-02 9.726937909120537268e-03 4.302481627025933619e-02 1.089581916975568276e-02 4.071986794306781121e-02
9.900000000000000000e+04 1.094208902723075097e-02 3.260049147782702328e-02 9.775620025828501286e-03 4.274711267397712788e-02 1.096134471415908217e-02 4.062683513559051107e-02
1.000000000000000000e+05 1.105883769334674652e-02 3.352410855012415147e-02 9.706740476172726409e-03 4.297370878072932776e-02 1.093581572681259252e-02 4.116775511905643864e-02
1.020000000000000000e+05 1.087266963497590666e-02 3.342534883950243341e-02 9.679392572861544863e-03 4.348920255287787306e-02 1.094112403154881043e-02 4.133889124250202801e-02
1.040000000000000000e+05 1.089904448061638186e-02 3.457393610772108161e-02 9.597253279514817575e-03 4.368896289039377046e-02 1.101979445430778526e-02 4.167973087043037872e-02
1.060000000000000000e+05 1.081767157179420666e-02 3.496850548383641233e-02 9.791994889071630598e-03 4.402799203440928288e-02 1.106543677868039241e-02 4.199493471828787822e-02
1.080000000000000000e+05 1.093445732859628025e-02 3.541353212338442524e-02 9.808142181897849810e-03 4.424315851416302930e-02 1.096645801448836721e-02 4.260905208266620864e-02
1.100000000000000000e+05 1.084630848785970124e-02 3.523489198875502659e-02 9.796395532866953096e-03 4.487643489792780827e-02 1.115204612669096207e-02 4.295493960599117145e-02
1.120000000000000000e+05 1.088334481770480977e-02 3.667669169671405882e-02 9.842934750529153815e-03 4.466090814007053073e-02 1.122106630500319113e-02 4.302894135870190262e-02
1.140000000000000000e+05 1.125841779818124132e-02 3.636878105423484164e-02 9.813679279310960277e-03 4.504015138277530500e-02 1.107083632293956975e-02 4.335125188722059597e-02
1.160000000000000000e+05 1.130202477328374686e-02 3.681356264495612429e-02 9.963083049307996236e-03 4.547641615840199159e-02 1.127575978666541835e-02 4.373094649773321546e-02
1.180000000000000000e+05 1.142520709337055927e-02 3.691056289084890946e-02 9.852052762855478471e-03 4.568408140322297722e-02 1.127284598699347315e-02 4.426447369898909440e-02
1.200000000000000000e+05 1.100474781964955184e-02 3.712586189964674904e-02 9.958785705005723451e-03 4.558355778700864253e-02 1.115850687213608763e-02 4.451315425456243979e-02
1.220000000000000000e+05 1.099361710477531062e-02 3.826610199646048038e-02 9.843157449584439070e-03 4.603870585882639116e-02 1.126283381566288780e-02 4.465321355650360424e-02
1.240000000000000000e+05 1.125252011041801871e-02 3.809064334693808285e-02 9.953657317364772786e-03 4.617659497647785827e-02 1.121789352073356873e-02 4.481012796336471954e-02
1.260000000000000000e+05 1.110748836092731971e-02 3.908761280699372953e-02 9.976566311305034782e-03 4.641615885882934694e-02 1.139322582783677297e-02 4.516214408776875189e-02
1.280000000000000000e+05 1.144204829633004364e-02 3.940422064104502631e-02 9.951158629807466474e-03 4.658129047223944635e-02 1.151571820132843947e-02 4.514441153339276980e-02
1.300000000000000000e+05 1.104467534303843479e-02 3.908997512300978194e-02 1.002130427340936977e-02 4.676944203792565702e-02 1.142738177971693893e-02 4.555655339046893459e-02
1.320000000000000000e+05 1.113779397061129793e-02 4.080828286005164923e-02 1.006251609032311409e-02 4.687660470329398088e-02 1.154520891200121538e-02 4.593104409001682459e-02
1.340000000000000000e+05 1.158434513264801000e-02 3.984590601497935147e-02 9.926234988384763716e-03 4.718804820633799857e-02 1.147420204006692826e-02 4.591126110601208982e-02
1.360000000000000000e+05 1.098441128198040032e-02 4.030391509178521403e-02 1.011294962397677431e-02 4.743335032959485748e-02 1.142732179015055680e-02 4.627979869238174615e-02
1.380000000000000000e+05 1.108638040182263751e-02 4.017109689847195991e-02 1.016015693556120494e-02 4.761125112686066807e-02 1.160012231857159362e-02 4.653301000775371399e-02
1.400000000000000000e+05 1.118262839740857828e-02 4.091376008493519123e-02 1.009448334427070007e-02 4.747805608847919384e-02 1.146125070365116086e-02 4.657322973838802505e-02
1.420000000000000000e+05 1.107291830131522728e-02 4.101908839928860434e-02 1.013632444616483462e-02 4.798981722982453846e-02 1.168171294801716512e-02 4.660649657343469976e-02
1.440000000000000000e+05 1.135064964364538263e-02 4.144085184595276694e-02 1.014709075420974251e-02 4.772855579510597301e-02 1.168365125740180623e-02 4.698309337138937419e-02
1.460000000000000000e+05 1.101439600563232021e-02 4.204467578536714989e-02 1.011623514152155609e-02 4.845608718297676060e-02 1.163156437001120445e-02 4.701687650256190093e-02
1.480000000000000000e+05 1.134111798136068147e-02 4.184681461523105661e-02 1.017503402547426106e-02 4.841992030248683243e-02 1.168493157592500643e-02 4.721191599096385971e-02
1.500000000000000000e+05 1.111827673831164952e-02 4.296019013769018791e-02 1.014768611817764600e-02 4.857838550515332365e-02 1.178440764920090159e-02 4.708198461336081386e-02
1.520000000000000000e+05 1.139445644332717257e-02 4.213852767350267925e-02 1.025759446417886557e-02 4.849116333042040317e-02 1.182605754589332106e-02 4.744317342310324509e-02
1.540000000000000000e+05 1.159385048405532290e-02 4.301921666195660660e-02 1.016378746239219276e-02 4.888409882593798550e-02 1.182786559881954247e-02 4.768160676913453522e-02
1.560000000000000000e+05 1.112368631178703958e-02 4.321350293920609570e-02 1.021411561909637590e-02 4.921348633598761346e-02 1.174648453122095759e-02 4.765917651154012724e-02
1.580000000000000000e+05 1.107613626133137005e-02 4.357521494863938333e-02 1.042174981738916949e-02 4.923580253099935078e-02 1.183068297717007090e-02 4.801932904232301957e-02
1.600000000000000000e+05 1.144977068227852682e-02 4.417007001392967563e-02 1.029857975880865695e-02 4.940580682632678133e-02 1.182839919976963472e-02 4.825803900099856492e-02
1.620000000000000000e+05 1.112454119541972375e-02 4.389761357168033701e-02 1.028259201519325997e-02 4.972962906143117007e-02 1.167435326315704493e-02 4.807768998235673052e-02
1.640000000000000000e+05 1.105681631410355623e-02 4.415506766575738595e-02 1.039456217168925958e-02 4.969494407411438608e-02 1.175445151036562733e-02 4.818372434013440397e-02
1.660000000000000000e+05 1.098594140527531238e-02 4.370083163228635076e-02 1.046772146615602105e-02 4.989827529030712444e-02 1.199186874886706312e-02 4.857899481077225523e-02
1.680000000000000000e+05 1.171474016387072901e-02 4.412154126693969974e-02 1.051090897095114871e-02 5.019762205529154642e-02 1.192125811353079642e-02 4.846588980715296063e-02
1.700000000000000000e+05 1.115232882845767007e-02 4.496929084806033927e-02 1.042884328217930090e-02 5.007115339066210702e-02 1.212933560225018005e-02 4.874861921619526306e-02
1.720000000000000000e+05 1.133009835895073571e-02 4.478667852443898173e-02 1.042064759990033417e-02 4.993106867176315411e-02 1.188062745714475385e-02 4.878369848093342537e-02
1.740000000000000000e+05 1.136572164737508286e-02 4.430659271998997617e-02 1.036636880813439701e-02 4.991313582426890744e-02 1.193479284557668121e-02 4.878857550813506944e-02
1.760000000000000000e+05 1.134305579579084587e-02 4.477939548009892551e-02 1.045200292446217885e-02 5.030622184247839079e-02 1.195594406461921756e-02 4.898039293961744395e-02
1.780000000000000000e+05 1.113257076091009844e-02 4.509756786915950638e-02 1.035386596824530193e-02 5.024738834016310995e-02 1.202733358337724177e-02 4.910661622236034418e-02
1.800000000000000000e+05 1.166552773767399673e-02 4.540121517451219113e-02 1.047672211736063765e-02 5.068652051544510900e-02 1.202429415870831519e-02 4.909014738811805223e-02
1.820000000000000000e+05 1.148334007038549417e-02 4.630061059395593898e-02 1.042429908927395774e-02 5.060026965634385754e-02 1.194754423032513488e-02 4.960517745053465155e-02
1.840000000000000000e+05 1.155640336824852524e-02 4.567178749347995670e-02 1.048605472766190802e-02 5.093430484842507294e-02 1.201000174833453081e-02 4.963098320006622405e-02
1.860000000000000000e+05 1.136365365982960896e-02 4.637147844476210284e-02 1.056182490026635890e-02 5.099512027222310312e-02 1.209453333282297684e-02 4.979501639896284637e-02
1.880000000000000000e+05 1.119844030708954177e-02 4.638511418951232063e-02 1.058904985024575716e-02 5.115660075185637229e-02 1.207236730182792428e-02 4.966971128883414938e-02
1.900000000000000000e+05 1.162888435770135197e-02 4.644929745275198918e-02 1.049610680434476251e-02 5.111898714034133345e-02 1.198946697389757787e-02 4.976635801142208215e-02
1.920000000000000000e+05 1.126508405586754656e-02 4.685377323559584972e-02 1.037206541802824199e-02 5.104922704350763063e-02 1.207438667333029549e-02 5.011446118622444462e-02
1.940000000000000000e+05 1.138705728045188471e-02 4.840244566237181939e-02 1.059223592200275732e-02 5.132518652202655574e-02 1.221572195901749966e-02 5.023340190830936219e-02
1.960000000000000000e+05 1.147206955118882342e-02 4.696825336033789988e-02 1.049970883717001903e-02 5.140739938876883602e-02 1.213109685000688352e-02 5.010745671888940794e-02
1.980000000000000000e+05 1.142133424027527190e-02 4.757763507136765491e-02 1.068540252780003641e-02 5.139432477809542654e-02 1.203217440310417816e-02 5.023323753519690765e-02
2.000000000000000000e+05 1.111669451370680441e-02 4.741395063548346084e-02 1.047568476955085259e-02 5.131386639466874872e-02 1.204002529179071246e-02 5.049700184960528165e-02
2.020000000000000000e+05 1.125508305515232621e-02 4.741100359884349580e-02 1.058840838171981602e-02 5.182335063750933418e-02 1.231043497429560284e-02 5.033822046698190750e-02
2.040000000000000000e+05 1.136718475243618867e-02 4.730640841854842626e-02 1.042676878309514200e-02 5.198873554283487547e-02 1.219087928728441669e-02 5.057038062279133050e-02
2.060000000000000000e+05 1.111320486325375646e-02 4.775533775618505394e-02 1.063397868921036639e-02 5.210505094380089158e-02 1.224117240873923151e-02 5.038565368917744675e-02
2.080000000000000000e+05 1.132072471317577787e-02 4.724232298527972912e-02 1.056810547304358819e-02 5.185020927383128531e-02 1.229826855871358690e-02 5.070261908398095152e-02
2.100000000000000000e+05 1.138316432765798004e-02 4.780852616253419146e-02 1.061531260415371491e-02 5.180604680105709015e-02 1.222153987780600845e-02 5.096800812809902659e-02
2.120000000000000000e+05 1.151769989248627689e-02 4.793624368264097491e-02 1.063341331643563592e-02 5.228236713161713706e-02 1.212713635613731425e-02 5.071721292623863203e-02
2.140000000000000000e+05 1.142341798564423458e-02 4.777603203429414691e-02 1.069170485914234733e-02 5.209218698662532177e-02 1.230099405910003475e-02 5.104169348594922440e-02
2.160000000000000000e+05 1.130804407333663164e-02 4.795035398594684611e-02 1.069858300433743602e-02 5.227162055344614089e-02 1.220283651108289291e-02 5.088235933078522066e-02
2.180000000000000000e+05 1.145378143250219694e-02 4.835519634410054973e-02 1.069206355521679086e-02 5.230202986176202273e-02 1.238651367443175354e-02 5.094376042003574689e-02
2.200000000000000000e+05 1.148172136388545504e-02 4.820077344042950074e-02 1.074704568202982172e-02 5.232022008861995921e-02 1.230392960422150780e-02 5.095981739753767392e-02
2.220000000000000000e+05 1.157505697340006565e-02 4.969025329063363194e-02 1.064853759777442156e-02 5.240898654952950292e-02 1.241185569405445221e-02 5.134620669227984990e-02
2.240000000000000000e+05 1.147392705998591042e-02 4.828513457146534765e-02 1.062866844260277298e-02 5.244454129856812585e-02 1.228148801656843078e-02 5.126506780600550289e-02
2.260000000000000000e+05 1.149928768250099188e-02 4.820803624345622318e-02 1.074089053261140236e-02 5.262755717098279579e-02 1.236330378037067169e-02 5.141570524062473446e-02
2.280000000000000000e+05 1.178035348310651001e-02 4.865297025935610975e-02 1.064503964693947966e-02 5.264503107411080268e-02 1.223868412797131031e-02 5.145584060790611008e-02
2.300000000000000000e+05 1.158481174041234817e-02 4.870001213844155075e-02 1.063123294470607119e-02 5.285991530808722277e-02 1.226597305573413552e-02 5.159573754834667625e-02
2.320000000000000000e+05 1.143870218246867410e-02 4.935938408616955680e-02 1.059880124294245753e-02 5.252905907877582908e-02 1.236873948437349283e-02 5.154762889902712863e-02
2.340000000000000000e+05 1.151888338008682025e-02 4.976641473137313060e-02 1.064108401021819292e-02 5.270773135169086465e-02 1.239294593613564713e-02 5.167004779954566945e-02
2.360000000000000000e+05 1.141387878213642217e-02 5.001514667637430023e-02 1.052435152689135123e-02 5.294719060254458182e-02 1.234907047890629848e-02 5.168984632142894359e-02
2.380000000000000000e+05 1.151669079800221596e-02 5.102198536966291720e-02 1.070046906608332869e-02 5.313398317799133963e-02 1.244240498802540174e-02 5.199393088528125872e-02
2.400000000000000000e+05 1.145189883319126453e-02 4.924822276732534337e-02 1.058441041633848521e-02 5.281406526257050732e-02 1.245343024638181396e-02 5.192141706346120600e-02
2.420000000000000000e+05 1.135035349414685937e-02 4.980007513861615248e-02 1.077895094193088640e-02 5.307356623836874399e-02 1.241523360934628818e-02 5.208557417178809323e-02
2.440000000000000000e+05 1.169082777063543653e-02 4.925080594599258454e-02 1.059082507429387476e-02 5.295452557271538435e-02 1.237063884901914469e-02 5.188550870631445516e-02
2.460000000000000000e+05 1.154626396583005067e-02 5.001014306097779916e-02 1.068811447894510956e-02 5.317726273800751219e-02 1.252089695800293577e-02 5.202663249926331446e-02
2.480000000000000000e+05 1.163408117678663665e-02 4.973386588988724238e-02 1.077746185265020598e-02 5.319865175755289499e-02 1.241276832426514362e-02 5.202249084739633822e-02
2.500000000000000000e+05 1.162842162824482238e-02 4.948364724762264327e-02 1.072634863764783050e-02 5.338150741628986534e-02 1.241810530778018028e-02 5.211358183789656373e-02
2.520000000000000000e+05 1.203427299471577713e-02 5.024915130301401550e-02 1.067865027597783047e-02 5.332296458553962420e-02 1.230311673802120254e-02 5.206347549524252549e-02
2.540000000000000000e+05 1.141493534164759148e-02 4.983010160163310609e-02 1.077082690501818263e-02 5.362687577643292236e-02 1.234341991030163399e-02 5.206573350711067583e-02
2.560000000000000000e+05 1.155339889307818203e-02 4.997086275565898461e-02 1.082218161573571605e-02 5.359191712619058162e-02 1.257059212000761692e-02 5.224191437173431041e-02
2.580000000000000000e+05 1.175366435436835458e-02 4.981083568298068365e-02 1.094388335626881280e-02 5.360045421898256002e-02 1.246787146965537899e-02 5.221368072066354810e-02
2.600000000000000000e+05 1.141522586830596639e-02 5.002618104067160093e-02 1.080154583545116578e-02 5.382067591307269222e-02 1.250774557189409178e-02 5.261838687438569195e-02
2.620000000000000000e+05 1.181346117538346549e-02 5.038024163032624181e-02 1.079278130494891810e-02 5.409551163824879300e-02 1.260021200765031393e-02 5.260976434147437292e-02
2.640000000000000000e+05 1.198547545075321318e-02 5.048633098418413290e-02 1.065952232658453659e-02 5.370851150684465697e-02 1.251339397016621932e-02 5.277052376176385312e-02
2.660000000000000000e+05 1.159385744510821326e-02 5.010142424480825557e-02 1.088248396532271942e-02 5.392005921451747952e-02 1.248798372903436871e-02 5.274300068067531988e-02
2.680000000000000000e+05 1.134630161252481173e-02 5.051552091272419609e-02 1.093875854556820501e-02 5.383225395245823386e-02 1.244274570460390805e-02 5.274159267370066850e-02
2.700000000000000000e+05 1.161600210789792698e-02 5.092365624939425295e-02 1.092204432302601447e-02 5.377885091888821162e-02 1.264889833111198028e-02 5.237127368688589829e-02
2.720000000000000000e+05 1.166545919561450331e-02 5.054462711577691753e-02 1.083966463346932620e-02 5.401693066449091141e-02 1.248882598137193191e-02 5.276879579942743426e-02
2.740000000000000000e+05 1.146199278219377574e-02 5.171744046044927934e-02 1.077916726739438537e-02 5.400099110646827683e-02 1.257719889132466982e-02 5.266123247245246830e-02
2.760000000000000000e+05 1.145142126967719706e-02 5.082068656837357423e-02 1.083982589865577564e-02 5.425804987170686211e-02 1.264783391346178086e-02 5.303397024357110745e-02
2.780000000000000000e+05 1.151528186019881196e-02 5.075854066055747460e-02 1.092981524023492988e-02 5.417245412065874177e-02 1.254747763583701284e-02 5.307114763361937826e-02
2.800000000000000000e+05 1.157972972936356301e-02 5.062396132038209096e-02 1.084441595929170818e-02 5.408730459027814852e-02 1.262445574606019250e-02 5.295549413396827276e-02
2.820000000000000000e+05 1.182697761416342565e-02 5.142568810613745711e-02 1.084220799805173455e-02 5.416853544737811749e-02 1.263834945070598827e-02 5.292366996071677654e-02
2.840000000000000000e+05 1.180676247549250490e-02 5.119400614884348638e-02 1.094901443458162760e-02 5.406747609008668437e-02 1.260451152389379173e-02 5.314822904306452933e-02
2.860000000000000000e+05 1.181024867395059560e-02 5.122599644416148124e-02 1.096489132273141889e-02 5.416188767213973854e-02 1.256866879238991395e-02 5.303659591625375924e-02
2.880000000000000000e+05 1.172822400888442508e-02 5.114969948492564811e-02 1.079591779400495069e-02 5.442834283187601013e-02 1.267018146750302846e-02 5.294934575398144855e-02
2.900000000000000000e+05 1.159703219927870135e-02 5.121176886382734772e-02 1.091399063132705329e-02 5.435265934358533141e-02 1.276825968288761680e-02 5.308817258351439250e-02
2.920000000000000000e+05 1.165542462798150290e-02 5.214290026747967627e-02 1.105036269493702220e-02 5.428456733686850416e-02 1.275944117785670143e-02 5.322736577028166355e-02
2.940000000000000000e+05 1.165352396347181171e-02 5.172536816131305393e-02 1.091675256573800858e-02 5.439594061728705160e-02 1.270324274749192774e-02 5.286226422660433855e-02
2.960000000000000000e+05 1.174847152470626099e-02 5.193221177826963519e-02 1.085594933124092200e-02 5.429951032761515251e-02 1.269330892990367873e-02 5.333810296856285327e-02
2.980000000000000000e+05 1.159323123441531253e-02 5.180835578565172461e-02 1.091350277908169700e-02 5.447009596139160831e-02 1.264276815168052792e-02 5.373995991891433732e-02
3.000000000000000000e+05 1.162296293033229268e-02 5.281792447395794454e-02 1.089701926979422773e-02 5.466060144564117984e-02 1.269639492831870983e-02 5.346362964846065186e-02
3.020000000000000000e+05 1.184971091719084699e-02 nan 1.088278700490299435e-02 nan 1.270159864229078971e-02 nan
3.040000000000000000e+05 1.148673142534484271e-02 nan 1.091959853336383832e-02 nan 1.266016584752698362e-02 nan
3.060000000000000000e+05 1.168839007363082702e-02 nan 1.096611132649449871e-02 nan 1.270860720214379500e-02 nan
3.080000000000000000e+05 1.160087832563085931e-02 nan 1.085130817892512346e-02 nan 1.267426926261769858e-02 nan
3.100000000000000000e+05 1.165046958985307447e-02 nan 1.093150359844194917e-02 nan 1.263648407585300434e-02 nan
3.120000000000000000e+05 1.184395150604053946e-02 nan 1.081902131355683139e-02 nan 1.280450201959730874e-02 nan
3.140000000000000000e+05 1.160406776084421665e-02 nan 1.090601043538690432e-02 nan 1.265171426979598904e-02 nan
3.160000000000000000e+05 1.169460732807401336e-02 nan 1.096351301066427267e-02 nan 1.278298453569064533e-02 nan
3.180000000000000000e+05 1.163093181750731765e-02 nan 1.095452638288456695e-02 nan 1.276955809584308030e-02 nan
3.200000000000000000e+05 1.152358410024056923e-02 nan 1.087860111383598394e-02 nan 1.263482079095297125e-02 nan
3.220000000000000000e+05 1.187909972281211458e-02 nan 1.100245790084137740e-02 nan 1.267651285581976664e-02 nan
3.240000000000000000e+05 1.169880125952609332e-02 nan 1.098410880678208842e-02 nan 1.280398884046682860e-02 nan
3.260000000000000000e+05 1.194462809495853116e-02 nan 1.106037775857764485e-02 nan 1.287896044157115297e-02 nan
3.280000000000000000e+05 1.182221595637606912e-02 nan 1.081138148814026964e-02 nan 1.273481465958035096e-02 nan
3.300000000000000000e+05 1.188020402490828041e-02 nan 1.081163197640897487e-02 nan 1.279034806448287043e-02 nan
3.320000000000000000e+05 1.216225406614448480e-02 nan 1.092680197781597043e-02 nan 1.277470982402668584e-02 nan
3.340000000000000000e+05 1.191846639690830045e-02 nan 1.098198176086278080e-02 nan 1.271868750176992011e-02 nan
3.360000000000000000e+05 1.163253664252614748e-02 nan 1.096557936196838022e-02 nan 1.291072192435969122e-02 nan
3.380000000000000000e+05 1.166831434041348814e-02 nan 1.114201851882832238e-02 nan 1.284810922239998376e-02 nan
3.400000000000000000e+05 1.180067092550025551e-02 nan 1.105093366714591206e-02 nan 1.291951511816371613e-02 nan
3.420000000000000000e+05 1.170541012775068099e-02 nan 1.120826833946004727e-02 nan 1.269581422201007150e-02 nan
3.440000000000000000e+05 1.202117988951094743e-02 nan 1.096281764183437701e-02 nan 1.290710457551789113e-02 nan
3.460000000000000000e+05 1.162011491515180239e-02 nan 1.088794581433880602e-02 nan 1.281112349650186458e-02 nan
3.480000000000000000e+05 1.197407032975910182e-02 nan 1.079728262629622328e-02 nan 1.290910871038803906e-02 nan
3.500000000000000000e+05 1.171805450739178342e-02 nan 1.101737506038098433e-02 nan 1.287152172359107283e-02 nan
3.520000000000000000e+05 1.203252507414909189e-02 nan 1.098385764813336607e-02 nan 1.274912704877309046e-02 nan
3.540000000000000000e+05 1.204142362011531055e-02 nan 1.108219418810385548e-02 nan 1.283627373838030009e-02 nan
3.560000000000000000e+05 1.170690166854946278e-02 nan 1.108407860120870156e-02 nan 1.286188880529408676e-02 nan
3.580000000000000000e+05 1.199840030484473560e-02 nan 1.093799366404617571e-02 nan 1.288709128002025681e-02 nan
3.600000000000000000e+05 1.171102227271596588e-02 nan 1.099582516825954245e-02 nan 1.288516550693117289e-02 nan
3.620000000000000000e+05 1.189080224520075967e-02 nan 1.098097913427302855e-02 nan 1.294995084810359777e-02 nan
3.640000000000000000e+05 1.182064238337794324e-02 nan 1.097476077800258951e-02 nan 1.296195028704722960e-02 nan
3.660000000000000000e+05 1.197624229769083185e-02 nan 1.110300429392871956e-02 nan 1.297827473506743025e-02 nan
3.680000000000000000e+05 1.165683361697311682e-02 nan 1.095970299295423445e-02 nan 1.293424826692941496e-02 nan
3.700000000000000000e+05 1.199795268318801754e-02 nan 1.119641482908413296e-02 nan 1.305165231869409581e-02 nan
3.720000000000000000e+05 1.160713543756379876e-02 nan 1.108672676984205976e-02 nan 1.286776813237366923e-02 nan
3.740000000000000000e+05 1.181432960160542188e-02 nan 1.128082301851769317e-02 nan 1.282665083133451879e-02 nan
3.760000000000000000e+05 1.194071215150209822e-02 nan 1.106826581972519818e-02 nan 1.280647448747664931e-02 nan
3.780000000000000000e+05 1.182766882252330766e-02 nan 1.113234299373964085e-02 nan 1.285130423084304176e-02 nan
3.800000000000000000e+05 1.220140297906802118e-02 nan 1.112896590491878682e-02 nan 1.304575199506388151e-02 nan
3.820000000000000000e+05 1.206770796180158846e-02 nan 1.114713115642622723e-02 nan 1.282303305700764964e-02 nan
3.840000000000000000e+05 1.197018885044904765e-02 nan 1.110250826849998838e-02 nan 1.301239733158787715e-02 nan
3.860000000000000000e+05 1.203033559265911413e-02 nan 1.105442794716857656e-02 nan 1.306503380188921495e-02 nan
3.880000000000000000e+05 1.224628517966870264e-02 nan 1.108878693114725457e-02 nan 1.292283007704888610e-02 nan
3.900000000000000000e+05 1.213140241191119559e-02 nan 1.119923686765495960e-02 nan 1.296101819355897043e-02 nan
3.920000000000000000e+05 1.172856012689429440e-02 nan 1.111780962924662289e-02 nan 1.300313044288721118e-02 nan
3.940000000000000000e+05 1.185542512954818051e-02 nan 1.124513900986165958e-02 nan 1.309571934586983843e-02 nan
3.960000000000000000e+05 1.180582035118327155e-02 nan 1.119057256014421853e-02 nan 1.299823856798454358e-02 nan
3.980000000000000000e+05 1.200236460182075790e-02 nan 1.105786914731048468e-02 nan 1.286920030798377468e-02 nan
4.000000000000000000e+05 1.177196340864803369e-02 nan 1.112627712625560185e-02 nan 1.304012969480510334e-02 nan
4.050000000000000000e+05 1.221250443285093468e-02 nan 1.109891197870602718e-02 nan 1.299872775269648138e-02 nan
4.100000000000000000e+05 1.192389073593140905e-02 nan 1.109322312319740468e-02 nan 1.301276212309154801e-02 nan
4.150000000000000000e+05 1.188601622644576070e-02 nan 1.116600346914573515e-02 nan 1.284744479199986279e-02 nan
4.200000000000000000e+05 1.195702994436125335e-02 nan 1.114785756134004623e-02 nan 1.299016367233853976e-02 nan
4.250000000000000000e+05 1.185675327306192663e-02 nan 1.115315546857580456e-02 nan 1.289434669444666781e-02 nan
4.300000000000000000e+05 1.205483073956834482e-02 nan 1.120309185571137858e-02 nan 1.286481468290645580e-02 nan
4.350000000000000000e+05 1.198251935185403773e-02 nan 1.123709762839091367e-02 nan 1.302297118418671573e-02 nan
4.400000000000000000e+05 1.195205892866688623e-02 nan 1.131343533062825236e-02 nan 1.294045913015260361e-02 nan
4.450000000000000000e+05 1.197347715103696045e-02 nan 1.106548809279352986e-02 nan 1.291778305324946599e-02 nan
4.500000000000000000e+05 1.244262527011734745e-02 nan 1.119117603582004891e-02 nan 1.294555943598751924e-02 nan
4.550000000000000000e+05 1.196177393919590701e-02 nan 1.120784717059955006e-02 nan 1.302011625790306867e-02 nan
4.600000000000000000e+05 1.194006874283495313e-02 nan 1.127286928625359508e-02 nan 1.290730263953427867e-02 nan
4.650000000000000000e+05 1.179510359038680144e-02 nan 1.127109456003161370e-02 nan 1.297867353430284289e-02 nan
4.700000000000000000e+05 1.219682952376324216e-02 nan 1.123041291160298272e-02 nan 1.303182043262296474e-02 nan
4.750000000000000000e+05 1.209820151558354054e-02 nan 1.122194990196767606e-02 nan 1.295001071911343685e-02 nan
4.800000000000000000e+05 1.191493520005515450e-02 nan 1.124926680348714569e-02 nan 1.298062793200358521e-02 nan
4.850000000000000000e+05 1.211557598151635773e-02 nan 1.130117098258089960e-02 nan 1.283385709643170003e-02 nan
4.900000000000000000e+05 1.225112262950283151e-02 nan 1.121552577528852658e-02 nan 1.306291638711343239e-02 nan
4.950000000000000000e+05 1.198731674505317847e-02 nan 1.120810383813726149e-02 nan 1.306790395037999916e-02 nan
5.000000000000000000e+05 1.230546775606562379e-02 nan 1.116746528231864558e-02 nan 1.297969709509807536e-02 nan
5.050000000000000000e+05 1.250086184678060944e-02 nan 1.126701945790919979e-02 nan 1.297649185820368666e-02 nan
5.100000000000000000e+05 1.187671273949426551e-02 nan 1.120179636461777692e-02 nan 1.306443771400829165e-02 nan
5.150000000000000000e+05 1.238059541385077081e-02 nan 1.122778366265784165e-02 nan 1.309738496553975937e-02 nan
5.200000000000000000e+05 1.220674177232332694e-02 nan 1.120869366713641603e-02 nan 1.300412420013401585e-02 nan
5.250000000000000000e+05 1.226123906962648356e-02 nan 1.133431943737868083e-02 nan 1.303019770353586182e-02 nan
5.300000000000000000e+05 1.195780896909361991e-02 nan 1.140849355217774495e-02 nan 1.316939838628812184e-02 nan
5.350000000000000000e+05 1.239203861113331515e-02 nan 1.125406985242740666e-02 nan 1.293500883567375546e-02 nan
5.400000000000000000e+05 1.215520033564310154e-02 nan 1.129132056295922837e-02 nan 1.291919681181212878e-02 nan
5.450000000000000000e+05 1.236667883617919086e-02 nan 1.129348880100060695e-02 nan 1.297486838120747235e-02 nan
5.500000000000000000e+05 1.216016750947765922e-02 nan 1.128219918091524256e-02 nan 1.314996079127013148e-02 nan
5.550000000000000000e+05 1.236227796611082466e-02 nan 1.125598001915086889e-02 nan 1.303331765404642725e-02 nan
5.600000000000000000e+05 1.211653137299002411e-02 nan 1.126752768362102551e-02 nan 1.302887576134175232e-02 nan
5.650000000000000000e+05 1.241028058019004801e-02 nan 1.127240381281175916e-02 nan 1.307831332502509304e-02 nan
5.700000000000000000e+05 1.232060980761922123e-02 nan 1.144930768629812655e-02 nan 1.307191030147265495e-02 nan
5.750000000000000000e+05 1.224353691524733209e-02 nan 1.122473498645426560e-02 nan 1.315765385815659272e-02 nan
5.800000000000000000e+05 1.259632250389763897e-02 nan 1.126745985315089592e-02 nan 1.302292960851758608e-02 nan
5.850000000000000000e+05 1.225627892306526724e-02 nan 1.138697964084620616e-02 nan 1.306360421274526187e-02 nan
5.900000000000000000e+05 1.215373560550681020e-02 nan 1.129106893468154703e-02 nan 1.309031865164982447e-02 nan
5.950000000000000000e+05 1.225954618465330270e-02 nan 1.137926713449779505e-02 nan 1.313311712916771443e-02 nan
6.000000000000000000e+05 1.230982116508521143e-02 nan 1.121651512570345267e-02 nan 1.304335263920428610e-02 nan
6.050000000000000000e+05 1.186434805282239255e-02 nan 1.130704452799911018e-02 nan 1.304202217046075349e-02 nan
6.100000000000000000e+05 1.233801995430532442e-02 nan 1.127339302731691396e-02 nan 1.300852144724196080e-02 nan
6.150000000000000000e+05 1.237084313155598601e-02 nan 1.124380422278967694e-02 nan 1.307255685644364077e-02 nan
6.200000000000000000e+05 1.251415590655433584e-02 nan 1.127193306992246846e-02 nan 1.303714390856924865e-02 nan
6.250000000000000000e+05 1.215584902074517970e-02 nan 1.131146069498036900e-02 nan 1.308875226910473019e-02 nan
6.300000000000000000e+05 1.273551987288890075e-02 nan 1.138451561073203742e-02 nan 1.313090949584534359e-02 nan
6.350000000000000000e+05 1.228284094746179278e-02 nan 1.137366784928666233e-02 nan 1.340677624229407242e-02 nan
6.400000000000000000e+05 1.222617741418794389e-02 nan 1.137953393128547999e-02 nan 1.315717674575758202e-02 nan
6.450000000000000000e+05 1.227431230683571038e-02 nan 1.137559392224538578e-02 nan 1.320097536745237256e-02 nan
6.500000000000000000e+05 1.215058416069361193e-02 nan 1.134704567627942140e-02 nan 1.322707604380148928e-02 nan
6.550000000000000000e+05 1.241685594043211507e-02 nan 1.148727706783070346e-02 nan 1.314930337586837049e-02 nan
6.600000000000000000e+05 1.299419670347354804e-02 nan 1.118167106330680838e-02 nan 1.327275114235000261e-02 nan
6.650000000000000000e+05 1.256752696258125503e-02 nan 1.132028088423204723e-02 nan 1.309100919370571534e-02 nan
6.700000000000000000e+05 1.224851374288640250e-02 nan 1.143329709923115479e-02 nan 1.318125761170527675e-02 nan
6.750000000000000000e+05 1.220971709796039341e-02 nan 1.134004511607464814e-02 nan 1.323593112600889368e-02 nan
6.800000000000000000e+05 1.257067739281332239e-02 nan 1.143401856408026232e-02 nan 1.324129602478691867e-02 nan
6.850000000000000000e+05 1.245900705330420591e-02 nan 1.137451366411248478e-02 nan 1.319546087544054558e-02 nan
6.900000000000000000e+05 1.241990693245860131e-02 nan 1.131686063537990991e-02 nan 1.315568382313117048e-02 nan
6.950000000000000000e+05 1.273727115138321118e-02 nan 1.143463167833509361e-02 nan 1.302648269678954342e-02 nan
7.000000000000000000e+05 1.226185574316751570e-02 nan 1.145609832540621723e-02 nan 1.313216893082014280e-02 nan
7.050000000000000000e+05 1.235839204593638420e-02 nan 1.128626475249241458e-02 nan 1.324706464899314505e-02 nan
7.100000000000000000e+05 1.235358304898603876e-02 nan 1.141425914870275449e-02 nan 1.317579906931669667e-02 nan
7.150000000000000000e+05 1.243848277674963754e-02 nan 1.148307648634378994e-02 nan 1.319348351599955969e-02 nan
7.200000000000000000e+05 1.273716380997846898e-02 nan 1.135682490829559299e-02 nan 1.303184285904137631e-02 nan
7.250000000000000000e+05 1.270793777897090068e-02 nan 1.135797478612339192e-02 nan 1.317055609133746009e-02 nan
7.300000000000000000e+05 1.259625215416768605e-02 nan 1.157158403533422621e-02 nan 1.325865695456016589e-02 nan
7.350000000000000000e+05 1.296116364009058941e-02 nan 1.130167625489626390e-02 nan 1.312433541927831085e-02 nan
7.400000000000000000e+05 1.251488335348192003e-02 nan 1.126308419049557551e-02 nan 1.321170540864926614e-02 nan
7.450000000000000000e+05 1.250859019535930337e-02 nan 1.127961825338736832e-02 nan 1.333257407863897015e-02 nan
7.500000000000000000e+05 1.231093949271802081e-02 nan 1.149762035485970592e-02 nan 1.316966475765895053e-02 nan
7.550000000000000000e+05 1.268544251705598994e-02 nan 1.138063000292994717e-02 nan 1.309321180140088359e-02 nan
7.600000000000000000e+05 1.246440166849787159e-02 nan 1.132137911502120210e-02 nan 1.315512893347445776e-02 nan
7.650000000000000000e+05 1.286900859558066587e-02 nan 1.137141946769482104e-02 nan 1.322729112517606609e-02 nan
7.700000000000000000e+05 1.221578911185297080e-02 nan 1.135462686747992257e-02 nan 1.329862842503430967e-02 nan
7.750000000000000000e+05 1.256273556819458362e-02 nan 1.144193377638877927e-02 nan 1.319474743163979655e-02 nan
7.800000000000000000e+05 1.243206879006173403e-02 nan 1.134710752658882847e-02 nan 1.334232859528512380e-02 nan
7.850000000000000000e+05 1.235080388665217230e-02 nan 1.140281044548139243e-02 nan 1.314687017955193903e-02 nan
7.900000000000000000e+05 1.289933389488133811e-02 nan 1.141258668267077815e-02 nan 1.328251138469696037e-02 nan
7.950000000000000000e+05 1.259485659288834755e-02 nan 1.125439831970815804e-02 nan 1.313672067554847410e-02 nan
8.000000000000000000e+05 1.280163598767067833e-02 nan 1.142560259161591249e-02 nan 1.337437809555623927e-02 nan
8.050000000000000000e+05 1.315646278890021323e-02 nan 1.137638999959129579e-02 nan 1.330659017873614403e-02 nan
8.100000000000000000e+05 1.256198115712727804e-02 nan 1.148274368745383356e-02 nan 1.335241570750298444e-02 nan
8.150000000000000000e+05 1.283301582596116895e-02 nan 1.129768735875451638e-02 nan 1.326948518349340203e-02 nan
8.200000000000000000e+05 1.259259221363144901e-02 nan 1.138768403902012949e-02 nan 1.327846454344267998e-02 nan
8.250000000000000000e+05 1.243818603668209698e-02 nan 1.127185417714251549e-02 nan 1.334869864218433087e-02 nan
8.300000000000000000e+05 1.312001459261829053e-02 nan 1.146157960876514892e-02 nan 1.319685527441833914e-02 nan
8.350000000000000000e+05 1.259291957606940501e-02 nan 1.137386772788922043e-02 nan 1.316338763963997849e-02 nan
8.400000000000000000e+05 1.236162988932996108e-02 nan 1.142991235556998185e-02 nan 1.315428819964452670e-02 nan
8.450000000000000000e+05 1.246206791011239545e-02 nan 1.142472379281223027e-02 nan 1.311562533588457244e-02 nan
8.500000000000000000e+05 1.282629272471531509e-02 nan 1.146481526483533742e-02 nan 1.322528504060542856e-02 nan
8.550000000000000000e+05 1.269232896924599174e-02 nan 1.143022648409548411e-02 nan 1.322843874576022996e-02 nan
8.600000000000000000e+05 1.318091205729352532e-02 nan 1.127637545413300371e-02 nan 1.332487815826013423e-02 nan
8.650000000000000000e+05 1.251901653620173319e-02 nan 1.148894626801144625e-02 nan 1.328385762960593297e-02 nan
8.700000000000000000e+05 1.274449920816316320e-02 nan 1.159515243955091569e-02 nan 1.337831034490832849e-02 nan
8.750000000000000000e+05 1.252104886730371833e-02 nan 1.152142353011989008e-02 nan 1.333544795005536798e-02 nan
8.800000000000000000e+05 1.248477369979674768e-02 nan 1.165057358886549890e-02 nan 1.327935134598021670e-02 nan
8.850000000000000000e+05 1.322310923627405613e-02 nan 1.154045549950559815e-02 nan 1.323820111036297896e-02 nan
8.900000000000000000e+05 1.294707811606308177e-02 nan 1.146764584140846921e-02 nan 1.327862872181739817e-02 nan
8.950000000000000000e+05 1.242422442652646453e-02 nan 1.151029242787977511e-02 nan 1.355550194448866888e-02 nan
9.000000000000000000e+05 1.266384667279432143e-02 nan 1.139576992116069290e-02 nan 1.339972400007241084e-02 nan
9.050000000000000000e+05 1.256813924196187315e-02 nan 1.156280217723910583e-02 nan 1.335984598113739742e-02 nan
9.100000000000000000e+05 1.280908386689070221e-02 nan 1.162198901819060451e-02 nan 1.341575952719580370e-02 nan
9.150000000000000000e+05 1.251415546766771955e-02 nan 1.139370454969856894e-02 nan 1.343633442985421242e-02 nan
9.200000000000000000e+05 1.265680297987650284e-02 nan 1.150011325442612531e-02 nan 1.326479778624971642e-02 nan
9.250000000000000000e+05 1.263905868661048190e-02 nan 1.137431231605496793e-02 nan 1.327556708909938266e-02 nan
9.300000000000000000e+05 1.250787940582576141e-02 nan 1.153317393324009357e-02 nan 1.341066231758460993e-02 nan
9.350000000000000000e+05 1.298369181199667856e-02 nan 1.145413501673324744e-02 nan 1.327610545706505753e-02 nan
9.400000000000000000e+05 1.291915625584216798e-02 nan 1.158583759214160125e-02 nan 1.339754134045421062e-02 nan
9.450000000000000000e+05 1.266612772717401469e-02 nan 1.143971805990382472e-02 nan 1.348298683400770380e-02 nan
9.500000000000000000e+05 1.253143708340580600e-02 nan 1.146081692007534444e-02 nan 1.360265290921915983e-02 nan
9.550000000000000000e+05 1.255745509334822360e-02 nan 1.144709029186579199e-02 nan 1.345995427776785006e-02 nan
9.600000000000000000e+05 1.291253397021101604e-02 nan 1.162819946077924341e-02 nan 1.358059823326058721e-02 nan
9.650000000000000000e+05 1.249228271891276131e-02 nan 1.149984291075121200e-02 nan 1.348010336501488313e-02 nan
9.700000000000000000e+05 1.306339253875101782e-02 nan 1.145219233382839194e-02 nan 1.355576472574995285e-02 nan
9.750000000000000000e+05 1.267378578064643976e-02 nan 1.147541456791252232e-02 nan 1.346630496479477371e-02 nan
9.800000000000000000e+05 1.282490753397418429e-02 nan 1.154351452341622133e-02 nan 1.350565355774122588e-02 nan
9.850000000000000000e+05 1.270271071298729668e-02 nan 1.147765446560420309e-02 nan 1.358113841865886753e-02 nan
9.900000000000000000e+05 1.256051910564543947e-02 nan 1.155448995784560430e-02 nan 1.350192178573692524e-02 nan
9.950000000000000000e+05 1.267355501512987780e-02 nan 1.149140289737395938e-02 nan 1.352314243153216432e-02 nan
1.000000000000000000e+06 1.293118444141576687e-02 nan 1.168261945845436821e-02 nan 1.365269267221904705e-02 nan
1.010000000000000000e+06 nan nan nan nan nan nan
1.020000000000000000e+06 nan nan nan nan nan nan
1.030000000000000000e+06 nan nan nan nan nan nan
1.040000000000000000e+06 nan nan nan nan nan nan
1.050000000000000000e+06 nan nan nan nan nan nan
1.060000000000000000e+06 nan nan nan nan nan nan
1.070000000000000000e+06 nan nan nan nan nan nan
1.080000000000000000e+06 nan nan nan nan nan nan
1.090000000000000000e+06 nan nan nan nan nan nan
1.100000000000000000e+06 nan nan nan nan nan nan
1.110000000000000000e+06 nan nan nan nan nan nan
1.120000000000000000e+06 nan nan nan nan nan nan
1.130000000000000000e+06 nan nan nan nan nan nan
1.140000000000000000e+06 nan nan nan nan nan nan
1.150000000000000000e+06 nan nan nan nan nan nan
1.160000000000000000e+06 nan nan nan nan nan nan
1.170000000000000000e+06 nan nan nan nan nan nan
1.180000000000000000e+06 nan nan nan nan nan nan
1.190000000000000000e+06 nan nan nan nan nan nan
1.200000000000000000e+06 nan nan nan nan nan nan
1.210000000000000000e+06 nan nan nan nan nan nan
1.220000000000000000e+06 nan nan nan nan nan nan
1.230000000000000000e+06 nan nan nan nan nan nan
1.240000000000000000e+06 nan nan nan nan nan nan
1.250000000000000000e+06 nan nan nan nan nan nan
1.260000000000000000e+06 nan nan nan nan nan nan
1.270000000000000000e+06 nan nan nan nan nan nan
1.280000000000000000e+06 nan nan nan nan nan nan
1.290000000000000000e+06 nan nan nan nan nan nan
1.300000000000000000e+06 nan nan nan nan nan nan
1.310000000000000000e+06 nan nan nan nan nan nan
1.320000000000000000e+06 nan nan nan nan nan nan
1.330000000000000000e+06 nan nan nan nan nan nan
1.340000000000000000e+06 nan nan nan nan nan nan
1.350000000000000000e+06 nan nan nan nan nan nan
1.360000000000000000e+06 nan nan nan nan nan nan
1.370000000000000000e+06 nan nan nan nan nan nan
1.380000000000000000e+06 nan nan nan nan nan nan
1.390000000000000000e+06 nan nan nan nan nan nan
1.400000000000000000e+06 nan nan nan nan nan nan
1.410000000000000000e+06 nan nan nan nan nan nan
1.420000000000000000e+06 nan nan nan nan nan nan
1.430000000000000000e+06 nan nan nan nan nan nan
1.440000000000000000e+06 nan nan nan nan nan nan
1.450000000000000000e+06 nan nan nan nan nan nan
1.460000000000000000e+06 nan nan nan nan nan nan
1.470000000000000000e+06 nan nan nan nan nan nan
1.480000000000000000e+06 nan nan nan nan nan nan
1.490000000000000000e+06 nan nan nan nan nan nan
1.500000000000000000e+06 nan nan nan nan nan nan
1.510000000000000000e+06 nan nan nan nan nan nan
1.520000000000000000e+06 nan nan nan nan nan nan
1.530000000000000000e+06 nan nan nan nan nan nan
1.540000000000000000e+06 nan nan nan nan nan nan
1.550000000000000000e+06 nan nan nan nan nan nan
1.560000000000000000e+06 nan nan nan nan nan nan
1.570000000000000000e+06 nan nan nan nan nan nan
1.580000000000000000e+06 nan nan nan nan nan nan
1.590000000000000000e+06 nan nan nan nan nan nan
1.600000000000000000e+06 nan nan nan nan nan nan
1.610000000000000000e+06 nan nan nan nan nan nan
1.620000000000000000e+06 nan nan nan nan nan nan
1.630000000000000000e+06 nan nan nan nan nan nan
1.640000000000000000e+06 nan nan nan nan nan nan
1.650000000000000000e+06 nan nan nan nan nan nan
1.660000000000000000e+06 nan nan nan nan nan nan
1.670000000000000000e+06 nan nan nan nan nan nan
1.680000000000000000e+06 nan nan nan nan nan nan
1.690000000000000000e+06 nan nan nan nan nan nan
1.700000000000000000e+06 nan nan nan nan nan nan
1.710000000000000000e+06 nan nan nan nan nan nan
1.720000000000000000e+06 nan nan nan nan nan nan
1.730000000000000000e+06 nan nan nan nan nan nan
1.740000000000000000e+06 nan nan nan nan nan nan
1.750000000000000000e+06 nan nan nan nan nan nan
1.760000000000000000e+06 nan nan nan nan nan nan
1.770000000000000000e+06 nan nan nan nan nan nan
1.780000000000000000e+06 nan nan nan nan nan nan
1.790000000000000000e+06 nan nan nan nan nan nan
1.800000000000000000e+06 nan nan nan nan nan nan
1.810000000000000000e+06 nan nan nan nan nan nan
1.820000000000000000e+06 nan nan nan nan nan nan
1.830000000000000000e+06 nan nan nan nan nan nan
1.840000000000000000e+06 nan nan nan nan nan nan
1.850000000000000000e+06 nan nan nan nan nan nan
1.860000000000000000e+06 nan nan nan nan nan nan
1.870000000000000000e+06 nan nan nan nan nan nan
1.880000000000000000e+06 nan nan nan nan nan nan
1.890000000000000000e+06 nan nan nan nan nan nan
1.900000000000000000e+06 nan nan nan nan nan nan
1.910000000000000000e+06 nan nan nan nan nan nan
1.920000000000000000e+06 nan nan nan nan nan nan
1.930000000000000000e+06 nan nan nan nan nan nan
1.940000000000000000e+06 nan nan nan nan nan nan
1.950000000000000000e+06 nan nan nan nan nan nan
1.960000000000000000e+06 nan nan nan nan nan nan
1.970000000000000000e+06 nan nan nan nan nan nan
1.980000000000000000e+06 nan nan nan nan nan nan
1.990000000000000000e+06 nan nan nan nan nan nan
2.000000000000000000e+06 nan nan nan nan nan nan
2.010000000000000000e+06 nan nan nan nan nan nan
2.020000000000000000e+06 nan nan nan nan nan nan
2.030000000000000000e+06 nan nan nan nan nan nan
2.040000000000000000e+06 nan nan nan nan nan nan
2.050000000000000000e+06 nan nan nan nan nan nan
2.060000000000000000e+06 nan nan nan nan nan nan
2.070000000000000000e+06 nan nan nan nan nan nan
2.080000000000000000e+06 nan nan nan nan nan nan
2.090000000000000000e+06 nan nan nan nan nan nan
2.100000000000000000e+06 nan nan nan nan nan nan
2.110000000000000000e+06 nan nan nan nan nan nan
2.120000000000000000e+06 nan nan nan nan nan nan
2.130000000000000000e+06 nan nan nan nan nan nan
2.140000000000000000e+06 nan nan nan nan nan nan
2.150000000000000000e+06 nan nan nan nan nan nan
2.160000000000000000e+06 nan nan nan nan nan nan
2.170000000000000000e+06 nan nan nan nan nan nan
2.180000000000000000e+06 nan nan nan nan nan nan
2.190000000000000000e+06 nan nan nan nan nan nan
2.200000000000000000e+06 nan nan nan nan nan nan
2.210000000000000000e+06 nan nan nan nan nan nan
2.220000000000000000e+06 nan nan nan nan nan nan
2.230000000000000000e+06 nan nan nan nan nan nan
2.240000000000000000e+06 nan nan nan nan nan nan
2.250000000000000000e+06 nan nan nan nan nan nan
2.260000000000000000e+06 nan nan nan nan nan nan
2.270000000000000000e+06 nan nan nan nan nan nan
2.280000000000000000e+06 nan nan nan nan nan nan
2.290000000000000000e+06 nan nan nan nan nan nan
2.300000000000000000e+06 nan nan nan nan nan nan
2.310000000000000000e+06 nan nan nan nan nan nan
2.320000000000000000e+06 nan nan nan nan nan nan
2.330000000000000000e+06 nan nan nan nan nan nan
2.340000000000000000e+06 nan nan nan nan nan nan
2.350000000000000000e+06 nan nan nan nan nan nan
2.360000000000000000e+06 nan nan nan nan nan nan
2.370000000000000000e+06 nan nan nan nan nan nan
2.380000000000000000e+06 nan nan nan nan nan nan
2.390000000000000000e+06 nan nan nan nan nan nan
2.400000000000000000e+06 nan nan nan nan nan nan
2.410000000000000000e+06 nan nan nan nan nan nan
2.420000000000000000e+06 nan nan nan nan nan nan
2.430000000000000000e+06 nan nan nan nan nan nan
2.440000000000000000e+06 nan nan nan nan nan nan
2.450000000000000000e+06 nan nan nan nan nan nan
2.460000000000000000e+06 nan nan nan nan nan nan
2.470000000000000000e+06 nan nan nan nan nan nan
2.480000000000000000e+06 nan nan nan nan nan nan
2.490000000000000000e+06 nan nan nan nan nan nan
2.500000000000000000e+06 nan nan nan nan nan nan
2.510000000000000000e+06 nan nan nan nan nan nan
2.520000000000000000e+06 nan nan nan nan nan nan
2.530000000000000000e+06 nan nan nan nan nan nan
2.540000000000000000e+06 nan nan nan nan nan nan
2.550000000000000000e+06 nan nan nan nan nan nan
2.560000000000000000e+06 nan nan nan nan nan nan
2.570000000000000000e+06 nan nan nan nan nan nan
2.580000000000000000e+06 nan nan nan nan nan nan
2.590000000000000000e+06 nan nan nan nan nan nan
2.600000000000000000e+06 nan nan nan nan nan nan
2.610000000000000000e+06 nan nan nan nan nan nan
2.620000000000000000e+06 nan nan nan nan nan nan
2.630000000000000000e+06 nan nan nan nan nan nan
2.640000000000000000e+06 nan nan nan nan nan nan
2.650000000000000000e+06 nan nan nan nan nan nan
2.660000000000000000e+06 nan nan nan nan nan nan
2.670000000000000000e+06 nan nan nan nan nan nan
2.680000000000000000e+06 nan nan nan nan nan nan
2.690000000000000000e+06 nan nan nan nan nan nan
2.700000000000000000e+06 nan nan nan nan nan nan
2.710000000000000000e+06 nan nan nan nan nan nan
2.720000000000000000e+06 nan nan nan nan nan nan
2.730000000000000000e+06 nan nan nan nan nan nan
2.740000000000000000e+06 nan nan nan nan nan nan
2.750000000000000000e+06 nan nan nan nan nan nan
2.760000000000000000e+06 nan nan nan nan nan nan
2.770000000000000000e+06 nan nan nan nan nan nan
2.780000000000000000e+06 nan nan nan nan nan nan
2.790000000000000000e+06 nan nan nan nan nan nan
2.800000000000000000e+06 nan nan nan nan nan nan
2.810000000000000000e+06 nan nan nan nan nan nan
2.820000000000000000e+06 nan nan nan nan nan nan
2.830000000000000000e+06 nan nan nan nan nan nan
2.840000000000000000e+06 nan nan nan nan nan nan
2.850000000000000000e+06 nan nan nan nan nan nan
2.860000000000000000e+06 nan nan nan nan nan nan
2.870000000000000000e+06 nan nan nan nan nan nan
2.880000000000000000e+06 nan nan nan nan nan nan
2.890000000000000000e+06 nan nan nan nan nan nan
2.900000000000000000e+06 nan nan nan nan nan nan
2.910000000000000000e+06 nan nan nan nan nan nan
2.920000000000000000e+06 nan nan nan nan nan nan
2.930000000000000000e+06 nan nan nan nan nan nan
2.940000000000000000e+06 nan nan nan nan nan nan
2.950000000000000000e+06 nan nan nan nan nan nan
2.960000000000000000e+06 nan nan nan nan nan nan
2.970000000000000000e+06 nan nan nan nan nan nan
2.980000000000000000e+06 nan nan nan nan nan nan
2.990000000000000000e+06 nan nan nan nan nan nan
3.000000000000000000e+06 nan nan nan nan nan nan
3.010000000000000000e+06 nan nan nan nan nan nan
3.020000000000000000e+06 nan nan nan nan nan nan
3.030000000000000000e+06 nan nan nan nan nan nan
3.040000000000000000e+06 nan nan nan nan nan nan
3.050000000000000000e+06 nan nan nan nan nan nan
3.060000000000000000e+06 nan nan nan nan nan nan
3.070000000000000000e+06 nan nan nan nan nan nan
3.080000000000000000e+06 nan nan nan nan nan nan
3.090000000000000000e+06 nan nan nan nan nan nan
3.100000000000000000e+06 nan nan nan nan nan nan
3.110000000000000000e+06 nan nan nan nan nan nan
3.120000000000000000e+06 nan nan nan nan nan nan
3.130000000000000000e+06 nan nan nan nan nan nan
3.140000000000000000e+06 nan nan nan nan nan nan
3.150000000000000000e+06 nan nan nan nan nan nan
3.160000000000000000e+06 nan nan nan nan nan nan
3.170000000000000000e+06 nan nan nan nan nan nan
3.180000000000000000e+06 nan nan nan nan nan nan
3.190000000000000000e+06 nan nan nan nan nan nan
3.200000000000000000e+06 nan nan nan nan nan nan
3.210000000000000000e+06 nan nan nan nan nan nan
3.220000000000000000e+06 nan nan nan nan nan nan
3.230000000000000000e+06 nan nan nan nan nan nan
3.240000000000000000e+06 nan nan nan nan nan nan
3.250000000000000000e+06 nan nan nan nan nan nan
3.260000000000000000e+06 nan nan nan nan nan nan
3.270000000000000000e+06 nan nan nan nan nan nan
3.280000000000000000e+06 nan nan nan nan nan nan
3.290000000000000000e+06 nan nan nan nan nan nan
3.300000000000000000e+06 nan nan nan nan nan nan
3.310000000000000000e+06 nan nan nan nan nan nan
3.320000000000000000e+06 nan nan nan nan nan nan
3.330000000000000000e+06 nan nan nan nan nan nan
3.340000000000000000e+06 nan nan nan nan nan nan
3.350000000000000000e+06 nan nan nan nan nan nan
3.360000000000000000e+06 nan nan nan nan nan nan
3.370000000000000000e+06 nan nan nan nan nan nan
3.380000000000000000e+06 nan nan nan nan nan nan
3.390000000000000000e+06 nan nan nan nan nan nan
3.400000000000000000e+06 nan nan nan nan nan nan
3.410000000000000000e+06 nan nan nan nan nan nan
3.420000000000000000e+06 nan nan nan nan nan nan
3.430000000000000000e+06 nan nan nan nan nan nan
3.440000000000000000e+06 nan nan nan nan nan nan
3.450000000000000000e+06 nan nan nan nan nan nan
3.460000000000000000e+06 nan nan nan nan nan nan
3.470000000000000000e+06 nan nan nan nan nan nan
3.480000000000000000e+06 nan nan nan nan nan nan
3.490000000000000000e+06 nan nan nan nan nan nan
3.500000000000000000e+06 nan nan nan nan nan nan
3.510000000000000000e+06 nan nan nan nan nan nan
3.520000000000000000e+06 nan nan nan nan nan nan
3.530000000000000000e+06 nan nan nan nan nan nan
3.540000000000000000e+06 nan nan nan nan nan nan
3.550000000000000000e+06 nan nan nan nan nan nan
3.560000000000000000e+06 nan nan nan nan nan nan
3.570000000000000000e+06 nan nan nan nan nan nan
3.580000000000000000e+06 nan nan nan nan nan nan
3.590000000000000000e+06 nan nan nan nan nan nan
3.600000000000000000e+06 nan nan nan nan nan nan
3.610000000000000000e+06 nan nan nan nan nan nan
3.620000000000000000e+06 nan nan nan nan nan nan
3.630000000000000000e+06 nan nan nan nan nan nan
3.640000000000000000e+06 nan nan nan nan nan nan
3.650000000000000000e+06 nan nan nan nan nan nan
3.660000000000000000e+06 nan nan nan nan nan nan
3.670000000000000000e+06 nan nan nan nan nan nan
3.680000000000000000e+06 nan nan nan nan nan nan
3.690000000000000000e+06 nan nan nan nan nan nan
3.700000000000000000e+06 nan nan nan nan nan nan
3.710000000000000000e+06 nan nan nan nan nan nan
3.720000000000000000e+06 nan nan nan nan nan nan
3.730000000000000000e+06 nan nan nan nan nan nan
3.740000000000000000e+06 nan nan nan nan nan nan
3.750000000000000000e+06 nan nan nan nan nan nan
3.760000000000000000e+06 nan nan nan nan nan nan
3.770000000000000000e+06 nan nan nan nan nan nan
3.780000000000000000e+06 nan nan nan nan nan nan
3.790000000000000000e+06 nan nan nan nan nan nan
3.800000000000000000e+06 nan nan nan nan nan nan
3.810000000000000000e+06 nan nan nan nan nan nan
3.820000000000000000e+06 nan nan nan nan nan nan
3.830000000000000000e+06 nan nan nan nan nan nan
3.840000000000000000e+06 nan nan nan nan nan nan
3.850000000000000000e+06 nan nan nan nan nan nan
3.860000000000000000e+06 nan nan nan nan nan nan
3.870000000000000000e+06 nan nan nan nan nan nan
3.880000000000000000e+06 nan nan nan nan nan nan
3.890000000000000000e+06 nan nan nan nan nan nan
3.900000000000000000e+06 nan nan nan nan nan nan
3.910000000000000000e+06 nan nan nan nan nan nan
3.920000000000000000e+06 nan nan nan nan nan nan
3.930000000000000000e+06 nan nan nan nan nan nan
3.940000000000000000e+06 nan nan nan nan nan nan
3.950000000000000000e+06 nan nan nan nan nan nan
3.960000000000000000e+06 nan nan nan nan nan nan
3.970000000000000000e+06 nan nan nan nan nan nan
3.980000000000000000e+06 nan nan nan nan nan nan
3.990000000000000000e+06 nan nan nan nan nan nan
4.000000000000000000e+06 nan nan nan nan nan nan
4.010000000000000000e+06 nan nan nan nan nan nan
4.020000000000000000e+06 nan nan nan nan nan nan
4.030000000000000000e+06 nan nan nan nan nan nan
4.040000000000000000e+06 nan nan nan nan nan nan
4.050000000000000000e+06 nan nan nan nan nan nan
4.060000000000000000e+06 nan nan nan nan nan nan
4.070000000000000000e+06 nan nan nan nan nan nan
4.080000000000000000e+06 nan nan nan nan nan nan
4.090000000000000000e+06 nan nan nan nan nan nan
4.100000000000000000e+06 nan nan nan nan nan nan
4.110000000000000000e+06 nan nan nan nan nan nan
4.120000000000000000e+06 nan nan nan nan nan nan
4.130000000000000000e+06 nan nan nan nan nan nan
4.140000000000000000e+06 nan nan nan nan nan nan
4.150000000000000000e+06 nan nan nan nan nan nan
4.160000000000000000e+06 nan nan nan nan nan nan
4.170000000000000000e+06 nan nan nan nan nan nan
4.180000000000000000e+06 nan nan nan nan nan nan
4.190000000000000000e+06 nan nan nan nan nan nan
4.200000000000000000e+06 nan nan nan nan nan nan
4.210000000000000000e+06 nan nan nan nan nan nan
4.220000000000000000e+06 nan nan nan nan nan nan
4.230000000000000000e+06 nan nan nan nan nan nan
4.240000000000000000e+06 nan nan nan nan nan nan
4.250000000000000000e+06 nan nan nan nan nan nan
4.260000000000000000e+06 nan nan nan nan nan nan
4.270000000000000000e+06 nan nan nan nan nan nan
4.280000000000000000e+06 nan nan nan nan nan nan
4.290000000000000000e+06 nan nan nan nan nan nan
4.300000000000000000e+06 nan nan nan nan nan nan
4.310000000000000000e+06 nan nan nan nan nan nan
4.320000000000000000e+06 nan nan nan nan nan nan
4.330000000000000000e+06 nan nan nan nan nan nan
4.340000000000000000e+06 nan nan nan nan nan nan
4.350000000000000000e+06 nan nan nan nan nan nan
4.360000000000000000e+06 nan nan nan nan nan nan
4.370000000000000000e+06 nan nan nan nan nan nan
4.380000000000000000e+06 nan nan nan nan nan nan
4.390000000000000000e+06 nan nan nan nan nan nan
4.400000000000000000e+06 nan nan nan nan nan nan
4.410000000000000000e+06 nan nan nan nan nan nan
4.420000000000000000e+06 nan nan nan nan nan nan
4.430000000000000000e+06 nan nan nan nan nan nan
4.440000000000000000e+06 nan nan nan nan nan nan
4.450000000000000000e+06 nan nan nan nan nan nan
4.460000000000000000e+06 nan nan nan nan nan nan
4.470000000000000000e+06 nan nan nan nan nan nan
4.480000000000000000e+06 nan nan nan nan nan nan
4.490000000000000000e+06 nan nan nan nan nan nan
4.500000000000000000e+06 nan nan nan nan nan nan
4.510000000000000000e+06 nan nan nan nan nan nan
4.520000000000000000e+06 nan nan nan nan nan nan
4.530000000000000000e+06 nan nan nan nan nan nan
4.540000000000000000e+06 nan nan nan nan nan nan
4.550000000000000000e+06 nan nan nan nan nan nan
4.560000000000000000e+06 nan nan nan nan nan nan
4.570000000000000000e+06 nan nan nan nan nan nan
4.580000000000000000e+06 nan nan nan nan nan nan
4.590000000000000000e+06 nan nan nan nan nan nan
4.600000000000000000e+06 nan nan nan nan nan nan
4.610000000000000000e+06 nan nan nan nan nan nan
4.620000000000000000e+06 nan nan nan nan nan nan
4.630000000000000000e+06 nan nan nan nan nan nan
4.640000000000000000e+06 nan nan nan nan nan nan
4.650000000000000000e+06 nan nan nan nan nan nan
4.660000000000000000e+06 nan nan nan nan nan nan
4.670000000000000000e+06 nan nan nan nan nan nan
4.680000000000000000e+06 nan nan nan nan nan nan
4.690000000000000000e+06 nan nan nan nan nan nan
4.700000000000000000e+06 nan nan nan nan nan nan
4.710000000000000000e+06 nan nan nan nan nan nan
4.720000000000000000e+06 nan nan nan nan nan nan
4.730000000000000000e+06 nan nan nan nan nan nan
4.740000000000000000e+06 nan nan nan nan nan nan
4.750000000000000000e+06 nan nan nan nan nan nan
4.760000000000000000e+06 nan nan nan nan nan nan
4.770000000000000000e+06 nan nan nan nan nan nan
4.780000000000000000e+06 nan nan nan nan nan nan
4.790000000000000000e+06 nan nan nan nan nan nan
4.800000000000000000e+06 nan nan nan nan nan nan
4.810000000000000000e+06 nan nan nan nan nan nan
4.820000000000000000e+06 nan nan nan nan nan nan
4.830000000000000000e+06 nan nan nan nan nan nan
4.840000000000000000e+06 nan nan nan nan nan nan
4.850000000000000000e+06 nan nan nan nan nan nan
4.860000000000000000e+06 nan nan nan nan nan nan
4.870000000000000000e+06 nan nan nan nan nan nan
4.880000000000000000e+06 nan nan nan nan nan nan
4.890000000000000000e+06 nan nan nan nan nan nan
4.900000000000000000e+06 nan nan nan nan nan nan
4.910000000000000000e+06 nan nan nan nan nan nan
4.920000000000000000e+06 nan nan nan nan nan nan
4.930000000000000000e+06 nan nan nan nan nan nan
4.940000000000000000e+06 nan nan nan nan nan nan
4.950000000000000000e+06 nan nan nan nan nan nan
4.960000000000000000e+06 nan nan nan nan nan nan
4.970000000000000000e+06 nan nan nan nan nan nan
4.980000000000000000e+06 nan nan nan nan nan nan
4.990000000000000000e+06 nan nan nan nan nan nan
5.000000000000000000e+06 nan nan nan nan nan nan
5.010000000000000000e+06 nan nan nan nan nan nan
5.020000000000000000e+06 nan nan nan nan nan nan
5.030000000000000000e+06 nan nan nan nan nan nan
5.040000000000000000e+06 nan nan nan nan nan nan
5.050000000000000000e+06 nan nan nan nan nan nan
5.060000000000000000e+06 nan nan nan nan nan nan
5.070000000000000000e+06 nan nan nan nan nan nan
5.080000000000000000e+06 nan nan nan nan nan nan
5.090000000000000000e+06 nan nan nan nan nan nan
5.100000000000000000e+06 nan nan nan nan nan nan
5.110000000000000000e+06 nan nan nan nan nan nan
5.120000000000000000e+06 nan nan nan nan nan nan
5.130000000000000000e+06 nan nan nan nan nan nan
5.140000000000000000e+06 nan nan nan nan nan nan
5.150000000000000000e+06 nan nan nan nan nan nan
5.160000000000000000e+06 nan nan nan nan nan nan
5.170000000000000000e+06 nan nan nan nan nan nan
5.180000000000000000e+06 nan nan nan nan nan nan
5.190000000000000000e+06 nan nan nan nan nan nan
5.200000000000000000e+06 nan nan nan nan nan nan
5.210000000000000000e+06 nan nan nan nan nan nan
5.220000000000000000e+06 nan nan nan nan nan nan
5.230000000000000000e+06 nan nan nan nan nan nan
5.240000000000000000e+06 nan nan nan nan nan nan
5.250000000000000000e+06 nan nan nan nan nan nan
5.260000000000000000e+06 nan nan nan nan nan nan
5.270000000000000000e+06 nan nan nan nan nan nan
5.280000000000000000e+06 nan nan nan nan nan nan
5.290000000000000000e+06 nan nan nan nan nan nan
5.300000000000000000e+06 nan nan nan nan nan nan
5.310000000000000000e+06 nan nan nan nan nan nan
5.320000000000000000e+06 nan nan nan nan nan nan
5.330000000000000000e+06 nan nan nan nan nan nan
5.340000000000000000e+06 nan nan nan nan nan nan
5.350000000000000000e+06 nan nan nan nan nan nan
5.360000000000000000e+06 nan nan nan nan nan nan
5.370000000000000000e+06 nan nan nan nan nan nan
5.380000000000000000e+06 nan nan nan nan nan nan
5.390000000000000000e+06 nan nan nan nan nan nan
5.400000000000000000e+06 nan nan nan nan nan nan
5.410000000000000000e+06 nan nan nan nan nan nan
5.420000000000000000e+06 nan nan nan nan nan nan
5.430000000000000000e+06 nan nan nan nan nan nan
5.440000000000000000e+06 nan nan nan nan nan nan
5.450000000000000000e+06 nan nan nan nan nan nan
5.460000000000000000e+06 nan nan nan nan nan nan
5.470000000000000000e+06 nan nan nan nan nan nan
5.480000000000000000e+06 nan nan nan nan nan nan
5.490000000000000000e+06 nan nan nan nan nan nan
5.500000000000000000e+06 nan nan nan nan nan nan
5.510000000000000000e+06 nan nan nan nan nan nan
5.520000000000000000e+06 nan nan nan nan nan nan
5.530000000000000000e+06 nan nan nan nan nan nan
5.540000000000000000e+06 nan nan nan nan nan nan
5.550000000000000000e+06 nan nan nan nan nan nan
5.560000000000000000e+06 nan nan nan nan nan nan
5.570000000000000000e+06 nan nan nan nan nan nan
5.580000000000000000e+06 nan nan nan nan nan nan
5.590000000000000000e+06 nan nan nan nan nan nan
5.600000000000000000e+06 nan nan nan nan nan nan
5.610000000000000000e+06 nan nan nan nan nan nan
5.620000000000000000e+06 nan nan nan nan nan nan
5.630000000000000000e+06 nan nan nan nan nan nan
5.640000000000000000e+06 nan nan nan nan nan nan
5.650000000000000000e+06 nan nan nan nan nan nan
5.660000000000000000e+06 nan nan nan nan nan nan
5.670000000000000000e+06 nan nan nan nan nan nan
5.680000000000000000e+06 nan nan nan nan nan nan
5.690000000000000000e+06 nan nan nan nan nan nan
5.700000000000000000e+06 nan nan nan nan nan nan
5.710000000000000000e+06 nan nan nan nan nan nan
5.720000000000000000e+06 nan nan nan nan nan nan
5.730000000000000000e+06 nan nan nan nan nan nan
5.740000000000000000e+06 nan nan nan nan nan nan
5.750000000000000000e+06 nan nan nan nan nan nan
5.760000000000000000e+06 nan nan nan nan nan nan
5.770000000000000000e+06 nan nan nan nan nan nan
5.780000000000000000e+06 nan nan nan nan nan nan
5.790000000000000000e+06 nan nan nan nan nan nan
5.800000000000000000e+06 nan nan nan nan nan nan
5.810000000000000000e+06 nan nan nan nan nan nan
5.820000000000000000e+06 nan nan nan nan nan nan
5.830000000000000000e+06 nan nan nan nan nan nan
5.840000000000000000e+06 nan nan nan nan nan nan
5.850000000000000000e+06 nan nan nan nan nan nan
5.860000000000000000e+06 nan nan nan nan nan nan
5.870000000000000000e+06 nan nan nan nan nan nan
5.880000000000000000e+06 nan nan nan nan nan nan
5.890000000000000000e+06 nan nan nan nan nan nan
5.900000000000000000e+06 nan nan nan nan nan nan
5.910000000000000000e+06 nan nan nan nan nan nan
5.920000000000000000e+06 nan nan nan nan nan nan
5.930000000000000000e+06 nan nan nan nan nan nan
5.940000000000000000e+06 nan nan nan nan nan nan
5.950000000000000000e+06 nan nan nan nan nan nan
5.960000000000000000e+06 nan nan nan nan nan nan
5.970000000000000000e+06 nan nan nan nan nan nan
5.980000000000000000e+06 nan nan nan nan nan nan
5.990000000000000000e+06 nan nan nan nan nan nan
6.000000000000000000e+06 nan nan nan nan nan nan
6.010000000000000000e+06 nan nan nan nan nan nan
6.020000000000000000e+06 nan nan nan nan nan nan
6.030000000000000000e+06 nan nan nan nan nan nan
6.040000000000000000e+06 nan nan nan nan nan nan
6.050000000000000000e+06 nan nan nan nan nan nan
6.060000000000000000e+06 nan nan nan nan nan nan
6.070000000000000000e+06 nan nan nan nan nan nan
6.080000000000000000e+06 nan nan nan nan nan nan
6.090000000000000000e+06 nan nan nan nan nan nan
6.100000000000000000e+06 nan nan nan nan nan nan
6.110000000000000000e+06 nan nan nan nan nan nan
6.120000000000000000e+06 nan nan nan nan nan nan
6.130000000000000000e+06 nan nan nan nan nan nan
6.140000000000000000e+06 nan nan nan nan nan nan
6.150000000000000000e+06 nan nan nan nan nan nan
6.160000000000000000e+06 nan nan nan nan nan nan
6.170000000000000000e+06 nan nan nan nan nan nan
6.180000000000000000e+06 nan nan nan nan nan nan
6.190000000000000000e+06 nan nan nan nan nan nan
6.200000000000000000e+06 nan nan nan nan nan nan
6.210000000000000000e+06 nan nan nan nan nan nan
6.220000000000000000e+06 nan nan nan nan nan nan
6.230000000000000000e+06 nan nan nan nan nan nan
6.240000000000000000e+06 nan nan nan nan nan nan
6.250000000000000000e+06 nan nan nan nan nan nan
6.260000000000000000e+06 nan nan nan nan nan nan
6.270000000000000000e+06 nan nan nan nan nan nan
6.280000000000000000e+06 nan nan nan nan nan nan
6.290000000000000000e+06 nan nan nan nan nan nan
6.300000000000000000e+06 nan nan nan nan nan nan
6.310000000000000000e+06 nan nan nan nan nan nan
6.320000000000000000e+06 nan nan nan nan nan nan
6.330000000000000000e+06 nan nan nan nan nan nan
6.340000000000000000e+06 nan nan nan nan nan nan
6.350000000000000000e+06 nan nan nan nan nan nan
6.360000000000000000e+06 nan nan nan nan nan nan
6.370000000000000000e+06 nan nan nan nan nan nan
6.380000000000000000e+06 nan nan nan nan nan nan
6.390000000000000000e+06 nan nan nan nan nan nan
6.400000000000000000e+06 nan nan nan nan nan nan
6.410000000000000000e+06 nan nan nan nan nan nan
6.420000000000000000e+06 nan nan nan nan nan nan
6.430000000000000000e+06 nan nan nan nan nan nan
6.440000000000000000e+06 nan nan nan nan nan nan
6.450000000000000000e+06 nan nan nan nan nan nan
6.460000000000000000e+06 nan nan nan nan nan nan
6.470000000000000000e+06 nan nan nan nan nan nan
6.480000000000000000e+06 nan nan nan nan nan nan
6.490000000000000000e+06 nan nan nan nan nan nan
6.500000000000000000e+06 nan nan nan nan nan nan
6.510000000000000000e+06 nan nan nan nan nan nan
6.520000000000000000e+06 nan nan nan nan nan nan
6.530000000000000000e+06 nan nan nan nan nan nan
6.540000000000000000e+06 nan nan nan nan nan nan
6.550000000000000000e+06 nan nan nan nan nan nan
6.560000000000000000e+06 nan nan nan nan nan nan
6.570000000000000000e+06 nan nan nan nan nan nan
6.580000000000000000e+06 nan nan nan nan nan nan
6.590000000000000000e+06 nan nan nan nan nan nan
6.600000000000000000e+06 nan nan nan nan nan nan
6.610000000000000000e+06 nan nan nan nan nan nan
6.620000000000000000e+06 nan nan nan nan nan nan
6.630000000000000000e+06 nan nan nan nan nan nan
6.640000000000000000e+06 nan nan nan nan nan nan
6.650000000000000000e+06 nan nan nan nan nan nan
6.660000000000000000e+06 nan nan nan nan nan nan
6.670000000000000000e+06 nan nan nan nan nan nan
6.680000000000000000e+06 nan nan nan nan nan nan
6.690000000000000000e+06 nan nan nan nan nan nan
6.700000000000000000e+06 nan nan nan nan nan nan
6.710000000000000000e+06 nan nan nan nan nan nan
6.720000000000000000e+06 nan nan nan nan nan nan
6.730000000000000000e+06 nan nan nan nan nan nan
6.740000000000000000e+06 nan nan nan nan nan nan
6.750000000000000000e+06 nan nan nan nan nan nan
6.760000000000000000e+06 nan nan nan nan nan nan
6.770000000000000000e+06 nan nan nan nan nan nan
6.780000000000000000e+06 nan nan nan nan nan nan
6.790000000000000000e+06 nan nan nan nan nan nan
6.800000000000000000e+06 nan nan nan nan nan nan
6.810000000000000000e+06 nan nan nan nan nan nan
6.820000000000000000e+06 nan nan nan nan nan nan
6.830000000000000000e+06 nan nan nan nan nan nan
6.840000000000000000e+06 nan nan nan nan nan nan
6.850000000000000000e+06 nan nan nan nan nan nan
6.860000000000000000e+06 nan nan nan nan nan nan
6.870000000000000000e+06 nan nan nan nan nan nan
6.880000000000000000e+06 nan nan nan nan nan nan
6.890000000000000000e+06 nan nan nan nan nan nan
6.900000000000000000e+06 nan nan nan nan nan nan
6.910000000000000000e+06 nan nan nan nan nan nan
6.920000000000000000e+06 nan nan nan nan nan nan
6.930000000000000000e+06 nan nan nan nan nan nan
6.940000000000000000e+06 nan nan nan nan nan nan
6.950000000000000000e+06 nan nan nan nan nan nan
6.960000000000000000e+06 nan nan nan nan nan nan
6.970000000000000000e+06 nan nan nan nan nan nan
6.980000000000000000e+06 nan nan nan nan nan nan
6.990000000000000000e+06 nan nan nan nan nan nan
7.000000000000000000e+06 nan nan nan nan nan nan
7.010000000000000000e+06 nan nan nan nan nan nan
7.020000000000000000e+06 nan nan nan nan nan nan
7.030000000000000000e+06 nan nan nan nan nan nan
7.040000000000000000e+06 nan nan nan nan nan nan
7.050000000000000000e+06 nan nan nan nan nan nan
7.060000000000000000e+06 nan nan nan nan nan nan
7.070000000000000000e+06 nan nan nan nan nan nan
7.080000000000000000e+06 nan nan nan nan nan nan
7.090000000000000000e+06 nan nan nan nan nan nan
7.100000000000000000e+06 nan nan nan nan nan nan
7.110000000000000000e+06 nan nan nan nan nan nan
7.120000000000000000e+06 nan nan nan nan nan nan
7.130000000000000000e+06 nan nan nan nan nan nan
7.140000000000000000e+06 nan nan nan nan nan nan
7.150000000000000000e+06 nan nan nan nan nan nan
7.160000000000000000e+06 nan nan nan nan nan nan
7.170000000000000000e+06 nan nan nan nan nan nan
7.180000000000000000e+06 nan nan nan nan nan nan
7.190000000000000000e+06 nan nan nan nan nan nan
7.200000000000000000e+06 nan nan nan nan nan nan
7.210000000000000000e+06 nan nan nan nan nan nan
7.220000000000000000e+06 nan nan nan nan nan nan
7.230000000000000000e+06 nan nan nan nan nan nan
7.240000000000000000e+06 nan nan nan nan nan nan
7.250000000000000000e+06 nan nan nan nan nan nan
7.260000000000000000e+06 nan nan nan nan nan nan
7.270000000000000000e+06 nan nan nan nan nan nan
7.280000000000000000e+06 nan nan nan nan nan nan
7.290000000000000000e+06 nan nan nan nan nan nan
7.300000000000000000e+06 nan nan nan nan nan nan
7.310000000000000000e+06 nan nan nan nan nan nan
7.320000000000000000e+06 nan nan nan nan nan nan
7.330000000000000000e+06 nan nan nan nan nan nan
7.340000000000000000e+06 nan nan nan nan nan nan
7.350000000000000000e+06 nan nan nan nan nan nan
7.360000000000000000e+06 nan nan nan nan nan nan
7.370000000000000000e+06 nan nan nan nan nan nan
7.380000000000000000e+06 nan nan nan nan nan nan
7.390000000000000000e+06 nan nan nan nan nan nan
7.400000000000000000e+06 nan nan nan nan nan nan
7.410000000000000000e+06 nan nan nan nan nan nan
7.420000000000000000e+06 nan nan nan nan nan nan
7.430000000000000000e+06 nan nan nan nan nan nan
7.440000000000000000e+06 nan nan nan nan nan nan
7.450000000000000000e+06 nan nan nan nan nan nan
7.460000000000000000e+06 nan nan nan nan nan nan
7.470000000000000000e+06 nan nan nan nan nan nan
7.480000000000000000e+06 nan nan nan nan nan nan
7.490000000000000000e+06 nan nan nan nan nan nan
7.500000000000000000e+06 nan nan nan nan nan nan
7.510000000000000000e+06 nan nan nan nan nan nan
7.520000000000000000e+06 nan nan nan nan nan nan
7.530000000000000000e+06 nan nan nan nan nan nan
7.540000000000000000e+06 nan nan nan nan nan nan
7.550000000000000000e+06 nan nan nan nan nan nan
7.560000000000000000e+06 nan nan nan nan nan nan
7.570000000000000000e+06 nan nan nan nan nan nan
7.580000000000000000e+06 nan nan nan nan nan nan
7.590000000000000000e+06 nan nan nan nan nan nan
7.600000000000000000e+06 nan nan nan nan nan nan
7.610000000000000000e+06 nan nan nan nan nan nan
7.620000000000000000e+06 nan nan nan nan nan nan
7.630000000000000000e+06 nan nan nan nan nan nan
7.640000000000000000e+06 nan nan nan nan nan nan
7.650000000000000000e+06 nan nan nan nan nan nan
7.660000000000000000e+06 nan nan nan nan nan nan
7.670000000000000000e+06 nan nan nan nan nan nan
7.680000000000000000e+06 nan nan nan nan nan nan
7.690000000000000000e+06 nan nan nan nan nan nan
7.700000000000000000e+06 nan nan nan nan nan nan
7.710000000000000000e+06 nan nan nan nan nan nan
7.720000000000000000e+06 nan nan nan nan nan nan
7.730000000000000000e+06 nan nan nan nan nan nan
7.740000000000000000e+06 nan nan nan nan nan nan
7.750000000000000000e+06 nan nan nan nan nan nan
7.760000000000000000e+06 nan nan nan nan nan nan
7.770000000000000000e+06 nan nan nan nan nan nan
7.780000000000000000e+06 nan nan nan nan nan nan
7.790000000000000000e+06 nan nan nan nan nan nan
7.800000000000000000e+06 nan nan nan nan nan nan
7.810000000000000000e+06 nan nan nan nan nan nan
7.820000000000000000e+06 nan nan nan nan nan nan
7.830000000000000000e+06 nan nan nan nan nan nan
7.840000000000000000e+06 nan nan nan nan nan nan
7.850000000000000000e+06 nan nan nan nan nan nan
7.860000000000000000e+06 nan nan nan nan nan nan
7.870000000000000000e+06 nan nan nan nan nan nan
7.880000000000000000e+06 nan nan nan nan nan nan
7.890000000000000000e+06 nan nan nan nan nan nan
7.900000000000000000e+06 nan nan nan nan nan nan
7.910000000000000000e+06 nan nan nan nan nan nan
7.920000000000000000e+06 nan nan nan nan nan nan
7.930000000000000000e+06 nan nan nan nan nan nan
7.940000000000000000e+06 nan nan nan nan nan nan
7.950000000000000000e+06 nan nan nan nan nan nan
7.960000000000000000e+06 nan nan nan nan nan nan
7.970000000000000000e+06 nan nan nan nan nan nan
7.980000000000000000e+06 nan nan nan nan nan nan
7.990000000000000000e+06 nan nan nan nan nan nan
8.000000000000000000e+06 nan nan nan nan nan nan
8.010000000000000000e+06 nan nan nan nan nan nan
8.020000000000000000e+06 nan nan nan nan nan nan
8.030000000000000000e+06 nan nan nan nan nan nan
8.040000000000000000e+06 nan nan nan nan nan nan
8.050000000000000000e+06 nan nan nan nan nan nan
8.060000000000000000e+06 nan nan nan nan nan nan
8.070000000000000000e+06 nan nan nan nan nan nan
8.080000000000000000e+06 nan nan nan nan nan nan
8.090000000000000000e+06 nan nan nan nan nan nan
8.100000000000000000e+06 nan nan nan nan nan nan
8.110000000000000000e+06 nan nan nan nan nan nan
8.120000000000000000e+06 nan nan nan nan nan nan
8.130000000000000000e+06 nan nan nan nan nan nan
8.140000000000000000e+06 nan nan nan nan nan nan
8.150000000000000000e+06 nan nan nan nan nan nan
8.160000000000000000e+06 nan nan nan nan nan nan
8.170000000000000000e+06 nan nan nan nan nan nan
8.180000000000000000e+06 nan nan nan nan nan nan
8.190000000000000000e+06 nan nan nan nan nan nan
8.200000000000000000e+06 nan nan nan nan nan nan
8.210000000000000000e+06 nan nan nan nan nan nan
8.220000000000000000e+06 nan nan nan nan nan nan
8.230000000000000000e+06 nan nan nan nan nan nan
8.240000000000000000e+06 nan nan nan nan nan nan
8.250000000000000000e+06 nan nan nan nan nan nan
8.260000000000000000e+06 nan nan nan nan nan nan
8.270000000000000000e+06 nan nan nan nan nan nan
8.280000000000000000e+06 nan nan nan nan nan nan
8.290000000000000000e+06 nan nan nan nan nan nan
8.300000000000000000e+06 nan nan nan nan nan nan
8.310000000000000000e+06 nan nan nan nan nan nan
8.320000000000000000e+06 nan nan nan nan nan nan
8.330000000000000000e+06 nan nan nan nan nan nan
8.340000000000000000e+06 nan nan nan nan nan nan
8.350000000000000000e+06 nan nan nan nan nan nan
8.360000000000000000e+06 nan nan nan nan nan nan
8.370000000000000000e+06 nan nan nan nan nan nan
8.380000000000000000e+06 nan nan nan nan nan nan
8.390000000000000000e+06 nan nan nan nan nan nan
8.400000000000000000e+06 nan nan nan nan nan nan
8.410000000000000000e+06 nan nan nan nan nan nan
8.420000000000000000e+06 nan nan nan nan nan nan
8.430000000000000000e+06 nan nan nan nan nan nan
8.440000000000000000e+06 nan nan nan nan nan nan
8.450000000000000000e+06 nan nan nan nan nan nan
8.460000000000000000e+06 nan nan nan nan nan nan
8.470000000000000000e+06 nan nan nan nan nan nan
8.480000000000000000e+06 nan nan nan nan nan nan
8.490000000000000000e+06 nan nan nan nan nan nan
8.500000000000000000e+06 nan nan nan nan nan nan
8.510000000000000000e+06 nan nan nan nan nan nan
8.520000000000000000e+06 nan nan nan nan nan nan
8.530000000000000000e+06 nan nan nan nan nan nan
8.540000000000000000e+06 nan nan nan nan nan nan
8.550000000000000000e+06 nan nan nan nan nan nan
8.560000000000000000e+06 nan nan nan nan nan nan
8.570000000000000000e+06 nan nan nan nan nan nan
8.580000000000000000e+06 nan nan nan nan nan nan
8.590000000000000000e+06 nan nan nan nan nan nan
8.600000000000000000e+06 nan nan nan nan nan nan
8.610000000000000000e+06 nan nan nan nan nan nan
8.620000000000000000e+06 nan nan nan nan nan nan
8.630000000000000000e+06 nan nan nan nan nan nan
8.640000000000000000e+06 nan nan nan nan nan nan
8.650000000000000000e+06 nan nan nan nan nan nan
8.660000000000000000e+06 nan nan nan nan nan nan
8.670000000000000000e+06 nan nan nan nan nan nan
8.680000000000000000e+06 nan nan nan nan nan nan
8.690000000000000000e+06 nan nan nan nan nan nan
8.700000000000000000e+06 nan nan nan nan nan nan
8.710000000000000000e+06 nan nan nan nan nan nan
8.720000000000000000e+06 nan nan nan nan nan nan
8.730000000000000000e+06 nan nan nan nan nan nan
8.740000000000000000e+06 nan nan nan nan nan nan
8.750000000000000000e+06 nan nan nan nan nan nan
8.760000000000000000e+06 nan nan nan nan nan nan
8.770000000000000000e+06 nan nan nan nan nan nan
8.780000000000000000e+06 nan nan nan nan nan nan
8.790000000000000000e+06 nan nan nan nan nan nan
8.800000000000000000e+06 nan nan nan nan nan nan
8.810000000000000000e+06 nan nan nan nan nan nan
8.820000000000000000e+06 nan nan nan nan nan nan
8.830000000000000000e+06 nan nan nan nan nan nan
8.840000000000000000e+06 nan nan nan nan nan nan
8.850000000000000000e+06 nan nan nan nan nan nan
8.860000000000000000e+06 nan nan nan nan nan nan
8.870000000000000000e+06 nan nan nan nan nan nan
8.880000000000000000e+06 nan nan nan nan nan nan
8.890000000000000000e+06 nan nan nan nan nan nan
8.900000000000000000e+06 nan nan nan nan nan nan
8.910000000000000000e+06 nan nan nan nan nan nan
8.920000000000000000e+06 nan nan nan nan nan nan
8.930000000000000000e+06 nan nan nan nan nan nan
8.940000000000000000e+06 nan nan nan nan nan nan
8.950000000000000000e+06 nan nan nan nan nan nan
8.960000000000000000e+06 nan nan nan nan nan nan
8.970000000000000000e+06 nan nan nan nan nan nan
8.980000000000000000e+06 nan nan nan nan nan nan
8.990000000000000000e+06 nan nan nan nan nan nan
9.000000000000000000e+06 nan nan nan nan nan nan
9.010000000000000000e+06 nan nan nan nan nan nan
9.020000000000000000e+06 nan nan nan nan nan nan
9.030000000000000000e+06 nan nan nan nan nan nan
9.040000000000000000e+06 nan nan nan nan nan nan
9.050000000000000000e+06 nan nan nan nan nan nan
9.060000000000000000e+06 nan nan nan nan nan nan
9.070000000000000000e+06 nan nan nan nan nan nan
9.080000000000000000e+06 nan nan nan nan nan nan
9.090000000000000000e+06 nan nan nan nan nan nan
9.100000000000000000e+06 nan nan nan nan nan nan
9.110000000000000000e+06 nan nan nan nan nan nan
9.120000000000000000e+06 nan nan nan nan nan nan
9.130000000000000000e+06 nan nan nan nan nan nan
9.140000000000000000e+06 nan nan nan nan nan nan
9.150000000000000000e+06 nan nan nan nan nan nan
9.160000000000000000e+06 nan nan nan nan nan nan
9.170000000000000000e+06 nan nan nan nan nan nan
9.180000000000000000e+06 nan nan nan nan nan nan
9.190000000000000000e+06 nan nan nan nan nan nan
9.200000000000000000e+06 nan nan nan nan nan nan
9.210000000000000000e+06 nan nan nan nan nan nan
9.220000000000000000e+06 nan nan nan nan nan nan
9.230000000000000000e+06 nan nan nan nan nan nan
9.240000000000000000e+06 nan nan nan nan nan nan
9.250000000000000000e+06 nan nan nan nan nan nan
9.260000000000000000e+06 nan nan nan nan nan nan
9.270000000000000000e+06 nan nan nan nan nan nan
9.280000000000000000e+06 nan nan nan nan nan nan
9.290000000000000000e+06 nan nan nan nan nan nan
9.300000000000000000e+06 nan nan nan nan nan nan
9.310000000000000000e+06 nan nan nan nan nan nan
9.320000000000000000e+06 nan nan nan nan nan nan
9.330000000000000000e+06 nan nan nan nan nan nan
9.340000000000000000e+06 nan nan nan nan nan nan
9.350000000000000000e+06 nan nan nan nan nan nan
9.360000000000000000e+06 nan nan nan nan nan nan
9.370000000000000000e+06 nan nan nan nan nan nan
9.380000000000000000e+06 nan nan nan nan nan nan
9.390000000000000000e+06 nan nan nan nan nan nan
9.400000000000000000e+06 nan nan nan nan nan nan
9.410000000000000000e+06 nan nan nan nan nan nan
9.420000000000000000e+06 nan nan nan nan nan nan
9.430000000000000000e+06 nan nan nan nan nan nan
9.440000000000000000e+06 nan nan nan nan nan nan
9.450000000000000000e+06 nan nan nan nan nan nan
9.460000000000000000e+06 nan nan nan nan nan nan
9.470000000000000000e+06 nan nan nan nan nan nan
9.480000000000000000e+06 nan nan nan nan nan nan
9.490000000000000000e+06 nan nan nan nan nan nan
9.500000000000000000e+06 nan nan nan nan nan nan
9.510000000000000000e+06 nan nan nan nan nan nan
9.520000000000000000e+06 nan nan nan nan nan nan
9.530000000000000000e+06 nan nan nan nan nan nan
9.540000000000000000e+06 nan nan nan nan nan nan
9.550000000000000000e+06 nan nan nan nan nan nan
9.560000000000000000e+06 nan nan nan nan nan nan
9.570000000000000000e+06 nan nan nan nan nan nan
9.580000000000000000e+06 nan nan nan nan nan nan
9.590000000000000000e+06 nan nan nan nan nan nan
9.600000000000000000e+06 nan nan nan nan nan nan
9.610000000000000000e+06 nan nan nan nan nan nan
9.620000000000000000e+06 nan nan nan nan nan nan
9.630000000000000000e+06 nan nan nan nan nan nan
9.640000000000000000e+06 nan nan nan nan nan nan
9.650000000000000000e+06 nan nan nan nan nan nan
9.660000000000000000e+06 nan nan nan nan nan nan
9.670000000000000000e+06 nan nan nan nan nan nan
9.680000000000000000e+06 nan nan nan nan nan nan
9.690000000000000000e+06 nan nan nan nan nan nan
9.700000000000000000e+06 nan nan nan nan nan nan
9.710000000000000000e+06 nan nan nan nan nan nan
9.720000000000000000e+06 nan nan nan nan nan nan
9.730000000000000000e+06 nan nan nan nan nan nan
9.740000000000000000e+06 nan nan nan nan nan nan
9.750000000000000000e+06 nan nan nan nan nan nan
9.760000000000000000e+06 nan nan nan nan nan nan
9.770000000000000000e+06 nan nan nan nan nan nan
9.780000000000000000e+06 nan nan nan nan nan nan
9.790000000000000000e+06 nan nan nan nan nan nan
9.800000000000000000e+06 nan nan nan nan nan nan
9.810000000000000000e+06 nan nan nan nan nan nan
9.820000000000000000e+06 nan nan nan nan nan nan
9.830000000000000000e+06 nan nan nan nan nan nan
9.840000000000000000e+06 nan nan nan nan nan nan
9.850000000000000000e+06 nan nan nan nan nan nan
9.860000000000000000e+06 nan nan nan nan nan nan
9.870000000000000000e+06 nan nan nan nan nan nan
9.880000000000000000e+06 nan nan nan nan nan nan
9.890000000000000000e+06 nan nan nan nan nan nan
9.900000000000000000e+06 nan nan nan nan nan nan
9.910000000000000000e+06 nan nan nan nan nan nan
9.920000000000000000e+06 nan nan nan nan nan nan
9.930000000000000000e+06 nan nan nan nan nan nan
9.940000000000000000e+06 nan nan nan nan nan nan
9.950000000000000000e+06 nan nan nan nan nan nan
9.960000000000000000e+06 nan nan nan nan nan nan
9.970000000000000000e+06 nan nan nan nan nan nan
9.980000000000000000e+06 nan nan nan nan nan nan
9.990000000000000000e+06 nan nan nan nan nan nan
1.000000000000000000e+07 nan nan nan nan nan nan
