# Supplementary material for: Three learning stages and accuracy–efficiency tradeoff of restricted Boltzmann machines
Source: Nat Commun. 2022 Sep 17;13:5474. doi: 10.1038/s41467-022-33126-x (PMC9482660; doi:10.1038/s41467-022-33126-x)
Supplement: Supplementary file 3 — Source Data [file 41467_2022_33126_MOESM3_ESM.zip › source_data/Fig2d-tau_theta.dat]

# \tau_\theta
# column label: panel_index,number_of_hidden_units
# training_epoch 0,N=16 0,N=64 1,N=16 1,N=64 2,N=16 2,N=64
0.000000000000000000e+00 9.990731013460487642e-01 9.985423662375749743e-01 1.000866181389876930e+00 1.003612639326704858e+00 9.995113521657670308e-01 9.966293056891879498e-01
1.000000000000000000e+00 1.000932322470536873e+00 9.950617588865714458e-01 9.994240492378858587e-01 9.996491136364428209e-01 9.983171857519756998e-01 1.000794735516839840e+00
2.000000000000000000e+00 9.987170625506106569e-01 1.003102431847934684e+00 1.002901247357593340e+00 1.001918844758457272e+00 9.976123529942857449e-01 9.971347673071930817e-01
4.000000000000000000e+00 9.973825726588112506e-01 1.000133479310036266e+00 9.993945320446491198e-01 1.007084166394286440e+00 9.984196844975565810e-01 9.911271124962425239e-01
7.000000000000000000e+00 9.995567307190101891e-01 1.001034047786107939e+00 1.000423777315402329e+00 9.991214153946630372e-01 1.002360048584169716e+00 1.001105948739278828e+00
1.000000000000000000e+01 1.001829736846814090e+00 1.002452374000548874e+00 9.988358610175733787e-01 1.000613970530507491e+00 1.003124252372563863e+00 1.000091755258886383e+00
1.300000000000000000e+01 1.005924662178626638e+00 1.000421342736972585e+00 1.000937446194385405e+00 1.000757005431541335e+00 9.985469399742132879e-01 9.963823206684006006e-01
1.600000000000000000e+01 1.004093308222684833e+00 1.002966746595548297e+00 1.002754905147035913e+00 9.995549123328067997e-01 9.976909816924841579e-01 9.998223557532567307e-01
2.000000000000000000e+01 1.005097314944260800e+00 1.004295451182058541e+00 9.975081235819157621e-01 1.005082577773843244e+00 9.992899543506993387e-01 9.980168966409118658e-01
2.500000000000000000e+01 1.006031068201771239e+00 1.037298393392384721e+00 9.989721981575969689e-01 9.993831389380389840e-01 9.998591641565619526e-01 1.002319416029735510e+00
3.000000000000000000e+01 1.013291043038434536e+00 1.106792069410447166e+00 1.000771869455612695e+00 1.003313737463745303e+00 1.004172592086414850e+00 9.983553123224941928e-01
3.500000000000000000e+01 1.026507591734281633e+00 1.215418854655708536e+00 9.971743476253109861e-01 9.987934367373533240e-01 1.003774209932070116e+00 9.993800576400749813e-01
4.000000000000000000e+01 1.038654770586005416e+00 1.360292042837851101e+00 1.001092422618848232e+00 1.003714912909447809e+00 1.000753317035573353e+00 9.973823854005839928e-01
4.500000000000000000e+01 1.048246550776253727e+00 1.492400387266708650e+00 1.003617926364519963e+00 1.001679160532734203e+00 1.002879493461953375e+00 1.007343562922661473e+00
5.000000000000000000e+01 1.059201341530490614e+00 1.672039852839184437e+00 1.000600515140243063e+00 1.002076895743645890e+00 9.953153962072928129e-01 9.996751102615533124e-01
5.500000000000000000e+01 1.063157026786068382e+00 1.847562086008557092e+00 9.998313236126052939e-01 9.963964888014051891e-01 1.001347403075350639e+00 9.974340778593770995e-01
6.000000000000000000e+01 1.063144698878187411e+00 1.987810844360064166e+00 9.996517217605699335e-01 1.002421353798654824e+00 1.004452691308147738e+00 1.003059979483211794e+00
7.000000000000000000e+01 1.078492232291872188e+00 2.544521016378629152e+00 9.998070998363195461e-01 9.943563871285456823e-01 9.972453241267018598e-01 9.989044586262189052e-01
8.000000000000000000e+01 1.086833072975498471e+00 3.318369694938279046e+00 1.002391554925151862e+00 1.000869982115476287e+00 9.998758387284907290e-01 9.996283012049378414e-01
9.000000000000000000e+01 1.103277374091985674e+00 4.242384776931001689e+00 1.001895937730107544e+00 1.008666433842465349e+00 9.998752900591932891e-01 9.991856616632682764e-01
1.000000000000000000e+02 1.120018753265004996e+00 4.794459093826300311e+00 9.975512831551046622e-01 1.005433719239015700e+00 9.987294267906167144e-01 1.003918645538535159e+00
1.100000000000000000e+02 1.128272440097030316e+00 5.618747086651215028e+00 1.002356799272595911e+00 9.971319991529380422e-01 1.000906355864042974e+00 1.002503813121261356e+00
1.200000000000000000e+02 1.163016054619438577e+00 6.302638953854455828e+00 1.001485612218113941e+00 1.005191498241811088e+00 9.998813908658444882e-01 9.983968704398986649e-01
1.300000000000000000e+02 1.199106038676105879e+00 7.506975072461815834e+00 1.000130704504982315e+00 1.002899466212890278e+00 1.002526089881789817e+00 9.973743544316711063e-01
1.400000000000000000e+02 1.224840150938374617e+00 5.805516385145445213e+00 9.980751929188043103e-01 1.006662852901471172e+00 9.976988420440313643e-01 1.003610543583674630e+00
1.500000000000000000e+02 1.272940289731798735e+00 6.507863935161758207e+00 1.001688445137171257e+00 1.011323464729544597e+00 9.997527491624896845e-01 9.947449394090449593e-01
1.600000000000000000e+02 1.393072263458774218e+00 7.789055708015372836e+00 1.003845685204354243e+00 1.013416283589253064e+00 1.000926182215521099e+00 1.003865982479636321e+00
1.700000000000000000e+02 1.412879515641547012e+00 7.986342728974653582e+00 1.001646824621452270e+00 1.018591170921992584e+00 9.990289400177591039e-01 1.003444891146373807e+00
1.800000000000000000e+02 1.607497334667428834e+00 8.974190760368127684e+00 1.004171812932379781e+00 1.015737809972691696e+00 1.001248313598898543e+00 1.006203710138738217e+00
1.900000000000000000e+02 1.812283814116647518e+00 7.497861127252576807e+00 1.007520875682366590e+00 1.028286931972313578e+00 9.976746632701944950e-01 1.013747337185845421e+00
2.000000000000000000e+02 1.900881907579277552e+00 9.184220529831659263e+00 1.007079873043199125e+00 1.024613542319887660e+00 1.000076614023554855e+00 1.002794003215764507e+00
2.200000000000000000e+02 2.554507079388870672e+00 1.013827547991885503e+01 1.009910336432738642e+00 1.045697641635567221e+00 1.000236031483071830e+00 1.007175928154569799e+00
2.400000000000000000e+02 2.871408461444191484e+00 9.700430223178930333e+00 1.015306651422968720e+00 1.063934656751676089e+00 9.991309192075661372e-01 1.012407545987342061e+00
2.600000000000000000e+02 4.251931764085279397e+00 9.348583958511783365e+00 1.013618996833511643e+00 1.079779643069467499e+00 1.000970337292854007e+00 1.002749713167458534e+00
2.800000000000000000e+02 5.572451944293044690e+00 1.121646727456085557e+01 1.021347174813554748e+00 1.105473830408903124e+00 1.004186301736779585e+00 1.010133014196189727e+00
3.000000000000000000e+02 6.781308828418877610e+00 1.142418889079685940e+01 1.025829279679244310e+00 1.135665800573731676e+00 1.000893551240819468e+00 1.001947669876884328e+00
3.200000000000000000e+02 6.906163384320964660e+00 1.127279611423914929e+01 1.040007057894388520e+00 1.173946036216247268e+00 9.996978931649393996e-01 1.004907468981838470e+00
3.400000000000000000e+02 9.250358198298840762e+00 1.099898835282946763e+01 1.042127179141569160e+00 1.218351430125803825e+00 1.004568408722882555e+00 1.013277614333357057e+00
3.600000000000000000e+02 1.069403861411492151e+01 1.267137830748173144e+01 1.054569808596427904e+00 1.263349293032926202e+00 1.002687015893855671e+00 1.011624565405467191e+00
3.800000000000000000e+02 1.260064450967402294e+01 1.087923607065964937e+01 1.067432085523153606e+00 1.309236341099820011e+00 1.004120010385093575e+00 1.017279022076574169e+00
4.000000000000000000e+02 1.234833836749809244e+01 1.235520166994643532e+01 1.081708717260328356e+00 1.345268369511341877e+00 1.004361151955817322e+00 1.019711008730730395e+00
4.500000000000000000e+02 1.588857673739033771e+01 1.148593078108532062e+01 1.139928509290321745e+00 1.460451678529198549e+00 1.005599565478331403e+00 1.023240672052430522e+00
5.000000000000000000e+02 1.608872838186157139e+01 1.234816111566590813e+01 1.206876178600902794e+00 1.515629125632630414e+00 1.008621654320000172e+00 1.026548518575795210e+00
5.500000000000000000e+02 1.837885079165436508e+01 1.231893196838634275e+01 1.265312177522680548e+00 1.573253309457530946e+00 1.005845436524556380e+00 1.036241002994606752e+00
6.000000000000000000e+02 1.901390712140889860e+01 1.541087851813327347e+01 1.319021370640830026e+00 1.629991471905036793e+00 1.013930629450777277e+00 1.049897856095900694e+00
6.500000000000000000e+02 1.960285650969087001e+01 1.685836448390762854e+01 1.357198222321564618e+00 1.690654137039015792e+00 1.012746504677633386e+00 1.057929847959943270e+00
7.000000000000000000e+02 1.938877569309161331e+01 1.601669930856006019e+01 1.388312368951256204e+00 1.758337297160274870e+00 1.018832466538802439e+00 1.078365701435668900e+00
7.500000000000000000e+02 2.026595338197441620e+01 1.687818905113638124e+01 1.427797580075857997e+00 1.791870089804676436e+00 1.028815008608533477e+00 1.084934571628509037e+00
8.000000000000000000e+02 2.069560026913304895e+01 1.647234713932802563e+01 1.463111247935632520e+00 1.814910376087003341e+00 1.033429880922060118e+00 1.108314301319516915e+00
8.500000000000000000e+02 2.125953626141291508e+01 1.922927356428613166e+01 1.503501042356232054e+00 1.845384931474603807e+00 1.047916432498090966e+00 1.126189139249529791e+00
9.000000000000000000e+02 2.180335116305482757e+01 1.935090434731147724e+01 1.532266201736113276e+00 1.860495885170620811e+00 1.050924048354004325e+00 1.142814558081809873e+00
9.500000000000000000e+02 2.184188270189274661e+01 1.874127883636183611e+01 1.585199980438487533e+00 1.886370970536187075e+00 1.062849806245312223e+00 1.170307563377542159e+00
1.000000000000000000e+03 2.216560779728821018e+01 2.046627496071711505e+01 1.625331952113039380e+00 1.922529368120494464e+00 1.073003731797991467e+00 1.177033372793738764e+00
1.100000000000000000e+03 2.484382138565127107e+01 2.078708954114461349e+01 1.686911705647973436e+00 1.971198122018574583e+00 1.100850309962561058e+00 1.213646272315224151e+00
1.200000000000000000e+03 2.496575986345895970e+01 2.095949298415479944e+01 1.732293998306037697e+00 2.021100335075710852e+00 1.125635380181755796e+00 1.239226896706615566e+00
1.300000000000000000e+03 2.686542841592326880e+01 2.295385727159860068e+01 1.759247595729709790e+00 2.064651446798243750e+00 1.154336707796886019e+00 1.257419288799919155e+00
1.400000000000000000e+03 3.082902834721038587e+01 2.231635490583075310e+01 1.777102094855952830e+00 2.095576796915174622e+00 1.173813419183468598e+00 1.274010652967293877e+00
1.500000000000000000e+03 2.872887794377458093e+01 2.533464771464847232e+01 1.819818776568929319e+00 2.094482543945929809e+00 1.187283485896890367e+00 1.295683482237140138e+00
1.600000000000000000e+03 3.223787110684460089e+01 2.373486279826237322e+01 1.849315541623502979e+00 2.125531784145774594e+00 1.205523725435158067e+00 1.309780062138794055e+00
1.700000000000000000e+03 3.097248419589604396e+01 2.261543799417558986e+01 1.877798395768098150e+00 2.139413856068615338e+00 1.218762150270388256e+00 1.333731020454444360e+00
1.800000000000000000e+03 3.236071025875084928e+01 2.500908932952168584e+01 1.910651966584814732e+00 2.153025017070407721e+00 1.226260416971037603e+00 1.345024637194074613e+00
1.900000000000000000e+03 3.143603076958908815e+01 2.257198492431526304e+01 1.962864669944422547e+00 2.183419153733184181e+00 1.242688752580679568e+00 1.356870115190528470e+00
2.000000000000000000e+03 3.073601978339737073e+01 2.436888918938609550e+01 1.983010270235098460e+00 2.204396986907184441e+00 1.253721197087474204e+00 1.367419394077315387e+00
2.100000000000000000e+03 3.342367996302166233e+01 2.700965124527020222e+01 2.023189105549491718e+00 2.233702293005476847e+00 1.258548272862482165e+00 1.375438362048016172e+00
2.200000000000000000e+03 3.323840542707122125e+01 2.674338633224961725e+01 2.026614489024934684e+00 2.277037839141628162e+00 1.274037660565105146e+00 1.395025506774982160e+00
2.300000000000000000e+03 3.463589631344978415e+01 2.541760754891429741e+01 2.041193484951745685e+00 2.292169426566815105e+00 1.277109670232977390e+00 1.395606824166761850e+00
2.400000000000000000e+03 3.207924615951795744e+01 2.555012917144465945e+01 2.059975813006331258e+00 2.336889761851857372e+00 1.293239454706423874e+00 1.393354882464652444e+00
2.500000000000000000e+03 3.795220376506011917e+01 2.788908848372785698e+01 2.084873044174360590e+00 2.294688751390271619e+00 1.298311789928063620e+00 1.407851145021256745e+00
2.750000000000000000e+03 3.580170004714428700e+01 2.935825167080495746e+01 2.115581720311938252e+00 2.301029380552340520e+00 1.309598004139115313e+00 1.436103963013690032e+00
3.000000000000000000e+03 3.982943037633337724e+01 3.043760019803236361e+01 2.166378148367800183e+00 2.354260286332686913e+00 1.329594616190038048e+00 1.441675386624867938e+00
3.250000000000000000e+03 3.668661818064717295e+01 2.702126388310447425e+01 2.223511155588195898e+00 2.397829049636721610e+00 1.352152978353924784e+00 1.452655051518233265e+00
3.500000000000000000e+03 3.654272330747424746e+01 2.572040519289837945e+01 2.238268901078376505e+00 2.418880788878211341e+00 1.371292853143769586e+00 1.465604872373447387e+00
3.750000000000000000e+03 3.250993058208178610e+01 3.035734733611277036e+01 2.265337993846153974e+00 2.462052756747890037e+00 1.377529629479122164e+00 1.482729537799162944e+00
4.000000000000000000e+03 4.065398516653952043e+01 2.802228838047103565e+01 2.294108407713109532e+00 2.472940102080887215e+00 1.394063307379953986e+00 1.485581433788779160e+00
4.250000000000000000e+03 4.089959564013022231e+01 3.019468747364323491e+01 2.310045275924430541e+00 2.490691951861522035e+00 1.407786463972711344e+00 1.498398894744269016e+00
4.500000000000000000e+03 4.030323431958283464e+01 3.363697600715818936e+01 2.335680637349170752e+00 2.513290432683589870e+00 1.412419631860185820e+00 1.516112405776166128e+00
4.750000000000000000e+03 4.147618421438520642e+01 3.511132264426531435e+01 2.357747972811552906e+00 2.538819921216480147e+00 1.418658001426292614e+00 1.515110067691518347e+00
5.000000000000000000e+03 4.236929362683965650e+01 3.107768570746035763e+01 2.380682967207717216e+00 2.552233471140715526e+00 1.423290145876907387e+00 1.529319875289814945e+00
5.250000000000000000e+03 3.934519292334884710e+01 3.517774174528257447e+01 2.377421338669847284e+00 2.578773504685581308e+00 1.435186292334181157e+00 1.536478594276589948e+00
5.500000000000000000e+03 4.091585315104688902e+01 3.147569661537522734e+01 2.415391378254288846e+00 2.567440911272671933e+00 1.446300679964682701e+00 1.543830643770907507e+00
5.750000000000000000e+03 4.215227070429622103e+01 3.430157682652176021e+01 2.413564628434909487e+00 2.592317430711315041e+00 1.455141175379664364e+00 1.532208426835302451e+00
6.000000000000000000e+03 4.332058582150035875e+01 3.499279211642149079e+01 2.422845636638105926e+00 2.612601117978049725e+00 1.465783694144177085e+00 1.558386715667331002e+00
6.250000000000000000e+03 4.249555457364901656e+01 3.382265823228429724e+01 2.457048827303402128e+00 2.611245815561901829e+00 1.470308699860318091e+00 1.564027091178566531e+00
6.500000000000000000e+03 4.012015580644898449e+01 3.359666898878425911e+01 2.473578601670443078e+00 2.649284736702267828e+00 1.471827259757302553e+00 1.555241803190449135e+00
6.750000000000000000e+03 4.044476479919735823e+01 4.116515866526457756e+01 2.489613390405797766e+00 2.629243206303149893e+00 1.483152458913933103e+00 1.568759696375500834e+00
7.000000000000000000e+03 4.330253093743876036e+01 3.653199698491116720e+01 2.482437669217419707e+00 2.622735918786138765e+00 1.485412478136553860e+00 1.563224505872697234e+00
7.250000000000000000e+03 4.144640124037856310e+01 3.670323313086185379e+01 2.492928035674585541e+00 2.644600951562354751e+00 1.489512917369191225e+00 1.586376802345218495e+00
7.500000000000000000e+03 4.333370259727833229e+01 3.567502305976704235e+01 2.495628322063206284e+00 2.612432674480415162e+00 1.488765184574397882e+00 1.585961414566274597e+00
7.750000000000000000e+03 4.082772270061581565e+01 3.323312781351378220e+01 2.515376014302731278e+00 2.703251529820560162e+00 1.494387581630843398e+00 1.574458732508079217e+00
8.000000000000000000e+03 4.217412419498104725e+01 3.979919545210620413e+01 2.520103831131388805e+00 2.702977213515771471e+00 1.499965131235168947e+00 1.573078674751116068e+00
8.250000000000000000e+03 4.279603871787647051e+01 3.408859405879613291e+01 2.532854231890738994e+00 2.687326639774848758e+00 1.501563926993134013e+00 1.587086376597670823e+00
8.500000000000000000e+03 4.517660754510511367e+01 3.963849528568417924e+01 2.560164356352792492e+00 2.674662188828397014e+00 1.508510475590721711e+00 1.591449267989787586e+00
8.750000000000000000e+03 4.333570229622496583e+01 3.588907852864608827e+01 2.571589100659642746e+00 2.705809804771787341e+00 1.512269934796881099e+00 1.596572452248450791e+00
9.000000000000000000e+03 4.221408096279573385e+01 3.483004239902975030e+01 2.560414998962370792e+00 2.707008836142345665e+00 1.515721569259705692e+00 1.609184199684880578e+00
9.250000000000000000e+03 4.507983276015396967e+01 3.666669121679737486e+01 2.554523481808033125e+00 2.736258942197887123e+00 1.521037321121440744e+00 1.600452447089534491e+00
9.500000000000000000e+03 4.744255019013654362e+01 4.346671969163527649e+01 2.569272875298629799e+00 2.737594098047483548e+00 1.523385506564306713e+00 1.610720226942564226e+00
9.750000000000000000e+03 4.420848881819110687e+01 4.254674614233604757e+01 2.601189119474117462e+00 2.760880431531608004e+00 1.526007304517698948e+00 1.598983591261630810e+00
1.000000000000000000e+04 4.356649355549085811e+01 4.038947397173964760e+01 2.593647568446546536e+00 2.777459352575093909e+00 1.529600969572794344e+00 1.607219980003733451e+00
1.050000000000000000e+04 4.761213190224057001e+01 3.867876908977035555e+01 2.594401467517822191e+00 2.762698890863345191e+00 1.538582656531990889e+00 1.618666555980496913e+00
1.100000000000000000e+04 4.542656663191828414e+01 3.879808922794009618e+01 2.588835068455753063e+00 2.810189651752936335e+00 1.547927583343080116e+00 1.623136620024190346e+00
1.150000000000000000e+04 4.792925482669992476e+01 4.854622945569245474e+01 2.628633001987539242e+00 2.799736092109300412e+00 1.541486242307029020e+00 1.640809678354114620e+00
1.200000000000000000e+04 4.902506923084956014e+01 4.022038369467143326e+01 2.627951406609312812e+00 2.802504942611446559e+00 1.550527126015430301e+00 1.638762508311898403e+00
1.250000000000000000e+04 5.151187761250876207e+01 4.179840109800300496e+01 2.641468714321716149e+00 2.830519448425218521e+00 1.554306278868600177e+00 1.643257440291324256e+00
1.300000000000000000e+04 4.642373070983671113e+01 4.676252977946231937e+01 2.637559501012812113e+00 2.843222719324059344e+00 1.558420663622940294e+00 1.643298253976428480e+00
1.350000000000000000e+04 4.658674216337117002e+01 4.316296371161233481e+01 2.665857757362753766e+00 2.861225000820915021e+00 1.560874939276632567e+00 1.666448558478198949e+00
1.400000000000000000e+04 4.749642699255858247e+01 4.958213140884753045e+01 2.659938046044108440e+00 2.874624467158851449e+00 1.564955371830367925e+00 1.672504758967877425e+00
1.450000000000000000e+04 4.860749490608650092e+01 4.578114803587864401e+01 2.698631057364875296e+00 2.917930847912797443e+00 1.567346578280112368e+00 1.673784191712593072e+00
1.500000000000000000e+04 4.911656596486905357e+01 4.953651551904643924e+01 2.700285278003236478e+00 2.892049950206806663e+00 1.567418417212408155e+00 1.674690455822859247e+00
1.550000000000000000e+04 4.562391059602775556e+01 4.846301172891145370e+01 2.699877056357788518e+00 2.908394494039678868e+00 1.570343035873270399e+00 1.680630679963710961e+00
1.600000000000000000e+04 5.200994035396168158e+01 4.480327645673132508e+01 2.676614292029994679e+00 2.911994868630161104e+00 1.566300985020963266e+00 1.700255962609690030e+00
1.650000000000000000e+04 4.629746259269300879e+01 4.697093455545159202e+01 2.687553230109764879e+00 2.926900558157232268e+00 1.576984177673200538e+00 1.726382042851169585e+00
1.700000000000000000e+04 4.533900465582090078e+01 4.328865791449252498e+01 2.704792107988961636e+00 2.966545915557234459e+00 1.576002550492917820e+00 1.720139252859316681e+00
1.750000000000000000e+04 5.002070341041233092e+01 4.446376491038843426e+01 2.730308503546742482e+00 2.957438725221170905e+00 1.574712247537345844e+00 1.719326523076689428e+00
1.800000000000000000e+04 5.041726069194334059e+01 4.840601005341027729e+01 2.708963741767516531e+00 2.985752509462364479e+00 1.581673788604601949e+00 1.733444627202701982e+00
1.850000000000000000e+04 5.011291768592451490e+01 5.072512171541857384e+01 2.717394558856536690e+00 2.972987073007499426e+00 1.586489961391703840e+00 1.738192028345376672e+00
1.900000000000000000e+04 5.008826104526816891e+01 4.855865059403195261e+01 2.745656123256888570e+00 3.012909565279740853e+00 1.581694873613625818e+00 1.751880599958086648e+00
1.950000000000000000e+04 5.138855823960223290e+01 4.698920088290665120e+01 2.752462956313658005e+00 3.049848414662428731e+00 1.585915712652684606e+00 1.762104788838759983e+00
2.000000000000000000e+04 4.881329237261421383e+01 5.089068947350772021e+01 2.747627928253309371e+00 3.037505888794505893e+00 1.595334990252317953e+00 1.775020975965681647e+00
2.050000000000000000e+04 4.843580818417704847e+01 5.241526842866295510e+01 2.732551514925740221e+00 3.118093231650052921e+00 1.585029228710907345e+00 1.789651114474604565e+00
2.100000000000000000e+04 5.467796428132504616e+01 4.367851415986056196e+01 2.737788968698074310e+00 3.108069188296710195e+00 1.589505816450746511e+00 1.793185544100061701e+00
2.150000000000000000e+04 5.128898991507800531e+01 5.626679045401441215e+01 2.795130079247371668e+00 3.112708533428317104e+00 1.600368201138955726e+00 1.812632970658299980e+00
2.200000000000000000e+04 5.322046224513827894e+01 4.914637488451084835e+01 2.781450105231601633e+00 3.179264748549696318e+00 1.599768147045808719e+00 1.828013140549117566e+00
2.250000000000000000e+04 4.686331931571346843e+01 4.352421925477447928e+01 2.767032048251675480e+00 3.124508817302181551e+00 1.598493796271035494e+00 1.837195648266668702e+00
2.300000000000000000e+04 5.358119485352283107e+01 4.687729329855554283e+01 2.785425571407047052e+00 3.177978363307825127e+00 1.599351378859557471e+00 1.859629433602681514e+00
2.350000000000000000e+04 4.714932826221183859e+01 4.649353142572310560e+01 2.768422458241795781e+00 3.179314715890633192e+00 1.600044517887145856e+00 1.861364558578727513e+00
2.400000000000000000e+04 5.454489727130619769e+01 4.871181073520178018e+01 2.787100410870512412e+00 3.182791391596012875e+00 1.605599273658051329e+00 1.865898099791661213e+00
2.450000000000000000e+04 5.745929658890582914e+01 5.089180356898342694e+01 2.793492169905023914e+00 3.245647863014548218e+00 1.608043906300290926e+00 1.900740422082739300e+00
2.500000000000000000e+04 5.685852615902272333e+01 5.045885362240561989e+01 2.810993492316200548e+00 3.255802503311871821e+00 1.606003774962186714e+00 1.908341398555472024e+00
2.600000000000000000e+04 5.098548704552247557e+01 5.169607687661991946e+01 2.826909792538731203e+00 3.274675714692410367e+00 1.602708179318518500e+00 1.929669917665024714e+00
2.700000000000000000e+04 5.254584443779670266e+01 5.007221469262746183e+01 2.849552949281588532e+00 3.342479359805972994e+00 1.610287417128031917e+00 1.960635804151680706e+00
2.800000000000000000e+04 5.359226113153611237e+01 5.592639889078473914e+01 2.821944309637088644e+00 3.391424955695375054e+00 1.614762316136923115e+00 2.001686516357287893e+00
2.900000000000000000e+04 5.285478105652138225e+01 5.575685757096972850e+01 2.835189700555672765e+00 3.409886545293472349e+00 1.609545382638735145e+00 2.020253505396980120e+00
3.000000000000000000e+04 5.515870084780954130e+01 4.891993473945478144e+01 2.845702978814933282e+00 3.460528223033769279e+00 1.617079824093260454e+00 2.055135601742880791e+00
3.100000000000000000e+04 6.019457780200603025e+01 4.736402844771703968e+01 2.833103028624498698e+00 3.463140719236265763e+00 1.624754209540022476e+00 2.093663513202506099e+00
3.200000000000000000e+04 5.038561159299420922e+01 5.546007432838505480e+01 2.857056763063704707e+00 3.516991063676857543e+00 1.616573928676139360e+00 2.137570520429402876e+00
3.300000000000000000e+04 5.474869873393932096e+01 4.858033328849349886e+01 2.865519246680328980e+00 3.559291067664189345e+00 1.630605555933610784e+00 2.158171175260497954e+00
3.400000000000000000e+04 5.424299458510431293e+01 4.976146775706433090e+01 2.903668918170009938e+00 3.632285285678114484e+00 1.618160625982476786e+00 2.203469296427807755e+00
3.500000000000000000e+04 5.628647195222121979e+01 5.275472782781427838e+01 2.891225659321731367e+00 3.647576733458630649e+00 1.627167147542486259e+00 2.223232945919878745e+00
3.600000000000000000e+04 5.424260065414151910e+01 5.865586867832341511e+01 2.882922928571398646e+00 3.699698023591179830e+00 1.639209856578483837e+00 2.250727508279308342e+00
3.700000000000000000e+04 5.471224503303960773e+01 6.450382995613485093e+01 2.908507694847960678e+00 3.721868214184593349e+00 1.631106895073092478e+00 2.289364469151926151e+00
3.800000000000000000e+04 5.591778897722499408e+01 6.483058070790954730e+01 2.921930878983420854e+00 3.774809713270090406e+00 1.637724776249746439e+00 2.314687888656902448e+00
3.900000000000000000e+04 6.049451971562962171e+01 5.691539971504177231e+01 2.917686224334297584e+00 3.762126234159192784e+00 1.631260906870236171e+00 2.370208717877791749e+00
4.000000000000000000e+04 5.848273954978792233e+01 7.256908100926418115e+01 2.924627423154122052e+00 3.834711833240335377e+00 1.632602656371298977e+00 2.387756223751661189e+00
4.100000000000000000e+04 5.788198114791600801e+01 5.136549109778375310e+01 2.916204086970766163e+00 3.920720142998141533e+00 1.637673636894100948e+00 2.425229914549892563e+00
4.200000000000000000e+04 6.176346197108568958e+01 5.440499280210808308e+01 2.924722720302287193e+00 3.957156221892421222e+00 1.641737123659448683e+00 2.433573286364165256e+00
4.300000000000000000e+04 6.436200523121797801e+01 6.594932768487282715e+01 2.934566491954872181e+00 3.931171698472267106e+00 1.635517343894437703e+00 2.463607781795734475e+00
4.400000000000000000e+04 5.843833395318102930e+01 5.332472259054511454e+01 2.932396319100590620e+00 3.980951009690117726e+00 1.629632815017900693e+00 2.502490611455757019e+00
4.500000000000000000e+04 5.704688829923129845e+01 5.191180299780836549e+01 2.947836975591886066e+00 4.031685819220333755e+00 1.644982860869875552e+00 2.528805241092902278e+00
4.600000000000000000e+04 5.806037008338754646e+01 5.957369983182223905e+01 2.987358173441839959e+00 4.095997593165860096e+00 1.650262987437121964e+00 2.584865114672239450e+00
4.700000000000000000e+04 5.582855731727024562e+01 6.471790027325987182e+01 2.959505565985363962e+00 4.143107170896395353e+00 1.649843204075664316e+00 2.588135447500557351e+00
4.800000000000000000e+04 6.239221978392674828e+01 5.402518175315235283e+01 2.967365131124652500e+00 4.171050002999880491e+00 1.644248349753532734e+00 2.647767865950551691e+00
4.900000000000000000e+04 5.582880717949460347e+01 5.523896910278411809e+01 2.980817481604847607e+00 4.143701253126039319e+00 1.657463906490896477e+00 2.665082415568219343e+00
5.000000000000000000e+04 5.698879646977336222e+01 6.408567669322789584e+01 2.998943209708299751e+00 4.166027071167390794e+00 1.651901002977550048e+00 2.658448788698510423e+00
5.100000000000000000e+04 5.613800898827123831e+01 5.746962895125678017e+01 2.999742803395747615e+00 4.224205716938496558e+00 1.658278435737992051e+00 2.719695241956342713e+00
5.200000000000000000e+04 6.258054060920011352e+01 6.046899649200854299e+01 2.992255269597714040e+00 4.290833110140605200e+00 1.659776580005543067e+00 2.741956905171641257e+00
5.300000000000000000e+04 5.582353965431123299e+01 5.606565897399205056e+01 3.016450934831936159e+00 4.345713849570639553e+00 1.655845938069262946e+00 2.773985689889928441e+00
5.400000000000000000e+04 5.426708801614903166e+01 6.610524609863854550e+01 3.008096095211035603e+00 4.349425327545894504e+00 1.655832653787090880e+00 2.807766210458477296e+00
5.500000000000000000e+04 5.780832359921254238e+01 6.935521514537211374e+01 3.024310627814159602e+00 4.425118494238224898e+00 1.663315037272993901e+00 2.838924895939909820e+00
5.600000000000000000e+04 6.035188011439779388e+01 6.774647159591100376e+01 3.036156872278827024e+00 4.447700425451445838e+00 1.661135632670684981e+00 2.845139043630757758e+00
5.700000000000000000e+04 6.605249346679389078e+01 6.262359982801184799e+01 3.032874103805375032e+00 4.499674525808854852e+00 1.663862714938149967e+00 2.876482200646633736e+00
5.800000000000000000e+04 6.390017094928710151e+01 6.257823104246856616e+01 3.061373441766108705e+00 4.477510021718414279e+00 1.662565609420936896e+00 2.921077168630467291e+00
5.900000000000000000e+04 5.923916078980412436e+01 5.544702785465575801e+01 3.059438293969452438e+00 4.584548529600755096e+00 1.665745503383845305e+00 2.930259921697816683e+00
6.000000000000000000e+04 6.211754848632860870e+01 6.314016799081505127e+01 3.072327688532897838e+00 4.531280775904259706e+00 1.676731587822737790e+00 2.982076597321642542e+00
6.100000000000000000e+04 5.466143243042097311e+01 5.996124158086983869e+01 3.048719166965743188e+00 4.613453645094637956e+00 1.673243251275401189e+00 2.979912036061335812e+00
6.200000000000000000e+04 6.542628653981360287e+01 6.924127365660690714e+01 3.076801737324167174e+00 4.634530180024200696e+00 1.671072354110956226e+00 3.011058052974168397e+00
6.300000000000000000e+04 5.757831013691627220e+01 6.758481653332643191e+01 3.075071607762601467e+00 4.600413489587042548e+00 1.666945897772545537e+00 3.032606719749197488e+00
6.400000000000000000e+04 5.725137388555858564e+01 6.674498165168469654e+01 3.092689098732357866e+00 4.686110930145469311e+00 1.674089382415520078e+00 3.079751007945488173e+00
6.500000000000000000e+04 6.077890834335720172e+01 6.337020751902305449e+01 3.060796771949905626e+00 4.742827306074604010e+00 1.681829101389681780e+00 3.083419359387831626e+00
6.600000000000000000e+04 5.760507797862110380e+01 6.441641366876375230e+01 3.078834487497803529e+00 4.738489094355503362e+00 1.686035882312813872e+00 3.135512481455850597e+00
6.700000000000000000e+04 5.842229940633533403e+01 6.211373288651172686e+01 3.107104726304922515e+00 4.767222007300746078e+00 1.676943243623737700e+00 3.128382292786594743e+00
6.800000000000000000e+04 6.480428092133145412e+01 7.693645944572641326e+01 3.098095612408455768e+00 4.798427777893090607e+00 1.686203658367957159e+00 3.188237634201125381e+00
6.900000000000000000e+04 5.751630737276371974e+01 6.772791270693315369e+01 3.097643757288148780e+00 4.821064844897700041e+00 1.689333082855708268e+00 3.197931340782204757e+00
7.000000000000000000e+04 5.906611404318344682e+01 6.709610553872815331e+01 3.121027736266301922e+00 4.884375298324503234e+00 1.696303595566570177e+00 3.209154626644519226e+00
7.100000000000000000e+04 5.881092362023925801e+01 8.518407249850420726e+01 3.096977858812308249e+00 4.901784545718975039e+00 1.693415323132984485e+00 3.224705272899222930e+00
7.200000000000000000e+04 5.278332507115511874e+01 8.102132955563567407e+01 3.130376786088274521e+00 5.033238864801939272e+00 1.682438578467327916e+00 3.245744123046731211e+00
7.300000000000000000e+04 5.899652618813748717e+01 7.692987232579810097e+01 3.149725950992890322e+00 4.945439043393632161e+00 1.686989013598464426e+00 3.273333052916940655e+00
7.400000000000000000e+04 5.621216629718033175e+01 8.037555651487713249e+01 3.139752295747290312e+00 5.001169180466128239e+00 1.699579771751130064e+00 3.303154454546731067e+00
7.500000000000000000e+04 6.682169755981175285e+01 6.146242819270487701e+01 3.131421855025176448e+00 5.000372169582772308e+00 1.693193964955411079e+00 3.343814458795679734e+00
7.600000000000000000e+04 6.046675071830917148e+01 5.479457078497608791e+01 3.136564545267887638e+00 5.021430991184500314e+00 1.689468747879756094e+00 3.343207784535271010e+00
7.700000000000000000e+04 6.164469675305167584e+01 6.616072701539860645e+01 3.133439992757517167e+00 5.034904317481937674e+00 1.703579748395371185e+00 3.348933385519833106e+00
7.800000000000000000e+04 6.985188450654152348e+01 6.655320650931551540e+01 3.162336204967846509e+00 5.118811364100606554e+00 1.700750179776062909e+00 3.418970270651001897e+00
7.900000000000000000e+04 7.162937686585216568e+01 6.826507877653990874e+01 3.130372989410396212e+00 5.149548653506097473e+00 1.694698882590707445e+00 3.442623716961771496e+00
8.000000000000000000e+04 6.276525224427997784e+01 7.567957300275251953e+01 3.131961495370990445e+00 5.156213090845540137e+00 1.701686618698657671e+00 3.417838780492048922e+00
8.100000000000000000e+04 6.083073476742366381e+01 7.027872475603480495e+01 3.171575081297162590e+00 5.108474087081733117e+00 1.706038908908045215e+00 3.457448244093561218e+00
8.200000000000000000e+04 6.315326104496824655e+01 8.498779012101644526e+01 3.145077037844997037e+00 5.159804736616010246e+00 1.708616555454299357e+00 3.466776545360156003e+00
8.300000000000000000e+04 6.019561988151349397e+01 8.593842981981882190e+01 3.167397679289839285e+00 5.192745752371037860e+00 1.706013045353278246e+00 3.523728661689152553e+00
8.400000000000000000e+04 6.340742289978844326e+01 6.922574432444028503e+01 3.197012942808013403e+00 5.251124650826082707e+00 1.716261799847075498e+00 3.535906306333485016e+00
8.500000000000000000e+04 5.837149733434307564e+01 7.527421842202464575e+01 3.151316878867889582e+00 5.197876476695152625e+00 1.708311156663522068e+00 3.551883295789700412e+00
8.600000000000000000e+04 5.779622305174788011e+01 6.596115571342397743e+01 3.170773132545680717e+00 5.230511597639035948e+00 1.715079165938648398e+00 3.570849550762043911e+00
8.700000000000000000e+04 6.235567562817080045e+01 9.288363250562993301e+01 3.185213233992304716e+00 5.266988645527833413e+00 1.718125441047098523e+00 3.597299164895257917e+00
8.800000000000000000e+04 6.180020937660299296e+01 7.323961945040790056e+01 3.213936254460561859e+00 5.353778126612310118e+00 1.716503195963786865e+00 3.601846816060003675e+00
8.900000000000000000e+04 6.063469028088864832e+01 8.520611098285382923e+01 3.193350737891310409e+00 5.262474496174959882e+00 1.710689221161587170e+00 3.554469301609695542e+00
9.000000000000000000e+04 7.140301614982656986e+01 8.696557770268574927e+01 3.219764768332909366e+00 5.285037097214162927e+00 1.726210316621265672e+00 3.646180541218863702e+00
9.100000000000000000e+04 5.801001736634573547e+01 7.786811960361458773e+01 3.216168608408707996e+00 5.364481577071106955e+00 1.717626308076835473e+00 3.643965095139621191e+00
9.200000000000000000e+04 5.919398163554727432e+01 7.186109896541226760e+01 3.215340791281323440e+00 5.386209005917677928e+00 1.721116283856102935e+00 3.657553231158328977e+00
9.300000000000000000e+04 6.380053624547122126e+01 9.037230098618999818e+01 3.214120478828941252e+00 5.313874080758493434e+00 1.718351854061956896e+00 3.680798764551959756e+00
9.400000000000000000e+04 6.258825037032710270e+01 8.563871992329409011e+01 3.221713180755533923e+00 5.423061938047665009e+00 1.719192721118858902e+00 3.693816962653454716e+00
9.500000000000000000e+04 6.479776934617794382e+01 7.864307085752524529e+01 3.230164585358747953e+00 5.423201763786420493e+00 1.719534006609017451e+00 3.715350141889395275e+00
9.600000000000000000e+04 6.915733939089959392e+01 7.384012524498602659e+01 3.234764459104157996e+00 5.449044690791469137e+00 1.719713605446550941e+00 3.715441192607602083e+00
9.700000000000000000e+04 6.155572697514799074e+01 8.676680476832905242e+01 3.248073437684284581e+00 5.454313388100940685e+00 1.738746080764768553e+00 3.738121647688168903e+00
9.800000000000000000e+04 6.363262116762810194e+01 8.470748945913331340e+01 3.266482260803377891e+00 5.530583524906683479e+00 1.731959780579391817e+00 3.751159781258099457e+00
9.900000000000000000e+04 6.946508976684727088e+01 9.211061429207602202e+01 3.249939878915111713e+00 5.557275689889851655e+00 1.739941590653835579e+00 3.777500931278505725e+00
1.000000000000000000e+05 6.417605167196762750e+01 8.218140114662548967e+01 3.266154653852291201e+00 5.524618607694560701e+00 1.731422008300185222e+00 3.789187973023957934e+00
1.020000000000000000e+05 5.765611541823487585e+01 9.635553560382254545e+01 3.276309386472294527e+00 5.588857009483664484e+00 1.731829719950736646e+00 3.793148853775706986e+00
1.040000000000000000e+05 6.502597648271640196e+01 9.500510484335545414e+01 3.298587519391840139e+00 5.577467902428399071e+00 1.739236695137398758e+00 3.851462986806817757e+00
1.060000000000000000e+05 5.717387887187301487e+01 6.813743363344595139e+01 3.274620181396596941e+00 5.706523094099966720e+00 1.737175529854846801e+00 3.873761701458392714e+00
1.080000000000000000e+05 6.525077263830776531e+01 8.895988661008854592e+01 3.307256056096382402e+00 5.638706596195211418e+00 1.727699940607478668e+00 3.885540126422894591e+00
1.100000000000000000e+05 6.525647255955313142e+01 8.680304825473385222e+01 3.317702082350368009e+00 5.680814606009716883e+00 1.742073862665377559e+00 3.913512704218413685e+00
1.120000000000000000e+05 6.043743053831597223e+01 8.256586646830282916e+01 3.340768498002858244e+00 5.733644841100756118e+00 1.740128900556892955e+00 3.937842978425666107e+00
1.140000000000000000e+05 6.071472274845260841e+01 9.597851911977976158e+01 3.325425260944040673e+00 5.649763144618193955e+00 1.744638145766641557e+00 3.977344922418817763e+00
1.160000000000000000e+05 6.493686680023509439e+01 8.645951405092849029e+01 3.337913417400931060e+00 5.716381755137486032e+00 1.762850390373708720e+00 3.953431130106217495e+00
1.180000000000000000e+05 5.485743371899413034e+01 7.938154728335921106e+01 3.349248601444789308e+00 5.781172574764389616e+00 1.751483276330174421e+00 3.967822702624375975e+00
1.200000000000000000e+05 6.808577428673679321e+01 9.570669748934821541e+01 3.392206529432692630e+00 5.899092375608971039e+00 1.754471566688253104e+00 4.029698731097251851e+00
1.220000000000000000e+05 6.592938162584212591e+01 8.160509335712792733e+01 3.380451763091298911e+00 5.849450782497807921e+00 1.763858352210875058e+00 4.026337869199371866e+00
1.240000000000000000e+05 6.724644956701766318e+01 9.055268122974875666e+01 3.390379892753969671e+00 5.922836537021129111e+00 1.761592788404767962e+00 4.121359375210711384e+00
1.260000000000000000e+05 6.256015043480594784e+01 8.716331366333129438e+01 3.369433556422541720e+00 5.799357094920205569e+00 1.765102967545092216e+00 4.118500579111473492e+00
1.280000000000000000e+05 7.744401102001991433e+01 8.432829386360877777e+01 3.405288254924414559e+00 5.899561013093086892e+00 1.764213656568042410e+00 4.167924424503150149e+00
1.300000000000000000e+05 7.459602189870784628e+01 8.923552014380651087e+01 3.416901579201688577e+00 6.020429712983068171e+00 1.763461568439724569e+00 4.130673159724145727e+00
1.320000000000000000e+05 6.327461893006761784e+01 9.616694581551421095e+01 3.409147811004583417e+00 5.984314156088396786e+00 1.776092641277645212e+00 4.137330664062075947e+00
1.340000000000000000e+05 6.922042830386480716e+01 1.116511690927765414e+02 3.421083289305479891e+00 5.992655919580396784e+00 1.782590095424488208e+00 4.219431713725418476e+00
1.360000000000000000e+05 5.840839069684036389e+01 9.425002380956840398e+01 3.426694773967997598e+00 5.976456464859720263e+00 1.781284276487290485e+00 4.179272720348598646e+00
1.380000000000000000e+05 7.490641196683550618e+01 1.038394885431771399e+02 3.475932776995012574e+00 6.031587141360013504e+00 1.775163976394739107e+00 4.199174900245327358e+00
1.400000000000000000e+05 6.381850806446961855e+01 7.343811573992554997e+01 3.451430561424722043e+00 6.087645983376289038e+00 1.789470448490769972e+00 4.196712974546139563e+00
1.420000000000000000e+05 6.778553749503234371e+01 1.015486537969516405e+02 3.482065036550927140e+00 6.045702728948308291e+00 1.789047694553644208e+00 4.205668170141668050e+00
1.440000000000000000e+05 6.904612224687220134e+01 9.639719261705255349e+01 3.474478848107318107e+00 6.141315217088971323e+00 1.795841143089968339e+00 4.190706206843303860e+00
1.460000000000000000e+05 6.499452393078077250e+01 9.540855959158207611e+01 3.454300789156211859e+00 6.063317572549519419e+00 1.776103167544203387e+00 4.243598145872412353e+00
1.480000000000000000e+05 5.829648957746634608e+01 1.189856486040687997e+02 3.513982095912108861e+00 6.127393735048146439e+00 1.787041282509506557e+00 4.297531593187096099e+00
1.500000000000000000e+05 7.524833731467825260e+01 8.947966591798696356e+01 3.508270729612775973e+00 6.117242424203795714e+00 1.796031695640589065e+00 4.324204902297997144e+00
1.520000000000000000e+05 5.649494747490440716e+01 9.616670374903006291e+01 3.507785149176286588e+00 6.043494890928784891e+00 1.793902273421132731e+00 4.291102258768283662e+00
1.540000000000000000e+05 7.576706337660253610e+01 1.037696511303673361e+02 3.500795016262260084e+00 6.288729551613160496e+00 1.796008326673355526e+00 4.343042443965043908e+00
1.560000000000000000e+05 6.843657451956951832e+01 9.276078612800925782e+01 3.507371806718487584e+00 6.250545903331104824e+00 1.796133447657464188e+00 4.344091203046343885e+00
1.580000000000000000e+05 6.494177441855094912e+01 9.990577784233109071e+01 3.561045362156163741e+00 6.166781288280576590e+00 1.799060172852833706e+00 4.341494052341948517e+00
1.600000000000000000e+05 7.415137758772938525e+01 1.163361870560809450e+02 3.564189769781457073e+00 6.189178985573611236e+00 1.797504530849665771e+00 4.345445131137668504e+00
1.620000000000000000e+05 6.601623113567794121e+01 1.052734817190356154e+02 3.524158403860260247e+00 6.219311442392990052e+00 1.799793114391883275e+00 4.308296865968953782e+00
1.640000000000000000e+05 7.681145443630988723e+01 9.769710731889747990e+01 3.573700950856234293e+00 6.286354878124845946e+00 1.779608558047320432e+00 4.405753891821656332e+00
1.660000000000000000e+05 5.354708177497589361e+01 9.422183619092497509e+01 3.583317065132562984e+00 6.379600941377383982e+00 1.819497547732568332e+00 4.443648044159777655e+00
1.680000000000000000e+05 6.925756353091703943e+01 1.072962683645796034e+02 3.492819155618687610e+00 6.364563654675751359e+00 1.807886995527798080e+00 4.398856730611673704e+00
1.700000000000000000e+05 6.890740344131504003e+01 1.131112631030288469e+02 3.565157827707050586e+00 6.318079041687314046e+00 1.804056845579852908e+00 4.395620203333960418e+00
1.720000000000000000e+05 6.965327318382581723e+01 1.170225692494644107e+02 3.604244293682272282e+00 6.383123281861861287e+00 1.804964191048572086e+00 4.436035626248761687e+00
1.740000000000000000e+05 7.186151484675283996e+01 9.899801169259539790e+01 3.613988639904559541e+00 6.408699812296740461e+00 1.815389549943709380e+00 4.426060956781119771e+00
1.760000000000000000e+05 7.381692003016090098e+01 8.390597012528647269e+01 3.577751479985801897e+00 6.437719006863529714e+00 1.817160594635784721e+00 4.445895071757014705e+00
1.780000000000000000e+05 7.252578225300871395e+01 1.090411308247528694e+02 3.585200246650078526e+00 6.431454704284298884e+00 1.821756225959469955e+00 4.460264118630547614e+00
1.800000000000000000e+05 6.567436576256092451e+01 1.152122946323921724e+02 3.599913587191386544e+00 6.456981200613661542e+00 1.821331880223448163e+00 4.453072097909560156e+00
1.820000000000000000e+05 7.005074936394663609e+01 9.923102479941739773e+01 3.638650429189556945e+00 6.401103147906074931e+00 1.815912644843103774e+00 4.472518027675700836e+00
1.840000000000000000e+05 6.859399016648310976e+01 1.103116920198317956e+02 3.666004585752824507e+00 6.465089658136546014e+00 1.837911703987908485e+00 4.485456428092780889e+00
1.860000000000000000e+05 7.818230396582025321e+01 9.964888948799543300e+01 3.701039386989763980e+00 6.428155075827358012e+00 1.820517933197891125e+00 4.549951769522024847e+00
1.880000000000000000e+05 7.434519951799805426e+01 1.092920677917694974e+02 3.660393117521445472e+00 6.512322652092902509e+00 1.828759557962022386e+00 4.515988987444321090e+00
1.900000000000000000e+05 7.043107629721600915e+01 1.054973447094098873e+02 3.682240291145138400e+00 6.552429627302450044e+00 1.842908737551913756e+00 4.501824226263566153e+00
1.920000000000000000e+05 6.915383333710043701e+01 1.057506234916197911e+02 3.685625697455265026e+00 6.510137740538780804e+00 1.835087867431051567e+00 4.525978000532932199e+00
1.940000000000000000e+05 6.877079417301267483e+01 1.148521766658947882e+02 3.664312093249736613e+00 6.564020203891809402e+00 1.833180709236305717e+00 4.527867388343549848e+00
1.960000000000000000e+05 7.251738861333039665e+01 1.080124058729763163e+02 3.723113440543741604e+00 6.473126881419190681e+00 1.833432812066025930e+00 4.533850572325190953e+00
1.980000000000000000e+05 7.094920370532710763e+01 1.113947012469411959e+02 3.709429193786521584e+00 6.645168166146494748e+00 1.842087799213049548e+00 4.595513783339091773e+00
2.000000000000000000e+05 6.701348716580496045e+01 1.186206438309050526e+02 3.766289674809368826e+00 6.505353388584254049e+00 1.844066976508698996e+00 4.611453189757927618e+00
2.020000000000000000e+05 6.446773466635556815e+01 1.038352059989620955e+02 3.718284607559758648e+00 6.645181261533568140e+00 1.835373918361659751e+00 4.641770393888131174e+00
2.040000000000000000e+05 6.382556345179524726e+01 1.007697557368410202e+02 3.712184697136883038e+00 6.754061440414533379e+00 1.822398195383491126e+00 4.566010089536391980e+00
2.060000000000000000e+05 6.504518786689266108e+01 8.735892316678723546e+01 3.741548776553321520e+00 6.723581084937222840e+00 1.841202918039700709e+00 4.580096704819448306e+00
2.080000000000000000e+05 6.327390762117858003e+01 1.184441804639225921e+02 3.768004659932498779e+00 6.737000302634525539e+00 1.831609373992928669e+00 4.598638581416800264e+00
2.100000000000000000e+05 7.416125302526099006e+01 1.359619287109689481e+02 3.761711042425549323e+00 6.618432648514522398e+00 1.846298023332917593e+00 4.615053942785311669e+00
2.120000000000000000e+05 6.833154566187377554e+01 1.238415265800855138e+02 3.730944366160145798e+00 6.667724301101172202e+00 1.846639469153672497e+00 4.579453838976199620e+00
2.140000000000000000e+05 6.411486962853965110e+01 1.099582251637424406e+02 3.798236411626766174e+00 6.718850111682930226e+00 1.834959256382183712e+00 4.631910736774039528e+00
2.160000000000000000e+05 7.223249028838515073e+01 1.377827212013218627e+02 3.723974755120730951e+00 6.750494808154961390e+00 1.858613232964845041e+00 4.631350733769489914e+00
2.180000000000000000e+05 7.061295804983994628e+01 1.087809263560803430e+02 3.703988843383064111e+00 6.822063684389303440e+00 1.853082552187350185e+00 4.629878308467209713e+00
2.200000000000000000e+05 7.598047240633528077e+01 1.181120516887149279e+02 3.798661713844089238e+00 6.882009874196432619e+00 1.847645491319394706e+00 4.696159669582894658e+00
2.220000000000000000e+05 6.366251006573254756e+01 1.010277158133472568e+02 3.816683417369700404e+00 6.702165425725678638e+00 1.855867731646338781e+00 4.651736372093621341e+00
2.240000000000000000e+05 6.319593961938876703e+01 1.082562799738506101e+02 3.770919749660793574e+00 6.833152258986714855e+00 1.841781376727540831e+00 4.646506265158516058e+00
2.260000000000000000e+05 6.071826169527533068e+01 1.076846613988423940e+02 3.772366291888890721e+00 6.903743076646485122e+00 1.856060126836238000e+00 4.636644886710834079e+00
2.280000000000000000e+05 6.852295863477985449e+01 1.011624183385380746e+02 3.814497031687714923e+00 6.790413593142242910e+00 1.842876785326860389e+00 4.710070930203675843e+00
2.300000000000000000e+05 6.981791001166064348e+01 9.968869448465576966e+01 3.800192059553120227e+00 6.916751822509145775e+00 1.854094505486300948e+00 4.676831132258245205e+00
2.320000000000000000e+05 7.179008672632627963e+01 1.316123595721169579e+02 3.839306168691972054e+00 6.871782299839678032e+00 1.859129028874021206e+00 4.707947429453943400e+00
2.340000000000000000e+05 7.377334934393876154e+01 1.427553529137159671e+02 3.852939484767322398e+00 6.739172483027710214e+00 1.865731711342473176e+00 4.674466860534740142e+00
2.360000000000000000e+05 6.451803712774145083e+01 1.070373492732390730e+02 3.823010541404618046e+00 6.865956671410631706e+00 1.882091735647700492e+00 4.768279621761864817e+00
2.380000000000000000e+05 6.869257915305662721e+01 1.173679210133954740e+02 3.843331825570453386e+00 7.015492555560298271e+00 1.870984117212611597e+00 4.687190717462113909e+00
2.400000000000000000e+05 7.202072274184175171e+01 1.141622277272724233e+02 3.820270465710940755e+00 6.929015736714008611e+00 1.881658048642029568e+00 4.729307488197904696e+00
2.420000000000000000e+05 6.928367527706858198e+01 1.020448613824122504e+02 3.883698606273505050e+00 6.913760056347031835e+00 1.873767596608713504e+00 4.725476487918331969e+00
2.440000000000000000e+05 7.807439763389999143e+01 1.147187329242233602e+02 3.872300328802649183e+00 6.974617292231234167e+00 1.872620439981850238e+00 4.786462567107888866e+00
2.460000000000000000e+05 7.315974828372372940e+01 1.183395179424547621e+02 3.846031531529492842e+00 6.897009521344136473e+00 1.866806457557913079e+00 4.775203561581909284e+00
2.480000000000000000e+05 7.031692013328037660e+01 1.220772323178634196e+02 3.895129447589862792e+00 6.971967496469266834e+00 1.880581210654617141e+00 4.707885262630565393e+00
2.500000000000000000e+05 7.847695292292415559e+01 1.180593574683311289e+02 3.901164485719647246e+00 7.085701970727977361e+00 1.878174889206713605e+00 4.751203315247681580e+00
2.520000000000000000e+05 8.332037530941974524e+01 1.305208912926522657e+02 3.880106822738523142e+00 6.965924927694416624e+00 1.869719709088161208e+00 4.813045326858011563e+00
2.540000000000000000e+05 8.112808604594701478e+01 1.220504227331480678e+02 3.865423478987855876e+00 6.994145217856697627e+00 1.880538600848675301e+00 4.731690653842778538e+00
2.560000000000000000e+05 7.408903943996543262e+01 1.023112338859588419e+02 3.909167931482303349e+00 6.905462255807625738e+00 1.887841950497650911e+00 4.845143955832178939e+00
2.580000000000000000e+05 5.916888781558966315e+01 1.409270383527646402e+02 3.936322444637133433e+00 7.028516147865504493e+00 1.867508238049438107e+00 4.852008204080256348e+00
2.600000000000000000e+05 7.365787907215097619e+01 1.146512503251342139e+02 3.911249701465480566e+00 7.142210873520146386e+00 1.874089878341785420e+00 4.822053452522472305e+00
2.620000000000000000e+05 6.681196178793648244e+01 1.153244565673458908e+02 3.923622473489315698e+00 6.996477206517552005e+00 1.876910844813948431e+00 4.854882607234555891e+00
2.640000000000000000e+05 6.864038266328057603e+01 1.315769534982949267e+02 3.956326508014457399e+00 7.001221381688101708e+00 1.887331567551758793e+00 4.784588033932637430e+00
2.660000000000000000e+05 6.927075118787981012e+01 1.090565480449759832e+02 3.934216963572336745e+00 7.085092858825080775e+00 1.887636178577662083e+00 4.829200083634626495e+00
2.680000000000000000e+05 7.083356863250340041e+01 1.305751607118236279e+02 3.909039440717605007e+00 7.111896659096944795e+00 1.880167716467233019e+00 4.893630341733929967e+00
2.700000000000000000e+05 7.602415232116334209e+01 1.327420450349714542e+02 3.955621448946650354e+00 7.175063150665321743e+00 1.888673413721208449e+00 4.845095119775609582e+00
2.720000000000000000e+05 8.529954739491158477e+01 1.299813341097473085e+02 4.004402630179236589e+00 7.419404388850888488e+00 1.898789324817656832e+00 4.855026689835522546e+00
2.740000000000000000e+05 7.559059225184775244e+01 1.581529381993728691e+02 3.983369197162219599e+00 7.188104264658984555e+00 1.879841275135364587e+00 4.832468175676788213e+00
2.760000000000000000e+05 6.723330762990504184e+01 1.477532645176089261e+02 3.996337004938176563e+00 7.035079100739733526e+00 1.894742071609522016e+00 4.898738429602831346e+00
2.780000000000000000e+05 6.908165224146236483e+01 1.339998202333534323e+02 3.964375472729077643e+00 7.091682916620126953e+00 1.886538025517670247e+00 4.869725779119771225e+00
2.800000000000000000e+05 6.505174497661774069e+01 1.323517153031616544e+02 3.983304701269851478e+00 7.210888498142355552e+00 1.872646885061039601e+00 4.885974746341888775e+00
2.820000000000000000e+05 6.184404169492994185e+01 1.195699029629317636e+02 4.033695856107870625e+00 7.124130412715357963e+00 1.881493963768336553e+00 4.887932162593914498e+00
2.840000000000000000e+05 7.980186156742618664e+01 1.517365159752556565e+02 4.066534967202203532e+00 7.250508619706025115e+00 1.887221434943674669e+00 4.959425105102956977e+00
2.860000000000000000e+05 7.459648889251631942e+01 1.220415504786130612e+02 4.071573348876604825e+00 7.097960864974512063e+00 1.900457151914325848e+00 4.950823218492223177e+00
2.880000000000000000e+05 7.739007436186818722e+01 1.298910848314794180e+02 4.037932339763203871e+00 7.179034078443146782e+00 1.907944637581997060e+00 4.885344299228724374e+00
2.900000000000000000e+05 6.952899667849501952e+01 1.256162051907315060e+02 4.063741670805674389e+00 7.269355367598481443e+00 1.902436582041048485e+00 4.902408983783589136e+00
2.920000000000000000e+05 6.894993845278619915e+01 1.382905969297703450e+02 3.990764567512262939e+00 7.108952520211715864e+00 1.909100364798059557e+00 4.964865499068720212e+00
2.940000000000000000e+05 7.340375818932659513e+01 1.334205481821256001e+02 4.033012872136803928e+00 7.251067542791489018e+00 1.892936717444539507e+00 4.957047319437822175e+00
2.960000000000000000e+05 6.969263989098314482e+01 1.118158900795632746e+02 4.042156824706104601e+00 7.087226746388632037e+00 1.902290192916646916e+00 4.997249470934661097e+00
2.980000000000000000e+05 9.249188673904323821e+01 1.049782863271096858e+02 4.041952863476477198e+00 7.262776190094699658e+00 1.891909749103714899e+00 4.956724863201147357e+00
3.000000000000000000e+05 7.658403406887245524e+01 1.239595636762846169e+02 4.086552508906520664e+00 7.485129553874881658e+00 1.909419771857973958e+00 4.957531347481639372e+00
3.020000000000000000e+05 7.944133411575137416e+01 nan 4.045648030601514122e+00 nan 1.899887234305297934e+00 nan
3.040000000000000000e+05 6.979535263933938438e+01 nan 4.061476627030016218e+00 nan 1.902278168247195200e+00 nan
3.060000000000000000e+05 7.896287738755668784e+01 nan 4.069797747025542201e+00 nan 1.905869009861997920e+00 nan
3.080000000000000000e+05 8.225539641676468250e+01 nan 4.001844542715265796e+00 nan 1.905125415953537793e+00 nan
3.100000000000000000e+05 7.702561119014970359e+01 nan 4.131753693249779147e+00 nan 1.910271281228712592e+00 nan
3.120000000000000000e+05 7.426175632226718903e+01 nan 4.141610286041051303e+00 nan 1.909776640093169942e+00 nan
3.140000000000000000e+05 7.222082098108049308e+01 nan 4.097007802636090545e+00 nan 1.912127265045195035e+00 nan
3.160000000000000000e+05 7.656719669949777085e+01 nan 4.103682480342574657e+00 nan 1.923503437979973807e+00 nan
3.180000000000000000e+05 7.492607322553411109e+01 nan 4.080938983938791509e+00 nan 1.912415095887114891e+00 nan
3.200000000000000000e+05 7.588243305372844816e+01 nan 4.133478119969699272e+00 nan 1.920338413257897114e+00 nan
3.220000000000000000e+05 7.138709746346935958e+01 nan 4.081475708623963250e+00 nan 1.931265944460269335e+00 nan
3.240000000000000000e+05 8.524687148623704047e+01 nan 4.103942885060174461e+00 nan 1.933525243657250980e+00 nan
3.260000000000000000e+05 6.217665468317895971e+01 nan 4.103417645704368510e+00 nan 1.916457657938128278e+00 nan
3.280000000000000000e+05 7.754042564065196075e+01 nan 4.148608828283460781e+00 nan 1.922922021450557128e+00 nan
3.300000000000000000e+05 7.427297858697443189e+01 nan 4.216950349697256684e+00 nan 1.936738781246209795e+00 nan
3.320000000000000000e+05 7.210219341415131566e+01 nan 4.160681521604169930e+00 nan 1.919695151567563540e+00 nan
3.340000000000000000e+05 8.358157013189695306e+01 nan 4.160849351371661342e+00 nan 1.926958670955015052e+00 nan
3.360000000000000000e+05 7.776679793847252142e+01 nan 4.204133407838706482e+00 nan 1.921387186202489605e+00 nan
3.380000000000000000e+05 8.414829643644740997e+01 nan 4.217335069442581741e+00 nan 1.931531475382569640e+00 nan
3.400000000000000000e+05 7.852082445520476028e+01 nan 4.184272015657620081e+00 nan 1.930094697635718060e+00 nan
3.420000000000000000e+05 6.830009105262260505e+01 nan 4.182544271017389015e+00 nan 1.941913871725161389e+00 nan
3.440000000000000000e+05 8.343530839049908820e+01 nan 4.205031627481898404e+00 nan 1.924378600073752166e+00 nan
3.460000000000000000e+05 7.179697648434007817e+01 nan 4.199405805738833486e+00 nan 1.934057397966719050e+00 nan
3.480000000000000000e+05 7.789703703202687279e+01 nan 4.242138461675308392e+00 nan 1.923610658299627518e+00 nan
3.500000000000000000e+05 6.714658495953457873e+01 nan 4.166573915765554581e+00 nan 1.921662917736980614e+00 nan
3.520000000000000000e+05 7.868816673753795499e+01 nan 4.221301641273355720e+00 nan 1.933506211924803653e+00 nan
3.540000000000000000e+05 8.877233935860246561e+01 nan 4.224009124790621073e+00 nan 1.937054839018031327e+00 nan
3.560000000000000000e+05 8.922976885568941441e+01 nan 4.308959401181058801e+00 nan 1.938589713421102090e+00 nan
3.580000000000000000e+05 7.452450502687676703e+01 nan 4.247292580728642797e+00 nan 1.933125730256534336e+00 nan
3.600000000000000000e+05 7.868308349918518729e+01 nan 4.252721603816203455e+00 nan 1.936538915922683568e+00 nan
3.620000000000000000e+05 6.616963096223311425e+01 nan 4.271639996957145691e+00 nan 1.936679497933215588e+00 nan
3.640000000000000000e+05 6.440521943323346932e+01 nan 4.234690717765184687e+00 nan 1.960610307136913644e+00 nan
3.660000000000000000e+05 8.297580402458368098e+01 nan 4.270926973256466752e+00 nan 1.940532007365107559e+00 nan
3.680000000000000000e+05 7.012267742562339379e+01 nan 4.248832982001831127e+00 nan 1.952403926854478389e+00 nan
3.700000000000000000e+05 8.343779302326683478e+01 nan 4.334411662621919348e+00 nan 1.944195781669766587e+00 nan
3.720000000000000000e+05 6.909993969085866183e+01 nan 4.324794173666096420e+00 nan 1.951614506222507872e+00 nan
3.740000000000000000e+05 8.535750412686365962e+01 nan 4.298196582721765857e+00 nan 1.952751689423532167e+00 nan
3.760000000000000000e+05 6.982916166979985917e+01 nan 4.302807883691164292e+00 nan 1.956369855590007534e+00 nan
3.780000000000000000e+05 7.911408135651440432e+01 nan 4.346025653076247330e+00 nan 1.949901073459731737e+00 nan
3.800000000000000000e+05 9.229083905535858889e+01 nan 4.300398747972843161e+00 nan 1.956937629544038604e+00 nan
3.820000000000000000e+05 7.206919512604336830e+01 nan 4.295715324438466709e+00 nan 1.975159222898592359e+00 nan
3.840000000000000000e+05 8.127170018169474019e+01 nan 4.338087841922371624e+00 nan 1.966797366289841476e+00 nan
3.860000000000000000e+05 8.665183994717747851e+01 nan 4.284458321533111125e+00 nan 1.949263639766132927e+00 nan
3.880000000000000000e+05 8.646920349888679880e+01 nan 4.368651559088186254e+00 nan 1.955030979847037331e+00 nan
3.900000000000000000e+05 7.950655452256462752e+01 nan 4.349920937332207416e+00 nan 1.952568931592626900e+00 nan
3.920000000000000000e+05 7.552154454416213980e+01 nan 4.339468867561437904e+00 nan 1.958433075090333819e+00 nan
3.940000000000000000e+05 8.082419250167356495e+01 nan 4.387076621901480955e+00 nan 1.965674448237828553e+00 nan
3.960000000000000000e+05 9.048699178699560264e+01 nan 4.330996733241287089e+00 nan 1.966240075364408924e+00 nan
3.980000000000000000e+05 7.066119830692251469e+01 nan 4.348685184212603083e+00 nan 1.958360237487174471e+00 nan
4.000000000000000000e+05 7.353357690703822414e+01 nan 4.441280475793863758e+00 nan 1.962761519890514395e+00 nan
4.050000000000000000e+05 8.432966923192581987e+01 nan 4.369797460229023045e+00 nan 1.949641914035215917e+00 nan
4.100000000000000000e+05 7.994975764808376084e+01 nan 4.403861147831508838e+00 nan 1.961085888508228736e+00 nan
4.150000000000000000e+05 9.730798218043757686e+01 nan 4.392043262954457461e+00 nan 1.977044484977758199e+00 nan
4.200000000000000000e+05 8.487143198888517759e+01 nan 4.437129062472275010e+00 nan 1.973383623381635532e+00 nan
4.250000000000000000e+05 8.487026879640890797e+01 nan 4.426186820391575516e+00 nan 1.965818138557327899e+00 nan
4.300000000000000000e+05 8.398550192180873353e+01 nan 4.467858030374534550e+00 nan 1.979733671748160173e+00 nan
4.350000000000000000e+05 6.738545246702028635e+01 nan 4.490162971081860022e+00 nan 1.976412088548763268e+00 nan
4.400000000000000000e+05 7.193943636751153292e+01 nan 4.485753486810170720e+00 nan 1.972995209480931766e+00 nan
4.450000000000000000e+05 8.112102373585965154e+01 nan 4.494203553921532368e+00 nan 1.967624706058437978e+00 nan
4.500000000000000000e+05 8.070832956997919894e+01 nan 4.503503068266399012e+00 nan 1.976357608012917932e+00 nan
4.550000000000000000e+05 8.644772312165665085e+01 nan 4.526014486115848889e+00 nan 1.987892568248203373e+00 nan
4.600000000000000000e+05 9.878949065980090438e+01 nan 4.534035826850178807e+00 nan 1.976951429841889762e+00 nan
4.650000000000000000e+05 8.045503491880526781e+01 nan 4.648409214525795363e+00 nan 1.979253493899246097e+00 nan
4.700000000000000000e+05 7.846409635719510334e+01 nan 4.577879712875156493e+00 nan 1.981272095264448918e+00 nan
4.750000000000000000e+05 9.125365742152621351e+01 nan 4.591970640111538771e+00 nan 2.000439599966992166e+00 nan
4.800000000000000000e+05 7.244268138198461315e+01 nan 4.636565122653013127e+00 nan 2.000308855061141422e+00 nan
4.850000000000000000e+05 8.310519421511936855e+01 nan 4.625308384848120014e+00 nan 1.995360794988489506e+00 nan
4.900000000000000000e+05 7.037518330526796717e+01 nan 4.632424040119916597e+00 nan 1.996920645289419038e+00 nan
4.950000000000000000e+05 8.227311813851537181e+01 nan 4.665101208512813180e+00 nan 1.999142463422572291e+00 nan
5.000000000000000000e+05 9.061558296458881046e+01 nan 4.733892367860496719e+00 nan 2.010077831129434944e+00 nan
5.050000000000000000e+05 8.452751239743342637e+01 nan 4.690934856715312407e+00 nan 2.013221231634374497e+00 nan
5.100000000000000000e+05 8.221728150442535821e+01 nan 4.736992100797885463e+00 nan 2.016349213355191239e+00 nan
5.150000000000000000e+05 9.840210003939471051e+01 nan 4.662081500102877030e+00 nan 2.015617431060600317e+00 nan
5.200000000000000000e+05 9.433086714690121255e+01 nan 4.767490425219705230e+00 nan 2.009421936043211954e+00 nan
5.250000000000000000e+05 8.115305596458817661e+01 nan 4.706354810768688779e+00 nan 2.027974954240107763e+00 nan
5.300000000000000000e+05 7.907855939673689250e+01 nan 4.750024987873866067e+00 nan 2.021822186384345521e+00 nan
5.350000000000000000e+05 9.463601366824308059e+01 nan 4.826233241357849479e+00 nan 2.020402285761895733e+00 nan
5.400000000000000000e+05 8.365318898277345738e+01 nan 4.825687810371587894e+00 nan 2.038180100397064543e+00 nan
5.450000000000000000e+05 8.665361879619236163e+01 nan 4.758867067015835950e+00 nan 2.036988049079204277e+00 nan
5.500000000000000000e+05 8.932751466169941068e+01 nan 4.731930228741261679e+00 nan 2.041915817590578275e+00 nan
5.550000000000000000e+05 9.102761270206349309e+01 nan 4.776924739990578317e+00 nan 2.036030268664190679e+00 nan
5.600000000000000000e+05 9.105508845417611496e+01 nan 4.791455760836633715e+00 nan 2.020384316237225697e+00 nan
5.650000000000000000e+05 7.627242313189150025e+01 nan 4.853020936176195121e+00 nan 2.025986984407768254e+00 nan
5.700000000000000000e+05 8.650600192006595535e+01 nan 4.873245534407095292e+00 nan 2.036316106225176004e+00 nan
5.750000000000000000e+05 8.182156596752390953e+01 nan 4.862294993965106116e+00 nan 2.037060716223063839e+00 nan
5.800000000000000000e+05 7.459198327969414777e+01 nan 4.812033744638157806e+00 nan 2.047917853628648199e+00 nan
5.850000000000000000e+05 8.321216854676987396e+01 nan 4.917397622157491099e+00 nan 2.043255077876377168e+00 nan
5.900000000000000000e+05 8.302008499362833049e+01 nan 4.860526972862915684e+00 nan 2.050341825376985394e+00 nan
5.950000000000000000e+05 9.485427212698968447e+01 nan 4.952997860959724719e+00 nan 2.061269340458116162e+00 nan
6.000000000000000000e+05 8.588557332163657065e+01 nan 4.911620135829887879e+00 nan 2.046752297203384252e+00 nan
6.050000000000000000e+05 8.929749656508704447e+01 nan 4.940032439516909513e+00 nan 2.052064158494952384e+00 nan
6.100000000000000000e+05 9.274910354107797161e+01 nan 4.835497958984346312e+00 nan 2.061211328571821877e+00 nan
6.150000000000000000e+05 7.524420751476017699e+01 nan 4.989703394198146569e+00 nan 2.076858321718574540e+00 nan
6.200000000000000000e+05 7.946169169363271578e+01 nan 4.922195774077336772e+00 nan 2.060030803882629158e+00 nan
6.250000000000000000e+05 7.253941793463212662e+01 nan 4.956551750619338392e+00 nan 2.070882991523563810e+00 nan
6.300000000000000000e+05 8.390042676263396970e+01 nan 4.949324176926887198e+00 nan 2.056428555445100947e+00 nan
6.350000000000000000e+05 7.938768550139278091e+01 nan 5.066129279544290931e+00 nan 2.075686305753307703e+00 nan
6.400000000000000000e+05 8.084488558990753404e+01 nan 4.951053604273806918e+00 nan 2.065441575105982697e+00 nan
6.450000000000000000e+05 6.697156514203432209e+01 nan 4.983953671462092672e+00 nan 2.062270975831431041e+00 nan
6.500000000000000000e+05 9.028622640661404830e+01 nan 4.989086529307446227e+00 nan 2.085382049538691884e+00 nan
6.550000000000000000e+05 8.369560356474592311e+01 nan 4.979409872367887679e+00 nan 2.077421132652653490e+00 nan
6.600000000000000000e+05 8.971788984584335935e+01 nan 5.019655912132370723e+00 nan 2.076280735954662227e+00 nan
6.650000000000000000e+05 7.290165774763852369e+01 nan 5.144182810262881489e+00 nan 2.080723546334187102e+00 nan
6.700000000000000000e+05 7.484105371060039147e+01 nan 5.102381830738536905e+00 nan 2.102331022204896094e+00 nan
6.750000000000000000e+05 7.903236927334214101e+01 nan 5.018891223816366320e+00 nan 2.084206616616481877e+00 nan
6.800000000000000000e+05 7.893951363700503521e+01 nan 5.072154671961206951e+00 nan 2.086565776255679516e+00 nan
6.850000000000000000e+05 8.968939463516490207e+01 nan 5.096396468941216895e+00 nan 2.093140292950349313e+00 nan
6.900000000000000000e+05 8.151893398969045279e+01 nan 5.129318518218834555e+00 nan 2.096462840633976921e+00 nan
6.950000000000000000e+05 9.043965843147626060e+01 nan 5.117658660209073673e+00 nan 2.095648932066058290e+00 nan
7.000000000000000000e+05 9.522621965643239150e+01 nan 5.130465486044885282e+00 nan 2.105927395889814591e+00 nan
7.050000000000000000e+05 8.876684422024602839e+01 nan 5.091623460205608076e+00 nan 2.093085005348838123e+00 nan
7.100000000000000000e+05 8.088621789039595456e+01 nan 5.204292853640228422e+00 nan 2.096166775770317958e+00 nan
7.150000000000000000e+05 8.151557537285137300e+01 nan 5.054783390566220724e+00 nan 2.115840915762038144e+00 nan
7.200000000000000000e+05 7.689875150600371967e+01 nan 5.177081335892284031e+00 nan 2.103040602000113779e+00 nan
7.250000000000000000e+05 7.210946576801299557e+01 nan 5.075723521982631325e+00 nan 2.102298022417373513e+00 nan
7.300000000000000000e+05 9.393781293012656874e+01 nan 5.172382255928135386e+00 nan 2.139925529988125241e+00 nan
7.350000000000000000e+05 8.356413377127955755e+01 nan 5.197213274825239537e+00 nan 2.120524330422919324e+00 nan
7.400000000000000000e+05 8.205701259345782717e+01 nan 5.232666745050898349e+00 nan 2.121905524115786257e+00 nan
7.450000000000000000e+05 9.713987951853101777e+01 nan 5.220443094075530865e+00 nan 2.109395687290644528e+00 nan
7.500000000000000000e+05 8.687475532116015131e+01 nan 5.246940869352814119e+00 nan 2.114498706823905838e+00 nan
7.550000000000000000e+05 8.132973922487229856e+01 nan 5.199777044390233804e+00 nan 2.100909877065965325e+00 nan
7.600000000000000000e+05 8.179521108294679266e+01 nan 5.284136417927925322e+00 nan 2.131696330429123432e+00 nan
7.650000000000000000e+05 1.017559267403894694e+02 nan 5.161150776792212902e+00 nan 2.118715504116558179e+00 nan
7.700000000000000000e+05 7.664460179009336116e+01 nan 5.227660683314080181e+00 nan 2.137599602619669970e+00 nan
7.750000000000000000e+05 8.292228979314761261e+01 nan 5.190379611423056261e+00 nan 2.146210152091039269e+00 nan
7.800000000000000000e+05 7.938395318545761370e+01 nan 5.299966603702416457e+00 nan 2.145310601535665995e+00 nan
7.850000000000000000e+05 7.997144384066432110e+01 nan 5.333810432417815051e+00 nan 2.152414340136024951e+00 nan
7.900000000000000000e+05 9.715436769178765530e+01 nan 5.293766870174243522e+00 nan 2.130406219360582831e+00 nan
7.950000000000000000e+05 8.404577072650026537e+01 nan 5.280162422489261154e+00 nan 2.151173829115747616e+00 nan
8.000000000000000000e+05 8.889871266732792776e+01 nan 5.339125666461990605e+00 nan 2.142796879785713760e+00 nan
8.050000000000000000e+05 8.346977356798753078e+01 nan 5.347730832835051906e+00 nan 2.152676370038119735e+00 nan
8.100000000000000000e+05 9.877016583290512131e+01 nan 5.310012618097283976e+00 nan 2.170525768508813069e+00 nan
8.150000000000000000e+05 8.870498195875867964e+01 nan 5.368786279741272871e+00 nan 2.158892180284573747e+00 nan
8.200000000000000000e+05 8.093440949701124509e+01 nan 5.370119190950810584e+00 nan 2.181164830281235201e+00 nan
8.250000000000000000e+05 1.078902658719243135e+02 nan 5.426356784791780186e+00 nan 2.148099912338221174e+00 nan
8.300000000000000000e+05 8.319803815564668525e+01 nan 5.324716547248338649e+00 nan 2.179531216691373174e+00 nan
8.350000000000000000e+05 7.999802835784957722e+01 nan 5.307529051969905431e+00 nan 2.166177422474301117e+00 nan
8.400000000000000000e+05 9.444430386649706577e+01 nan 5.467716371127249175e+00 nan 2.179158137382041893e+00 nan
8.450000000000000000e+05 8.721714081179032974e+01 nan 5.394299997550669801e+00 nan 2.162785367671172576e+00 nan
8.500000000000000000e+05 8.642497151600647953e+01 nan 5.384578547425584283e+00 nan 2.171569716287858665e+00 nan
8.550000000000000000e+05 9.569839366186502616e+01 nan 5.479884050778918159e+00 nan 2.170592083469692568e+00 nan
8.600000000000000000e+05 8.880609603786638218e+01 nan 5.483345943022667868e+00 nan 2.182266856465783000e+00 nan
8.650000000000000000e+05 8.167466088464504992e+01 nan 5.392203927124771035e+00 nan 2.205678176779723998e+00 nan
8.700000000000000000e+05 9.205656138515475106e+01 nan 5.408090917447387902e+00 nan 2.179465455112625349e+00 nan
8.750000000000000000e+05 8.076970532415148796e+01 nan 5.461391946495258054e+00 nan 2.187259429037729852e+00 nan
8.800000000000000000e+05 8.891055010386386925e+01 nan 5.490933746939986371e+00 nan 2.202497749810878425e+00 nan
8.850000000000000000e+05 1.028426747325902397e+02 nan 5.511105692624278518e+00 nan 2.186506323293085696e+00 nan
8.900000000000000000e+05 8.715765173582008174e+01 nan 5.400514352258673156e+00 nan 2.201344648767863621e+00 nan
8.950000000000000000e+05 1.361765397981569947e+02 nan 5.486153567022117095e+00 nan 2.212118802649686078e+00 nan
9.000000000000000000e+05 8.780129192175877506e+01 nan 5.425064374512594156e+00 nan 2.189617721935013250e+00 nan
9.050000000000000000e+05 9.834322159303974331e+01 nan 5.506616972499211116e+00 nan 2.189166719220122737e+00 nan
9.100000000000000000e+05 7.422897652071509356e+01 nan 5.538970844304790475e+00 nan 2.210955814140588505e+00 nan
9.150000000000000000e+05 7.820028081806556486e+01 nan 5.540480503864466222e+00 nan 2.194627201541913930e+00 nan
9.200000000000000000e+05 7.061106969922010990e+01 nan 5.496420828724857266e+00 nan 2.201739411536852042e+00 nan
9.250000000000000000e+05 8.953721468346145684e+01 nan 5.553208119761433359e+00 nan 2.197874023473416205e+00 nan
9.300000000000000000e+05 1.096641990587090021e+02 nan 5.539000539674628243e+00 nan 2.231847322865862626e+00 nan
9.350000000000000000e+05 8.123333049340968159e+01 nan 5.515098205610637017e+00 nan 2.224188790190535947e+00 nan
9.400000000000000000e+05 7.722829245078125382e+01 nan 5.547732542999246341e+00 nan 2.206409787055131577e+00 nan
9.450000000000000000e+05 8.834181750838391167e+01 nan 5.563879734349006512e+00 nan 2.218458793474615387e+00 nan
9.500000000000000000e+05 1.072750035252737177e+02 nan 5.495563735902097235e+00 nan 2.197340027737572310e+00 nan
9.550000000000000000e+05 8.958364138878532401e+01 nan 5.627705047104852198e+00 nan 2.240388608910082180e+00 nan
9.600000000000000000e+05 8.633349548031762311e+01 nan 5.621784853847866970e+00 nan 2.239109863507283915e+00 nan
9.650000000000000000e+05 8.447601974387792723e+01 nan 5.539790935746768064e+00 nan 2.240208072287692254e+00 nan
9.700000000000000000e+05 8.615407055627829891e+01 nan 5.578401651740337641e+00 nan 2.244880176188643883e+00 nan
9.750000000000000000e+05 8.815267857257485673e+01 nan 5.570280533771891918e+00 nan 2.216742472381175055e+00 nan
9.800000000000000000e+05 8.806664145043406222e+01 nan 5.601267217467660764e+00 nan 2.232562390616593007e+00 nan
9.850000000000000000e+05 8.473315518726444395e+01 nan 5.588673196185775183e+00 nan 2.232862025799011274e+00 nan
9.900000000000000000e+05 1.000049697625151595e+02 nan 5.688725500992767081e+00 nan 2.237000498752195199e+00 nan
9.950000000000000000e+05 9.483769329207285637e+01 nan 5.552952282041347942e+00 nan 2.257156608534268916e+00 nan
1.000000000000000000e+06 9.602993190440649585e+01 nan 5.590252949182406894e+00 nan 2.253385161453904661e+00 nan
1.010000000000000000e+06 nan nan nan nan nan nan
1.020000000000000000e+06 nan nan nan nan nan nan
1.030000000000000000e+06 nan nan nan nan nan nan
1.040000000000000000e+06 nan nan nan nan nan nan
1.050000000000000000e+06 nan nan nan nan nan nan
1.060000000000000000e+06 nan nan nan nan nan nan
1.070000000000000000e+06 nan nan nan nan nan nan
1.080000000000000000e+06 nan nan nan nan nan nan
1.090000000000000000e+06 nan nan nan nan nan nan
1.100000000000000000e+06 nan nan nan nan nan nan
1.110000000000000000e+06 nan nan nan nan nan nan
1.120000000000000000e+06 nan nan nan nan nan nan
1.130000000000000000e+06 nan nan nan nan nan nan
1.140000000000000000e+06 nan nan nan nan nan nan
1.150000000000000000e+06 nan nan nan nan nan nan
1.160000000000000000e+06 nan nan nan nan nan nan
1.170000000000000000e+06 nan nan nan nan nan nan
1.180000000000000000e+06 nan nan nan nan nan nan
1.190000000000000000e+06 nan nan nan nan nan nan
1.200000000000000000e+06 nan nan nan nan nan nan
1.210000000000000000e+06 nan nan nan nan nan nan
1.220000000000000000e+06 nan nan nan nan nan nan
1.230000000000000000e+06 nan nan nan nan nan nan
1.240000000000000000e+06 nan nan nan nan nan nan
1.250000000000000000e+06 nan nan nan nan nan nan
1.260000000000000000e+06 nan nan nan nan nan nan
1.270000000000000000e+06 nan nan nan nan nan nan
1.280000000000000000e+06 nan nan nan nan nan nan
1.290000000000000000e+06 nan nan nan nan nan nan
1.300000000000000000e+06 nan nan nan nan nan nan
1.310000000000000000e+06 nan nan nan nan nan nan
1.320000000000000000e+06 nan nan nan nan nan nan
1.330000000000000000e+06 nan nan nan nan nan nan
1.340000000000000000e+06 nan nan nan nan nan nan
1.350000000000000000e+06 nan nan nan nan nan nan
1.360000000000000000e+06 nan nan nan nan nan nan
1.370000000000000000e+06 nan nan nan nan nan nan
1.380000000000000000e+06 nan nan nan nan nan nan
1.390000000000000000e+06 nan nan nan nan nan nan
1.400000000000000000e+06 nan nan nan nan nan nan
1.410000000000000000e+06 nan nan nan nan nan nan
1.420000000000000000e+06 nan nan nan nan nan nan
1.430000000000000000e+06 nan nan nan nan nan nan
1.440000000000000000e+06 nan nan nan nan nan nan
1.450000000000000000e+06 nan nan nan nan nan nan
1.460000000000000000e+06 nan nan nan nan nan nan
1.470000000000000000e+06 nan nan nan nan nan nan
1.480000000000000000e+06 nan nan nan nan nan nan
1.490000000000000000e+06 nan nan nan nan nan nan
1.500000000000000000e+06 nan nan nan nan nan nan
1.510000000000000000e+06 nan nan nan nan nan nan
1.520000000000000000e+06 nan nan nan nan nan nan
1.530000000000000000e+06 nan nan nan nan nan nan
1.540000000000000000e+06 nan nan nan nan nan nan
1.550000000000000000e+06 nan nan nan nan nan nan
1.560000000000000000e+06 nan nan nan nan nan nan
1.570000000000000000e+06 nan nan nan nan nan nan
1.580000000000000000e+06 nan nan nan nan nan nan
1.590000000000000000e+06 nan nan nan nan nan nan
1.600000000000000000e+06 nan nan nan nan nan nan
1.610000000000000000e+06 nan nan nan nan nan nan
1.620000000000000000e+06 nan nan nan nan nan nan
1.630000000000000000e+06 nan nan nan nan nan nan
1.640000000000000000e+06 nan nan nan nan nan nan
1.650000000000000000e+06 nan nan nan nan nan nan
1.660000000000000000e+06 nan nan nan nan nan nan
1.670000000000000000e+06 nan nan nan nan nan nan
1.680000000000000000e+06 nan nan nan nan nan nan
1.690000000000000000e+06 nan nan nan nan nan nan
1.700000000000000000e+06 nan nan nan nan nan nan
1.710000000000000000e+06 nan nan nan nan nan nan
1.720000000000000000e+06 nan nan nan nan nan nan
1.730000000000000000e+06 nan nan nan nan nan nan
1.740000000000000000e+06 nan nan nan nan nan nan
1.750000000000000000e+06 nan nan nan nan nan nan
1.760000000000000000e+06 nan nan nan nan nan nan
1.770000000000000000e+06 nan nan nan nan nan nan
1.780000000000000000e+06 nan nan nan nan nan nan
1.790000000000000000e+06 nan nan nan nan nan nan
1.800000000000000000e+06 nan nan nan nan nan nan
1.810000000000000000e+06 nan nan nan nan nan nan
1.820000000000000000e+06 nan nan nan nan nan nan
1.830000000000000000e+06 nan nan nan nan nan nan
1.840000000000000000e+06 nan nan nan nan nan nan
1.850000000000000000e+06 nan nan nan nan nan nan
1.860000000000000000e+06 nan nan nan nan nan nan
1.870000000000000000e+06 nan nan nan nan nan nan
1.880000000000000000e+06 nan nan nan nan nan nan
1.890000000000000000e+06 nan nan nan nan nan nan
1.900000000000000000e+06 nan nan nan nan nan nan
1.910000000000000000e+06 nan nan nan nan nan nan
1.920000000000000000e+06 nan nan nan nan nan nan
1.930000000000000000e+06 nan nan nan nan nan nan
1.940000000000000000e+06 nan nan nan nan nan nan
1.950000000000000000e+06 nan nan nan nan nan nan
1.960000000000000000e+06 nan nan nan nan nan nan
1.970000000000000000e+06 nan nan nan nan nan nan
1.980000000000000000e+06 nan nan nan nan nan nan
1.990000000000000000e+06 nan nan nan nan nan nan
2.000000000000000000e+06 nan nan nan nan nan nan
2.010000000000000000e+06 nan nan nan nan nan nan
2.020000000000000000e+06 nan nan nan nan nan nan
2.030000000000000000e+06 nan nan nan nan nan nan
2.040000000000000000e+06 nan nan nan nan nan nan
2.050000000000000000e+06 nan nan nan nan nan nan
2.060000000000000000e+06 nan nan nan nan nan nan
2.070000000000000000e+06 nan nan nan nan nan nan
2.080000000000000000e+06 nan nan nan nan nan nan
2.090000000000000000e+06 nan nan nan nan nan nan
2.100000000000000000e+06 nan nan nan nan nan nan
2.110000000000000000e+06 nan nan nan nan nan nan
2.120000000000000000e+06 nan nan nan nan nan nan
2.130000000000000000e+06 nan nan nan nan nan nan
2.140000000000000000e+06 nan nan nan nan nan nan
2.150000000000000000e+06 nan nan nan nan nan nan
2.160000000000000000e+06 nan nan nan nan nan nan
2.170000000000000000e+06 nan nan nan nan nan nan
2.180000000000000000e+06 nan nan nan nan nan nan
2.190000000000000000e+06 nan nan nan nan nan nan
2.200000000000000000e+06 nan nan nan nan nan nan
2.210000000000000000e+06 nan nan nan nan nan nan
2.220000000000000000e+06 nan nan nan nan nan nan
2.230000000000000000e+06 nan nan nan nan nan nan
2.240000000000000000e+06 nan nan nan nan nan nan
2.250000000000000000e+06 nan nan nan nan nan nan
2.260000000000000000e+06 nan nan nan nan nan nan
2.270000000000000000e+06 nan nan nan nan nan nan
2.280000000000000000e+06 nan nan nan nan nan nan
2.290000000000000000e+06 nan nan nan nan nan nan
2.300000000000000000e+06 nan nan nan nan nan nan
2.310000000000000000e+06 nan nan nan nan nan nan
2.320000000000000000e+06 nan nan nan nan nan nan
2.330000000000000000e+06 nan nan nan nan nan nan
2.340000000000000000e+06 nan nan nan nan nan nan
2.350000000000000000e+06 nan nan nan nan nan nan
2.360000000000000000e+06 nan nan nan nan nan nan
2.370000000000000000e+06 nan nan nan nan nan nan
2.380000000000000000e+06 nan nan nan nan nan nan
2.390000000000000000e+06 nan nan nan nan nan nan
2.400000000000000000e+06 nan nan nan nan nan nan
2.410000000000000000e+06 nan nan nan nan nan nan
2.420000000000000000e+06 nan nan nan nan nan nan
2.430000000000000000e+06 nan nan nan nan nan nan
2.440000000000000000e+06 nan nan nan nan nan nan
2.450000000000000000e+06 nan nan nan nan nan nan
2.460000000000000000e+06 nan nan nan nan nan nan
2.470000000000000000e+06 nan nan nan nan nan nan
2.480000000000000000e+06 nan nan nan nan nan nan
2.490000000000000000e+06 nan nan nan nan nan nan
2.500000000000000000e+06 nan nan nan nan nan nan
2.510000000000000000e+06 nan nan nan nan nan nan
2.520000000000000000e+06 nan nan nan nan nan nan
2.530000000000000000e+06 nan nan nan nan nan nan
2.540000000000000000e+06 nan nan nan nan nan nan
2.550000000000000000e+06 nan nan nan nan nan nan
2.560000000000000000e+06 nan nan nan nan nan nan
2.570000000000000000e+06 nan nan nan nan nan nan
2.580000000000000000e+06 nan nan nan nan nan nan
2.590000000000000000e+06 nan nan nan nan nan nan
2.600000000000000000e+06 nan nan nan nan nan nan
2.610000000000000000e+06 nan nan nan nan nan nan
2.620000000000000000e+06 nan nan nan nan nan nan
2.630000000000000000e+06 nan nan nan nan nan nan
2.640000000000000000e+06 nan nan nan nan nan nan
2.650000000000000000e+06 nan nan nan nan nan nan
2.660000000000000000e+06 nan nan nan nan nan nan
2.670000000000000000e+06 nan nan nan nan nan nan
2.680000000000000000e+06 nan nan nan nan nan nan
2.690000000000000000e+06 nan nan nan nan nan nan
2.700000000000000000e+06 nan nan nan nan nan nan
2.710000000000000000e+06 nan nan nan nan nan nan
2.720000000000000000e+06 nan nan nan nan nan nan
2.730000000000000000e+06 nan nan nan nan nan nan
2.740000000000000000e+06 nan nan nan nan nan nan
2.750000000000000000e+06 nan nan nan nan nan nan
2.760000000000000000e+06 nan nan nan nan nan nan
2.770000000000000000e+06 nan nan nan nan nan nan
2.780000000000000000e+06 nan nan nan nan nan nan
2.790000000000000000e+06 nan nan nan nan nan nan
2.800000000000000000e+06 nan nan nan nan nan nan
2.810000000000000000e+06 nan nan nan nan nan nan
2.820000000000000000e+06 nan nan nan nan nan nan
2.830000000000000000e+06 nan nan nan nan nan nan
2.840000000000000000e+06 nan nan nan nan nan nan
2.850000000000000000e+06 nan nan nan nan nan nan
2.860000000000000000e+06 nan nan nan nan nan nan
2.870000000000000000e+06 nan nan nan nan nan nan
2.880000000000000000e+06 nan nan nan nan nan nan
2.890000000000000000e+06 nan nan nan nan nan nan
2.900000000000000000e+06 nan nan nan nan nan nan
2.910000000000000000e+06 nan nan nan nan nan nan
2.920000000000000000e+06 nan nan nan nan nan nan
2.930000000000000000e+06 nan nan nan nan nan nan
2.940000000000000000e+06 nan nan nan nan nan nan
2.950000000000000000e+06 nan nan nan nan nan nan
2.960000000000000000e+06 nan nan nan nan nan nan
2.970000000000000000e+06 nan nan nan nan nan nan
2.980000000000000000e+06 nan nan nan nan nan nan
2.990000000000000000e+06 nan nan nan nan nan nan
3.000000000000000000e+06 nan nan nan nan nan nan
3.010000000000000000e+06 nan nan nan nan nan nan
3.020000000000000000e+06 nan nan nan nan nan nan
3.030000000000000000e+06 nan nan nan nan nan nan
3.040000000000000000e+06 nan nan nan nan nan nan
3.050000000000000000e+06 nan nan nan nan nan nan
3.060000000000000000e+06 nan nan nan nan nan nan
3.070000000000000000e+06 nan nan nan nan nan nan
3.080000000000000000e+06 nan nan nan nan nan nan
3.090000000000000000e+06 nan nan nan nan nan nan
3.100000000000000000e+06 nan nan nan nan nan nan
3.110000000000000000e+06 nan nan nan nan nan nan
3.120000000000000000e+06 nan nan nan nan nan nan
3.130000000000000000e+06 nan nan nan nan nan nan
3.140000000000000000e+06 nan nan nan nan nan nan
3.150000000000000000e+06 nan nan nan nan nan nan
3.160000000000000000e+06 nan nan nan nan nan nan
3.170000000000000000e+06 nan nan nan nan nan nan
3.180000000000000000e+06 nan nan nan nan nan nan
3.190000000000000000e+06 nan nan nan nan nan nan
3.200000000000000000e+06 nan nan nan nan nan nan
3.210000000000000000e+06 nan nan nan nan nan nan
3.220000000000000000e+06 nan nan nan nan nan nan
3.230000000000000000e+06 nan nan nan nan nan nan
3.240000000000000000e+06 nan nan nan nan nan nan
3.250000000000000000e+06 nan nan nan nan nan nan
3.260000000000000000e+06 nan nan nan nan nan nan
3.270000000000000000e+06 nan nan nan nan nan nan
3.280000000000000000e+06 nan nan nan nan nan nan
3.290000000000000000e+06 nan nan nan nan nan nan
3.300000000000000000e+06 nan nan nan nan nan nan
3.310000000000000000e+06 nan nan nan nan nan nan
3.320000000000000000e+06 nan nan nan nan nan nan
3.330000000000000000e+06 nan nan nan nan nan nan
3.340000000000000000e+06 nan nan nan nan nan nan
3.350000000000000000e+06 nan nan nan nan nan nan
3.360000000000000000e+06 nan nan nan nan nan nan
3.370000000000000000e+06 nan nan nan nan nan nan
3.380000000000000000e+06 nan nan nan nan nan nan
3.390000000000000000e+06 nan nan nan nan nan nan
3.400000000000000000e+06 nan nan nan nan nan nan
3.410000000000000000e+06 nan nan nan nan nan nan
3.420000000000000000e+06 nan nan nan nan nan nan
3.430000000000000000e+06 nan nan nan nan nan nan
3.440000000000000000e+06 nan nan nan nan nan nan
3.450000000000000000e+06 nan nan nan nan nan nan
3.460000000000000000e+06 nan nan nan nan nan nan
3.470000000000000000e+06 nan nan nan nan nan nan
3.480000000000000000e+06 nan nan nan nan nan nan
3.490000000000000000e+06 nan nan nan nan nan nan
3.500000000000000000e+06 nan nan nan nan nan nan
3.510000000000000000e+06 nan nan nan nan nan nan
3.520000000000000000e+06 nan nan nan nan nan nan
3.530000000000000000e+06 nan nan nan nan nan nan
3.540000000000000000e+06 nan nan nan nan nan nan
3.550000000000000000e+06 nan nan nan nan nan nan
3.560000000000000000e+06eur nan nan nan nan nan nan
3.570000000000000000e+06 nan nan nan nan nan nan
3.580000000000000000e+06 nan nan nan nan nan nan
3.590000000000000000e+06 nan nan nan nan nan nan
3.600000000000000000e+06 nan nan nan nan nan nan
3.610000000000000000e+06 nan nan nan nan nan nan
3.620000000000000000e+06 nan nan nan nan nan nan
3.630000000000000000e+06 nan nan nan nan nan nan
3.640000000000000000e+06 nan nan nan nan nan nan
3.650000000000000000e+06 nan nan nan nan nan nan
3.660000000000000000e+06 nan nan nan nan nan nan
3.670000000000000000e+06 nan nan nan nan nan nan
3.680000000000000000e+06 nan nan nan nan nan nan
3.690000000000000000e+06 nan nan nan nan nan nan
3.700000000000000000e+06 nan nan nan nan nan nan
3.710000000000000000e+06 nan nan nan nan nan nan
3.720000000000000000e+06 nan nan nan nan nan nan
3.730000000000000000e+06 nan nan nan nan nan nan
3.740000000000000000e+06 nan nan nan nan nan nan
3.750000000000000000e+06 nan nan nan nan nan nan
3.760000000000000000e+06 nan nan nan nan nan nan
3.770000000000000000e+06 nan nan nan nan nan nan
3.780000000000000000e+06 nan nan nan nan nan nan
3.790000000000000000e+06 nan nan nan nan nan nan
3.800000000000000000e+06 nan nan nan nan nan nan
3.810000000000000000e+06 nan nan nan nan nan nan
3.820000000000000000e+06 nan nan nan nan nan nan
3.830000000000000000e+06 nan nan nan nan nan nan
3.840000000000000000e+06 nan nan nan nan nan nan
3.850000000000000000e+06 nan nan nan nan nan nan
3.860000000000000000e+06 nan nan nan nan nan nan
3.870000000000000000e+06 nan nan nan nan nan nan
3.880000000000000000e+06 nan nan nan nan nan nan
3.890000000000000000e+06 nan nan nan nan nan nan
3.900000000000000000e+06 nan nan nan nan nan nan
3.910000000000000000e+06 nan nan nan nan nan nan
3.920000000000000000e+06 nan nan nan nan nan nan
3.930000000000000000e+06 nan nan nan nan nan nan
3.940000000000000000e+06 nan nan nan nan nan nan
3.950000000000000000e+06 nan nan nan nan nan nan
3.960000000000000000e+06 nan nan nan nan nan nan
3.970000000000000000e+06 nan nan nan nan nan nan
3.980000000000000000e+06 nan nan nan nan nan nan
3.990000000000000000e+06 nan nan nan nan nan nan
4.000000000000000000e+06 nan nan nan nan nan nan
4.010000000000000000e+06 nan nan nan nan nan nan
4.020000000000000000e+06 nan nan nan nan nan nan
4.030000000000000000e+06 nan nan nan nan nan nan
4.040000000000000000e+06 nan nan nan nan nan nan
4.050000000000000000e+06 nan nan nan nan nan nan
4.060000000000000000e+06 nan nan nan nan nan nan
4.070000000000000000e+06 nan nan nan nan nan nan
4.080000000000000000e+06 nan nan nan nan nan nan
4.090000000000000000e+06 nan nan nan nan nan nan
4.100000000000000000e+06 nan nan nan nan nan nan
4.110000000000000000e+06 nan nan nan nan nan nan
4.120000000000000000e+06 nan nan nan nan nan nan
4.130000000000000000e+06 nan nan nan nan nan nan
4.140000000000000000e+06 nan nan nan nan nan nan
4.150000000000000000e+06 nan nan nan nan nan nan
4.160000000000000000e+06 nan nan nan nan nan nan
4.170000000000000000e+06 nan nan nan nan nan nan
4.180000000000000000e+06 nan nan nan nan nan nan
4.190000000000000000e+06 nan nan nan nan nan nan
4.200000000000000000e+06 nan nan nan nan nan nan
4.210000000000000000e+06 nan nan nan nan nan nan
4.220000000000000000e+06 nan nan nan nan nan nan
4.230000000000000000e+06 nan nan nan nan nan nan
4.240000000000000000e+06 nan nan nan nan nan nan
4.250000000000000000e+06 nan nan nan nan nan nan
4.260000000000000000e+06 nan nan nan nan nan nan
4.270000000000000000e+06 nan nan nan nan nan nan
4.280000000000000000e+06 nan nan nan nan nan nan
4.290000000000000000e+06 nan nan nan nan nan nan
4.300000000000000000e+06 nan nan nan nan nan nan
4.310000000000000000e+06 nan nan nan nan nan nan
4.320000000000000000e+06 nan nan nan nan nan nan
4.330000000000000000e+06 nan nan nan nan nan nan
4.340000000000000000e+06 nan nan nan nan nan nan
4.350000000000000000e+06 nan nan nan nan nan nan
4.360000000000000000e+06 nan nan nan nan nan nan
4.370000000000000000e+06 nan nan nan nan nan nan
4.380000000000000000e+06 nan nan nan nan nan nan
4.390000000000000000e+06 nan nan nan nan nan nan
4.400000000000000000e+06 nan nan nan nan nan nan
4.410000000000000000e+06 nan nan nan nan nan nan
4.420000000000000000e+06 nan nan nan nan nan nan
4.430000000000000000e+06 nan nan nan nan nan nan
4.440000000000000000e+06 nan nan nan nan nan nan
4.450000000000000000e+06 nan nan nan nan nan nan
4.460000000000000000e+06 nan nan nan nan nan nan
4.470000000000000000e+06 nan nan nan nan nan nan
4.480000000000000000e+06 nan nan nan nan nan nan
4.490000000000000000e+06 nan nan nan nan nan nan
4.500000000000000000e+06 nan nan nan nan nan nan
4.510000000000000000e+06 nan nan nan nan nan nan
4.520000000000000000e+06 nan nan nan nan nan nan
4.530000000000000000e+06 nan nan nan nan nan nan
4.540000000000000000e+06 nan nan nan nan nan nan
4.550000000000000000e+06 nan nan nan nan nan nan
4.560000000000000000e+06 nan nan nan nan nan nan
4.570000000000000000e+06 nan nan nan nan nan nan
4.580000000000000000e+06 nan nan nan nan nan nan
4.590000000000000000e+06 nan nan nan nan nan nan
4.600000000000000000e+06 nan nan nan nan nan nan
4.610000000000000000e+06 nan nan nan nan nan nan
4.620000000000000000e+06 nan nan nan nan nan nan
4.630000000000000000e+06 nan nan nan nan nan nan
4.640000000000000000e+06 nan nan nan nan nan nan
4.650000000000000000e+06 nan nan nan nan nan nan
4.660000000000000000e+06 nan nan nan nan nan nan
4.670000000000000000e+06 nan nan nan nan nan nan
4.680000000000000000e+06 nan nan nan nan nan nan
4.690000000000000000e+06 nan nan nan nan nan nan
4.700000000000000000e+06 nan nan nan nan nan nan
4.710000000000000000e+06 nan nan nan nan nan nan
4.720000000000000000e+06 nan nan nan nan nan nan
4.730000000000000000e+06 nan nan nan nan nan nan
4.740000000000000000e+06 nan nan nan nan nan nan
4.750000000000000000e+06 nan nan nan nan nan nan
4.760000000000000000e+06 nan nan nan nan nan nan
4.770000000000000000e+06 nan nan nan nan nan nan
4.780000000000000000e+06 nan nan nan nan nan nan
4.790000000000000000e+06 nan nan nan nan nan nan
4.800000000000000000e+06 nan nan nan nan nan nan
4.810000000000000000e+06 nan nan nan nan nan nan
4.820000000000000000e+06 nan nan nan nan nan nan
4.830000000000000000e+06 nan nan nan nan nan nan
4.840000000000000000e+06 nan nan nan nan nan nan
4.850000000000000000e+06 nan nan nan nan nan nan
4.860000000000000000e+06 nan nan nan nan nan nan
4.870000000000000000e+06 nan nan nan nan nan nan
4.880000000000000000e+06 nan nan nan nan nan nan
4.890000000000000000e+06 nan nan nan nan nan nan
4.900000000000000000e+06 nan nan nan nan nan nan
4.910000000000000000e+06 nan nan nan nan nan nan
4.920000000000000000e+06 nan nan nan nan nan nan
4.930000000000000000e+06 nan nan nan nan nan nan
4.940000000000000000e+06 nan nan nan nan nan nan
4.950000000000000000e+06 nan nan nan nan nan nan
4.960000000000000000e+06 nan nan nan nan nan nan
4.970000000000000000e+06 nan nan nan nan nan nan
4.980000000000000000e+06 nan nan nan nan nan nan
4.990000000000000000e+06 nan nan nan nan nan nan
5.000000000000000000e+06 nan nan nan nan nan nan
5.010000000000000000e+06 nan nan nan nan nan nan
5.020000000000000000e+06 nan nan nan nan nan nan
5.030000000000000000e+06 nan nan nan nan nan nan
5.040000000000000000e+06 nan nan nan nan nan nan
5.050000000000000000e+06 nan nan nan nan nan nan
5.060000000000000000e+06 nan nan nan nan nan nan
5.070000000000000000e+06 nan nan nan nan nan nan
5.080000000000000000e+06 nan nan nan nan nan nan
5.090000000000000000e+06 nan nan nan nan nan nan
5.100000000000000000e+06 nan nan nan nan nan nan
5.110000000000000000e+06 nan nan nan nan nan nan
5.120000000000000000e+06 nan nan nan nan nan nan
5.130000000000000000e+06 nan nan nan nan nan nan
5.140000000000000000e+06 nan nan nan nan nan nan
5.150000000000000000e+06 nan nan nan nan nan nan
5.160000000000000000e+06 nan nan nan nan nan nan
5.170000000000000000e+06 nan nan nan nan nan nan
5.180000000000000000e+06 nan nan nan nan nan nan
5.190000000000000000e+06 nan nan nan nan nan nan
5.200000000000000000e+06 nan nan nan nan nan nan
5.210000000000000000e+06 nan nan nan nan nan nan
5.220000000000000000e+06 nan nan nan nan nan nan
5.230000000000000000e+06 nan nan nan nan nan nan
5.240000000000000000e+06 nan nan nan nan nan nan
5.250000000000000000e+06 nan nan nan nan nan nan
5.260000000000000000e+06 nan nan nan nan nan nan
5.270000000000000000e+06 nan nan nan nan nan nan
5.280000000000000000e+06 nan nan nan nan nan nan
5.290000000000000000e+06 nan nan nan nan nan nan
5.300000000000000000e+06 nan nan nan nan nan nan
5.310000000000000000e+06 nan nan nan nan nan nan
5.320000000000000000e+06 nan nan nan nan nan nan
5.330000000000000000e+06 nan nan nan nan nan nan
5.340000000000000000e+06 nan nan nan nan nan nan
5.350000000000000000e+06 nan nan nan nan nan nan
5.360000000000000000e+06 nan nan nan nan nan nan
5.370000000000000000e+06 nan nan nan nan nan nan
5.380000000000000000e+06 nan nan nan nan nan nan
5.390000000000000000e+06 nan nan nan nan nan nan
5.400000000000000000e+06 nan nan nan nan nan nan
5.410000000000000000e+06 nan nan nan nan nan nan
5.420000000000000000e+06 nan nan nan nan nan nan
5.430000000000000000e+06 nan nan nan nan nan nan
5.440000000000000000e+06 nan nan nan nan nan nan
5.450000000000000000e+06 nan nan nan nan nan nan
5.460000000000000000e+06 nan nan nan nan nan nan
5.470000000000000000e+06 nan nan nan nan nan nan
5.480000000000000000e+06 nan nan nan nan nan nan
5.490000000000000000e+06 nan nan nan nan nan nan
5.500000000000000000e+06 nan nan nan nan nan nan
5.510000000000000000e+06 nan nan nan nan nan nan
5.520000000000000000e+06 nan nan nan nan nan nan
5.530000000000000000e+06 nan nan nan nan nan nan
5.540000000000000000e+06 nan nan nan nan nan nan
5.550000000000000000e+06 nan nan nan nan nan nan
5.560000000000000000e+06 nan nan nan nan nan nan
5.570000000000000000e+06 nan nan nan nan nan nan
5.580000000000000000e+06 nan nan nan nan nan nan
5.590000000000000000e+06 nan nan nan nan nan nan
5.600000000000000000e+06 nan nan nan nan nan nan
5.610000000000000000e+06 nan nan nan nan nan nan
5.620000000000000000e+06 nan nan nan nan nan nan
5.630000000000000000e+06 nan nan nan nan nan nan
5.640000000000000000e+06 nan nan nan nan nan nan
5.650000000000000000e+06 nan nan nan nan nan nan
5.660000000000000000e+06 nan nan nan nan nan nan
5.670000000000000000e+06 nan nan nan nan nan nan
5.680000000000000000e+06 nan nan nan nan nan nan
5.690000000000000000e+06 nan nan nan nan nan nan
5.700000000000000000e+06 nan nan nan nan nan nan
5.710000000000000000e+06 nan nan nan nan nan nan
5.720000000000000000e+06 nan nan nan nan nan nan
5.730000000000000000e+06 nan nan nan nan nan nan
5.740000000000000000e+06 nan nan nan nan nan nan
5.750000000000000000e+06 nan nan nan nan nan nan
5.760000000000000000e+06 nan nan nan nan nan nan
5.770000000000000000e+06 nan nan nan nan nan nan
5.780000000000000000e+06 nan nan nan nan nan nan
5.790000000000000000e+06 nan nan nan nan nan nan
5.800000000000000000e+06 nan nan nan nan nan nan
5.810000000000000000e+06 nan nan nan nan nan nan
5.820000000000000000e+06 nan nan nan nan nan nan
5.830000000000000000e+06 nan nan nan nan nan nan
5.840000000000000000e+06 nan nan nan nan nan nan
5.850000000000000000e+06 nan nan nan nan nan nan
5.860000000000000000e+06 nan nan nan nan nan nan
5.870000000000000000e+06 nan nan nan nan nan nan
5.880000000000000000e+06 nan nan nan nan nan nan
5.890000000000000000e+06 nan nan nan nan nan nan
5.900000000000000000e+06 nan nan nan nan nan nan
5.910000000000000000e+06 nan nan nan nan nan nan
5.920000000000000000e+06 nan nan nan nan nan nan
5.930000000000000000e+06 nan nan nan nan nan nan
5.940000000000000000e+06 nan nan nan nan nan nan
5.950000000000000000e+06 nan nan nan nan nan nan
5.960000000000000000e+06 nan nan nan nan nan nan
5.970000000000000000e+06 nan nan nan nan nan nan
5.980000000000000000e+06 nan nan nan nan nan nan
5.990000000000000000e+06 nan nan nan nan nan nan
6.000000000000000000e+06 nan nan nan nan nan nan
6.010000000000000000e+06 nan nan nan nan nan nan
6.020000000000000000e+06 nan nan nan nan nan nan
6.030000000000000000e+06 nan nan nan nan nan nan
6.040000000000000000e+06 nan nan nan nan nan nan
6.050000000000000000e+06 nan nan nan nan nan nan
6.060000000000000000e+06 nan nan nan nan nan nan
6.070000000000000000e+06 nan nan nan nan nan nan
6.080000000000000000e+06 nan nan nan nan nan nan
6.090000000000000000e+06 nan nan nan nan nan nan
6.100000000000000000e+06 nan nan nan nan nan nan
6.110000000000000000e+06 nan nan nan nan nan nan
6.120000000000000000e+06 nan nan nan nan nan nan
6.130000000000000000e+06 nan nan nan nan nan nan
6.140000000000000000e+06 nan nan nan nan nan nan
6.150000000000000000e+06 nan nan nan nan nan nan
6.160000000000000000e+06 nan nan nan nan nan nan
6.170000000000000000e+06 nan nan nan nan nan nan
6.180000000000000000e+06 nan nan nan nan nan nan
6.190000000000000000e+06 nan nan nan nan nan nan
6.200000000000000000e+06 nan nan nan nan nan nan
6.210000000000000000e+06 nan nan nan nan nan nan
6.220000000000000000e+06 nan nan nan nan nan nan
6.230000000000000000e+06 nan nan nan nan nan nan
6.240000000000000000e+06 nan nan nan nan nan nan
6.250000000000000000e+06 nan nan nan nan nan nan
6.260000000000000000e+06 nan nan nan nan nan nan
6.270000000000000000e+06 nan nan nan nan nan nan
6.280000000000000000e+06 nan nan nan nan nan nan
6.290000000000000000e+06 nan nan nan nan nan nan
6.300000000000000000e+06 nan nan nan nan nan nan
6.310000000000000000e+06 nan nan nan nan nan nan
6.320000000000000000e+06 nan nan nan nan nan nan
6.330000000000000000e+06 nan nan nan nan nan nan
6.340000000000000000e+06 nan nan nan nan nan nan
6.350000000000000000e+06 nan nan nan nan nan nan
6.360000000000000000e+06 nan nan nan nan nan nan
6.370000000000000000e+06 nan nan nan nan nan nan
6.380000000000000000e+06 nan nan nan nan nan nan
6.390000000000000000e+06 nan nan nan nan nan nan
6.400000000000000000e+06 nan nan nan nan nan nan
6.410000000000000000e+06 nan nan nan nan nan nan
6.420000000000000000e+06 nan nan nan nan nan nan
6.430000000000000000e+06 nan nan nan nan nan nan
6.440000000000000000e+06 nan nan nan nan nan nan
6.450000000000000000e+06 nan nan nan nan nan nan
6.460000000000000000e+06 nan nan nan nan nan nan
6.470000000000000000e+06 nan nan nan nan nan nan
6.480000000000000000e+06 nan nan nan nan nan nan
6.490000000000000000e+06 nan nan nan nan nan nan
6.500000000000000000e+06 nan nan nan nan nan nan
6.510000000000000000e+06 nan nan nan nan nan nan
6.520000000000000000e+06 nan nan nan nan nan nan
6.530000000000000000e+06 nan nan nan nan nan nan
6.540000000000000000e+06 nan nan nan nan nan nan
6.550000000000000000e+06 nan nan nan nan nan nan
6.560000000000000000e+06 nan nan nan nan nan nan
6.570000000000000000e+06 nan nan nan nan nan nan
6.580000000000000000e+06 nan nan nan nan nan nan
6.590000000000000000e+06 nan nan nan nan nan nan
6.600000000000000000e+06 nan nan nan nan nan nan
6.610000000000000000e+06 nan nan nan nan nan nan
6.620000000000000000e+06 nan nan nan nan nan nan
6.630000000000000000e+06 nan nan nan nan nan nan
6.640000000000000000e+06 nan nan nan nan nan nan
6.650000000000000000e+06 nan nan nan nan nan nan
6.660000000000000000e+06 nan nan nan nan nan nan
6.670000000000000000e+06 nan nan nan nan nan nan
6.680000000000000000e+06 nan nan nan nan nan nan
6.690000000000000000e+06 nan nan nan nan nan nan
6.700000000000000000e+06 nan nan nan nan nan nan
6.710000000000000000e+06 nan nan nan nan nan nan
6.720000000000000000e+06 nan nan nan nan nan nan
6.730000000000000000e+06 nan nan nan nan nan nan
6.740000000000000000e+06 nan nan nan nan nan nan
6.750000000000000000e+06 nan nan nan nan nan nan
6.760000000000000000e+06 nan nan nan nan nan nan
6.770000000000000000e+06 nan nan nan nan nan nan
6.780000000000000000e+06 nan nan nan nan nan nan
6.790000000000000000e+06 nan nan nan nan nan nan
6.800000000000000000e+06 nan nan nan nan nan nan
6.810000000000000000e+06 nan nan nan nan nan nan
6.820000000000000000e+06 nan nan nan nan nan nan
6.830000000000000000e+06 nan nan nan nan nan nan
6.840000000000000000e+06 nan nan nan nan nan nan
6.850000000000000000e+06 nan nan nan nan nan nan
6.860000000000000000e+06 nan nan nan nan nan nan
6.870000000000000000e+06 nan nan nan nan nan nan
6.880000000000000000e+06 nan nan nan nan nan nan
6.890000000000000000e+06 nan nan nan nan nan nan
6.900000000000000000e+06 nan nan nan nan nan nan
6.910000000000000000e+06 nan nan nan nan nan nan
6.920000000000000000e+06 nan nan nan nan nan nan
6.930000000000000000e+06 nan nan nan nan nan nan
6.940000000000000000e+06 nan nan nan nan nan nan
6.950000000000000000e+06 nan nan nan nan nan nan
6.960000000000000000e+06 nan nan nan nan nan nan
6.970000000000000000e+06 nan nan nan nan nan nan
6.980000000000000000e+06 nan nan nan nan nan nan
6.990000000000000000e+06 nan nan nan nan nan nan
7.000000000000000000e+06 nan nan nan nan nan nan
7.010000000000000000e+06 nan nan nan nan nan nan
7.020000000000000000e+06 nan nan nan nan nan nan
7.030000000000000000e+06 nan nan nan nan nan nan
7.040000000000000000e+06 nan nan nan nan nan nan
7.050000000000000000e+06 nan nan nan nan nan nan
7.060000000000000000e+06 nan nan nan nan nan nan
7.070000000000000000e+06 nan nan nan nan nan nan
7.080000000000000000e+06 nan nan nan nan nan nan
7.090000000000000000e+06 nan nan nan nan nan nan
7.100000000000000000e+06 nan nan nan nan nan nan
7.110000000000000000e+06 nan nan nan nan nan nan
7.120000000000000000e+06 nan nan nan nan nan nan
7.130000000000000000e+06 nan nan nan nan nan nan
7.140000000000000000e+06 nan nan nan nan nan nan
7.150000000000000000e+06 nan nan nan nan nan nan
7.160000000000000000e+06 nan nan nan nan nan nan
7.170000000000000000e+06 nan nan nan nan nan nan
7.180000000000000000e+06 nan nan nan nan nan nan
7.190000000000000000e+06 nan nan nan nan nan nan
7.200000000000000000e+06 nan nan nan nan nan nan
7.210000000000000000e+06 nan nan nan nan nan nan
7.220000000000000000e+06 nan nan nan nan nan nan
7.230000000000000000e+06 nan nan nan nan nan nan
7.240000000000000000e+06 nan nan nan nan nan nan
7.250000000000000000e+06 nan nan nan nan nan nan
7.260000000000000000e+06 nan nan nan nan nan nan
7.270000000000000000e+06 nan nan nan nan nan nan
7.280000000000000000e+06 nan nan nan nan nan nan
7.290000000000000000e+06 nan nan nan nan nan nan
7.300000000000000000e+06 nan nan nan nan nan nan
7.310000000000000000e+06 nan nan nan nan nan nan
7.320000000000000000e+06 nan nan nan nan nan nan
7.330000000000000000e+06 nan nan nan nan nan nan
7.340000000000000000e+06 nan nan nan nan nan nan
7.350000000000000000e+06 nan nan nan nan nan nan
7.360000000000000000e+06 nan nan nan nan nan nan
7.370000000000000000e+06 nan nan nan nan nan nan
7.380000000000000000e+06 nan nan nan nan nan nan
7.390000000000000000e+06 nan nan nan nan nan nan
7.400000000000000000e+06 nan nan nan nan nan nan
7.410000000000000000e+06 nan nan nan nan nan nan
7.420000000000000000e+06 nan nan nan nan nan nan
7.430000000000000000e+06 nan nan nan nan nan nan
7.440000000000000000e+06 nan nan nan nan nan nan
7.450000000000000000e+06 nan nan nan nan nan nan
7.460000000000000000e+06 nan nan nan nan nan nan
7.470000000000000000e+06 nan nan nan nan nan nan
7.480000000000000000e+06 nan nan nan nan nan nan
7.490000000000000000e+06 nan nan nan nan nan nan
7.500000000000000000e+06 nan nan nan nan nan nan
7.510000000000000000e+06 nan nan nan nan nan nan
7.520000000000000000e+06 nan nan nan nan nan nan
7.530000000000000000e+06 nan nan nan nan nan nan
7.540000000000000000e+06 nan nan nan nan nan nan
7.550000000000000000e+06 nan nan nan nan nan nan
7.560000000000000000e+06 nan nan nan nan nan nan
7.570000000000000000e+06 nan nan nan nan nan nan
7.580000000000000000e+06 nan nan nan nan nan nan
7.590000000000000000e+06 nan nan nan nan nan nan
7.600000000000000000e+06 nan nan nan nan nan nan
7.610000000000000000e+06 nan nan nan nan nan nan
7.620000000000000000e+06 nan nan nan nan nan nan
7.630000000000000000e+06 nan nan nan nan nan nan
7.640000000000000000e+06 nan nan nan nan nan nan
7.650000000000000000e+06 nan nan nan nan nan nan
7.660000000000000000e+06 nan nan nan nan nan nan
7.670000000000000000e+06 nan nan nan nan nan nan
7.680000000000000000e+06 nan nan nan nan nan nan
7.690000000000000000e+06 nan nan nan nan nan nan
7.700000000000000000e+06 nan nan nan nan nan nan
7.710000000000000000e+06 nan nan nan nan nan nan
7.720000000000000000e+06 nan nan nan nan nan nan
7.730000000000000000e+06 nan nan nan nan nan nan
7.740000000000000000e+06 nan nan nan nan nan nan
7.750000000000000000e+06 nan nan nan nan nan nan
7.760000000000000000e+06 nan nan nan nan nan nan
7.770000000000000000e+06 nan nan nan nan nan nan
7.780000000000000000e+06 nan nan nan nan nan nan
7.790000000000000000e+06 nan nan nan nan nan nan
7.800000000000000000e+06 nan nan nan nan nan nan
7.810000000000000000e+06 nan nan nan nan nan nan
7.820000000000000000e+06 nan nan nan nan nan nan
7.830000000000000000e+06 nan nan nan nan nan nan
7.840000000000000000e+06 nan nan nan nan nan nan
7.850000000000000000e+06 nan nan nan nan nan nan
7.860000000000000000e+06 nan nan nan nan nan nan
7.870000000000000000e+06 nan nan nan nan nan nan
7.880000000000000000e+06 nan nan nan nan nan nan
7.890000000000000000e+06 nan nan nan nan nan nan
7.900000000000000000e+06 nan nan nan nan nan nan
7.910000000000000000e+06 nan nan nan nan nan nan
7.920000000000000000e+06 nan nan nan nan nan nan
7.930000000000000000e+06 nan nan nan nan nan nan
7.940000000000000000e+06 nan nan nan nan nan nan
7.950000000000000000e+06 nan nan nan nan nan nan
7.960000000000000000e+06 nan nan nan nan nan nan
7.970000000000000000e+06 nan nan nan nan nan nan
7.980000000000000000e+06 nan nan nan nan nan nan
7.990000000000000000e+06 nan nan nan nan nan nan
8.000000000000000000e+06 nan nan nan nan nan nan
8.010000000000000000e+06 nan nan nan nan nan nan
8.020000000000000000e+06 nan nan nan nan nan nan
8.030000000000000000e+06 nan nan nan nan nan nan
8.040000000000000000e+06 nan nan nan nan nan nan
8.050000000000000000e+06 nan nan nan nan nan nan
8.060000000000000000e+06 nan nan nan nan nan nan
8.070000000000000000e+06 nan nan nan nan nan nan
8.080000000000000000e+06 nan nan nan nan nan nan
8.090000000000000000e+06 nan nan nan nan nan nan
8.100000000000000000e+06 nan nan nan nan nan nan
8.110000000000000000e+06 nan nan nan nan nan nan
8.120000000000000000e+06 nan nan nan nan nan nan
8.130000000000000000e+06 nan nan nan nan nan nan
8.140000000000000000e+06 nan nan nan nan nan nan
8.150000000000000000e+06 nan nan nan nan nan nan
8.160000000000000000e+06 nan nan nan nan nan nan
8.170000000000000000e+06 nan nan nan nan nan nan
8.180000000000000000e+06 nan nan nan nan nan nan
8.190000000000000000e+06 nan nan nan nan nan nan
8.200000000000000000e+06 nan nan nan nan nan nan
8.210000000000000000e+06 nan nan nan nan nan nan
8.220000000000000000e+06 nan nan nan nan nan nan
8.230000000000000000e+06 nan nan nan nan nan nan
8.240000000000000000e+06 nan nan nan nan nan nan
8.250000000000000000e+06 nan nan nan nan nan nan
8.260000000000000000e+06 nan nan nan nan nan nan
8.270000000000000000e+06 nan nan nan nan nan nan
8.280000000000000000e+06 nan nan nan nan nan nan
8.290000000000000000e+06 nan nan nan nan nan nan
8.300000000000000000e+06 nan nan nan nan nan nan
8.310000000000000000e+06 nan nan nan nan nan nan
8.320000000000000000e+06 nan nan nan nan nan nan
8.330000000000000000e+06 nan nan nan nan nan nan
8.340000000000000000e+06 nan nan nan nan nan nan
8.350000000000000000e+06 nan nan nan nan nan nan
8.360000000000000000e+06 nan nan nan nan nan nan
8.370000000000000000e+06 nan nan nan nan nan nan
8.380000000000000000e+06 nan nan nan nan nan nan
8.390000000000000000e+06 nan nan nan nan nan nan
8.400000000000000000e+06 nan nan nan nan nan nan
8.410000000000000000e+06 nan nan nan nan nan nan
8.420000000000000000e+06 nan nan nan nan nan nan
8.430000000000000000e+06 nan nan nan nan nan nan
8.440000000000000000e+06 nan nan nan nan nan nan
8.450000000000000000e+06 nan nan nan nan nan nan
8.460000000000000000e+06 nan nan nan nan nan nan
8.470000000000000000e+06 nan nan nan nan nan nan
8.480000000000000000e+06 nan nan nan nan nan nan
8.490000000000000000e+06 nan nan nan nan nan nan
8.500000000000000000e+06 nan nan nan nan nan nan
8.510000000000000000e+06 nan nan nan nan nan nan
8.520000000000000000e+06 nan nan nan nan nan nan
8.530000000000000000e+06 nan nan nan nan nan nan
8.540000000000000000e+06 nan nan nan nan nan nan
8.550000000000000000e+06 nan nan nan nan nan nan
8.560000000000000000e+06 nan nan nan nan nan nan
8.570000000000000000e+06 nan nan nan nan nan nan
8.580000000000000000e+06 nan nan nan nan nan nan
8.590000000000000000e+06 nan nan nan nan nan nan
8.600000000000000000e+06 nan nan nan nan nan nan
8.610000000000000000e+06 nan nan nan nan nan nan
8.620000000000000000e+06 nan nan nan nan nan nan
8.630000000000000000e+06 nan nan nan nan nan nan
8.640000000000000000e+06 nan nan nan nan nan nan
8.650000000000000000e+06 nan nan nan nan nan nan
8.660000000000000000e+06 nan nan nan nan nan nan
8.670000000000000000e+06 nan nan nan nan nan nan
8.680000000000000000e+06 nan nan nan nan nan nan
8.690000000000000000e+06 nan nan nan nan nan nan
8.700000000000000000e+06 nan nan nan nan nan nan
8.710000000000000000e+06 nan nan nan nan nan nan
8.720000000000000000e+06 nan nan nan nan nan nan
8.730000000000000000e+06 nan nan nan nan nan nan
8.740000000000000000e+06 nan nan nan nan nan nan
8.750000000000000000e+06 nan nan nan nan nan nan
8.760000000000000000e+06 nan nan nan nan nan nan
8.770000000000000000e+06 nan nan nan nan nan nan
8.780000000000000000e+06 nan nan nan nan nan nan
8.790000000000000000e+06 nan nan nan nan nan nan
8.800000000000000000e+06 nan nan nan nan nan nan
8.810000000000000000e+06 nan nan nan nan nan nan
8.820000000000000000e+06 nan nan nan nan nan nan
8.830000000000000000e+06 nan nan nan nan nan nan
8.840000000000000000e+06 nan nan nan nan nan nan
8.850000000000000000e+06 nan nan nan nan nan nan
8.860000000000000000e+06 nan nan nan nan nan nan
8.870000000000000000e+06 nan nan nan nan nan nan
8.880000000000000000e+06 nan nan nan nan nan nan
8.890000000000000000e+06 nan nan nan nan nan nan
8.900000000000000000e+06 nan nan nan nan nan nan
8.910000000000000000e+06 nan nan nan nan nan nan
8.920000000000000000e+06 nan nan nan nan nan nan
8.930000000000000000e+06 nan nan nan nan nan nan
8.940000000000000000e+06 nan nan nan nan nan nan
8.950000000000000000e+06 nan nan nan nan nan nan
8.960000000000000000e+06 nan nan nan nan nan nan
8.970000000000000000e+06 nan nan nan nan nan nan
8.980000000000000000e+06 nan nan nan nan nan nan
8.990000000000000000e+06 nan nan nan nan nan nan
9.000000000000000000e+06 nan nan nan nan nan nan
9.010000000000000000e+06 nan nan nan nan nan nan
9.020000000000000000e+06 nan nan nan nan nan nan
9.030000000000000000e+06 nan nan nan nan nan nan
9.040000000000000000e+06 nan nan nan nan nan nan
9.050000000000000000e+06 nan nan nan nan nan nan
9.060000000000000000e+06 nan nan nan nan nan nan
9.070000000000000000e+06 nan nan nan nan nan nan
9.080000000000000000e+06 nan nan nan nan nan nan
9.090000000000000000e+06 nan nan nan nan nan nan
9.100000000000000000e+06 nan nan nan nan nan nan
9.110000000000000000e+06 nan nan nan nan nan nan
9.120000000000000000e+06 nan nan nan nan nan nan
9.130000000000000000e+06 nan nan nan nan nan nan
9.140000000000000000e+06 nan nan nan nan nan nan
9.150000000000000000e+06 nan nan nan nan nan nan
9.160000000000000000e+06 nan nan nan nan nan nan
9.170000000000000000e+06 nan nan nan nan nan nan
9.180000000000000000e+06 nan nan nan nan nan nan
9.190000000000000000e+06 nan nan nan nan nan nan
9.200000000000000000e+06 nan nan nan nan nan nan
9.210000000000000000e+06 nan nan nan nan nan nan
9.220000000000000000e+06 nan nan nan nan nan nan
9.230000000000000000e+06 nan nan nan nan nan nan
9.240000000000000000e+06 nan nan nan nan nan nan
9.250000000000000000e+06 nan nan nan nan nan nan
9.260000000000000000e+06 nan nan nan nan nan nan
9.270000000000000000e+06 nan nan nan nan nan nan
9.280000000000000000e+06 nan nan nan nan nan nan
9.290000000000000000e+06 nan nan nan nan nan nan
9.300000000000000000e+06 nan nan nan nan nan nan
9.310000000000000000e+06 nan nan nan nan nan nan
9.320000000000000000e+06 nan nan nan nan nan nan
9.330000000000000000e+06 nan nan nan nan nan nan
9.340000000000000000e+06 nan nan nan nan nan nan
9.350000000000000000e+06 nan nan nan nan nan nan
9.360000000000000000e+06 nan nan nan nan nan nan
9.370000000000000000e+06 nan nan nan nan nan nan
9.380000000000000000e+06 nan nan nan nan nan nan
9.390000000000000000e+06 nan nan nan nan nan nan
9.400000000000000000e+06 nan nan nan nan nan nan
9.410000000000000000e+06 nan nan nan nan nan nan
9.420000000000000000e+06 nan nan nan nan nan nan
9.430000000000000000e+06 nan nan nan nan nan nan
9.440000000000000000e+06 nan nan nan nan nan nan
9.450000000000000000e+06 nan nan nan nan nan nan
9.460000000000000000e+06 nan nan nan nan nan nan
9.470000000000000000e+06 nan nan nan nan nan nan
9.480000000000000000e+06 nan nan nan nan nan nan
9.490000000000000000e+06 nan nan nan nan nan nan
9.500000000000000000e+06 nan nan nan nan nan nan
9.510000000000000000e+06 nan nan nan nan nan nan
9.520000000000000000e+06 nan nan nan nan nan nan
9.530000000000000000e+06 nan nan nan nan nan nan
9.540000000000000000e+06 nan nan nan nan nan nan
9.550000000000000000e+06 nan nan nan nan nan nan
9.560000000000000000e+06 nan nan nan nan nan nan
9.570000000000000000e+06 nan nan nan nan nan nan
9.580000000000000000e+06 nan nan nan nan nan nan
9.590000000000000000e+06 nan nan nan nan nan nan
9.600000000000000000e+06 nan nan nan nan nan nan
9.610000000000000000e+06 nan nan nan nan nan nan
9.620000000000000000e+06 nan nan nan nan nan nan
9.630000000000000000e+06 nan nan nan nan nan nan
9.640000000000000000e+06 nan nan nan nan nan nan
9.650000000000000000e+06 nan nan nan nan nan nan
9.660000000000000000e+06 nan nan nan nan nan nan
9.670000000000000000e+06 nan nan nan nan nan nan
9.680000000000000000e+06 nan nan nan nan nan nan
9.690000000000000000e+06 nan nan nan nan nan nan
9.700000000000000000e+06 nan nan nan nan nan nan
9.710000000000000000e+06 nan nan nan nan nan nan
9.720000000000000000e+06 nan nan nan nan nan nan
9.730000000000000000e+06 nan nan nan nan nan nan
9.740000000000000000e+06 nan nan nan nan nan nan
9.750000000000000000e+06 nan nan nan nan nan nan
9.760000000000000000e+06 nan nan nan nan nan nan
9.770000000000000000e+06 nan nan nan nan nan nan
9.780000000000000000e+06 nan nan nan nan nan nan
9.790000000000000000e+06 nan nan nan nan nan nan
9.800000000000000000e+06 nan nan nan nan nan nan
9.810000000000000000e+06 nan nan nan nan nan nan
9.820000000000000000e+06 nan nan nan nan nan nan
9.830000000000000000e+06 nan nan nan nan nan nan
9.840000000000000000e+06 nan nan nan nan nan nan
9.850000000000000000e+06 nan nan nan nan nan nan
9.860000000000000000e+06 nan nan nan nan nan nan
9.870000000000000000e+06 nan nan nan nan nan nan
9.880000000000000000e+06 nan nan nan nan nan nan
9.890000000000000000e+06 nan nan nan nan nan nan
9.900000000000000000e+06 nan nan nan nan nan nan
9.910000000000000000e+06 nan nan nan nan nan nan
9.920000000000000000e+06 nan nan nan nan nan nan
9.930000000000000000e+06 nan nan nan nan nan nan
9.940000000000000000e+06 nan nan nan nan nan nan
9.950000000000000000e+06 nan nan nan nan nan nan
9.960000000000000000e+06 nan nan nan nan nan nan
9.970000000000000000e+06 nan nan nan nan nan nan
9.980000000000000000e+06 nan nan nan nan nan nan
9.990000000000000000e+06 nan nan nan nan nan nan
1.000000000000000000e+07 nan nan nan nan nan nan
