# Supplementary material for: Three learning stages and accuracy–efficiency tradeoff of restricted Boltzmann machines
Source: Nat Commun. 2022 Sep 17;13:5474. doi: 10.1038/s41467-022-33126-x (PMC9482660; doi:10.1038/s41467-022-33126-x)
Supplement: Supplementary file 3 — Source Data [file 41467_2022_33126_MOESM3_ESM.zip › source_data/Fig2d-C_tot.dat]

# C_{tot}
# column label: panel_index,number_of_hidden_units
# training_epoch 0,N=16 0,N=64 1,N=16 1,N=64 2,N=16 2,N=64
0.000000000000000000e+00 6.086784694048219800e-08 2.094119011530892749e-07 6.096535685173875589e-08 2.473119678825242075e-07 6.935636598370820138e-08 2.311917725705825327e-07
1.000000000000000000e+00 7.365957088723007473e-08 2.363516372838603327e-07 6.464447679377372499e-08 2.769857701423461655e-07 8.022003434859925884e-08 2.468686034262646201e-07
2.000000000000000000e+00 1.319218348783124331e-07 3.081314233099874506e-07 9.926235655655091250e-08 3.575042498482617005e-07 1.386773536893315342e-07 2.736008582360227698e-07
4.000000000000000000e+00 4.166797719307169034e-07 5.287022986522060395e-07 2.532196837989886050e-07 4.284328085191191243e-07 3.989942698012782679e-07 3.085689115778223019e-07
7.000000000000000000e+00 1.184802004772222930e-06 2.034727071986708494e-06 5.227899873005981135e-07 4.797347315843581085e-07 8.279305500735745650e-07 3.440570637280870869e-07
1.000000000000000000e+01 3.049617469486065771e-06 1.108064151225107674e-05 6.760883238143832872e-07 5.131992750762037758e-07 1.133489629623341073e-06 3.561506744631515070e-07
1.300000000000000000e+01 1.022461206723335181e-05 5.909872099891799464e-05 7.813375965781688561e-07 6.021897064556469347e-07 1.205037511908813115e-06 3.877992256207107857e-07
1.600000000000000000e+01 4.007048332610452235e-05 2.943719311446102329e-04 8.078475573825017121e-07 7.211545820950959327e-07 1.246438741020483661e-06 4.151936352059237728e-07
2.000000000000000000e+01 2.432126692486491493e-04 2.083074204034573822e-03 8.038689315981173846e-07 8.972662314477019906e-07 1.309447683794928750e-06 4.734760707947316405e-07
2.500000000000000000e+01 1.551346295400790522e-03 1.606941448429211050e-02 8.974558323160408690e-07 1.155676432063046420e-06 1.322131111791691098e-06 5.725947119117335691e-07
3.000000000000000000e+01 5.354019951910160731e-03 6.964970293918640309e-02 9.132224406016575389e-07 1.507102260234205544e-06 1.391338919631834870e-06 7.306560860342870424e-07
3.500000000000000000e+01 1.153878685541371782e-02 1.686448109827111408e-01 9.893848098130320491e-07 2.057086332740709707e-06 1.382712277120390354e-06 9.365755900603289986e-07
4.000000000000000000e+01 1.861720539420126316e-02 2.658249991347858554e-01 1.047306748702680992e-06 2.860307093044411801e-06 1.360711546993798038e-06 1.100770940354323144e-06
4.500000000000000000e+01 2.532651411608845965e-02 3.398034196912661509e-01 1.133131413055821297e-06 3.987473945699093747e-06 1.378941404794886736e-06 1.310922496600141997e-06
5.000000000000000000e+01 3.125668580624143406e-02 4.033754314248511608e-01 1.249613960396800309e-06 5.337848703845793013e-06 1.359615524521018500e-06 1.439734145947113533e-06
5.500000000000000000e+01 3.664546255388358847e-02 4.626880318200335407e-01 1.369677552887083081e-06 7.456886309853416944e-06 1.378463296575205319e-06 1.647375158597696924e-06
6.000000000000000000e+01 4.170671554043536844e-02 5.318572409326052242e-01 1.549764725439217727e-06 1.028252394377204803e-05 1.415430272189155318e-06 2.112787160513107495e-06
7.000000000000000000e+01 4.994062248951145616e-02 6.591920922421976581e-01 2.124279205517609541e-06 1.942664047902553512e-05 1.500283274680214205e-06 3.013896527193082705e-06
8.000000000000000000e+01 5.707511608286104654e-02 7.886891819115234847e-01 2.845957041941460460e-06 3.314601797086424859e-05 1.507070793493880956e-06 4.045001591634900082e-06
9.000000000000000000e+01 6.363413871740988825e-02 8.973901161732072973e-01 4.243248650936948421e-06 5.765593642763633668e-05 1.565590889995860422e-06 5.315080940704319801e-06
1.000000000000000000e+02 7.256287629153276852e-02 9.905114345814581833e-01 6.317529628319107360e-06 1.000910484179939940e-04 1.662928507428773543e-06 7.004266669241587467e-06
1.100000000000000000e+02 8.237900792885710644e-02 1.095741926349697248e+00 9.893766330293374606e-06 1.643903159575188456e-04 1.879380489100412803e-06 9.554076905260444958e-06
1.200000000000000000e+02 9.823811513250291227e-02 1.147654700156343299e+00 1.630468054791833765e-05 2.712152897132114266e-04 1.967028110527735492e-06 1.180179515358759090e-05
1.300000000000000000e+02 1.181434447542329680e-01 1.216226908875739809e+00 2.679542671444323651e-05 4.290254186614106402e-04 2.065262224704156409e-06 1.578923151299704706e-05
1.400000000000000000e+02 1.432360446000739418e-01 1.261804454925801622e+00 4.312729308324492466e-05 6.786760357812227301e-04 2.322713344327098639e-06 2.162750414953507129e-05
1.500000000000000000e+02 1.755543875513932706e-01 1.308254641614270408e+00 6.871850428282754732e-05 1.087133556258379529e-03 2.503368655126791879e-06 2.851877529224111573e-05
1.600000000000000000e+02 2.105273418072748370e-01 1.398223422651096781e+00 1.087151820378551319e-04 1.674579678457632781e-03 2.915928341451490269e-06 3.668908982206176277e-05
1.700000000000000000e+02 2.566789081090888880e-01 1.480702692911749718e+00 1.679053260144058868e-04 2.492581649237024608e-03 3.317536175018176521e-06 4.366682314440595427e-05
1.800000000000000000e+02 3.098179808337075403e-01 1.468582349641980089e+00 2.529905985383607220e-04 3.670971874169026532e-03 3.535419270050965848e-06 5.548714808440990693e-05
1.900000000000000000e+02 3.659417618267532535e-01 1.484458823818491258e+00 3.642568993598160887e-04 5.188257110320648388e-03 4.208157882246155507e-06 7.230697106592742513e-05
2.000000000000000000e+02 4.134216242230678295e-01 1.549918546233450822e+00 5.213063818892748951e-04 7.229930987202237355e-03 4.771560957550491705e-06 8.713160615911875171e-05
2.200000000000000000e+02 5.521288804601074407e-01 1.630945860722239571e+00 1.007492615070759755e-03 1.287321769721643319e-02 6.332880003512286748e-06 1.215145107707371635e-04
2.400000000000000000e+02 6.860366615065209839e-01 1.690602343784406880e+00 1.727272995059792125e-03 2.148340729604285640e-02 8.756294327838531899e-06 1.846183843383641943e-04
2.600000000000000000e+02 8.605467760383020970e-01 1.778826121305492336e+00 2.839082231347944858e-03 3.255233621996467264e-02 1.247804993305123912e-05 2.645700661275896199e-04
2.800000000000000000e+02 1.014210843195993306e+00 1.877065895848448962e+00 4.331242220145270841e-03 4.725532114897532804e-02 1.939773019294932578e-05 3.573531450271616450e-04
3.000000000000000000e+02 1.165854989407382858e+00 1.894356948027271503e+00 6.220058697234876269e-03 6.564733020335893066e-02 2.660913370604589477e-05 4.885066694143347160e-04
3.200000000000000000e+02 1.316722641255376747e+00 1.953473020685422057e+00 8.756125075088050380e-03 8.856601417024449752e-02 3.743174855621589494e-05 6.712017507808810002e-04
3.400000000000000000e+02 1.488095646367427305e+00 1.924286572585202748e+00 1.213576567294865141e-02 1.176859039619102959e-01 5.379050675209384464e-05 8.823351685094849451e-04
3.600000000000000000e+02 1.623342068046619513e+00 1.942772049660050016e+00 1.675923374957264539e-02 1.505373142723016033e-01 7.089336801513468345e-05 1.157755441052188373e-03
3.800000000000000000e+02 1.751000104691704751e+00 1.987680115740212639e+00 2.325809443708877142e-02 1.849898005980605831e-01 9.959682709883565534e-05 1.534016666231252700e-03
4.000000000000000000e+02 1.887211032923258980e+00 1.959048193656276693e+00 3.199610777478482937e-02 2.175517840067740793e-01 1.321966587450873476e-04 2.027810698183430023e-03
4.500000000000000000e+02 2.200214834685417564e+00 1.991882422471782377e+00 6.584206130065446694e-02 2.800477527029457403e-01 2.565186383325368524e-04 3.598103782161388240e-03
5.000000000000000000e+02 2.434893286300534587e+00 2.186888380698095879e+00 1.114283388228628213e-01 3.176690363425379582e-01 4.503665544419277575e-04 5.599712729025441323e-03
5.500000000000000000e+02 2.596359210074487667e+00 2.421913892827221471e+00 1.567895993061558246e-01 3.484825067558816047e-01 7.630425245800154027e-04 8.333034102993509135e-03
6.000000000000000000e+02 2.674463505153862108e+00 2.687044684894670077e+00 1.906422450319062989e-01 3.835948565949095501e-01 1.174405149575719108e-03 1.134414511577119811e-02
6.500000000000000000e+02 2.788555329031479513e+00 2.885960800807995774e+00 2.140156124583146580e-01 4.217706009576062121e-01 1.854816049465313156e-03 1.494314491567081370e-02
7.000000000000000000e+02 2.930424449969918133e+00 3.030533712557442527e+00 2.315791010880168810e-01 4.545284119096962283e-01 2.720471651040412466e-03 1.922485855403976984e-02
7.500000000000000000e+02 3.081988559021712426e+00 3.151930117648059415e+00 2.491450193711965966e-01 4.761257158635118225e-01 3.921394851001380397e-03 2.490069962986894009e-02
8.000000000000000000e+02 3.278757883438213838e+00 3.245639672688439337e+00 2.701106850752609256e-01 4.914136593801629038e-01 5.562344140757247320e-03 3.182405587359795479e-02
8.500000000000000000e+02 3.439929615866886170e+00 3.305907470627943212e+00 2.933135275670913922e-01 4.998010502257571597e-01 7.777157786144073270e-03 3.942349157534578985e-02
9.000000000000000000e+02 3.588837881708532684e+00 3.383317773778180992e+00 3.194713635438375943e-01 5.058999248086649692e-01 1.079228184779132925e-02 4.730136366762281025e-02
9.500000000000000000e+02 3.683612713636397640e+00 3.425461669315654767e+00 3.452861963598980455e-01 5.107895900660579525e-01 1.447876261825093921e-02 5.517384189029143904e-02
1.000000000000000000e+03 3.835972950844519946e+00 3.501894217260361764e+00 3.686709988748361755e-01 5.177205208589740204e-01 1.882744640187112781e-02 6.260642503782065660e-02
1.100000000000000000e+03 3.991645809933994649e+00 3.501241542224028169e+00 4.071449889199719729e-01 5.386046651862741452e-01 2.900609227795705042e-02 7.585229951485103483e-02
1.200000000000000000e+03 4.103884174862011847e+00 3.579889490824351039e+00 4.341071695554312160e-01 5.627388839921479979e-01 3.987590931487723644e-02 8.678922537827844785e-02
1.300000000000000000e+03 4.217520673040455748e+00 3.750113382219237401e+00 4.520152847304451660e-01 5.826009528072745303e-01 5.062202540096975845e-02 9.522493082137231668e-02
1.400000000000000000e+03 4.306757067582743126e+00 3.854845675893797452e+00 4.631081706567147793e-01 5.939579245539150509e-01 5.991721341958253927e-02 1.026520258259466800e-01
1.500000000000000000e+03 4.376476902671922353e+00 3.983368094533976667e+00 4.715218413218469351e-01 6.009939947531890425e-01 6.772645486732856157e-02 1.093005087466025343e-01
1.600000000000000000e+03 4.452528740639131399e+00 3.986906659846572332e+00 4.799298608739551719e-01 6.027292988677401819e-01 7.390561173559717645e-02 1.146142440567899656e-01
1.700000000000000000e+03 4.523276012427691839e+00 4.081931407184333338e+00 4.917591769993336359e-01 6.027860828966268292e-01 7.884592961986136572e-02 1.192503543532254240e-01
1.800000000000000000e+03 4.588576419200751211e+00 4.101812896435194311e+00 5.062297238786580555e-01 6.068720817346118235e-01 8.332711226354519440e-02 1.225225975567141717e-01
1.900000000000000000e+03 4.611025650108991236e+00 4.125477940209913541e+00 5.223363198411021813e-01 6.145183295287480751e-01 8.763250171169616187e-02 1.255713670122517445e-01
2.000000000000000000e+03 4.665393497222892982e+00 4.176241537104000479e+00 5.391127394390242689e-01 6.213872939194559075e-01 9.173330840143449627e-02 1.276233324299795302e-01
2.100000000000000000e+03 4.711206290102769145e+00 4.229000154814492873e+00 5.517985027140088761e-01 6.296880205953258036e-01 9.525599593782771435e-02 1.301919107220882721e-01
2.200000000000000000e+03 4.721180985971128230e+00 4.270589831334921982e+00 5.606924824497671045e-01 6.393847313266534105e-01 9.902005952452981596e-02 1.328922236359929288e-01
2.300000000000000000e+03 4.758361631292274296e+00 4.226096006031196062e+00 5.658976390727665784e-01 6.445565099363890216e-01 1.023229306596746824e-01 1.354824041684224711e-01
2.400000000000000000e+03 4.773183667875609437e+00 4.263861858155811646e+00 5.695657179070870990e-01 6.500961819123020069e-01 1.054492932922027337e-01 1.380276906778206691e-01
2.500000000000000000e+03 4.795449566843329237e+00 4.304904318736580748e+00 5.723951623754199858e-01 6.509065348962280728e-01 1.083534655667818952e-01 1.401651835608234420e-01
2.750000000000000000e+03 4.842467325263832834e+00 4.361572111667143758e+00 5.797743400000292535e-01 6.542252314538856695e-01 1.140932252134540248e-01 1.435778317594468834e-01
3.000000000000000000e+03 4.869737611308490699e+00 4.435370446009646805e+00 5.943205099848644091e-01 6.547739378870375271e-01 1.178871680024215635e-01 1.456642413775142697e-01
3.250000000000000000e+03 4.891987201863895685e+00 4.506532772062942449e+00 6.104119326187535943e-01 6.590643465549291813e-01 1.212501045706311231e-01 1.475095501076594817e-01
3.500000000000000000e+03 4.911085565290144395e+00 4.506203854150766297e+00 6.204003112292830746e-01 6.638582193311265423e-01 1.248523776450383566e-01 1.489756867971607224e-01
3.750000000000000000e+03 4.936563444316091065e+00 4.500577660847599581e+00 6.278225785823388083e-01 6.727856666311311518e-01 1.294114998032959707e-01 1.503958826298585905e-01
4.000000000000000000e+03 4.946985597512366439e+00 4.556210501637896648e+00 6.320518682070371819e-01 6.755556749017088691e-01 1.333290046891015268e-01 1.526282622525144406e-01
4.250000000000000000e+03 4.960832416167481718e+00 4.562701285348763847e+00 6.357295909303012360e-01 6.783677392783176163e-01 1.361735426547447392e-01 1.538796749773823080e-01
4.500000000000000000e+03 4.971321588749814779e+00 4.583560217037467410e+00 6.376050158411054047e-01 6.797682166511649360e-01 1.386698146133760190e-01 1.550249658098081795e-01
4.750000000000000000e+03 4.989615989817040465e+00 4.631948648159442072e+00 6.421326846554074042e-01 6.803474059965679555e-01 1.397268567437279785e-01 1.561997872005335408e-01
5.000000000000000000e+03 4.989580797550194902e+00 4.671727473836023492e+00 6.464133937146356867e-01 6.819079918693062847e-01 1.405691064744548358e-01 1.562374742638582004e-01
5.250000000000000000e+03 4.969544548632083725e+00 4.689701689806115681e+00 6.488321451189704714e-01 6.858636443453847154e-01 1.418168508850772835e-01 1.572712833744830674e-01
5.500000000000000000e+03 4.990216143543541705e+00 4.730674472644419204e+00 6.537673761003887085e-01 6.869377995454541974e-01 1.426328640374258383e-01 1.582118984069012524e-01
5.750000000000000000e+03 4.994761540627213670e+00 4.750704945336603480e+00 6.555069396665509363e-01 6.873531212611183605e-01 1.439600337701314459e-01 1.582760081066950930e-01
6.000000000000000000e+03 4.996492794344054467e+00 4.753775121072547627e+00 6.599387856363065907e-01 6.882466696094098335e-01 1.449559029482795636e-01 1.591447038125693436e-01
6.250000000000000000e+03 4.995965069465897024e+00 4.740878597168132202e+00 6.624280541742557649e-01 6.915964144147934700e-01 1.469607774387721721e-01 1.598283603096135042e-01
6.500000000000000000e+03 5.000351919135396450e+00 4.752438273312724171e+00 6.658064511640511274e-01 6.918576511900695891e-01 1.481121124097555253e-01 1.606618024461212713e-01
6.750000000000000000e+03 5.002273969566632061e+00 4.785839761150907812e+00 6.669972461214890291e-01 6.911835456742295714e-01 1.491468616858863672e-01 1.608806205304290360e-01
7.000000000000000000e+03 5.011950769400908889e+00 4.806161359969863156e+00 6.687118518063620565e-01 6.946528176252073639e-01 1.502668180943025900e-01 1.618124184614856687e-01
7.250000000000000000e+03 5.000796111949069811e+00 4.826771783137293603e+00 6.698352585047799845e-01 6.963600037623010053e-01 1.510700022385371710e-01 1.625837644062997356e-01
7.500000000000000000e+03 5.002422550568860871e+00 4.813636297590607960e+00 6.712172953496604588e-01 6.952146660368001552e-01 1.515000449875383848e-01 1.627073362509932619e-01
7.750000000000000000e+03 5.003733283564050893e+00 4.823748691429598168e+00 6.727377685587484502e-01 6.964295878765440762e-01 1.518941367841890044e-01 1.631508731311711868e-01
8.000000000000000000e+03 5.016203693536468222e+00 4.878272494041778984e+00 6.730592305627247640e-01 6.965959639797005831e-01 1.528958112159880811e-01 1.630005968648205739e-01
8.250000000000000000e+03 5.003247860209991238e+00 4.877862247540797114e+00 6.739374816520857792e-01 6.974046877052799687e-01 1.532295266490514563e-01 1.637312853518011480e-01
8.500000000000000000e+03 5.020926198456631795e+00 4.867041353800809489e+00 6.770845764816655343e-01 6.992815252082437150e-01 1.534172089080861612e-01 1.635482669093974439e-01
8.750000000000000000e+03 5.007975391035342838e+00 4.897490403260229996e+00 6.786565805758038028e-01 6.984205001934427059e-01 1.538916081771219413e-01 1.634082498527590077e-01
9.000000000000000000e+03 5.025046763055841303e+00 4.886350221195071342e+00 6.798323170549857020e-01 6.990292273306693005e-01 1.543339299282571742e-01 1.637812581989436522e-01
9.250000000000000000e+03 5.029440425767589318e+00 4.913846224365981286e+00 6.803697562034699553e-01 7.002766799786073193e-01 1.545902031507822016e-01 1.641769905647635086e-01
9.500000000000000000e+03 5.012300600759076907e+00 4.917141475623497904e+00 6.812529027614828703e-01 7.018598910985559547e-01 1.549977193956283972e-01 1.641022596440961934e-01
9.750000000000000000e+03 5.036652031676640107e+00 4.922467018938215588e+00 6.838076183454269152e-01 7.017132558588017321e-01 1.556563882473699922e-01 1.638410028181254974e-01
1.000000000000000000e+04 5.024709283368022028e+00 4.926963885559752399e+00 6.844098941245875256e-01 7.009019307933328502e-01 1.558807498834703098e-01 1.647156053421696131e-01
1.050000000000000000e+04 5.034468538390686199e+00 4.936719714980393192e+00 6.845980744795049366e-01 7.037987292737881706e-01 1.569426400975039715e-01 1.648274862311694677e-01
1.100000000000000000e+04 5.034750051278851224e+00 4.959264166420638276e+00 6.852990792331347114e-01 7.023812293703344256e-01 1.576293125439828802e-01 1.657440171996952816e-01
1.150000000000000000e+04 5.036888893779734033e+00 4.960848588068978771e+00 6.875726960083362593e-01 7.041438348484646559e-01 1.579122496333990600e-01 1.654000560039406709e-01
1.200000000000000000e+04 5.043330039179539703e+00 4.982073983972168385e+00 6.879920685181495354e-01 7.045376269884769949e-01 1.589095861502887175e-01 1.656094103975334630e-01
1.250000000000000000e+04 5.044660261629913656e+00 4.981272117362718355e+00 6.894884007450045038e-01 7.061150717476991634e-01 1.589959542388481029e-01 1.659902619231502230e-01
1.300000000000000000e+04 5.036119642041974487e+00 5.002351722362493369e+00 6.907297526094900997e-01 7.040505316358576238e-01 1.602009752789705088e-01 1.664303722244184769e-01
1.350000000000000000e+04 5.044308368171475543e+00 5.010717330632687094e+00 6.917040075333424909e-01 7.087853585923482580e-01 1.604569362040322855e-01 1.661918273768165366e-01
1.400000000000000000e+04 5.044168229118287883e+00 5.011762159173438036e+00 6.917608330459217303e-01 7.086246803503059022e-01 1.599972169876199557e-01 1.674009904085536904e-01
1.450000000000000000e+04 5.055450926810514112e+00 5.047137395742907984e+00 6.929122780061248710e-01 7.083297099438098376e-01 1.609383168073179604e-01 1.667995212550991424e-01
1.500000000000000000e+04 5.048215018790804365e+00 5.021320151967771039e+00 6.921913281803228069e-01 7.058124977402968625e-01 1.609570549547399421e-01 1.672628066610570841e-01
1.550000000000000000e+04 5.054449615802850460e+00 5.045205598372595190e+00 6.934380915483210339e-01 7.066851414383791274e-01 1.616423919082894400e-01 1.673521283444472374e-01
1.600000000000000000e+04 5.044993671379562450e+00 5.060229178055524635e+00 6.935840354627480497e-01 7.074451573055313691e-01 1.608922060446037194e-01 1.671310369183359457e-01
1.650000000000000000e+04 5.058434925050510955e+00 5.032569191791071539e+00 6.936364685823335208e-01 7.070834468825324404e-01 1.618044100847210731e-01 1.676043312734762369e-01
1.700000000000000000e+04 5.048872972743047249e+00 5.055566512617554409e+00 6.943224134259402547e-01 7.084819699126612136e-01 1.618570290165120551e-01 1.681286050927695841e-01
1.750000000000000000e+04 5.066726419943520909e+00 5.054393040892970035e+00 6.941935291096804628e-01 7.066021328380613920e-01 1.623264432875426988e-01 1.675944246018218620e-01
1.800000000000000000e+04 5.059321138629605308e+00 5.056393553280804198e+00 6.956757379900395666e-01 7.091257480401808033e-01 1.625953551147198139e-01 1.682021259762862542e-01
1.850000000000000000e+04 5.065509161617629985e+00 5.055294725241549436e+00 6.951165255823262834e-01 7.086882206850247945e-01 1.630959753601903262e-01 1.679040672961420455e-01
1.900000000000000000e+04 5.072572358052823915e+00 5.063158206551068297e+00 6.955953947647955937e-01 7.086547356307590917e-01 1.627292459225191945e-01 1.674837825643564204e-01
1.950000000000000000e+04 5.051708256824829490e+00 5.066015826605271499e+00 6.970671934273298120e-01 7.100255457064023057e-01 1.631604563847673661e-01 1.681420394683456609e-01
2.000000000000000000e+04 5.051532862597354345e+00 5.051508342237141846e+00 6.971918270079093816e-01 7.118807802932991535e-01 1.629159073363052046e-01 1.675640332091546669e-01
2.050000000000000000e+04 5.067152738877152451e+00 5.072072895622045330e+00 6.960971902480487250e-01 7.100684613819836510e-01 1.633069572670809433e-01 1.684452249077267594e-01
2.100000000000000000e+04 5.060838040492156686e+00 5.082079523039434221e+00 6.957736103305258712e-01 7.090099657110016107e-01 1.635041334866983165e-01 1.687186476552909598e-01
2.150000000000000000e+04 5.068779094656477469e+00 5.066262326458693011e+00 6.983662278408637736e-01 7.099196605890568668e-01 1.629418248648693834e-01 1.687114920374398197e-01
2.200000000000000000e+04 5.078324797990198647e+00 5.096260340550751167e+00 6.983439548590446577e-01 7.109381026375103385e-01 1.633207828188368294e-01 1.689552356299714175e-01
2.250000000000000000e+04 5.070328880780569314e+00 5.074258814826208663e+00 6.974819115542245651e-01 7.098690114831299747e-01 1.637983885069125845e-01 1.687253918841520317e-01
2.300000000000000000e+04 5.077929848645798216e+00 5.076864843220755930e+00 6.986752356031246114e-01 7.111219694947678027e-01 1.638985642494983352e-01 1.688100948685985203e-01
2.350000000000000000e+04 5.074162979080106162e+00 5.089557090650169258e+00 6.989394941784432547e-01 7.121031541707012469e-01 1.636728639012709208e-01 1.688892216630421272e-01
2.400000000000000000e+04 5.070983848196903843e+00 5.071567810230729556e+00 6.984144427423089052e-01 7.108037796383271933e-01 1.641069288909871859e-01 1.690587512346382881e-01
2.450000000000000000e+04 5.071791150156682804e+00 5.078083709485523123e+00 6.984260809264568604e-01 7.127033796210895389e-01 1.642534820714619259e-01 1.696237840200339464e-01
2.500000000000000000e+04 5.090874722770390548e+00 5.080640500948470972e+00 7.003131283872235935e-01 7.122715104187904434e-01 1.639004946238244997e-01 1.698799539270453296e-01
2.600000000000000000e+04 5.079775886952084818e+00 5.094931845988133645e+00 6.986922396842502048e-01 7.111931197465949372e-01 1.645778670730909110e-01 1.697750374493637027e-01
2.700000000000000000e+04 5.084175362920643870e+00 5.086363895554197434e+00 6.989361713849916447e-01 7.146917227833128328e-01 1.641831345783668072e-01 1.708422976212247701e-01
2.800000000000000000e+04 5.077495183343726737e+00 5.098906534787909450e+00 7.015874223090363682e-01 7.133460050986955014e-01 1.648972369939198102e-01 1.708494614979855497e-01
2.900000000000000000e+04 5.092532432101608997e+00 5.106318283079912312e+00 7.006742137818349203e-01 7.130268884953366859e-01 1.647169576622900533e-01 1.715442995376491864e-01
3.000000000000000000e+04 5.091773739038753632e+00 5.095831219682798618e+00 7.022815282265909564e-01 7.138330675053253804e-01 1.649530642648258660e-01 1.720767036362076396e-01
3.100000000000000000e+04 5.075127630023853698e+00 5.128136138325634974e+00 7.010602989687484410e-01 7.131912188282882870e-01 1.654478723603830248e-01 1.727371085821019503e-01
3.200000000000000000e+04 5.090730395407763176e+00 5.114295246533441919e+00 7.018722013712427321e-01 7.158734687350587489e-01 1.656397452793843539e-01 1.731994159023827196e-01
3.300000000000000000e+04 5.092068805758405148e+00 5.119135243234874011e+00 7.013729634140133395e-01 7.159305694338726767e-01 1.649430865547557856e-01 1.734533249581914904e-01
3.400000000000000000e+04 5.092134540935491671e+00 5.106757799003619702e+00 7.012214208921534464e-01 7.168971959736794020e-01 1.656871800585633936e-01 1.746377526877637421e-01
3.500000000000000000e+04 5.087825219791714204e+00 5.111423833267934924e+00 7.031250824459910342e-01 7.183661476891615161e-01 1.660945201001876315e-01 1.745701809214665334e-01
3.600000000000000000e+04 5.088367369017296582e+00 5.138905577219309961e+00 7.018724099106770087e-01 7.160123299587155543e-01 1.658149181126940819e-01 1.764330165860954480e-01
3.700000000000000000e+04 5.093993308797676534e+00 5.104722200254149911e+00 7.013922686670390760e-01 7.181179389278085079e-01 1.658643905921163564e-01 1.762617788921019835e-01
3.800000000000000000e+04 5.102438321485251116e+00 5.109670906962014314e+00 7.024219462088460153e-01 7.182792215826410143e-01 1.658548119228537843e-01 1.762343586948773577e-01
3.900000000000000000e+04 5.106824523567927265e+00 5.095122093051668521e+00 7.016015199690052162e-01 7.187496989638063605e-01 1.660711388354190743e-01 1.776160486943879901e-01
4.000000000000000000e+04 5.093925662561652246e+00 5.139376471237636856e+00 7.022271661464862813e-01 7.202804495564848475e-01 1.659356070616787859e-01 1.783820806163959050e-01
4.100000000000000000e+04 5.094808015460842832e+00 5.100320016715238935e+00 7.019170433870186576e-01 7.193580757509181467e-01 1.657350023021187668e-01 1.778391674709638437e-01
4.200000000000000000e+04 5.096179819011536161e+00 5.118430663607773212e+00 7.021815165895866073e-01 7.211179459476042553e-01 1.665535770331317278e-01 1.785798719420768066e-01
4.300000000000000000e+04 5.093413268948602024e+00 5.128264018325864981e+00 7.027483138958203757e-01 7.220403101566020831e-01 1.666099913909135921e-01 1.797829307594099590e-01
4.400000000000000000e+04 5.098102492697110577e+00 5.100971735649392436e+00 7.026503707304762036e-01 7.235100093466642068e-01 1.666178439485378193e-01 1.804986682638315132e-01
4.500000000000000000e+04 5.104648001512041233e+00 5.115891292998793638e+00 7.045444252601150703e-01 7.201826058695572907e-01 1.663238845126407683e-01 1.812168208430321725e-01
4.600000000000000000e+04 5.104129617668290209e+00 5.109448931761337853e+00 7.030029459952977788e-01 7.211361117276069432e-01 1.667081294060757668e-01 1.813237928140125632e-01
4.700000000000000000e+04 5.098818506143677709e+00 5.107639501555564898e+00 7.030670449298632718e-01 7.243077100022048409e-01 1.663868956454340464e-01 1.818244589483498375e-01
4.800000000000000000e+04 5.113455329552740736e+00 5.128816396193189853e+00 7.040286962755395450e-01 7.217612362767098499e-01 1.667271673005011334e-01 1.817178848117904921e-01
4.900000000000000000e+04 5.101147580593048403e+00 5.112675774649366289e+00 7.038908492228450609e-01 7.223908783928976174e-01 1.667174143658410601e-01 1.829648650079420125e-01
5.000000000000000000e+04 5.104994734524444411e+00 5.113951383479897750e+00 7.045454348168362912e-01 7.245515988428408161e-01 1.663764777547768747e-01 1.830828442062014116e-01
5.100000000000000000e+04 5.099726581663990288e+00 5.110487831669066949e+00 7.035681279967093138e-01 7.257295442590802059e-01 1.670752815903405464e-01 1.842391969869154877e-01
5.200000000000000000e+04 5.108608497652118885e+00 5.121897079712337764e+00 7.042627817166945414e-01 7.270236919352910387e-01 1.665285086699896111e-01 1.841000430087888218e-01
5.300000000000000000e+04 5.105590588902988891e+00 5.131087426125409579e+00 7.046285753405626684e-01 7.271126990397902556e-01 1.671760528312912497e-01 1.851727126278689128e-01
5.400000000000000000e+04 5.114263629030217473e+00 5.129380168613420388e+00 7.038634168601654029e-01 7.267340156154304953e-01 1.669847727158089157e-01 1.851430610804953858e-01
5.500000000000000000e+04 5.105691260377717811e+00 5.138385760323711970e+00 7.042385503015907711e-01 7.254603625815150281e-01 1.666688885949156318e-01 1.846847260468763297e-01
5.600000000000000000e+04 5.107354654371236258e+00 5.118958250962180045e+00 7.044739656763070457e-01 7.264170976690224046e-01 1.674175356277405879e-01 1.859232451851596524e-01
5.700000000000000000e+04 5.112507523618750049e+00 5.109299791443092431e+00 7.056521279336237518e-01 7.286754164474814610e-01 1.671577442203592001e-01 1.864992033337330157e-01
5.800000000000000000e+04 5.098561212716596458e+00 5.121542842568172382e+00 7.048741192109837517e-01 7.270420646431204892e-01 1.675740530445480603e-01 1.873200479666337626e-01
5.900000000000000000e+04 5.113268006325215609e+00 5.119059610649543401e+00 7.046003518510218777e-01 7.270284964794285765e-01 1.672346669821297982e-01 1.874895137668474432e-01
6.000000000000000000e+04 5.112653314303850394e+00 5.127268944968332853e+00 7.048838742976535343e-01 7.290599980095023858e-01 1.667185994541807159e-01 1.874446531704137553e-01
6.100000000000000000e+04 5.105659991931852382e+00 5.117107580960859714e+00 7.060972250446176934e-01 7.295731006707569799e-01 1.671383297689537639e-01 1.874194758423655682e-01
6.200000000000000000e+04 5.115397566723276945e+00 5.124034972629462281e+00 7.042979141092147177e-01 7.311353692798633341e-01 1.669723813503022625e-01 1.882136469525065026e-01
6.300000000000000000e+04 5.101127875267447820e+00 5.111503596112754622e+00 7.046503692445270639e-01 7.289795497669544488e-01 1.677349751207675155e-01 1.890649088863767813e-01
6.400000000000000000e+04 5.106656611128871148e+00 5.122327635519985378e+00 7.050879040604207670e-01 7.291299292914388275e-01 1.675916926471561763e-01 1.881438341662118319e-01
6.500000000000000000e+04 5.103218127705503093e+00 5.147349847695769753e+00 7.043091520232607206e-01 7.300190720215724571e-01 1.671610398841892331e-01 1.891138304326077102e-01
6.600000000000000000e+04 5.104360365125418575e+00 5.138554470489490100e+00 7.051846024184520445e-01 7.318333782864755443e-01 1.678618731868983249e-01 1.895737131312074664e-01
6.700000000000000000e+04 5.106609789380023301e+00 5.132197180616640431e+00 7.054640208942863921e-01 7.311962690365803041e-01 1.671415439455838370e-01 1.900595561729815641e-01
6.800000000000000000e+04 5.119859945633022491e+00 5.128445732405458202e+00 7.055919168076648651e-01 7.298467120178869783e-01 1.671922977381314068e-01 1.908279115244440050e-01
6.900000000000000000e+04 5.115705055190700179e+00 5.130769536589724567e+00 7.048155138422579347e-01 7.310106821471322736e-01 1.678931921820748241e-01 1.910696512925298407e-01
7.000000000000000000e+04 5.110567591720929670e+00 5.132476364942240465e+00 7.053849753233386588e-01 7.324822071608579899e-01 1.679293548608754294e-01 1.910152083969592351e-01
7.100000000000000000e+04 5.107115767498731529e+00 5.120078432424824300e+00 7.056877328929977988e-01 7.338868991134205322e-01 1.675448074107816210e-01 1.911540490146791116e-01
7.200000000000000000e+04 5.104691688901712432e+00 5.125669021945105541e+00 7.053484629345462276e-01 7.325523061700209837e-01 1.677991659606689612e-01 1.916276354354863598e-01
7.300000000000000000e+04 5.112506869009017407e+00 5.140856669353968122e+00 7.064830062232388963e-01 7.324458555599235865e-01 1.678740520328911856e-01 1.916343142440041503e-01
7.400000000000000000e+04 5.106849806884813603e+00 5.137465350015165022e+00 7.043578313560360238e-01 7.313597577747487088e-01 1.677909714098849148e-01 1.927031194499363720e-01
7.500000000000000000e+04 5.106202180538535806e+00 5.128679155650883281e+00 7.059655078770028513e-01 7.327931282979349703e-01 1.673968418270526115e-01 1.930989695539494788e-01
7.600000000000000000e+04 5.103806320509276517e+00 5.148938943772344956e+00 7.053339601856641883e-01 7.321543610117530188e-01 1.684350842217575972e-01 1.931768763268038869e-01
7.700000000000000000e+04 5.108165880822221006e+00 5.156433231882050272e+00 7.040509311991620667e-01 7.349490199231013543e-01 1.680828962448639996e-01 1.930021697186106167e-01
7.800000000000000000e+04 5.110420306069593188e+00 5.129586743884937405e+00 7.052470452797280354e-01 7.349169801347699149e-01 1.675146080560100670e-01 1.931294287906709373e-01
7.900000000000000000e+04 5.128608744687146448e+00 5.157500047472288074e+00 7.054988931308023847e-01 7.341207338402497840e-01 1.679767338117993947e-01 1.942060648276509593e-01
8.000000000000000000e+04 5.115915695782373263e+00 5.119604438652146428e+00 7.055980521470658351e-01 7.373490296534072064e-01 1.677258759458855053e-01 1.940286638713175082e-01
8.100000000000000000e+04 5.100014837289211123e+00 5.151478912640459207e+00 7.056903551984852196e-01 7.361824493864702612e-01 1.680009009032222278e-01 1.949288175741472062e-01
8.200000000000000000e+04 5.109705671356165269e+00 5.120858163804177465e+00 7.051712742607250117e-01 7.357744590317452094e-01 1.683973503609465239e-01 1.949972412559759505e-01
8.300000000000000000e+04 5.119608795163912873e+00 5.140451754526663031e+00 7.048405769707045687e-01 7.361135273142551672e-01 1.679574354918049184e-01 1.955362527404531647e-01
8.400000000000000000e+04 5.121711775685732881e+00 5.148956434187644149e+00 7.065267462233343343e-01 7.347226502783229529e-01 1.681429607848120011e-01 1.958321791582918192e-01
8.500000000000000000e+04 5.102815156169634214e+00 5.144263632179669976e+00 7.041349494976885115e-01 7.389683864106302291e-01 1.686073869211568987e-01 1.958986612085439616e-01
8.600000000000000000e+04 5.102857849367068432e+00 5.136128352466530878e+00 7.058751599220756123e-01 7.349442027233635821e-01 1.687107417472340498e-01 1.959794168823265070e-01
8.700000000000000000e+04 5.108128269111522179e+00 5.169576839527408652e+00 7.058135010588941771e-01 7.363017625959826784e-01 1.686064167422650084e-01 1.961262486364759583e-01
8.800000000000000000e+04 5.111745706904896380e+00 5.154946048910204581e+00 7.061035413777858594e-01 7.364969419510941639e-01 1.689494276674899653e-01 1.963882987569675609e-01
8.900000000000000000e+04 5.104358654103195114e+00 5.164865246605051752e+00 7.057759905936989986e-01 7.365876643060872420e-01 1.682855959472341623e-01 1.963968124440626239e-01
9.000000000000000000e+04 5.112826181895613331e+00 5.134557627786398015e+00 7.047593932734308453e-01 7.348818069047083901e-01 1.681998215399520546e-01 1.958887549766060998e-01
9.100000000000000000e+04 5.109082669613361105e+00 5.145170402110721852e+00 7.056229295644641519e-01 7.389112052362548644e-01 1.686659113697633328e-01 1.971226056414451533e-01
9.200000000000000000e+04 5.114097252793097681e+00 5.143363698860136779e+00 7.056489339371865288e-01 7.375837750715120711e-01 1.686090195667969138e-01 1.971985581592448911e-01
9.300000000000000000e+04 5.104006277947831016e+00 5.155316292828683977e+00 7.063407349453107997e-01 7.376058559712120877e-01 1.689135056102454568e-01 1.977360808951175442e-01
9.400000000000000000e+04 5.120440533027527330e+00 5.135076220960257842e+00 7.052397561161442008e-01 7.385115082179425361e-01 1.689083932046699377e-01 1.981513247384683041e-01
9.500000000000000000e+04 5.103945927765896506e+00 5.155060961255079732e+00 7.052473372844595412e-01 7.385042213764251295e-01 1.684911583394459456e-01 1.976129348875602376e-01
9.600000000000000000e+04 5.110990739395353089e+00 5.137284473821358333e+00 7.063358522499079140e-01 7.400929890775345132e-01 1.684440037367586629e-01 1.983644869273220590e-01
9.700000000000000000e+04 5.117041223977963682e+00 5.135482619458292319e+00 7.063704580758894958e-01 7.399504871219789726e-01 1.693805456107870810e-01 1.977969003941396353e-01
9.800000000000000000e+04 5.121552514377625265e+00 5.155819431678091647e+00 7.053823954712299393e-01 7.396158378310048187e-01 1.690782874251333112e-01 1.986639892224388859e-01
9.900000000000000000e+04 5.120517950454386735e+00 5.151612446602266360e+00 7.050020256533023888e-01 7.401123053758780213e-01 1.685552424600583465e-01 1.985664760525168160e-01
1.000000000000000000e+05 5.109053605758926864e+00 5.159959701099603890e+00 7.052205140996342658e-01 7.388411052394531220e-01 1.690855366962015494e-01 1.996617270857711790e-01
1.020000000000000000e+05 5.119889230365652466e+00 5.151593308507952607e+00 7.055820186329206933e-01 7.390065442382862670e-01 1.688582955247081574e-01 1.996560464744717989e-01
1.040000000000000000e+05 5.115608640930557449e+00 5.164931737741722095e+00 7.051712722641554354e-01 7.403853754775824303e-01 1.686955026199662144e-01 1.997153012859968213e-01
1.060000000000000000e+05 5.117425418083077382e+00 5.130146680077490196e+00 7.068939443148387625e-01 7.404288816473567625e-01 1.693133567110368942e-01 2.001941245614020093e-01
1.080000000000000000e+05 5.117710761223377425e+00 5.137858019786548880e+00 7.071620638731722641e-01 7.409414772997393595e-01 1.689201209740431864e-01 2.003399691324418141e-01
1.100000000000000000e+05 5.130231910425545827e+00 5.157051815596671140e+00 7.065708844150492274e-01 7.418487461308771458e-01 1.690897580719536164e-01 2.005394217195302642e-01
1.120000000000000000e+05 5.112679290132236432e+00 5.159076013910367742e+00 7.067696545558618260e-01 7.421969753207946496e-01 1.689875717033608171e-01 2.004496514094555037e-01
1.140000000000000000e+05 5.100662136060957863e+00 5.144388237007786024e+00 7.059914263530415734e-01 7.443726294033410351e-01 1.686650166882667778e-01 2.012475907139659737e-01
1.160000000000000000e+05 5.120771714354805937e+00 5.165382429951771215e+00 7.074904100489277647e-01 7.422670219492928378e-01 1.691714386779143153e-01 2.010762080969300258e-01
1.180000000000000000e+05 5.107410903839427085e+00 5.158647391529936677e+00 7.054335823308868214e-01 7.438388331560702449e-01 1.695538529898804880e-01 2.022057087423974053e-01
1.200000000000000000e+05 5.125274289548887197e+00 5.143937397963489033e+00 7.072553549895339575e-01 7.417228819051360222e-01 1.694527812803343636e-01 2.022359781687640690e-01
1.220000000000000000e+05 5.128680511087036820e+00 5.152944923171713931e+00 7.067751059440908756e-01 7.446667773249628919e-01 1.691519174882390730e-01 2.028161912499811537e-01
1.240000000000000000e+05 5.114460224045413561e+00 5.143015787203026434e+00 7.056110647839410888e-01 7.421960877051432259e-01 1.698026560608212887e-01 2.032538994578217684e-01
1.260000000000000000e+05 5.123266456767682442e+00 5.155710879104901778e+00 7.059581451718649481e-01 7.410815137727524426e-01 1.695741855114025753e-01 2.027732799927903784e-01
1.280000000000000000e+05 5.115388178210148240e+00 5.166987906532250818e+00 7.062471521263766761e-01 7.431280827014603574e-01 1.693687106653154473e-01 2.033119163486261927e-01
1.300000000000000000e+05 5.120296310573230869e+00 5.148002890809232568e+00 7.074598578621597023e-01 7.441856043828337652e-01 1.696743979000366609e-01 2.038972395780206115e-01
1.320000000000000000e+05 5.127118891910644294e+00 5.151479086250811079e+00 7.071544723602904980e-01 7.444085218180731545e-01 1.692646003333322935e-01 2.043531298639450766e-01
1.340000000000000000e+05 5.115813901949614717e+00 5.169208118532267804e+00 7.052747096464138110e-01 7.442245394634767752e-01 1.694329507094476384e-01 2.040912766131768308e-01
1.360000000000000000e+05 5.121392600571824438e+00 5.138773013541668711e+00 7.060226522615785649e-01 7.439571921138423694e-01 1.698576038466672600e-01 2.044594523415796117e-01
1.380000000000000000e+05 5.118840154846196810e+00 5.187030200331025576e+00 7.056384575267848902e-01 7.438290855128201207e-01 1.698574566545381914e-01 2.050193891698654514e-01
1.400000000000000000e+05 5.118025430067228321e+00 5.162377001395038079e+00 7.079862489157882077e-01 7.434932871939124999e-01 1.697581615483819972e-01 2.038682523711159433e-01
1.420000000000000000e+05 5.127805857685588720e+00 5.166195967781794351e+00 7.065991240491940051e-01 7.431886108177551131e-01 1.698779431091111403e-01 2.047823951570137413e-01
1.440000000000000000e+05 5.127112461191199344e+00 5.154440408020482423e+00 7.062677108501865808e-01 7.457480766320798704e-01 1.694865419305337240e-01 2.048601593229875673e-01
1.460000000000000000e+05 5.124078306973754771e+00 5.139442622727514731e+00 7.065781220303406496e-01 7.448639080575020222e-01 1.699130198003807324e-01 2.043320193914368588e-01
1.480000000000000000e+05 5.117908122439145835e+00 5.159900631265759152e+00 7.074025173117440835e-01 7.441021709669086714e-01 1.699798056314928973e-01 2.050001315888536624e-01
1.500000000000000000e+05 5.121989056026221121e+00 5.145999766331749825e+00 7.082107956891299239e-01 7.475863070980424130e-01 1.698905188183101045e-01 2.050368549870029145e-01
1.520000000000000000e+05 5.115331133202555058e+00 5.189684229696541529e+00 7.088397637498105031e-01 7.441550348596492892e-01 1.694923439865554937e-01 2.054471114623240280e-01
1.540000000000000000e+05 5.118638720161021283e+00 5.164270464517207060e+00 7.078712169228879025e-01 7.455871035010275261e-01 1.695623535693560058e-01 2.057238507520352810e-01
1.560000000000000000e+05 5.125258914509158714e+00 5.153658220030061798e+00 7.057859624426633394e-01 7.454297453944576102e-01 1.695510178839427229e-01 2.059307330830122962e-01
1.580000000000000000e+05 5.126445355151170169e+00 5.162531312948184237e+00 7.074696119091434809e-01 7.463516914636614263e-01 1.700874088618107294e-01 2.056926692669946988e-01
1.600000000000000000e+05 5.122810225447731014e+00 5.153403949042385079e+00 7.073300732145035852e-01 7.468715774317586931e-01 1.704410194489373309e-01 2.068262613264877925e-01
1.620000000000000000e+05 5.122101122738740742e+00 5.173719068007651245e+00 7.073805409865002725e-01 7.481199366486478430e-01 1.695689625525570732e-01 2.065116548329200552e-01
1.640000000000000000e+05 5.133536353804514007e+00 5.168162817347720761e+00 7.082542716897883839e-01 7.459498554173293883e-01 1.700267862543828612e-01 2.062909822954793471e-01
1.660000000000000000e+05 5.125477790947075007e+00 5.160411164071175172e+00 7.072180215348801147e-01 7.461774687641323789e-01 1.703127031468607555e-01 2.067134662766506037e-01
1.680000000000000000e+05 5.118186582565960485e+00 5.143796935205247500e+00 7.086075385920821423e-01 7.480726938048206653e-01 1.699179335933894974e-01 2.068657034546532714e-01
1.700000000000000000e+05 5.125447372522659251e+00 5.176397001944380349e+00 7.074056698939052978e-01 7.455786334531822046e-01 1.707437930566896855e-01 2.067044319892374915e-01
1.720000000000000000e+05 5.120215089993546798e+00 5.170771233099637598e+00 7.064247450867974232e-01 7.465052491709414095e-01 1.698600533192330120e-01 2.066931093203834280e-01
1.740000000000000000e+05 5.116469307731611238e+00 5.168851315148421222e+00 7.070192110438540123e-01 7.460028496349352389e-01 1.700402520425903785e-01 2.074155301204271551e-01
1.760000000000000000e+05 5.101213947824480677e+00 5.165407034215038884e+00 7.060667459111208411e-01 7.449468892231209116e-01 1.704813050399298646e-01 2.068217860781800255e-01
1.780000000000000000e+05 5.117438543927850247e+00 5.169211016875107312e+00 7.066040391807006937e-01 7.494660404390828257e-01 1.706952467994703737e-01 2.069581825552745669e-01
1.800000000000000000e+05 5.118024292662709307e+00 5.175509802299839812e+00 7.060808765876082083e-01 7.458201418908216862e-01 1.701922579461374596e-01 2.075765889045925461e-01
1.820000000000000000e+05 5.124189242311144810e+00 5.154781567727087399e+00 7.076574729255540319e-01 7.469440903264157328e-01 1.702820314263277512e-01 2.081372252439052661e-01
1.840000000000000000e+05 5.119302069095030383e+00 5.163985103585650549e+00 7.079075518298652003e-01 7.482823454313717315e-01 1.703623552346481829e-01 2.072346966672668489e-01
1.860000000000000000e+05 5.123230993625239371e+00 5.162407115304856298e+00 7.074862716934567919e-01 7.485455001926709651e-01 1.700691236872472756e-01 2.078820920119426319e-01
1.880000000000000000e+05 5.132546821427856898e+00 5.136023640947144031e+00 7.074395537813223944e-01 7.471898457748622491e-01 1.703383293573825230e-01 2.077449634521428834e-01
1.900000000000000000e+05 5.114102939928672598e+00 5.169535427577988784e+00 7.074535775511755498e-01 7.509168668860553009e-01 1.699566477472270465e-01 2.076299490967898065e-01
1.920000000000000000e+05 5.127948042811770968e+00 5.163215174398763097e+00 7.076346571051879142e-01 7.480875231170870387e-01 1.696121653734952162e-01 2.080003097715859839e-01
1.940000000000000000e+05 5.115068742432592686e+00 5.140173737824946798e+00 7.086510990429651935e-01 7.475828374889161854e-01 1.708986778198426093e-01 2.083990045215955433e-01
1.960000000000000000e+05 5.124129561698381963e+00 5.170178888543540907e+00 7.077831848811136917e-01 7.475233811612298496e-01 1.700298856883794285e-01 2.078558728219249419e-01
1.980000000000000000e+05 5.124809531594447520e+00 5.170301467601268186e+00 7.069880545129670901e-01 7.495553244779401547e-01 1.702277723759543504e-01 2.080860154766256132e-01
2.000000000000000000e+05 5.130133320896954174e+00 5.159125657013618138e+00 7.077633231112201440e-01 7.464287050593825246e-01 1.701400892178064339e-01 2.079487641584478186e-01
2.020000000000000000e+05 5.131174046923509202e+00 5.182320859169792016e+00 7.079154274703689520e-01 7.495929477358075355e-01 1.710267642795876841e-01 2.087866166079351271e-01
2.040000000000000000e+05 5.128051641367785685e+00 5.161822876601439347e+00 7.078456657888529957e-01 7.497126403212618362e-01 1.696789703705242347e-01 2.088694436973909663e-01
2.060000000000000000e+05 5.120660513907188793e+00 5.172332162146065393e+00 7.071449066313697518e-01 7.490661575601265110e-01 1.706904097346697569e-01 2.083133761335801692e-01
2.080000000000000000e+05 5.138235076187559258e+00 5.167772387036618120e+00 7.084861197437838376e-01 7.471575996403885256e-01 1.703305816831789943e-01 2.081526740992813984e-01
2.100000000000000000e+05 5.113795776214050015e+00 5.168984023908876679e+00 7.069059118522339480e-01 7.491975295653517941e-01 1.707853077082781001e-01 2.086261634799072284e-01
2.120000000000000000e+05 5.133903119595786713e+00 5.176206903937244697e+00 7.070479383362020531e-01 7.488481338376828944e-01 1.704401528411647604e-01 2.083062817195397431e-01
2.140000000000000000e+05 5.130511756753185715e+00 5.152257667908168415e+00 7.072216112789633247e-01 7.491086893679395065e-01 1.705312783593285475e-01 2.089203290582005990e-01
2.160000000000000000e+05 5.130036806956867146e+00 5.176442368188799215e+00 7.068334084992151656e-01 7.480020468945156598e-01 1.700551792306452259e-01 2.085581541324387500e-01
2.180000000000000000e+05 5.128903608416083060e+00 5.177729341356285708e+00 7.086365516873300852e-01 7.489344853988513240e-01 1.707828192684285595e-01 2.089621931915232322e-01
2.200000000000000000e+05 5.120724208285936996e+00 5.191423075678292420e+00 7.076531532186109974e-01 7.480784611793168670e-01 1.706289249243507500e-01 2.091678628298566933e-01
2.220000000000000000e+05 5.115496416827901349e+00 5.151802017480102691e+00 7.078439138089386296e-01 7.500172534154870840e-01 1.702945965960278585e-01 2.093809755102483960e-01
2.240000000000000000e+05 5.126062641446061718e+00 5.164605129116239368e+00 7.075223597953858024e-01 7.499396037424205241e-01 1.709798305473871349e-01 2.098117093706647895e-01
2.260000000000000000e+05 5.121007306353725141e+00 5.166167727713596669e+00 7.085993106807307873e-01 7.490552860513475242e-01 1.704588459830418401e-01 2.086248125785999663e-01
2.280000000000000000e+05 5.115540127860537467e+00 5.195175823534327719e+00 7.082636485933093695e-01 7.498882510991066175e-01 1.705016288405896974e-01 2.092131867839484016e-01
2.300000000000000000e+05 5.124510347575297331e+00 5.151144871546375903e+00 7.062727528369997509e-01 7.496847593381005259e-01 1.700919542217153579e-01 2.098804805074223623e-01
2.320000000000000000e+05 5.129698283085977195e+00 5.166826650197014814e+00 7.072816402420457615e-01 7.499927140826585514e-01 1.713136820223145063e-01 2.086438891126988493e-01
2.340000000000000000e+05 5.124024926340636554e+00 5.175115389672432897e+00 7.074211592078306632e-01 7.491994246951236835e-01 1.701953733716429495e-01 2.103476578581236767e-01
2.360000000000000000e+05 5.123111524225270941e+00 5.172502895675395784e+00 7.074016029662957283e-01 7.492473582832672729e-01 1.703786043957077057e-01 2.102917798906148161e-01
2.380000000000000000e+05 5.124149873443996306e+00 5.151041058616189439e+00 7.083154482737186175e-01 7.494685457407370688e-01 1.699102498154139995e-01 2.099406521140892434e-01
2.400000000000000000e+05 5.130137573953016172e+00 5.190480517784370917e+00 7.070921243441070647e-01 7.496099149469230838e-01 1.707697321477972818e-01 2.101407396588371168e-01
2.420000000000000000e+05 5.135819735456903956e+00 5.183643732316457253e+00 7.099386772622132691e-01 7.488773195733884336e-01 1.710861690551905012e-01 2.099305570612230443e-01
2.440000000000000000e+05 5.121686233848618208e+00 5.180950502569612759e+00 7.080538880556552783e-01 7.512369014137988410e-01 1.705905783655065622e-01 2.094193535785677796e-01
2.460000000000000000e+05 5.123639846830188027e+00 5.178637867218711222e+00 7.080331348493608123e-01 7.516479282970621734e-01 1.710413012169240687e-01 2.100467871254323993e-01
2.480000000000000000e+05 5.132164817710697768e+00 5.157717409588912005e+00 7.067007761217822814e-01 7.494695840283469579e-01 1.704231676832158315e-01 2.110989357948085399e-01
2.500000000000000000e+05 5.127651348552086930e+00 5.159886275013098711e+00 7.089494276505057258e-01 7.517407471327374191e-01 1.708584170589620699e-01 2.104255510138770546e-01
2.520000000000000000e+05 5.114715496974463704e+00 5.181257873167740335e+00 7.076354059089566828e-01 7.509372298847480920e-01 1.701937538409222239e-01 2.102130394403005087e-01
2.540000000000000000e+05 5.126778284753640058e+00 5.207885139256771545e+00 7.076880030893561990e-01 7.513083972103075103e-01 1.707681825550004251e-01 2.104234495104279346e-01
2.560000000000000000e+05 5.132131764942855945e+00 5.168396682948374732e+00 7.077572269988892106e-01 7.495148277249257251e-01 1.710018936789172161e-01 2.101803614653050545e-01
2.580000000000000000e+05 5.117251431602410250e+00 5.169526089275871428e+00 7.078282037803610427e-01 7.495542115642166436e-01 1.705375541692987496e-01 2.096627073652825857e-01
2.600000000000000000e+05 5.117334159213605460e+00 5.169999547229309655e+00 7.073219757217856785e-01 7.522869154739879605e-01 1.703269173204500220e-01 2.108171396041114976e-01
2.620000000000000000e+05 5.120467597565488305e+00 5.175417173069169152e+00 7.067398474046860946e-01 7.507961293979861228e-01 1.708216690348120237e-01 2.105168134454942219e-01
2.640000000000000000e+05 5.119097244902823363e+00 5.180114501573171992e+00 7.065081140652565983e-01 7.501526939209682832e-01 1.709281411196894029e-01 2.107188469636255834e-01
2.660000000000000000e+05 5.130555474364157931e+00 5.167404844725183466e+00 7.090484796593756744e-01 7.493021573110425493e-01 1.707325182038559319e-01 2.109670615037245456e-01
2.680000000000000000e+05 5.130767878183048580e+00 5.182851965883278567e+00 7.086319716208876462e-01 7.508200108144705842e-01 1.704653142916637276e-01 2.109183166716903091e-01
2.700000000000000000e+05 5.135211421060327908e+00 5.162075034064264045e+00 7.083968498677059022e-01 7.491812686396585041e-01 1.705212433535980010e-01 2.104313346528556283e-01
2.720000000000000000e+05 5.120599345341470432e+00 5.179911997574526694e+00 7.077721040690356791e-01 7.529338921322121791e-01 1.710800266702314221e-01 2.109786379922113098e-01
2.740000000000000000e+05 5.118456563663905889e+00 5.171042962474052374e+00 7.074013945689869853e-01 7.502191045696491312e-01 1.707400930393426219e-01 2.109991804483456745e-01
2.760000000000000000e+05 5.125448937239495351e+00 5.192403902695869711e+00 7.075700296627616126e-01 7.514582920845043201e-01 1.699755827309545053e-01 2.114128681210601657e-01
2.780000000000000000e+05 5.131797997703769987e+00 5.187722015714331114e+00 7.084061352328084871e-01 7.493505774647275519e-01 1.712149749811643917e-01 2.104238859298518949e-01
2.800000000000000000e+05 5.120258477388276219e+00 5.176587790301806713e+00 7.067556830773149557e-01 7.525902183134988155e-01 1.711544030958538909e-01 2.105931027611916417e-01
2.820000000000000000e+05 5.130700515633849434e+00 5.159520770413220880e+00 7.087689526860373457e-01 7.513086915154545409e-01 1.713326016762881099e-01 2.109584274665692871e-01
2.840000000000000000e+05 5.124328349885240996e+00 5.184696877811876270e+00 7.092945563368800999e-01 7.499900483073489443e-01 1.707055686995722910e-01 2.114136268329730173e-01
2.860000000000000000e+05 5.130473422084468105e+00 5.188484931166479797e+00 7.084502410511873682e-01 7.519035186344424915e-01 1.709059718645949688e-01 2.111387263908014178e-01
2.880000000000000000e+05 5.126564482672673506e+00 5.160893165188801035e+00 7.077876344318475565e-01 7.491767908993949288e-01 1.708308863439270964e-01 2.115379235286354853e-01
2.900000000000000000e+05 5.122070184717283148e+00 5.185314427289614336e+00 7.093400335446318206e-01 7.513824744653831988e-01 1.704196661834288251e-01 2.111203493623904082e-01
2.920000000000000000e+05 5.135980911708735164e+00 5.162760153245946171e+00 7.084378767001006105e-01 7.491491012934659022e-01 1.714500710518862547e-01 2.107212701880087080e-01
2.940000000000000000e+05 5.118174026048398773e+00 5.172430781592328053e+00 7.091556937560141716e-01 7.521271334086137017e-01 1.708404144673146274e-01 2.110264722604995313e-01
2.960000000000000000e+05 5.125153813569290229e+00 5.173224202299669727e+00 7.086237135125876829e-01 7.508145959668069969e-01 1.705664794012065610e-01 2.111406114739566020e-01
2.980000000000000000e+05 5.141097705521710637e+00 5.173436456122755267e+00 7.086846081742372849e-01 7.521633769854034757e-01 1.705468051626063131e-01 2.120202205868238765e-01
3.000000000000000000e+05 5.127437537376922094e+00 5.159153252821113256e+00 7.077191377445920528e-01 7.527940193087715448e-01 1.706131961467644287e-01 2.124061838448753348e-01
3.020000000000000000e+05 5.134381536485307151e+00 nan 7.077927476808767437e-01 nan 1.709931591962526309e-01 nan
3.040000000000000000e+05 5.133806390156271604e+00 nan 7.073314231641042449e-01 nan 1.706329347342485647e-01 nan
3.060000000000000000e+05 5.123741986153129702e+00 nan 7.088939797935281950e-01 nan 1.711507438508156898e-01 nan
3.080000000000000000e+05 5.126525669495224591e+00 nan 7.070434109279076784e-01 nan 1.707356175899395478e-01 nan
3.100000000000000000e+05 5.126490881853611903e+00 nan 7.082749256087239598e-01 nan 1.706144156802626155e-01 nan
3.120000000000000000e+05 5.131132335439245296e+00 nan 7.070093407729679535e-01 nan 1.711706942664907305e-01 nan
3.140000000000000000e+05 5.134935185923774625e+00 nan 7.086805945212688584e-01 nan 1.710643233320251200e-01 nan
3.160000000000000000e+05 5.136614124042319318e+00 nan 7.076861183152900470e-01 nan 1.709436012784664172e-01 nan
3.180000000000000000e+05 5.139022746029822564e+00 nan 7.066681898035078735e-01 nan 1.708037195860725999e-01 nan
3.200000000000000000e+05 5.124088354197672501e+00 nan 7.082364307877128118e-01 nan 1.710895215092342880e-01 nan
3.220000000000000000e+05 5.127981304938374230e+00 nan 7.073361931941370973e-01 nan 1.709945543226545905e-01 nan
3.240000000000000000e+05 5.128861402276243098e+00 nan 7.072366961536907803e-01 nan 1.709029948558025980e-01 nan
3.260000000000000000e+05 5.127988482256614411e+00 nan 7.088827960122763283e-01 nan 1.710835134289784010e-01 nan
3.280000000000000000e+05 5.129517767541129203e+00 nan 7.072686601521361860e-01 nan 1.711392661028217077e-01 nan
3.300000000000000000e+05 5.132787082393850397e+00 nan 7.074866889248901947e-01 nan 1.704793202834999077e-01 nan
3.320000000000000000e+05 5.128273036719013689e+00 nan 7.081621160543705162e-01 nan 1.707091550982497152e-01 nan
3.340000000000000000e+05 5.128276084641193222e+00 nan 7.086147682966356109e-01 nan 1.704417187648754606e-01 nan
3.360000000000000000e+05 5.118925613783462225e+00 nan 7.085378428623364533e-01 nan 1.708633480429241902e-01 nan
3.380000000000000000e+05 5.116316480766965213e+00 nan 7.083231253692311435e-01 nan 1.707538931325491005e-01 nan
3.400000000000000000e+05 5.124848146878062671e+00 nan 7.079999128259608643e-01 nan 1.714334767204288568e-01 nan
3.420000000000000000e+05 5.126760961401559236e+00 nan 7.092564856876322210e-01 nan 1.712272023533810139e-01 nan
3.440000000000000000e+05 5.136748865463600211e+00 nan 7.087773435963093949e-01 nan 1.708629836299710436e-01 nan
3.460000000000000000e+05 5.135080116157217489e+00 nan 7.074545336606355983e-01 nan 1.707323762076324303e-01 nan
3.480000000000000000e+05 5.126740429843083646e+00 nan 7.075398094228916301e-01 nan 1.708559844743707257e-01 nan
3.500000000000000000e+05 5.133879378544273564e+00 nan 7.084052233562239120e-01 nan 1.707611144426849081e-01 nan
3.520000000000000000e+05 5.143081210751931032e+00 nan 7.081669315986218738e-01 nan 1.706398552216981668e-01 nan
3.540000000000000000e+05 5.117034836441747281e+00 nan 7.079303848753127903e-01 nan 1.713738114981733784e-01 nan
3.560000000000000000e+05 5.134511112714243097e+00 nan 7.076719996814290203e-01 nan 1.711041720302873270e-01 nan
3.580000000000000000e+05 5.124485538502272064e+00 nan 7.079602104977034127e-01 nan 1.711423946259824080e-01 nan
3.600000000000000000e+05 5.136760163195292606e+00 nan 7.084847545325068108e-01 nan 1.707879024559783576e-01 nan
3.620000000000000000e+05 5.113040906196081536e+00 nan 7.083805959339443126e-01 nan 1.707013269852801218e-01 nan
3.640000000000000000e+05 5.127481875462693850e+00 nan 7.089461771580254368e-01 nan 1.712915880012388925e-01 nan
3.660000000000000000e+05 5.124111240104744169e+00 nan 7.086191242177498628e-01 nan 1.709158808940561269e-01 nan
3.680000000000000000e+05 5.123126614515930655e+00 nan 7.073892145327761449e-01 nan 1.715467892355753976e-01 nan
3.700000000000000000e+05 5.120596146348387556e+00 nan 7.078772961541204278e-01 nan 1.711266440257450117e-01 nan
3.720000000000000000e+05 5.138912214150160196e+00 nan 7.095542311667365487e-01 nan 1.709743833980773842e-01 nan
3.740000000000000000e+05 5.125491805009742663e+00 nan 7.094549763870858783e-01 nan 1.704369969308398569e-01 nan
3.760000000000000000e+05 5.135074072132539413e+00 nan 7.074396219144205578e-01 nan 1.709759911008028044e-01 nan
3.780000000000000000e+05 5.131383024219732469e+00 nan 7.088584816451394266e-01 nan 1.713124435948799318e-01 nan
3.800000000000000000e+05 5.135993576821459072e+00 nan 7.097713664179394755e-01 nan 1.715339094085475691e-01 nan
3.820000000000000000e+05 5.133300150476743262e+00 nan 7.069109667796376062e-01 nan 1.712252159142899077e-01 nan
3.840000000000000000e+05 5.127139881844351876e+00 nan 7.083285121302779208e-01 nan 1.712815285467826354e-01 nan
3.860000000000000000e+05 5.131946973116592758e+00 nan 7.076093627074527825e-01 nan 1.704771308422369513e-01 nan
3.880000000000000000e+05 5.136854815937939023e+00 nan 7.075771342412771059e-01 nan 1.709053414937933835e-01 nan
3.900000000000000000e+05 5.119668000284797849e+00 nan 7.093815966999222900e-01 nan 1.706270872703345987e-01 nan
3.920000000000000000e+05 5.135060416128853333e+00 nan 7.087032659833909509e-01 nan 1.718401585280187049e-01 nan
3.940000000000000000e+05 5.126653984834307565e+00 nan 7.091844003705020105e-01 nan 1.714757757682409678e-01 nan
3.960000000000000000e+05 5.125069271551464745e+00 nan 7.082939148730190704e-01 nan 1.712315020760968309e-01 nan
3.980000000000000000e+05 5.133219713583214272e+00 nan 7.079522683861860788e-01 nan 1.712566783503507994e-01 nan
4.000000000000000000e+05 5.138131224336978775e+00 nan 7.081848270414610180e-01 nan 1.712453729337827524e-01 nan
4.050000000000000000e+05 5.119996104600587294e+00 nan 7.080123727804306100e-01 nan 1.710763056716164132e-01 nan
4.100000000000000000e+05 5.121545761476189895e+00 nan 7.077756500750972402e-01 nan 1.711515361182570361e-01 nan
4.150000000000000000e+05 5.135004849979317498e+00 nan 7.076814706427491108e-01 nan 1.711806139541355576e-01 nan
4.200000000000000000e+05 5.129413222745887069e+00 nan 7.085780823768110803e-01 nan 1.709149053609699820e-01 nan
4.250000000000000000e+05 5.127878971111604400e+00 nan 7.081070670686123725e-01 nan 1.712257547294473992e-01 nan
4.300000000000000000e+05 5.124173271007457231e+00 nan 7.098064295947068558e-01 nan 1.709537923486344480e-01 nan
4.350000000000000000e+05 5.145649425608549876e+00 nan 7.086616222275985422e-01 nan 1.711532005232594966e-01 nan
4.400000000000000000e+05 5.142321725541341593e+00 nan 7.089873980239296269e-01 nan 1.714738407720425017e-01 nan
4.450000000000000000e+05 5.126901673359365752e+00 nan 7.085814538821374464e-01 nan 1.713566391574463665e-01 nan
4.500000000000000000e+05 5.134561945131584260e+00 nan 7.078411322847181220e-01 nan 1.714742958250653204e-01 nan
4.550000000000000000e+05 5.131019834747371000e+00 nan 7.084675174094720029e-01 nan 1.716830880543604165e-01 nan
4.600000000000000000e+05 5.131602309997801648e+00 nan 7.080519882009070898e-01 nan 1.708734174485613266e-01 nan
4.650000000000000000e+05 5.141654236281310020e+00 nan 7.103895237206778734e-01 nan 1.706897997040883186e-01 nan
4.700000000000000000e+05 5.121491702678294011e+00 nan 7.100230647841364595e-01 nan 1.714718971375315815e-01 nan
4.750000000000000000e+05 5.142855069937549040e+00 nan 7.080762814042067532e-01 nan 1.712134761934890892e-01 nan
4.800000000000000000e+05 5.131422663773315129e+00 nan 7.087702274180301965e-01 nan 1.710494526212268940e-01 nan
4.850000000000000000e+05 5.126127259527785363e+00 nan 7.090671979094629318e-01 nan 1.712228579314213905e-01 nan
4.900000000000000000e+05 5.134240895754766498e+00 nan 7.097454118562012138e-01 nan 1.713330845459203888e-01 nan
4.950000000000000000e+05 5.125018915670470854e+00 nan 7.089844866051798755e-01 nan 1.717654167940462773e-01 nan
5.000000000000000000e+05 5.120392116249769643e+00 nan 7.089762672803843202e-01 nan 1.712266126659390264e-01 nan
5.050000000000000000e+05 5.135576144660925380e+00 nan 7.078393764957120471e-01 nan 1.711543579482888988e-01 nan
5.100000000000000000e+05 5.131641390606203501e+00 nan 7.097193760281520492e-01 nan 1.710127668257637734e-01 nan
5.150000000000000000e+05 5.137797281539066674e+00 nan 7.088584252561809240e-01 nan 1.709801881219568942e-01 nan
5.200000000000000000e+05 5.133657840859358501e+00 nan 7.083194529216193525e-01 nan 1.713346965627600693e-01 nan
5.250000000000000000e+05 5.126035226460181171e+00 nan 7.088728817157153861e-01 nan 1.712257289046100195e-01 nan
5.300000000000000000e+05 5.129980264547741697e+00 nan 7.081495907660823041e-01 nan 1.711405861436901543e-01 nan
5.350000000000000000e+05 5.126384645330755774e+00 nan 7.086102816940182958e-01 nan 1.710809961148207492e-01 nan
5.400000000000000000e+05 5.124405546750130824e+00 nan 7.096391050900848763e-01 nan 1.710700044074709436e-01 nan
5.450000000000000000e+05 5.122356272638688424e+00 nan 7.088250309495556234e-01 nan 1.714797537141173334e-01 nan
5.500000000000000000e+05 5.135310131780141951e+00 nan 7.084099377426980038e-01 nan 1.712495216153730182e-01 nan
5.550000000000000000e+05 5.140073418864981036e+00 nan 7.093798101779817955e-01 nan 1.707667039111505913e-01 nan
5.600000000000000000e+05 5.119039695483448504e+00 nan 7.093427372759493199e-01 nan 1.714631469164693556e-01 nan
5.650000000000000000e+05 5.134869630175559863e+00 nan 7.091024564197987434e-01 nan 1.711996872258211566e-01 nan
5.700000000000000000e+05 5.126711512641676016e+00 nan 7.102290817347813867e-01 nan 1.712929036254973170e-01 nan
5.750000000000000000e+05 5.144736898196899055e+00 nan 7.094947151126973495e-01 nan 1.714396211063661524e-01 nan
5.800000000000000000e+05 5.121592960171691189e+00 nan 7.086116968448692433e-01 nan 1.713160964740268466e-01 nan
5.850000000000000000e+05 5.144315459285544456e+00 nan 7.096268357546101635e-01 nan 1.713834558317621770e-01 nan
5.900000000000000000e+05 5.129399658461937683e+00 nan 7.091695221077358724e-01 nan 1.711409109804780115e-01 nan
5.950000000000000000e+05 5.120617003817272028e+00 nan 7.100027020314840787e-01 nan 1.719285613798490486e-01 nan
6.000000000000000000e+05 5.133719900881937193e+00 nan 7.081980952879994851e-01 nan 1.713956347965076843e-01 nan
6.050000000000000000e+05 5.138686853893672080e+00 nan 7.095499748659953587e-01 nan 1.712692185165547443e-01 nan
6.100000000000000000e+05 5.127583771764745890e+00 nan 7.080303626844604015e-01 nan 1.708912507562928285e-01 nan
6.150000000000000000e+05 5.130803989733871084e+00 nan 7.092599214232926386e-01 nan 1.715360855855213029e-01 nan
6.200000000000000000e+05 5.130556173451504165e+00 nan 7.088309871333912104e-01 nan 1.710033997297518427e-01 nan
6.250000000000000000e+05 5.130654570310808182e+00 nan 7.100142006204379630e-01 nan 1.711477786534295886e-01 nan
6.300000000000000000e+05 5.124485545930754782e+00 nan 7.091419622945807077e-01 nan 1.717063999774001704e-01 nan
6.350000000000000000e+05 5.115682607128601234e+00 nan 7.092628950904895646e-01 nan 1.714444845201608669e-01 nan
6.400000000000000000e+05 5.129020355075071258e+00 nan 7.085615296891518700e-01 nan 1.710228054298546796e-01 nan
6.450000000000000000e+05 5.135287551943393147e+00 nan 7.098978695902473657e-01 nan 1.716369371618871043e-01 nan
6.500000000000000000e+05 5.121016087439173248e+00 nan 7.090574155283334568e-01 nan 1.713833105600649220e-01 nan
6.550000000000000000e+05 5.143540770600298018e+00 nan 7.085866827361926301e-01 nan 1.716095225696577242e-01 nan
6.600000000000000000e+05 5.126846522981681531e+00 nan 7.094919291082426582e-01 nan 1.716265180254147593e-01 nan
6.650000000000000000e+05 5.124687492308476422e+00 nan 7.092575950290793685e-01 nan 1.715345345613336348e-01 nan
6.700000000000000000e+05 5.136321829973105046e+00 nan 7.090027069877166133e-01 nan 1.718232466550855264e-01 nan
6.750000000000000000e+05 5.126649402409077183e+00 nan 7.093713449006913141e-01 nan 1.714449262355472459e-01 nan
6.800000000000000000e+05 5.117822291306179494e+00 nan 7.087920992739988879e-01 nan 1.714784176637383639e-01 nan
6.850000000000000000e+05 5.133965170983922022e+00 nan 7.087595507996745647e-01 nan 1.716764966417564098e-01 nan
6.900000000000000000e+05 5.130991892095607021e+00 nan 7.092164877366762266e-01 nan 1.714277913730818115e-01 nan
6.950000000000000000e+05 5.132508322977633597e+00 nan 7.096848203323873339e-01 nan 1.708221595568875928e-01 nan
7.000000000000000000e+05 5.138707192275608016e+00 nan 7.088902047779356286e-01 nan 1.719827156483752506e-01 nan
7.050000000000000000e+05 5.134009610156249792e+00 nan 7.089310109041548902e-01 nan 1.716121105310179362e-01 nan
7.100000000000000000e+05 5.143555389697011648e+00 nan 7.087745980055479844e-01 nan 1.711856156145039054e-01 nan
7.150000000000000000e+05 5.119860045113711955e+00 nan 7.070378587908742185e-01 nan 1.716363053689363427e-01 nan
7.200000000000000000e+05 5.131049898268606135e+00 nan 7.084006004471646856e-01 nan 1.711375349749346131e-01 nan
7.250000000000000000e+05 5.139147805407223935e+00 nan 7.106197159647201778e-01 nan 1.711721528125302316e-01 nan
7.300000000000000000e+05 5.124232379802773352e+00 nan 7.094389963798164445e-01 nan 1.716867486477084981e-01 nan
7.350000000000000000e+05 5.122668630070436713e+00 nan 7.087342890809835705e-01 nan 1.716790788283468205e-01 nan
7.400000000000000000e+05 5.117715420107273872e+00 nan 7.100237632643420227e-01 nan 1.716702796965798028e-01 nan
7.450000000000000000e+05 5.126253938788634557e+00 nan 7.094720887936034615e-01 nan 1.715205187130806053e-01 nan
7.500000000000000000e+05 5.133392211523669424e+00 nan 7.104683365353914315e-01 nan 1.717302882799756902e-01 nan
7.550000000000000000e+05 5.125231126923855740e+00 nan 7.095357342472375928e-01 nan 1.714203828066544477e-01 nan
7.600000000000000000e+05 5.134059002920511539e+00 nan 7.086549446533687568e-01 nan 1.718094818207411834e-01 nan
7.650000000000000000e+05 5.129821812467948661e+00 nan 7.106587042345573479e-01 nan 1.723487782295940463e-01 nan
7.700000000000000000e+05 5.143093573090132153e+00 nan 7.084003265666509730e-01 nan 1.720214528217084704e-01 nan
7.750000000000000000e+05 5.128825203194383064e+00 nan 7.085927505702948048e-01 nan 1.716447399054864265e-01 nan
7.800000000000000000e+05 5.133028180062305879e+00 nan 7.084827139951670461e-01 nan 1.714954273135447238e-01 nan
7.850000000000000000e+05 5.138534362600936767e+00 nan 7.111557956820832027e-01 nan 1.723091494963206460e-01 nan
7.900000000000000000e+05 5.125406797438011530e+00 nan 7.087710895878729378e-01 nan 1.716100040745295874e-01 nan
7.950000000000000000e+05 5.134082337074753255e+00 nan 7.093529443824735381e-01 nan 1.713858852343896899e-01 nan
8.000000000000000000e+05 5.125043759502015739e+00 nan 7.106868806854421683e-01 nan 1.715690145231754116e-01 nan
8.050000000000000000e+05 5.125631133062272582e+00 nan 7.094336997950222434e-01 nan 1.717588563951935043e-01 nan
8.100000000000000000e+05 5.124492339271913721e+00 nan 7.091426998523260306e-01 nan 1.719525425587235534e-01 nan
8.150000000000000000e+05 5.123293404954132768e+00 nan 7.087058439904545537e-01 nan 1.714885359517161478e-01 nan
8.200000000000000000e+05 5.132846780721870061e+00 nan 7.092768045568412782e-01 nan 1.717171699273954688e-01 nan
8.250000000000000000e+05 5.132352671270311362e+00 nan 7.081492403528748536e-01 nan 1.714593277679547501e-01 nan
8.300000000000000000e+05 5.124503134119138714e+00 nan 7.097496838961063759e-01 nan 1.709592090486893312e-01 nan
8.350000000000000000e+05 5.138195152461930704e+00 nan 7.101068191392144735e-01 nan 1.712714550931792590e-01 nan
8.400000000000000000e+05 5.130342016086815171e+00 nan 7.087091355091083011e-01 nan 1.713106727750691449e-01 nan
8.450000000000000000e+05 5.135833363923237194e+00 nan 7.093202386287067451e-01 nan 1.713849220864020195e-01 nan
8.500000000000000000e+05 5.130657856801553507e+00 nan 7.087680962145022079e-01 nan 1.716761962076674419e-01 nan
8.550000000000000000e+05 5.137674945476383925e+00 nan 7.091768047506867845e-01 nan 1.712631278018136582e-01 nan
8.600000000000000000e+05 5.122726830940372622e+00 nan 7.091526963375336390e-01 nan 1.719859749979441577e-01 nan
8.650000000000000000e+05 5.135406594139561243e+00 nan 7.088979876892210763e-01 nan 1.714578858855361487e-01 nan
8.700000000000000000e+05 5.126569598066240019e+00 nan 7.085100591531890979e-01 nan 1.717471761877298886e-01 nan
8.750000000000000000e+05 5.138874424448737877e+00 nan 7.097041484703652259e-01 nan 1.722596094001524192e-01 nan
8.800000000000000000e+05 5.138940799019384720e+00 nan 7.079307390911481201e-01 nan 1.716921470155753637e-01 nan
8.850000000000000000e+05 5.128662241188383319e+00 nan 7.095207056761658748e-01 nan 1.717064965103915486e-01 nan
8.900000000000000000e+05 5.132696588065528864e+00 nan 7.099419229798058506e-01 nan 1.716607682640031440e-01 nan
8.950000000000000000e+05 5.142237949687324061e+00 nan 7.085144628985986515e-01 nan 1.719527969916455901e-01 nan
9.000000000000000000e+05 5.137112122777191203e+00 nan 7.083964072554017610e-01 nan 1.716471114719276270e-01 nan
9.050000000000000000e+05 5.137235200787164224e+00 nan 7.092147710411375039e-01 nan 1.711213901951730010e-01 nan
9.100000000000000000e+05 5.133097554714856514e+00 nan 7.081190801725476547e-01 nan 1.716618230474544760e-01 nan
9.150000000000000000e+05 5.143646899363065295e+00 nan 7.088251709503807785e-01 nan 1.716553252234348237e-01 nan
9.200000000000000000e+05 5.129658448733097842e+00 nan 7.091765925617714572e-01 nan 1.716864859150398215e-01 nan
9.250000000000000000e+05 5.133507990340324234e+00 nan 7.102708680310663159e-01 nan 1.714178691219615247e-01 nan
9.300000000000000000e+05 5.134178585199499878e+00 nan 7.090405894702463963e-01 nan 1.716293810960131394e-01 nan
9.350000000000000000e+05 5.117797645663739736e+00 nan 7.080942959809000126e-01 nan 1.719656529555685098e-01 nan
9.400000000000000000e+05 5.113735707116749296e+00 nan 7.097063042603835026e-01 nan 1.713801103840467133e-01 nan
9.450000000000000000e+05 5.128828363051979089e+00 nan 7.088691918642566758e-01 nan 1.720683710597249727e-01 nan
9.500000000000000000e+05 5.136474895059658152e+00 nan 7.084488952082637070e-01 nan 1.714382870855821750e-01 nan
9.550000000000000000e+05 5.123302937404085711e+00 nan 7.086821208453379928e-01 nan 1.720954777804536151e-01 nan
9.600000000000000000e+05 5.123516157641594404e+00 nan 7.099579505279670633e-01 nan 1.720590985002360129e-01 nan
9.650000000000000000e+05 5.140307185582547511e+00 nan 7.101395234554772617e-01 nan 1.719538580408951078e-01 nan
9.700000000000000000e+05 5.125781415552689957e+00 nan 7.100254165157103836e-01 nan 1.715337526754758812e-01 nan
9.750000000000000000e+05 5.125898356765327790e+00 nan 7.104407527885499007e-01 nan 1.717029553192993829e-01 nan
9.800000000000000000e+05 5.123580320321590165e+00 nan 7.094623704704552392e-01 nan 1.718306888209596706e-01 nan
9.850000000000000000e+05 5.136732451966802060e+00 nan 7.095756235214694119e-01 nan 1.719443797532519969e-01 nan
9.900000000000000000e+05 5.141765877303003052e+00 nan 7.092744410527351828e-01 nan 1.715129901209394292e-01 nan
9.950000000000000000e+05 5.128776405696095608e+00 nan 7.100562949871559448e-01 nan 1.719674789837149775e-01 nan
1.000000000000000000e+06 5.127999374403749755e+00 nan 7.083236924774972687e-01 nan 1.715937644371806070e-01 nan
1.010000000000000000e+06 nan nan nan nan nan nan
1.020000000000000000e+06 nan nan nan nan nan nan
1.030000000000000000e+06 nan nan nan nan nan nan
1.040000000000000000e+06 nan nan nan nan nan nan
1.050000000000000000e+06 nan nan nan nan nan nan
1.060000000000000000e+06 nan nan nan nan nan nan
1.070000000000000000e+06 nan nan nan nan nan nan
1.080000000000000000e+06 nan nan nan nan nan nan
1.090000000000000000e+06 nan nan nan nan nan nan
1.100000000000000000e+06 nan nan nan nan nan nan
1.110000000000000000e+06 nan nan nan nan nan nan
1.120000000000000000e+06 nan nan nan nan nan nan
1.130000000000000000e+06 nan nan nan nan nan nan
1.140000000000000000e+06 nan nan nan nan nan nan
1.150000000000000000e+06 nan nan nan nan nan nan
1.160000000000000000e+06 nan nan nan nan nan nan
1.170000000000000000e+06 nan nan nan nan nan nan
1.180000000000000000e+06 nan nan nan nan nan nan
1.190000000000000000e+06 nan nan nan nan nan nan
1.200000000000000000e+06 nan nan nan nan nan nan
1.210000000000000000e+06 nan nan nan nan nan nan
1.220000000000000000e+06 nan nan nan nan nan nan
1.230000000000000000e+06 nan nan nan nan nan nan
1.240000000000000000e+06 nan nan nan nan nan nan
1.250000000000000000e+06 nan nan nan nan nan nan
1.260000000000000000e+06 nan nan nan nan nan nan
1.270000000000000000e+06 nan nan nan nan nan nan
1.280000000000000000e+06 nan nan nan nan nan nan
1.290000000000000000e+06 nan nan nan nan nan nan
1.300000000000000000e+06 nan nan nan nan nan nan
1.310000000000000000e+06 nan nan nan nan nan nan
1.320000000000000000e+06 nan nan nan nan nan nan
1.330000000000000000e+06 nan nan nan nan nan nan
1.340000000000000000e+06 nan nan nan nan nan nan
1.350000000000000000e+06 nan nan nan nan nan nan
1.360000000000000000e+06 nan nan nan nan nan nan
1.370000000000000000e+06 nan nan nan nan nan nan
1.380000000000000000e+06 nan nan nan nan nan nan
1.390000000000000000e+06 nan nan nan nan nan nan
1.400000000000000000e+06 nan nan nan nan nan nan
1.410000000000000000e+06 nan nan nan nan nan nan
1.420000000000000000e+06 nan nan nan nan nan nan
1.430000000000000000e+06 nan nan nan nan nan nan
1.440000000000000000e+06 nan nan nan nan nan nan
1.450000000000000000e+06 nan nan nan nan nan nan
1.460000000000000000e+06 nan nan nan nan nan nan
1.470000000000000000e+06 nan nan nan nan nan nan
1.480000000000000000e+06 nan nan nan nan nan nan
1.490000000000000000e+06 nan nan nan nan nan nan
1.500000000000000000e+06 nan nan nan nan nan nan
1.510000000000000000e+06 nan nan nan nan nan nan
1.520000000000000000e+06 nan nan nan nan nan nan
1.530000000000000000e+06 nan nan nan nan nan nan
1.540000000000000000e+06 nan nan nan nan nan nan
1.550000000000000000e+06 nan nan nan nan nan nan
1.560000000000000000e+06 nan nan nan nan nan nan
1.570000000000000000e+06 nan nan nan nan nan nan
1.580000000000000000e+06 nan nan nan nan nan nan
1.590000000000000000e+06 nan nan nan nan nan nan
1.600000000000000000e+06 nan nan nan nan nan nan
1.610000000000000000e+06 nan nan nan nan nan nan
1.620000000000000000e+06 nan nan nan nan nan nan
1.630000000000000000e+06 nan nan nan nan nan nan
1.640000000000000000e+06 nan nan nan nan nan nan
1.650000000000000000e+06 nan nan nan nan nan nan
1.660000000000000000e+06 nan nan nan nan nan nan
1.670000000000000000e+06 nan nan nan nan nan nan
1.680000000000000000e+06 nan nan nan nan nan nan
1.690000000000000000e+06 nan nan nan nan nan nan
1.700000000000000000e+06 nan nan nan nan nan nan
1.710000000000000000e+06 nan nan nan nan nan nan
1.720000000000000000e+06 nan nan nan nan nan nan
1.730000000000000000e+06 nan nan nan nan nan nan
1.740000000000000000e+06 nan nan nan nan nan nan
1.750000000000000000e+06 nan nan nan nan nan nan
1.760000000000000000e+06 nan nan nan nan nan nan
1.770000000000000000e+06 nan nan nan nan nan nan
1.780000000000000000e+06 nan nan nan nan nan nan
1.790000000000000000e+06 nan nan nan nan nan nan
1.800000000000000000e+06 nan nan nan nan nan nan
1.810000000000000000e+06 nan nan nan nan nan nan
1.820000000000000000e+06 nan nan nan nan nan nan
1.830000000000000000e+06 nan nan nan nan nan nan
1.840000000000000000e+06 nan nan nan nan nan nan
1.850000000000000000e+06 nan nan nan nan nan nan
1.860000000000000000e+06 nan nan nan nan nan nan
1.870000000000000000e+06 nan nan nan nan nan nan
1.880000000000000000e+06 nan nan nan nan nan nan
1.890000000000000000e+06 nan nan nan nan nan nan
1.900000000000000000e+06 nan nan nan nan nan nan
1.910000000000000000e+06 nan nan nan nan nan nan
1.920000000000000000e+06 nan nan nan nan nan nan
1.930000000000000000e+06 nan nan nan nan nan nan
1.940000000000000000e+06 nan nan nan nan nan nan
1.950000000000000000e+06 nan nan nan nan nan nan
1.960000000000000000e+06 nan nan nan nan nan nan
1.970000000000000000e+06 nan nan nan nan nan nan
1.980000000000000000e+06 nan nan nan nan nan nan
1.990000000000000000e+06 nan nan nan nan nan nan
2.000000000000000000e+06 nan nan nan nan nan nan
2.010000000000000000e+06 nan nan nan nan nan nan
2.020000000000000000e+06 nan nan nan nan nan nan
2.030000000000000000e+06 nan nan nan nan nan nan
2.040000000000000000e+06 nan nan nan nan nan nan
2.050000000000000000e+06 nan nan nan nan nan nan
2.060000000000000000e+06 nan nan nan nan nan nan
2.070000000000000000e+06 nan nan nan nan nan nan
2.080000000000000000e+06 nan nan nan nan nan nan
2.090000000000000000e+06 nan nan nan nan nan nan
2.100000000000000000e+06 nan nan nan nan nan nan
2.110000000000000000e+06 nan nan nan nan nan nan
2.120000000000000000e+06 nan nan nan nan nan nan
2.130000000000000000e+06 nan nan nan nan nan nan
2.140000000000000000e+06 nan nan nan nan nan nan
2.150000000000000000e+06 nan nan nan nan nan nan
2.160000000000000000e+06 nan nan nan nan nan nan
2.170000000000000000e+06 nan nan nan nan nan nan
2.180000000000000000e+06 nan nan nan nan nan nan
2.190000000000000000e+06 nan nan nan nan nan nan
2.200000000000000000e+06 nan nan nan nan nan nan
2.210000000000000000e+06 nan nan nan nan nan nan
2.220000000000000000e+06 nan nan nan nan nan nan
2.230000000000000000e+06 nan nan nan nan nan nan
2.240000000000000000e+06 nan nan nan nan nan nan
2.250000000000000000e+06 nan nan nan nan nan nan
2.260000000000000000e+06 nan nan nan nan nan nan
2.270000000000000000e+06 nan nan nan nan nan nan
2.280000000000000000e+06 nan nan nan nan nan nan
2.290000000000000000e+06 nan nan nan nan nan nan
2.300000000000000000e+06 nan nan nan nan nan nan
2.310000000000000000e+06 nan nan nan nan nan nan
2.320000000000000000e+06 nan nan nan nan nan nan
2.330000000000000000e+06 nan nan nan nan nan nan
2.340000000000000000e+06 nan nan nan nan nan nan
2.350000000000000000e+06 nan nan nan nan nan nan
2.360000000000000000e+06 nan nan nan nan nan nan
2.370000000000000000e+06 nan nan nan nan nan nan
2.380000000000000000e+06 nan nan nan nan nan nan
2.390000000000000000e+06 nan nan nan nan nan nan
2.400000000000000000e+06 nan nan nan nan nan nan
2.410000000000000000e+06 nan nan nan nan nan nan
2.420000000000000000e+06 nan nan nan nan nan nan
2.430000000000000000e+06 nan nan nan nan nan nan
2.440000000000000000e+06 nan nan nan nan nan nan
2.450000000000000000e+06 nan nan nan nan nan nan
2.460000000000000000e+06 nan nan nan nan nan nan
2.470000000000000000e+06 nan nan nan nan nan nan
2.480000000000000000e+06 nan nan nan nan nan nan
2.490000000000000000e+06 nan nan nan nan nan nan
2.500000000000000000e+06 nan nan nan nan nan nan
2.510000000000000000e+06 nan nan nan nan nan nan
2.520000000000000000e+06 nan nan nan nan nan nan
2.530000000000000000e+06 nan nan nan nan nan nan
2.540000000000000000e+06 nan nan nan nan nan nan
2.550000000000000000e+06 nan nan nan nan nan nan
2.560000000000000000e+06 nan nan nan nan nan nan
2.570000000000000000e+06 nan nan nan nan nan nan
2.580000000000000000e+06 nan nan nan nan nan nan
2.590000000000000000e+06 nan nan nan nan nan nan
2.600000000000000000e+06 nan nan nan nan nan nan
2.610000000000000000e+06 nan nan nan nan nan nan
2.620000000000000000e+06 nan nan nan nan nan nan
2.630000000000000000e+06 nan nan nan nan nan nan
2.640000000000000000e+06 nan nan nan nan nan nan
2.650000000000000000e+06 nan nan nan nan nan nan
2.660000000000000000e+06 nan nan nan nan nan nan
2.670000000000000000e+06 nan nan nan nan nan nan
2.680000000000000000e+06 nan nan nan nan nan nan
2.690000000000000000e+06 nan nan nan nan nan nan
2.700000000000000000e+06 nan nan nan nan nan nan
2.710000000000000000e+06 nan nan nan nan nan nan
2.720000000000000000e+06 nan nan nan nan nan nan
2.730000000000000000e+06 nan nan nan nan nan nan
2.740000000000000000e+06 nan nan nan nan nan nan
2.750000000000000000e+06 nan nan nan nan nan nan
2.760000000000000000e+06 nan nan nan nan nan nan
2.770000000000000000e+06 nan nan nan nan nan nan
2.780000000000000000e+06 nan nan nan nan nan nan
2.790000000000000000e+06 nan nan nan nan nan nan
2.800000000000000000e+06 nan nan nan nan nan nan
2.810000000000000000e+06 nan nan nan nan nan nan
2.820000000000000000e+06 nan nan nan nan nan nan
2.830000000000000000e+06 nan nan nan nan nan nan
2.840000000000000000e+06 nan nan nan nan nan nan
2.850000000000000000e+06 nan nan nan nan nan nan
2.860000000000000000e+06 nan nan nan nan nan nan
2.870000000000000000e+06 nan nan nan nan nan nan
2.880000000000000000e+06 nan nan nan nan nan nan
2.890000000000000000e+06 nan nan nan nan nan nan
2.900000000000000000e+06 nan nan nan nan nan nan
2.910000000000000000e+06 nan nan nan nan nan nan
2.920000000000000000e+06 nan nan nan nan nan nan
2.930000000000000000e+06 nan nan nan nan nan nan
2.940000000000000000e+06 nan nan nan nan nan nan
2.950000000000000000e+06 nan nan nan nan nan nan
2.960000000000000000e+06 nan nan nan nan nan nan
2.970000000000000000e+06 nan nan nan nan nan nan
2.980000000000000000e+06 nan nan nan nan nan nan
2.990000000000000000e+06 nan nan nan nan nan nan
3.000000000000000000e+06 nan nan nan nan nan nan
3.010000000000000000e+06 nan nan nan nan nan nan
3.020000000000000000e+06 nan nan nan nan nan nan
3.030000000000000000e+06 nan nan nan nan nan nan
3.040000000000000000e+06 nan nan nan nan nan nan
3.050000000000000000e+06 nan nan nan nan nan nan
3.060000000000000000e+06 nan nan nan nan nan nan
3.070000000000000000e+06 nan nan nan nan nan nan
3.080000000000000000e+06 nan nan nan nan nan nan
3.090000000000000000e+06 nan nan nan nan nan nan
3.100000000000000000e+06 nan nan nan nan nan nan
3.110000000000000000e+06 nan nan nan nan nan nan
3.120000000000000000e+06 nan nan nan nan nan nan
3.130000000000000000e+06 nan nan nan nan nan nan
3.140000000000000000e+06 nan nan nan nan nan nan
3.150000000000000000e+06 nan nan nan nan nan nan
3.160000000000000000e+06 nan nan nan nan nan nan
3.170000000000000000e+06 nan nan nan nan nan nan
3.180000000000000000e+06 nan nan nan nan nan nan
3.190000000000000000e+06 nan nan nan nan nan nan
3.200000000000000000e+06 nan nan nan nan nan nan
3.210000000000000000e+06 nan nan nan nan nan nan
3.220000000000000000e+06 nan nan nan nan nan nan
3.230000000000000000e+06 nan nan nan nan nan nan
3.240000000000000000e+06 nan nan nan nan nan nan
3.250000000000000000e+06 nan nan nan nan nan nan
3.260000000000000000e+06 nan nan nan nan nan nan
3.270000000000000000e+06 nan nan nan nan nan nan
3.280000000000000000e+06 nan nan nan nan nan nan
3.290000000000000000e+06 nan nan nan nan nan nan
3.300000000000000000e+06 nan nan nan nan nan nan
3.310000000000000000e+06 nan nan nan nan nan nan
3.320000000000000000e+06 nan nan nan nan nan nan
3.330000000000000000e+06 nan nan nan nan nan nan
3.340000000000000000e+06 nan nan nan nan nan nan
3.350000000000000000e+06 nan nan nan nan nan nan
3.360000000000000000e+06 nan nan nan nan nan nan
3.370000000000000000e+06 nan nan nan nan nan nan
3.380000000000000000e+06 nan nan nan nan nan nan
3.390000000000000000e+06 nan nan nan nan nan nan
3.400000000000000000e+06 nan nan nan nan nan nan
3.410000000000000000e+06 nan nan nan nan nan nan
3.420000000000000000e+06 nan nan nan nan nan nan
3.430000000000000000e+06 nan nan nan nan nan nan
3.440000000000000000e+06 nan nan nan nan nan nan
3.450000000000000000e+06 nan nan nan nan nan nan
3.460000000000000000e+06 nan nan nan nan nan nan
3.470000000000000000e+06 nan nan nan nan nan nan
3.480000000000000000e+06 nan nan nan nan nan nan
3.490000000000000000e+06 nan nan nan nan nan nan
3.500000000000000000e+06 nan nan nan nan nan nan
3.510000000000000000e+06 nan nan nan nan nan nan
3.520000000000000000e+06 nan nan nan nan nan nan
3.530000000000000000e+06 nan nan nan nan nan nan
3.540000000000000000e+06 nan nan nan nan nan nan
3.550000000000000000e+06 nan nan nan nan nan nan
3.560000000000000000e+06 nan nan nan nan nan nan
3.570000000000000000e+06 nan nan nan nan nan nan
3.580000000000000000e+06 nan nan nan nan nan nan
3.590000000000000000e+06 nan nan nan nan nan nan
3.600000000000000000e+06 nan nan nan nan nan nan
3.610000000000000000e+06 nan nan nan nan nan nan
3.620000000000000000e+06 nan nan nan nan nan nan
3.630000000000000000e+06 nan nan nan nan nan nan
3.640000000000000000e+06 nan nan nan nan nan nan
3.650000000000000000e+06 nan nan nan nan nan nan
3.660000000000000000e+06 nan nan nan nan nan nan
3.670000000000000000e+06 nan nan nan nan nan nan
3.680000000000000000e+06 nan nan nan nan nan nan
3.690000000000000000e+06 nan nan nan nan nan nan
3.700000000000000000e+06 nan nan nan nan nan nan
3.710000000000000000e+06 nan nan nan nan nan nan
3.720000000000000000e+06 nan nan nan nan nan nan
3.730000000000000000e+06 nan nan nan nan nan nan
3.740000000000000000e+06 nan nan nan nan nan nan
3.750000000000000000e+06 nan nan nan nan nan nan
3.760000000000000000e+06 nan nan nan nan nan nan
3.770000000000000000e+06 nan nan nan nan nan nan
3.780000000000000000e+06 nan nan nan nan nan nan
3.790000000000000000e+06 nan nan nan nan nan nan
3.800000000000000000e+06 nan nan nan nan nan nan
3.810000000000000000e+06 nan nan nan nan nan nan
3.820000000000000000e+06 nan nan nan nan nan nan
3.830000000000000000e+06 nan nan nan nan nan nan
3.840000000000000000e+06 nan nan nan nan nan nan
3.850000000000000000e+06 nan nan nan nan nan nan
3.860000000000000000e+06 nan nan nan nan nan nan
3.870000000000000000e+06 nan nan nan nan nan nan
3.880000000000000000e+06 nan nan nan nan nan nan
3.890000000000000000e+06 nan nan nan nan nan nan
3.900000000000000000e+06 nan nan nan nan nan nan
3.910000000000000000e+06 nan nan nan nan nan nan
3.920000000000000000e+06 nan nan nan nan nan nan
3.930000000000000000e+06 nan nan nan nan nan nan
3.940000000000000000e+06 nan nan nan nan nan nan
3.950000000000000000e+06 nan nan nan nan nan nan
3.960000000000000000e+06 nan nan nan nan nan nan
3.970000000000000000e+06 nan nan nan nan nan nan
3.980000000000000000e+06 nan nan nan nan nan nan
3.990000000000000000e+06 nan nan nan nan nan nan
4.000000000000000000e+06 nan nan nan nan nan nan
4.010000000000000000e+06 nan nan nan nan nan nan
4.020000000000000000e+06 nan nan nan nan nan nan
4.030000000000000000e+06 nan nan nan nan nan nan
4.040000000000000000e+06 nan nan nan nan nan nan
4.050000000000000000e+06 nan nan nan nan nan nan
4.060000000000000000e+06 nan nan nan nan nan nan
4.070000000000000000e+06 nan nan nan nan nan nan
4.080000000000000000e+06 nan nan nan nan nan nan
4.090000000000000000e+06 nan nan nan nan nan nan
4.100000000000000000e+06 nan nan nan nan nan nan
4.110000000000000000e+06 nan nan nan nan nan nan
4.120000000000000000e+06 nan nan nan nan nan nan
4.130000000000000000e+06 nan nan nan nan nan nan
4.140000000000000000e+06 nan nan nan nan nan nan
4.150000000000000000e+06 nan nan nan nan nan nan
4.160000000000000000e+06 nan nan nan nan nan nan
4.170000000000000000e+06 nan nan nan nan nan nan
4.180000000000000000e+06 nan nan nan nan nan nan
4.190000000000000000e+06 nan nan nan nan nan nan
4.200000000000000000e+06 nan nan nan nan nan nan
4.210000000000000000e+06 nan nan nan nan nan nan
4.220000000000000000e+06 nan nan nan nan nan nan
4.230000000000000000e+06 nan nan nan nan nan nan
4.240000000000000000e+06 nan nan nan nan nan nan
4.250000000000000000e+06 nan nan nan nan nan nan
4.260000000000000000e+06 nan nan nan nan nan nan
4.270000000000000000e+06 nan nan nan nan nan nan
4.280000000000000000e+06 nan nan nan nan nan nan
4.290000000000000000e+06 nan nan nan nan nan nan
4.300000000000000000e+06 nan nan nan nan nan nan
4.310000000000000000e+06 nan nan nan nan nan nan
4.320000000000000000e+06 nan nan nan nan nan nan
4.330000000000000000e+06 nan nan nan nan nan nan
4.340000000000000000e+06 nan nan nan nan nan nan
4.350000000000000000e+06 nan nan nan nan nan nan
4.360000000000000000e+06 nan nan nan nan nan nan
4.370000000000000000e+06 nan nan nan nan nan nan
4.380000000000000000e+06 nan nan nan nan nan nan
4.390000000000000000e+06 nan nan nan nan nan nan
4.400000000000000000e+06 nan nan nan nan nan nan
4.410000000000000000e+06 nan nan nan nan nan nan
4.420000000000000000e+06 nan nan nan nan nan nan
4.430000000000000000e+06 nan nan nan nan nan nan
4.440000000000000000e+06 nan nan nan nan nan nan
4.450000000000000000e+06 nan nan nan nan nan nan
4.460000000000000000e+06 nan nan nan nan nan nan
4.470000000000000000e+06 nan nan nan nan nan nan
4.480000000000000000e+06 nan nan nan nan nan nan
4.490000000000000000e+06 nan nan nan nan nan nan
4.500000000000000000e+06 nan nan nan nan nan nan
4.510000000000000000e+06 nan nan nan nan nan nan
4.520000000000000000e+06 nan nan nan nan nan nan
4.530000000000000000e+06 nan nan nan nan nan nan
4.540000000000000000e+06 nan nan nan nan nan nan
4.550000000000000000e+06 nan nan nan nan nan nan
4.560000000000000000e+06 nan nan nan nan nan nan
4.570000000000000000e+06 nan nan nan nan nan nan
4.580000000000000000e+06 nan nan nan nan nan nan
4.590000000000000000e+06 nan nan nan nan nan nan
4.600000000000000000e+06 nan nan nan nan nan nan
4.610000000000000000e+06 nan nan nan nan nan nan
4.620000000000000000e+06 nan nan nan nan nan nan
4.630000000000000000e+06 nan nan nan nan nan nan
4.640000000000000000e+06 nan nan nan nan nan nan
4.650000000000000000e+06 nan nan nan nan nan nan
4.660000000000000000e+06 nan nan nan nan nan nan
4.670000000000000000e+06 nan nan nan nan nan nan
4.680000000000000000e+06 nan nan nan nan nan nan
4.690000000000000000e+06 nan nan nan nan nan nan
4.700000000000000000e+06 nan nan nan nan nan nan
4.710000000000000000e+06 nan nan nan nan nan nan
4.720000000000000000e+06 nan nan nan nan nan nan
4.730000000000000000e+06 nan nan nan nan nan nan
4.740000000000000000e+06 nan nan nan nan nan nan
4.750000000000000000e+06 nan nan nan nan nan nan
4.760000000000000000e+06 nan nan nan nan nan nan
4.770000000000000000e+06 nan nan nan nan nan nan
4.780000000000000000e+06 nan nan nan nan nan nan
4.790000000000000000e+06 nan nan nan nan nan nan
4.800000000000000000e+06 nan nan nan nan nan nan
4.810000000000000000e+06 nan nan nan nan nan nan
4.820000000000000000e+06 nan nan nan nan nan nan
4.830000000000000000e+06 nan nan nan nan nan nan
4.840000000000000000e+06 nan nan nan nan nan nan
4.850000000000000000e+06 nan nan nan nan nan nan
4.860000000000000000e+06 nan nan nan nan nan nan
4.870000000000000000e+06 nan nan nan nan nan nan
4.880000000000000000e+06 nan nan nan nan nan nan
4.890000000000000000e+06 nan nan nan nan nan nan
4.900000000000000000e+06 nan nan nan nan nan nan
4.910000000000000000e+06 nan nan nan nan nan nan
4.920000000000000000e+06 nan nan nan nan nan nan
4.930000000000000000e+06 nan nan nan nan nan nan
4.940000000000000000e+06 nan nan nan nan nan nan
4.950000000000000000e+06 nan nan nan nan nan nan
4.960000000000000000e+06 nan nan nan nan nan nan
4.970000000000000000e+06 nan nan nan nan nan nan
4.980000000000000000e+06 nan nan nan nan nan nan
4.990000000000000000e+06 nan nan nan nan nan nan
5.000000000000000000e+06 nan nan nan nan nan nan
5.010000000000000000e+06 nan nan nan nan nan nan
5.020000000000000000e+06 nan nan nan nan nan nan
5.030000000000000000e+06 nan nan nan nan nan nan
5.040000000000000000e+06 nan nan nan nan nan nan
5.050000000000000000e+06 nan nan nan nan nan nan
5.060000000000000000e+06 nan nan nan nan nan nan
5.070000000000000000e+06 nan nan nan nan nan nan
5.080000000000000000e+06 nan nan nan nan nan nan
5.090000000000000000e+06 nan nan nan nan nan nan
5.100000000000000000e+06 nan nan nan nan nan nan
5.110000000000000000e+06 nan nan nan nan nan nan
5.120000000000000000e+06 nan nan nan nan nan nan
5.130000000000000000e+06 nan nan nan nan nan nan
5.140000000000000000e+06 nan nan nan nan nan nan
5.150000000000000000e+06 nan nan nan nan nan nan
5.160000000000000000e+06 nan nan nan nan nan nan
5.170000000000000000e+06 nan nan nan nan nan nan
5.180000000000000000e+06 nan nan nan nan nan nan
5.190000000000000000e+06 nan nan nan nan nan nan
5.200000000000000000e+06 nan nan nan nan nan nan
5.210000000000000000e+06 nan nan nan nan nan nan
5.220000000000000000e+06 nan nan nan nan nan nan
5.230000000000000000e+06 nan nan nan nan nan nan
5.240000000000000000e+06 nan nan nan nan nan nan
5.250000000000000000e+06 nan nan nan nan nan nan
5.260000000000000000e+06 nan nan nan nan nan nan
5.270000000000000000e+06 nan nan nan nan nan nan
5.280000000000000000e+06 nan nan nan nan nan nan
5.290000000000000000e+06 nan nan nan nan nan nan
5.300000000000000000e+06 nan nan nan nan nan nan
5.310000000000000000e+06 nan nan nan nan nan nan
5.320000000000000000e+06 nan nan nan nan nan nan
5.330000000000000000e+06 nan nan nan nan nan nan
5.340000000000000000e+06 nan nan nan nan nan nan
5.350000000000000000e+06 nan nan nan nan nan nan
5.360000000000000000e+06 nan nan nan nan nan nan
5.370000000000000000e+06 nan nan nan nan nan nan
5.380000000000000000e+06 nan nan nan nan nan nan
5.390000000000000000e+06 nan nan nan nan nan nan
5.400000000000000000e+06 nan nan nan nan nan nan
5.410000000000000000e+06 nan nan nan nan nan nan
5.420000000000000000e+06 nan nan nan nan nan nan
5.430000000000000000e+06 nan nan nan nan nan nan
5.440000000000000000e+06 nan nan nan nan nan nan
5.450000000000000000e+06 nan nan nan nan nan nan
5.460000000000000000e+06 nan nan nan nan nan nan
5.470000000000000000e+06 nan nan nan nan nan nan
5.480000000000000000e+06 nan nan nan nan nan nan
5.490000000000000000e+06 nan nan nan nan nan nan
5.500000000000000000e+06 nan nan nan nan nan nan
5.510000000000000000e+06 nan nan nan nan nan nan
5.520000000000000000e+06 nan nan nan nan nan nan
5.530000000000000000e+06 nan nan nan nan nan nan
5.540000000000000000e+06 nan nan nan nan nan nan
5.550000000000000000e+06 nan nan nan nan nan nan
5.560000000000000000e+06 nan nan nan nan nan nan
5.570000000000000000e+06 nan nan nan nan nan nan
5.580000000000000000e+06 nan nan nan nan nan nan
5.590000000000000000e+06 nan nan nan nan nan nan
5.600000000000000000e+06 nan nan nan nan nan nan
5.610000000000000000e+06 nan nan nan nan nan nan
5.620000000000000000e+06 nan nan nan nan nan nan
5.630000000000000000e+06 nan nan nan nan nan nan
5.640000000000000000e+06 nan nan nan nan nan nan
5.650000000000000000e+06 nan nan nan nan nan nan
5.660000000000000000e+06 nan nan nan nan nan nan
5.670000000000000000e+06 nan nan nan nan nan nan
5.680000000000000000e+06 nan nan nan nan nan nan
5.690000000000000000e+06 nan nan nan nan nan nan
5.700000000000000000e+06 nan nan nan nan nan nan
5.710000000000000000e+06 nan nan nan nan nan nan
5.720000000000000000e+06 nan nan nan nan nan nan
5.730000000000000000e+06 nan nan nan nan nan nan
5.740000000000000000e+06 nan nan nan nan nan nan
5.750000000000000000e+06 nan nan nan nan nan nan
5.760000000000000000e+06 nan nan nan nan nan nan
5.770000000000000000e+06 nan nan nan nan nan nan
5.780000000000000000e+06 nan nan nan nan nan nan
5.790000000000000000e+06 nan nan nan nan nan nan
5.800000000000000000e+06 nan nan nan nan nan nan
5.810000000000000000e+06 nan nan nan nan nan nan
5.820000000000000000e+06 nan nan nan nan nan nan
5.830000000000000000e+06 nan nan nan nan nan nan
5.840000000000000000e+06 nan nan nan nan nan nan
5.850000000000000000e+06 nan nan nan nan nan nan
5.860000000000000000e+06 nan nan nan nan nan nan
5.870000000000000000e+06 nan nan nan nan nan nan
5.880000000000000000e+06 nan nan nan nan nan nan
5.890000000000000000e+06 nan nan nan nan nan nan
5.900000000000000000e+06 nan nan nan nan nan nan
5.910000000000000000e+06 nan nan nan nan nan nan
5.920000000000000000e+06 nan nan nan nan nan nan
5.930000000000000000e+06 nan nan nan nan nan nan
5.940000000000000000e+06 nan nan nan nan nan nan
5.950000000000000000e+06 nan nan nan nan nan nan
5.960000000000000000e+06 nan nan nan nan nan nan
5.970000000000000000e+06 nan nan nan nan nan nan
5.980000000000000000e+06 nan nan nan nan nan nan
5.990000000000000000e+06 nan nan nan nan nan nan
6.000000000000000000e+06 nan nan nan nan nan nan
6.010000000000000000e+06 nan nan nan nan nan nan
6.020000000000000000e+06 nan nan nan nan nan nan
6.030000000000000000e+06 nan nan nan nan nan nan
6.040000000000000000e+06 nan nan nan nan nan nan
6.050000000000000000e+06 nan nan nan nan nan nan
6.060000000000000000e+06 nan nan nan nan nan nan
6.070000000000000000e+06 nan nan nan nan nan nan
6.080000000000000000e+06 nan nan nan nan nan nan
6.090000000000000000e+06 nan nan nan nan nan nan
6.100000000000000000e+06 nan nan nan nan nan nan
6.110000000000000000e+06 nan nan nan nan nan nan
6.120000000000000000e+06 nan nan nan nan nan nan
6.130000000000000000e+06 nan nan nan nan nan nan
6.140000000000000000e+06 nan nan nan nan nan nan
6.150000000000000000e+06 nan nan nan nan nan nan
6.160000000000000000e+06 nan nan nan nan nan nan
6.170000000000000000e+06 nan nan nan nan nan nan
6.180000000000000000e+06 nan nan nan nan nan nan
6.190000000000000000e+06 nan nan nan nan nan nan
6.200000000000000000e+06 nan nan nan nan nan nan
6.210000000000000000e+06 nan nan nan nan nan nan
6.220000000000000000e+06 nan nan nan nan nan nan
6.230000000000000000e+06 nan nan nan nan nan nan
6.240000000000000000e+06 nan nan nan nan nan nan
6.250000000000000000e+06 nan nan nan nan nan nan
6.260000000000000000e+06 nan nan nan nan nan nan
6.270000000000000000e+06 nan nan nan nan nan nan
6.280000000000000000e+06 nan nan nan nan nan nan
6.290000000000000000e+06 nan nan nan nan nan nan
6.300000000000000000e+06 nan nan nan nan nan nan
6.310000000000000000e+06 nan nan nan nan nan nan
6.320000000000000000e+06 nan nan nan nan nan nan
6.330000000000000000e+06 nan nan nan nan nan nan
6.340000000000000000e+06 nan nan nan nan nan nan
6.350000000000000000e+06 nan nan nan nan nan nan
6.360000000000000000e+06 nan nan nan nan nan nan
6.370000000000000000e+06 nan nan nan nan nan nan
6.380000000000000000e+06 nan nan nan nan nan nan
6.390000000000000000e+06 nan nan nan nan nan nan
6.400000000000000000e+06 nan nan nan nan nan nan
6.410000000000000000e+06 nan nan nan nan nan nan
6.420000000000000000e+06 nan nan nan nan nan nan
6.430000000000000000e+06 nan nan nan nan nan nan
6.440000000000000000e+06 nan nan nan nan nan nan
6.450000000000000000e+06 nan nan nan nan nan nan
6.460000000000000000e+06 nan nan nan nan nan nan
6.470000000000000000e+06 nan nan nan nan nan nan
6.480000000000000000e+06 nan nan nan nan nan nan
6.490000000000000000e+06 nan nan nan nan nan nan
6.500000000000000000e+06 nan nan nan nan nan nan
6.510000000000000000e+06 nan nan nan nan nan nan
6.520000000000000000e+06 nan nan nan nan nan nan
6.530000000000000000e+06 nan nan nan nan nan nan
6.540000000000000000e+06 nan nan nan nan nan nan
6.550000000000000000e+06 nan nan nan nan nan nan
6.560000000000000000e+06 nan nan nan nan nan nan
6.570000000000000000e+06 nan nan nan nan nan nan
6.580000000000000000e+06 nan nan nan nan nan nan
6.590000000000000000e+06 nan nan nan nan nan nan
6.600000000000000000e+06 nan nan nan nan nan nan
6.610000000000000000e+06 nan nan nan nan nan nan
6.620000000000000000e+06 nan nan nan nan nan nan
6.630000000000000000e+06 nan nan nan nan nan nan
6.640000000000000000e+06 nan nan nan nan nan nan
6.650000000000000000e+06 nan nan nan nan nan nan
6.660000000000000000e+06 nan nan nan nan nan nan
6.670000000000000000e+06 nan nan nan nan nan nan
6.680000000000000000e+06 nan nan nan nan nan nan
6.690000000000000000e+06 nan nan nan nan nan nan
6.700000000000000000e+06 nan nan nan nan nan nan
6.710000000000000000e+06 nan nan nan nan nan nan
6.720000000000000000e+06 nan nan nan nan nan nan
6.730000000000000000e+06 nan nan nan nan nan nan
6.740000000000000000e+06 nan nan nan nan nan nan
6.750000000000000000e+06 nan nan nan nan nan nan
6.760000000000000000e+06 nan nan nan nan nan nan
6.770000000000000000e+06 nan nan nan nan nan nan
6.780000000000000000e+06 nan nan nan nan nan nan
6.790000000000000000e+06 nan nan nan nan nan nan
6.800000000000000000e+06 nan nan nan nan nan nan
6.810000000000000000e+06 nan nan nan nan nan nan
6.820000000000000000e+06 nan nan nan nan nan nan
6.830000000000000000e+06 nan nan nan nan nan nan
6.840000000000000000e+06 nan nan nan nan nan nan
6.850000000000000000e+06 nan nan nan nan nan nan
6.860000000000000000e+06 nan nan nan nan nan nan
6.870000000000000000e+06 nan nan nan nan nan nan
6.880000000000000000e+06 nan nan nan nan nan nan
6.890000000000000000e+06 nan nan nan nan nan nan
6.900000000000000000e+06 nan nan nan nan nan nan
6.910000000000000000e+06 nan nan nan nan nan nan
6.920000000000000000e+06 nan nan nan nan nan nan
6.930000000000000000e+06 nan nan nan nan nan nan
6.940000000000000000e+06 nan nan nan nan nan nan
6.950000000000000000e+06 nan nan nan nan nan nan
6.960000000000000000e+06 nan nan nan nan nan nan
6.970000000000000000e+06 nan nan nan nan nan nan
6.980000000000000000e+06 nan nan nan nan nan nan
6.990000000000000000e+06 nan nan nan nan nan nan
7.000000000000000000e+06 nan nan nan nan nan nan
7.010000000000000000e+06 nan nan nan nan nan nan
7.020000000000000000e+06 nan nan nan nan nan nan
7.030000000000000000e+06 nan nan nan nan nan nan
7.040000000000000000e+06 nan nan nan nan nan nan
7.050000000000000000e+06 nan nan nan nan nan nan
7.060000000000000000e+06 nan nan nan nan nan nan
7.070000000000000000e+06 nan nan nan nan nan nan
7.080000000000000000e+06 nan nan nan nan nan nan
7.090000000000000000e+06 nan nan nan nan nan nan
7.100000000000000000e+06 nan nan nan nan nan nan
7.110000000000000000e+06 nan nan nan nan nan nan
7.120000000000000000e+06 nan nan nan nan nan nan
7.130000000000000000e+06 nan nan nan nan nan nan
7.140000000000000000e+06 nan nan nan nan nan nan
7.150000000000000000e+06 nan nan nan nan nan nan
7.160000000000000000e+06 nan nan nan nan nan nan
7.170000000000000000e+06 nan nan nan nan nan nan
7.180000000000000000e+06 nan nan nan nan nan nan
7.190000000000000000e+06 nan nan nan nan nan nan
7.200000000000000000e+06 nan nan nan nan nan nan
7.210000000000000000e+06 nan nan nan nan nan nan
7.220000000000000000e+06 nan nan nan nan nan nan
7.230000000000000000e+06 nan nan nan nan nan nan
7.240000000000000000e+06 nan nan nan nan nan nan
7.250000000000000000e+06 nan nan nan nan nan nan
7.260000000000000000e+06 nan nan nan nan nan nan
7.270000000000000000e+06 nan nan nan nan nan nan
7.280000000000000000e+06 nan nan nan nan nan nan
7.290000000000000000e+06 nan nan nan nan nan nan
7.300000000000000000e+06 nan nan nan nan nan nan
7.310000000000000000e+06 nan nan nan nan nan nan
7.320000000000000000e+06 nan nan nan nan nan nan
7.330000000000000000e+06 nan nan nan nan nan nan
7.340000000000000000e+06 nan nan nan nan nan nan
7.350000000000000000e+06 nan nan nan nan nan nan
7.360000000000000000e+06 nan nan nan nan nan nan
7.370000000000000000e+06 nan nan nan nan nan nan
7.380000000000000000e+06 nan nan nan nan nan nan
7.390000000000000000e+06 nan nan nan nan nan nan
7.400000000000000000e+06 nan nan nan nan nan nan
7.410000000000000000e+06 nan nan nan nan nan nan
7.420000000000000000e+06 nan nan nan nan nan nan
7.430000000000000000e+06 nan nan nan nan nan nan
7.440000000000000000e+06 nan nan nan nan nan nan
7.450000000000000000e+06 nan nan nan nan nan nan
7.460000000000000000e+06 nan nan nan nan nan nan
7.470000000000000000e+06 nan nan nan nan nan nan
7.480000000000000000e+06 nan nan nan nan nan nan
7.490000000000000000e+06 nan nan nan nan nan nan
7.500000000000000000e+06 nan nan nan nan nan nan
7.510000000000000000e+06 nan nan nan nan nan nan
7.520000000000000000e+06 nan nan nan nan nan nan
7.530000000000000000e+06 nan nan nan nan nan nan
7.540000000000000000e+06 nan nan nan nan nan nan
7.550000000000000000e+06 nan nan nan nan nan nan
7.560000000000000000e+06 nan nan nan nan nan nan
7.570000000000000000e+06 nan nan nan nan nan nan
7.580000000000000000e+06 nan nan nan nan nan nan
7.590000000000000000e+06 nan nan nan nan nan nan
7.600000000000000000e+06 nan nan nan nan nan nan
7.610000000000000000e+06 nan nan nan nan nan nan
7.620000000000000000e+06 nan nan nan nan nan nan
7.630000000000000000e+06 nan nan nan nan nan nan
7.640000000000000000e+06 nan nan nan nan nan nan
7.650000000000000000e+06 nan nan nan nan nan nan
7.660000000000000000e+06 nan nan nan nan nan nan
7.670000000000000000e+06 nan nan nan nan nan nan
7.680000000000000000e+06 nan nan nan nan nan nan
7.690000000000000000e+06 nan nan nan nan nan nan
7.700000000000000000e+06 nan nan nan nan nan nan
7.710000000000000000e+06 nan nan nan nan nan nan
7.720000000000000000e+06 nan nan nan nan nan nan
7.730000000000000000e+06 nan nan nan nan nan nan
7.740000000000000000e+06 nan nan nan nan nan nan
7.750000000000000000e+06 nan nan nan nan nan nan
7.760000000000000000e+06 nan nan nan nan nan nan
7.770000000000000000e+06 nan nan nan nan nan nan
7.780000000000000000e+06 nan nan nan nan nan nan
7.790000000000000000e+06 nan nan nan nan nan nan
7.800000000000000000e+06 nan nan nan nan nan nan
7.810000000000000000e+06 nan nan nan nan nan nan
7.820000000000000000e+06 nan nan nan nan nan nan
7.830000000000000000e+06 nan nan nan nan nan nan
7.840000000000000000e+06 nan nan nan nan nan nan
7.850000000000000000e+06 nan nan nan nan nan nan
7.860000000000000000e+06 nan nan nan nan nan nan
7.870000000000000000e+06 nan nan nan nan nan nan
7.880000000000000000e+06 nan nan nan nan nan nan
7.890000000000000000e+06 nan nan nan nan nan nan
7.900000000000000000e+06 nan nan nan nan nan nan
7.910000000000000000e+06 nan nan nan nan nan nan
7.920000000000000000e+06 nan nan nan nan nan nan
7.930000000000000000e+06 nan nan nan nan nan nan
7.940000000000000000e+06 nan nan nan nan nan nan
7.950000000000000000e+06 nan nan nan nan nan nan
7.960000000000000000e+06 nan nan nan nan nan nan
7.970000000000000000e+06 nan nan nan nan nan nan
7.980000000000000000e+06 nan nan nan nan nan nan
7.990000000000000000e+06 nan nan nan nan nan nan
8.000000000000000000e+06 nan nan nan nan nan nan
8.010000000000000000e+06 nan nan nan nan nan nan
8.020000000000000000e+06 nan nan nan nan nan nan
8.030000000000000000e+06 nan nan nan nan nan nan
8.040000000000000000e+06 nan nan nan nan nan nan
8.050000000000000000e+06 nan nan nan nan nan nan
8.060000000000000000e+06 nan nan nan nan nan nan
8.070000000000000000e+06 nan nan nan nan nan nan
8.080000000000000000e+06 nan nan nan nan nan nan
8.090000000000000000e+06 nan nan nan nan nan nan
8.100000000000000000e+06 nan nan nan nan nan nan
8.110000000000000000e+06 nan nan nan nan nan nan
8.120000000000000000e+06 nan nan nan nan nan nan
8.130000000000000000e+06 nan nan nan nan nan nan
8.140000000000000000e+06 nan nan nan nan nan nan
8.150000000000000000e+06 nan nan nan nan nan nan
8.160000000000000000e+06 nan nan nan nan nan nan
8.170000000000000000e+06 nan nan nan nan nan nan
8.180000000000000000e+06 nan nan nan nan nan nan
8.190000000000000000e+06 nan nan nan nan nan nan
8.200000000000000000e+06 nan nan nan nan nan nan
8.210000000000000000e+06 nan nan nan nan nan nan
8.220000000000000000e+06 nan nan nan nan nan nan
8.230000000000000000e+06 nan nan nan nan nan nan
8.240000000000000000e+06 nan nan nan nan nan nan
8.250000000000000000e+06 nan nan nan nan nan nan
8.260000000000000000e+06 nan nan nan nan nan nan
8.270000000000000000e+06 nan nan nan nan nan nan
8.280000000000000000e+06 nan nan nan nan nan nan
8.290000000000000000e+06 nan nan nan nan nan nan
8.300000000000000000e+06 nan nan nan nan nan nan
8.310000000000000000e+06 nan nan nan nan nan nan
8.320000000000000000e+06 nan nan nan nan nan nan
8.330000000000000000e+06 nan nan nan nan nan nan
8.340000000000000000e+06 nan nan nan nan nan nan
8.350000000000000000e+06 nan nan nan nan nan nan
8.360000000000000000e+06 nan nan nan nan nan nan
8.370000000000000000e+06 nan nan nan nan nan nan
8.380000000000000000e+06 nan nan nan nan nan nan
8.390000000000000000e+06 nan nan nan nan nan nan
8.400000000000000000e+06 nan nan nan nan nan nan
8.410000000000000000e+06 nan nan nan nan nan nan
8.420000000000000000e+06 nan nan nan nan nan nan
8.430000000000000000e+06 nan nan nan nan nan nan
8.440000000000000000e+06 nan nan nan nan nan nan
8.450000000000000000e+06 nan nan nan nan nan nan
8.460000000000000000e+06 nan nan nan nan nan nan
8.470000000000000000e+06 nan nan nan nan nan nan
8.480000000000000000e+06 nan nan nan nan nan nan
8.490000000000000000e+06 nan nan nan nan nan nan
8.500000000000000000e+06 nan nan nan nan nan nan
8.510000000000000000e+06 nan nan nan nan nan nan
8.520000000000000000e+06 nan nan nan nan nan nan
8.530000000000000000e+06 nan nan nan nan nan nan
8.540000000000000000e+06 nan nan nan nan nan nan
8.550000000000000000e+06 nan nan nan nan nan nan
8.560000000000000000e+06 nan nan nan nan nan nan
8.570000000000000000e+06 nan nan nan nan nan nan
8.580000000000000000e+06 nan nan nan nan nan nan
8.590000000000000000e+06 nan nan nan nan nan nan
8.600000000000000000e+06 nan nan nan nan nan nan
8.610000000000000000e+06 nan nan nan nan nan nan
8.620000000000000000e+06 nan nan nan nan nan nan
8.630000000000000000e+06 nan nan nan nan nan nan
8.640000000000000000e+06 nan nan nan nan nan nan
8.650000000000000000e+06 nan nan nan nan nan nan
8.660000000000000000e+06 nan nan nan nan nan nan
8.670000000000000000e+06 nan nan nan nan nan nan
8.680000000000000000e+06 nan nan nan nan nan nan
8.690000000000000000e+06 nan nan nan nan nan nan
8.700000000000000000e+06 nan nan nan nan nan nan
8.710000000000000000e+06 nan nan nan nan nan nan
8.720000000000000000e+06 nan nan nan nan nan nan
8.730000000000000000e+06 nan nan nan nan nan nan
8.740000000000000000e+06 nan nan nan nan nan nan
8.750000000000000000e+06 nan nan nan nan nan nan
8.760000000000000000e+06 nan nan nan nan nan nan
8.770000000000000000e+06 nan nan nan nan nan nan
8.780000000000000000e+06 nan nan nan nan nan nan
8.790000000000000000e+06 nan nan nan nan nan nan
8.800000000000000000e+06 nan nan nan nan nan nan
8.810000000000000000e+06 nan nan nan nan nan nan
8.820000000000000000e+06 nan nan nan nan nan nan
8.830000000000000000e+06 nan nan nan nan nan nan
8.840000000000000000e+06 nan nan nan nan nan nan
8.850000000000000000e+06 nan nan nan nan nan nan
8.860000000000000000e+06 nan nan nan nan nan nan
8.870000000000000000e+06 nan nan nan nan nan nan
8.880000000000000000e+06 nan nan nan nan nan nan
8.890000000000000000e+06 nan nan nan nan nan nan
8.900000000000000000e+06 nan nan nan nan nan nan
8.910000000000000000e+06 nan nan nan nan nan nan
8.920000000000000000e+06 nan nan nan nan nan nan
8.930000000000000000e+06 nan nan nan nan nan nan
8.940000000000000000e+06 nan nan nan nan nan nan
8.950000000000000000e+06 nan nan nan nan nan nan
8.960000000000000000e+06 nan nan nan nan nan nan
8.970000000000000000e+06 nan nan nan nan nan nan
8.980000000000000000e+06 nan nan nan nan nan nan
8.990000000000000000e+06 nan nan nan nan nan nan
9.000000000000000000e+06 nan nan nan nan nan nan
9.010000000000000000e+06 nan nan nan nan nan nan
9.020000000000000000e+06 nan nan nan nan nan nan
9.030000000000000000e+06 nan nan nan nan nan nan
9.040000000000000000e+06 nan nan nan nan nan nan
9.050000000000000000e+06 nan nan nan nan nan nan
9.060000000000000000e+06 nan nan nan nan nan nan
9.070000000000000000e+06 nan nan nan nan nan nan
9.080000000000000000e+06 nan nan nan nan nan nan
9.090000000000000000e+06 nan nan nan nan nan nan
9.100000000000000000e+06 nan nan nan nan nan nan
9.110000000000000000e+06 nan nan nan nan nan nan
9.120000000000000000e+06 nan nan nan nan nan nan
9.130000000000000000e+06 nan nan nan nan nan nan
9.140000000000000000e+06 nan nan nan nan nan nan
9.150000000000000000e+06 nan nan nan nan nan nan
9.160000000000000000e+06 nan nan nan nan nan nan
9.170000000000000000e+06 nan nan nan nan nan nan
9.180000000000000000e+06 nan nan nan nan nan nan
9.190000000000000000e+06 nan nan nan nan nan nan
9.200000000000000000e+06 nan nan nan nan nan nan
9.210000000000000000e+06 nan nan nan nan nan nan
9.220000000000000000e+06 nan nan nan nan nan nan
9.230000000000000000e+06 nan nan nan nan nan nan
9.240000000000000000e+06 nan nan nan nan nan nan
9.250000000000000000e+06 nan nan nan nan nan nan
9.260000000000000000e+06 nan nan nan nan nan nan
9.270000000000000000e+06 nan nan nan nan nan nan
9.280000000000000000e+06 nan nan nan nan nan nan
9.290000000000000000e+06 nan nan nan nan nan nan
9.300000000000000000e+06 nan nan nan nan nan nan
9.310000000000000000e+06 nan nan nan nan nan nan
9.320000000000000000e+06 nan nan nan nan nan nan
9.330000000000000000e+06 nan nan nan nan nan nan
9.340000000000000000e+06 nan nan nan nan nan nan
9.350000000000000000e+06 nan nan nan nan nan nan
9.360000000000000000e+06 nan nan nan nan nan nan
9.370000000000000000e+06 nan nan nan nan nan nan
9.380000000000000000e+06 nan nan nan nan nan nan
9.390000000000000000e+06 nan nan nan nan nan nan
9.400000000000000000e+06 nan nan nan nan nan nan
9.410000000000000000e+06 nan nan nan nan nan nan
9.420000000000000000e+06 nan nan nan nan nan nan
9.430000000000000000e+06 nan nan nan nan nan nan
9.440000000000000000e+06 nan nan nan nan nan nan
9.450000000000000000e+06 nan nan nan nan nan nan
9.460000000000000000e+06 nan nan nan nan nan nan
9.470000000000000000e+06 nan nan nan nan nan nan
9.480000000000000000e+06 nan nan nan nan nan nan
9.490000000000000000e+06 nan nan nan nan nan nan
9.500000000000000000e+06 nan nan nan nan nan nan
9.510000000000000000e+06 nan nan nan nan nan nan
9.520000000000000000e+06 nan nan nan nan nan nan
9.530000000000000000e+06 nan nan nan nan nan nan
9.540000000000000000e+06 nan nan nan nan nan nan
9.550000000000000000e+06 nan nan nan nan nan nan
9.560000000000000000e+06 nan nan nan nan nan nan
9.570000000000000000e+06 nan nan nan nan nan nan
9.580000000000000000e+06 nan nan nan nan nan nan
9.590000000000000000e+06 nan nan nan nan nan nan
9.600000000000000000e+06 nan nan nan nan nan nan
9.610000000000000000e+06 nan nan nan nan nan nan
9.620000000000000000e+06 nan nan nan nan nan nan
9.630000000000000000e+06 nan nan nan nan nan nan
9.640000000000000000e+06 nan nan nan nan nan nan
9.650000000000000000e+06 nan nan nan nan nan nan
9.660000000000000000e+06 nan nan nan nan nan nan
9.670000000000000000e+06 nan nan nan nan nan nan
9.680000000000000000e+06 nan nan nan nan nan nan
9.690000000000000000e+06 nan nan nan nan nan nan
9.700000000000000000e+06 nan nan nan nan nan nan
9.710000000000000000e+06 nan nan nan nan nan nan
9.720000000000000000e+06 nan nan nan nan nan nan
9.730000000000000000e+06 nan nan nan nan nan nan
9.740000000000000000e+06 nan nan nan nan nan nan
9.750000000000000000e+06 nan nan nan nan nan nan
9.760000000000000000e+06 nan nan nan nan nan nan
9.770000000000000000e+06 nan nan nan nan nan nan
9.780000000000000000e+06 nan nan nan nan nan nan
9.790000000000000000e+06 nan nan nan nan nan nan
9.800000000000000000e+06 nan nan nan nan nan nan
9.810000000000000000e+06 nan nan nan nan nan nan
9.820000000000000000e+06 nan nan nan nan nan nan
9.830000000000000000e+06 nan nan nan nan nan nan
9.840000000000000000e+06 nan nan nan nan nan nan
9.850000000000000000e+06 nan nan nan nan nan nan
9.860000000000000000e+06 nan nan nan nan nan nan
9.870000000000000000e+06 nan nan nan nan nan nan
9.880000000000000000e+06 nan nan nan nan nan nan
9.890000000000000000e+06 nan nan nan nan nan nan
9.900000000000000000e+06 nan nan nan nan nan nan
9.910000000000000000e+06 nan nan nan nan nan nan
9.920000000000000000e+06 nan nan nan nan nan nan
9.930000000000000000e+06 nan nan nan nan nan nan
9.940000000000000000e+06 nan nan nan nan nan nan
9.950000000000000000e+06 nan nan nan nan nan nan
9.960000000000000000e+06 nan nan nan nan nan nan
9.970000000000000000e+06 nan nan nan nan nan nan
9.980000000000000000e+06 nan nan nan nan nan nan
9.990000000000000000e+06 nan nan nan nan nan nan
1.000000000000000000e+07 nan nan nan nan nan nan
