# Supplementary material for: Three learning stages and accuracy–efficiency tradeoff of restricted Boltzmann machines
Source: Nat Commun. 2022 Sep 17;13:5474. doi: 10.1038/s41467-022-33126-x (PMC9482660; doi:10.1038/s41467-022-33126-x)
Supplement: Supplementary file 3 — Source Data [file 41467_2022_33126_MOESM3_ESM.zip › source_data/Fig3b-C_tot.dat]

# C_{tot}
# column label: panel_column,panel_row,number_of_hidden_units
# training_epoch 0,0,N=256 0,0,N=64 0,0,N=16 0,0,N=4 0,1,N=256 0,1,N=64 0,1,N=16 0,1,N=4 0,2,N=256 0,2,N=64 0,2,N=16 0,2,N=4 1,0,N=256 1,0,N=64 1,0,N=16 1,0,N=4 1,1,N=256 1,1,N=64 1,1,N=16 1,1,N=4 1,2,N=256 1,2,N=64 1,2,N=16 1,2,N=4 2,0,N=256 2,0,N=64 2,0,N=16 2,0,N=4 2,1,N=256 2,1,N=64 2,1,N=16 2,1,N=4 2,2,N=256 2,2,N=64 2,2,N=16 2,2,N=4 3,0,N=256 3,0,N=64 3,0,N=16 3,0,N=4 3,1,N=256 3,1,N=64 3,1,N=16 3,1,N=4 3,2,N=256 3,2,N=64 3,2,N=16 3,2,N=4
0.000000000000000000e+00 1.511020889211067782e-06 3.914150269679339333e-07 9.037837429559658895e-08 1.937916067618061722e-08 1.510163002649278496e-06 3.696467800295977107e-07 8.407199203475101967e-08 2.356731201302863933e-08 1.505124942013935652e-06 3.738050892820865450e-07 1.042465896716748777e-07 2.174482105488095840e-08 1.327543907336803301e-06 3.670958250268085870e-07 8.902255714815509881e-08 2.249252730734951778e-08 1.430858696949144275e-06 3.688299827331320451e-07 1.026042880880595529e-07 1.642809905888498113e-08 1.463334126583504215e-06 3.794063957229809814e-07 9.898633877014617081e-08 2.194420574141986369e-08 1.353498493017468760e-06 3.618983186015611758e-07 8.558204314113027596e-08 2.601831212700744734e-08 1.522016475519194501e-06 3.904278912614244989e-07 9.228967670082966453e-08 2.893279287263794752e-08 1.547650879274442517e-06 4.118944147535330452e-07 8.668193132166380185e-08 2.850194675829698033e-08 1.403446879066905324e-06 3.809246621244710907e-07 1.083312881178244451e-07 2.331396729005064249e-08 1.440669956309648030e-06 3.782678490438229346e-07 8.853239350514740561e-08 2.043386828631810071e-08 1.505031082160712728e-06 3.473909302442734770e-07 9.178731517067716975e-08 2.330216659629513676e-08
1.000000000000000000e+00 1.106023572494927887e+00 6.005929170459787247e-01 2.504281030986820755e-01 4.832283742357575129e-02 1.682432227950181325e+00 1.006134207297012750e+00 6.923177018777988412e-01 3.503605575949045314e-01 2.827423037114880522e+00 1.908806644334093416e+00 1.153904581070343216e+00 5.023379469407857068e-01 8.497423430185336180e-04 6.750871016190274250e-03 3.086502905320785001e-02 5.797334898616312779e-03 3.056553003028739200e-03 7.425949302269430237e-03 2.449223574944845577e-02 5.764856145340857899e-03 3.013050175808302741e-02 1.142783368760689165e-02 1.591059753725758766e-02 2.868656268289626436e-03 3.504202215367513418e-04 4.573091300542841964e-03 4.529842243709225613e-03 4.264878341821543126e-04 3.774384746918713280e-04 6.440461508324802145e-03 1.421100374434338710e-02 1.363657637131865386e-03 5.273826364373234831e-04 6.728984864287213333e-03 2.645517792691762932e-02 3.888748033925537757e-03 2.953363887456816883e-04 7.915864315805265722e-04 1.594329998290788916e-04 1.346014268222006649e-05 3.526917904991933137e-04 2.396656492520321449e-03 1.059002185485979951e-03 8.980688252577806994e-05 3.564131414407256454e-04 4.832027595099930295e-03 4.739367814866923476e-03 4.578960328153414356e-04
2.000000000000000000e+00 1.675953543151797565e+00 1.027737730581544939e+00 6.521675832516912186e-01 2.598507011296895541e-01 2.305413389471482333e+00 1.832414089828684256e+00 1.067835607908380613e+00 6.028422350940690899e-01 3.291673980210146233e+00 2.890547553547769599e+00 1.858265938129220363e+00 7.465160303843461076e-01 1.320109707410210787e-03 6.453571447582362626e-03 2.333647975099779545e-02 5.949681468672451609e-03 9.107862788818010466e-03 7.516206939052949218e-03 1.271682178262309969e-02 2.686018268760292753e-03 2.323058550585187787e-01 3.653140195762745457e-02 8.954529329852078945e-03 1.385327036666694853e-03 3.598658280623112768e-04 5.745007196377116716e-03 1.380404109247557187e-02 1.440248460341564439e-03 4.249586162302420927e-04 6.656646791209652921e-03 2.688419894988349629e-02 3.544073342137110758e-03 6.854564198647494994e-04 6.634565947717874050e-03 2.886419863812293013e-02 6.480425895521691251e-03 3.434862051506115568e-04 2.589765879238825792e-03 1.051355967655354193e-03 9.090957569242163756e-05 3.619842414707364004e-04 4.606202192381658560e-03 4.776543423799850530e-03 4.314936951253400712e-04 3.606167925227055202e-04 6.054292166405161532e-03 1.408374850685270054e-02 1.513219624336414925e-03
4.000000000000000000e+00 1.966619942930759590e+00 1.543204193233802313e+00 1.033691506087690115e+00 5.651791669340603397e-01 3.434943475564784965e+00 2.450646786979556957e+00 1.670678793233531634e+00 7.957842309668816672e-01 2.438692143937351009e+00 3.493331641104670204e+00 2.349870871042063047e+00 7.981055111648185374e-01 3.240318382273699085e-03 6.081877253470225134e-03 1.149361287719514665e-02 2.878682518666053711e-03 1.145702841070431049e-01 1.543016088924673533e-02 6.246865562749804104e-03 7.530191372776329000e-04 6.623760589172207336e-01 3.228211959556375743e-01 1.036142914243395607e-01 1.507546897728460032e-02 3.772592354039261300e-04 5.875476707758764058e-03 2.636480299524954912e-02 3.829062084411560905e-03 5.074929731108568810e-04 6.400955512373229621e-03 2.835529627930881771e-02 5.932069569362497137e-03 1.042769962936063166e-03 6.182991509736268480e-03 1.862997173581568827e-02 5.067814491122746116e-03 3.521178641165079387e-04 4.905047700054865692e-03 4.690846855258712193e-03 4.313262549125340575e-04 3.659202193261990141e-04 5.812290491331850543e-03 1.444081288408334204e-02 1.465638239188393711e-03 3.805301887325640456e-04 6.161886102121627226e-03 2.652318149091605765e-02 3.988954110047160037e-03
7.000000000000000000e+00 2.515691168508033204e+00 2.265171368846540023e+00 1.501050789314318568e+00 7.552417659890590107e-01 2.730251988390654194e+00 3.048883434741915810e+00 2.174943839645921528e+00 8.364103162325878804e-01 3.060432872018952644e+00 3.808182271741616720e+00 2.754325186338189013e+00 8.262814794902204607e-01 2.217184943742722680e-02 6.139163031151894864e-03 5.916467188722051782e-03 1.034524952621751438e-03 4.910250603311056006e-01 1.743043552512872907e-01 3.586630160063784128e-02 2.820662829157783054e-03 9.698897279401990090e-01 6.778985339238573493e-01 4.376674187254924187e-01 1.606954686252723974e-01 3.897665391491500703e-04 5.705101747119556074e-03 2.890861807138769141e-02 6.031101320874654621e-03 5.790255190049719679e-04 6.167316269204548354e-03 2.054570802254396256e-02 5.454407365705548835e-03 2.122109863751120602e-03 5.413960587544864103e-03 1.006435557901568315e-02 2.131152919708867530e-03 3.526021903894616116e-04 6.072059274309538068e-03 1.191876721359754789e-02 1.175621015455163799e-03 3.664552513953367452e-04 5.944755429169390482e-03 2.538315965532973381e-02 3.300236956047086778e-03 4.102994794038750332e-04 5.919266887595142634e-03 2.932145955423202249e-02 6.357605661468567967e-03
1.000000000000000000e+01 2.904125993262346217e+00 2.736471796902415488e+00 1.746016565882755334e+00 8.199941515878776954e-01 3.179410101681310330e+00 3.566532757385277641e+00 2.347843477416950542e+00 8.182944240150213933e-01 3.291694176610218570e+00 4.090185375627635622e+00 2.880216298942907649e+00 9.944086774419382824e-01 1.080324215162420387e-01 1.529100277294901354e-02 3.918578350173262601e-03 5.655712001100710474e-04 6.912359345999391502e-01 3.992479557435089643e-01 1.884826474717872513e-01 3.302382853794014889e-02 1.177238410682042602e+00 8.435688285638903716e-01 6.874592392652096873e-01 3.392070393771227654e-01 4.153478754972183889e-04 5.478335604797735306e-03 2.616230060680173677e-02 6.324913974795976293e-03 6.708988871480415107e-04 5.773743609582026801e-03 1.455154314406215121e-02 3.791531276874238274e-03 7.107532763706103304e-03 5.182532035389897720e-03 6.325837757501062697e-03 1.190664410636088633e-03 3.512567850293635491e-04 6.339360698147800469e-03 1.866356847652106410e-02 2.042470923521477830e-03 3.740079169858745336e-04 5.837277258413564943e-03 3.011435996616782657e-02 4.964737453789070006e-03 4.219957087400416857e-04 5.806013727540459794e-03 2.596013272296140290e-02 6.601326313180777561e-03
1.300000000000000000e+01 3.037130579715090928e+00 2.920603535265594353e+00 1.942468136767643072e+00 8.817435369957891123e-01 3.732819087591161544e+00 3.685840614958453720e+00 2.531782625257544161e+00 9.201974078629685527e-01 3.299795367765312903e+00 4.136344488806193986e+00 3.073156056272741132e+00 9.455894772242412483e-01 2.577282011305556120e-01 6.726750696715697031e-02 9.371930107062453191e-03 4.888863453899716226e-04 7.969824951000304969e-01 5.606785079739680100e-01 3.334606636578690830e-01 1.204539821558821416e-01 1.373620139032499354e+00 1.002199859395112469e+00 8.300122663937503642e-01 4.678740095715596681e-01 4.296721117441393073e-04 5.293292414062023173e-03 2.218795774438149168e-02 5.676967175055125554e-03 8.678490029240037767e-04 5.348793831744557900e-03 1.073178986921163869e-02 2.452263066050264315e-03 2.387698477667754560e-02 6.201137466413797136e-03 4.387030420542359713e-03 6.217450528698265089e-04 3.537416851827401626e-04 6.376566834643426600e-03 2.376662649422698476e-02 2.944331169700120827e-03 3.774917722296322717e-04 5.745443016911622527e-03 3.078958463327623532e-02 6.025317675712215867e-03 4.309467043071890440e-04 5.521182130399893487e-03 2.160970729588207462e-02 5.930261340818532290e-03
1.600000000000000000e+01 3.160414127839788812e+00 3.159001558227376272e+00 2.089879608302164904e+00 8.470697025452416096e-01 4.328615998207316906e+00 3.751919211087909822e+00 2.597208385734603553e+00 8.951042484487434781e-01 3.414050633266577872e+00 4.193570600027093143e+00 3.086914568146807536e+00 9.177999490070334332e-01 3.846549147911446087e-01 1.860571073686443921e-01 3.586550194923887602e-02 1.385007104429192238e-03 8.604846966440675704e-01 6.406275872027521467e-01 4.793089416127287450e-01 2.192635704466603386e-01 1.489823527743760589e+00 1.155839166410528751e+00 9.591858036299900636e-01 5.365607088584916085e-01 4.491988616564412842e-04 5.052693181781364729e-03 1.842929565855513235e-02 4.780526173517429811e-03 1.230026805149009262e-03 5.123311385140993934e-03 7.900091091731554355e-03 1.642143284441388617e-03 7.380689735522309725e-02 1.194915164967085344e-02 3.467320979198973505e-03 3.987856184092919529e-04 3.553629813097813894e-04 6.312866414498330067e-03 2.726841008100713143e-02 3.814219477573743775e-03 3.818147958725148783e-04 5.615607845085435548e-03 2.960852394527755532e-02 6.499025109406630744e-03 4.545593428474603787e-04 5.321636312532973707e-03 1.797260336262063163e-02 5.014953036177161039e-03
2.000000000000000000e+01 3.059307071328197569e+00 3.396439495984449053e+00 2.274478103152131503e+00 8.359883526731458625e-01 3.278480586462774404e+00 4.008643311197348957e+00 2.687775137443145113e+00 8.863004677371968398e-01 4.283378890560106456e+00 3.844768987137818783e+00 3.194591845579782152e+00 8.415952490213289838e-01 5.642540521400235543e-01 3.185388852990612696e-01 1.356648474976008545e-01 9.792898967756969580e-03 1.001569373029559618e+00 7.406272246417685556e-01 6.155549196250099664e-01 3.327779732236585408e-01 1.621200665082125125e+00 1.456827664856767512e+00 1.095344350357474683e+00 5.853540378646258091e-01 4.793022652165745859e-04 4.846292529583707057e-03 1.459421275367596069e-02 3.677457518240956520e-03 2.328523267345872314e-03 4.701268073769426965e-03 5.692350242473764692e-03 1.008840913945618836e-03 1.909301245779204126e-01 4.415233170161911996e-02 4.767610010125622813e-03 5.643520553171299525e-04 3.554749970192005895e-04 6.234787741229297006e-03 2.976817321844613812e-02 4.812093529780981163e-03 3.924105079704531818e-04 5.497939977271926008e-03 2.693307304746994646e-02 6.474050430553291227e-03 4.740987806712837482e-04 5.146450103812582992e-03 1.404885243502604873e-02 3.728787137100298028e-03
2.500000000000000000e+01 3.402164062494864361e+00 3.546709907484357327e+00 2.391363423053237014e+00 8.853200615705244525e-01 3.349720789535649779e+00 4.159196899192957098e+00 2.859592630690998227e+00 8.656532633976041780e-01 2.986563678052141402e+00 4.423464615741524497e+00 3.354974324243241490e+00 9.610862824231372059e-01 6.556828801080939462e-01 4.832270886168686386e-01 2.740651411612652910e-01 5.716505367263522569e-02 1.199293602321131358e+00 8.896273324759746970e-01 7.645008272334855581e-01 4.566996853524877276e-01 1.818661229016873992e+00 1.686965537112021796e+00 1.241361365751268098e+00 6.667851657370637009e-01 5.099380629076221815e-04 4.474967770973137596e-03 1.097715859414769533e-02 2.566928324843331492e-03 6.649225496192912206e-03 4.558996746338550912e-03 4.108469909718337129e-03 6.171493272788097350e-04 3.244305427935841868e-01 1.508291452724975501e-01 2.069751867745459745e-02 2.213088657440209685e-03 3.590881743662066691e-04 6.184851873527463795e-03 3.063041885641339807e-02 5.716500305091898153e-03 3.964052905587323039e-04 5.317349249588687252e-03 2.347040949724785858e-02 5.982992712828760773e-03 5.281866382745193256e-04 4.782126436872147224e-03 1.055143603950057206e-02 2.563134661714272684e-03
3.000000000000000000e+01 3.761747781638621113e+00 3.675389950549882823e+00 2.453079661263502853e+00 8.309242656221499379e-01 3.305310442533948567e+00 3.881880124244690755e+00 2.938295890578005665e+00 9.381441643826680110e-01 3.240021650919357121e+00 4.431748104563569157e+00 3.361410133881844509e+00 9.883108020631923285e-01 7.203023784945571384e-01 5.855348419743237054e-01 3.835187711651616982e-01 1.518573255221888074e-01 1.305073936427441961e+00 1.003610662880242810e+00 8.682329938600524821e-01 5.375281263654724251e-01 1.988812933814875894e+00 1.909347769928815719e+00 1.385468857226960449e+00 7.149291488627088631e-01 5.833199553421763561e-04 4.320973478259304210e-03 8.549659941840915406e-03 1.735424597101342713e-03 1.910900845670653395e-02 5.161737767670615887e-03 2.978689669470568901e-03 4.068044776516899328e-04 4.479988445067590308e-01 2.679784560498589263e-01 8.071639044437901866e-02 9.531787703769367334e-03 3.583115880587683932e-04 6.063317475982899288e-03 3.002486673854534022e-02 6.265938148960615087e-03 3.974723009832814352e-04 5.158616407190663548e-03 2.010636702006607379e-02 5.208958049024658976e-03 6.013982691229103218e-04 4.578665965472339221e-03 8.348321539096658500e-03 1.736571000763475993e-03
3.500000000000000000e+01 3.666119399996318862e+00 3.724053231388971597e+00 2.531890373769894786e+00 8.984037915306043454e-01 3.749229223462009486e+00 4.327961654370358957e+00 3.042668315987184791e+00 9.454531900041007741e-01 2.913453701067277191e+00 4.503829336833861774e+00 3.665987797731163678e+00 9.441165306306835703e-01 7.978435592203482196e-01 6.595662434315940903e-01 4.951850710802560007e-01 2.546196204035801602e-01 1.360902954459277225e+00 1.180629725599698032e+00 9.617539826720179486e-01 5.894206115736089213e-01 2.068232219001464589e+00 2.114069611388167402e+00 1.500963369210543519e+00 7.408292811697044788e-01 7.223502489864585879e-04 4.011291057094012839e-03 6.825471856285148312e-03 1.254236389866392144e-03 4.968121953928061885e-02 8.092605119627194546e-03 2.412892599838656425e-03 2.772968427279920542e-04 5.605447442977891104e-01 3.564513578707945163e-01 1.772783877359948579e-01 2.612274227386528549e-02 3.560820739267001262e-04 5.978211275245825899e-03 2.844480905084943029e-02 6.491994570199821450e-03 4.018611187234455645e-04 5.029110015158266833e-03 1.746213896985437941e-02 4.436487615051021641e-03 7.465260627384396209e-04 4.293118647072447121e-03 6.794514390066197854e-03 1.225619656975496198e-03
4.000000000000000000e+01 3.822946631598893141e+00 3.843660692078426422e+00 2.598925726490432631e+00 8.734666157116837137e-01 4.285103230266702035e+00 4.240193475242803878e+00 3.024704824111108081e+00 8.679314480109766583e-01 4.166905197339912270e+00 3.963438352567234091e+00 3.331749841421572711e+00 8.947364464520000116e-01 8.689239828028860746e-01 7.114123420925778651e-01 6.102494999505146955e-01 3.374105207062864653e-01 1.513473056808942285e+00 1.310984337304930136e+00 1.029611815219499293e+00 6.349782388483855566e-01 2.163684371526898076e+00 2.282576561309559882e+00 1.615928852395854154e+00 7.861668666195391619e-01 9.975166490221454296e-04 3.755427962971680245e-03 5.450144677554291835e-03 9.042910288950878122e-04 1.061831114745757504e-01 1.733667439503108060e-02 2.380888647808632099e-03 2.308892639540260808e-04 6.241863620199069596e-01 4.393406126330049455e-01 2.592872038403385426e-01 5.673528641906742248e-02 3.582572655943750068e-04 5.856853402300998476e-03 2.691529008537401138e-02 6.444597599651302397e-03 4.093105225138060632e-04 4.831905141723780335e-03 1.505420622798219268e-02 3.692593320776183050e-03 1.031769887578093360e-03 4.052544971770544180e-03 5.539579830291074813e-03 8.814953677998005332e-04
4.500000000000000000e+01 3.844187259241562238e+00 3.857707046076765955e+00 2.685135871462138279e+00 9.525286961169581179e-01 4.206560946853687533e+00 3.932515314107758009e+00 3.077958922768912142e+00 9.565489611225871380e-01 3.051879909301055793e+00 4.594882318022667889e+00 3.247083219791926378e+00 1.175679977196719905e+00 9.493586445319408540e-01 7.618711687337892391e-01 6.837570991774259976e-01 4.027561475375041056e-01 1.625264138670968306e+00 1.470655926628606336e+00 1.117290984270236764e+00 6.505856796251098251e-01 2.206608303338350563e+00 2.412367045510407593e+00 1.705783283873896661e+00 7.696749094465165086e-01 1.537474327165000432e-03 3.577286612195962161e-03 4.564282050110435134e-03 6.811579532385536812e-04 1.816602537641983928e-01 3.991676100615108858e-02 3.474291240272720134e-03 2.956945309101399527e-04 6.586723812765228336e-01 5.218262017836480249e-01 3.175998966547574076e-01 1.023795711583627421e-01 3.581181742049466266e-04 5.762988645011546049e-03 2.497481908946852514e-02 6.259276956167169996e-03 4.165998400026182718e-04 4.707341918985719423e-03 1.289094853508672076e-02 3.017514994421688444e-03 1.613771904544591962e-03 3.878598350327422482e-03 4.487732768275876430e-03 6.798084990528252764e-04
5.000000000000000000e+01 3.512459576725643906e+00 3.934136471782563316e+00 2.753619519665147397e+00 9.378105750125282913e-01 3.682240987117972875e+00 4.303043929410192980e+00 3.205891116443958744e+00 9.117540873409047952e-01 3.400142963696725751e+00 4.444642629520730637e+00 3.362499559336650456e+00 1.047773318221570493e+00 1.053336961325732180e+00 8.230982540034219586e-01 7.470751339364198884e-01 4.485821754506374992e-01 1.670044365755819715e+00 1.578504089718960390e+00 1.189239691904515395e+00 6.865111754306667535e-01 2.294153230609469851e+00 2.533771940404483392e+00 1.777396655314181562e+00 8.054495086747273103e-01 2.472906716207035061e-03 3.427632575952088874e-03 3.752728782505343388e-03 5.227484818476568979e-04 2.504685993344537565e-01 8.129301515854336913e-02 7.450162988567399572e-03 5.789073155760604333e-04 6.999574363390820286e-01 5.847080584605237608e-01 3.781290816054152515e-01 1.540749364186293491e-01 3.583742775390419411e-04 5.685472816998072068e-03 2.303011223976803024e-02 5.950837506022210732e-03 4.230233882481115762e-04 4.593876471105318160e-03 1.108377542733158735e-02 2.479772471535213098e-03 2.673415048263905192e-03 3.716815706675902307e-03 3.767030792128878321e-03 5.103055774199561018e-04
5.500000000000000000e+01 3.108514458382751311e+00 4.090294322551903505e+00 2.717800926069976697e+00 8.837982575321294831e-01 3.026953317271897870e+00 4.364981474009159257e+00 3.142359566614353561e+00 9.422759768323153429e-01 3.681802903498367918e+00 4.518790999182028756e+00 3.436968468301439650e+00 9.996289925268865284e-01 1.123882052234659978e+00 8.745743498827778240e-01 7.957784762504737097e-01 4.910131267990071047e-01 1.705079881132235187e+00 1.698538439720549409e+00 1.255634569779770615e+00 6.973802675752501790e-01 2.317750171439689755e+00 2.680005017794186983e+00 1.874790406267964782e+00 8.263084758491114901e-01 4.173674987703180142e-03 3.342382855245773585e-03 3.219205287914306268e-03 4.193680046025605071e-04 3.207436209728030119e-01 1.398873351032122458e-01 1.699552237592847487e-02 1.377719022277546033e-03 7.398485594749957261e-01 6.503500813767374433e-01 4.440502583005091486e-01 2.122337427160068957e-01 3.561681563553520283e-04 5.579339756576473346e-03 2.136424199019160142e-02 5.559886044103734548e-03 4.353723418773824743e-04 4.409280766245160868e-03 1.000937903248910743e-02 2.022906780120336916e-03 4.502628363326266481e-03 3.572212568501243000e-03 3.194891612313810383e-03 4.053394733787740625e-04
6.000000000000000000e+01 3.661698490832168140e+00 4.112985950061789353e+00 2.766781589256905427e+00 9.099276723055332861e-01 4.667478598774437160e+00 4.364219469806390528e+00 3.083585925549072737e+00 9.158006751104498244e-01 3.494901591221423409e+00 4.561528990695942198e+00 3.486306662451035265e+00 1.122646537084656115e+00 1.190009624245243369e+00 9.063238994677661475e-01 8.388327530873411764e-01 5.184025775241337675e-01 1.742033969296835405e+00 1.834453283053014250e+00 1.346979022399844128e+00 7.217145997545113545e-01 2.406034688434908642e+00 2.759527323391262055e+00 1.939670106214257839e+00 8.380567185323283264e-01 7.202270644108920913e-03 3.386393320194258823e-03 2.755597209257487461e-03 3.457824662845609747e-04 3.713103359825311034e-01 1.965082599968184240e-01 3.605818035535222205e-02 3.221748200223828375e-03 8.027652455438328838e-01 6.722705050362904888e-01 5.178453132369404965e-01 2.575082651777030884e-01 3.575330744752136416e-04 5.512863098630305103e-03 1.979112782392924291e-02 5.194631083604050667e-03 4.458174359001532030e-04 4.309571354238528156e-03 8.843143805501085461e-03 1.701514830213213172e-03 7.773891380509212468e-03 3.607640224421970656e-03 2.781377609778701299e-03 3.202936535434019907e-04
7.000000000000000000e+01 4.125103932315505872e+00 4.066416184531267852e+00 2.934040061230844820e+00 8.855286764790527565e-01 4.241321451748421900e+00 4.375218720389061566e+00 3.233241133583628191e+00 9.339143294509202331e-01 3.741850854494498613e+00 4.616145424927180940e+00 3.305347900017463925e+00 1.023965292737875732e+00 1.307726622760532198e+00 1.063821039625959530e+00 9.294764625232083688e-01 5.674638697207928795e-01 1.846406999746278643e+00 2.013398992144215249e+00 1.490163958410171130e+00 7.768320579809984139e-01 2.543992322237374815e+00 2.903234554301768355e+00 2.046877991367910710e+00 8.335023772957466104e-01 2.099280809457013813e-02 4.185256154059402434e-03 2.083902854999308656e-03 2.285783360065352099e-04 4.653526739551182567e-01 2.889260788454734441e-01 1.140879038588046568e-01 1.555868393522672442e-02 9.195320399978015313e-01 7.339669772080412713e-01 6.425817425676185746e-01 3.522227983551399211e-01 3.577339348453278836e-04 5.340986905235922504e-03 1.692131167823518467e-02 4.414685156210041220e-03 5.053198660846192286e-04 4.059447838378105536e-03 7.014014244376198803e-03 1.205106265333455353e-03 2.228351960603163276e-02 4.370833837189991126e-03 2.113766460488264269e-03 2.247909970055417316e-04
8.000000000000000000e+01 4.716915567947341792e+00 3.991156963612576103e+00 2.895898007023696596e+00 9.362311876642934738e-01 3.344713452257985775e+00 4.314854103272821817e+00 3.039569773091246763e+00 8.950697226303585552e-01 3.477181826586155378e+00 4.482139556482844789e+00 3.534383594456831812e+00 1.073174556584844286e+00 1.390594939010094233e+00 1.198593646583725469e+00 1.017209631318674257e+00 6.060339209259872906e-01 1.989006113915127161e+00 2.192754029365352242e+00 1.603883302497450147e+00 7.913600694596762963e-01 2.703695184914329364e+00 3.012192877070124730e+00 2.153813520476587140e+00 8.480684072883637459e-01 5.456223874766692739e-02 7.350076938283223345e-03 1.951760216340758759e-03 1.632047410978998360e-04 5.560037503216108679e-01 3.703923130727062585e-01 2.074847549324154161e-01 4.614990170747468312e-02 9.908609927596045974e-01 8.037049272991936277e-01 7.530813269568827906e-01 4.338994492919482360e-01 3.615632231685594997e-04 5.174227740049275326e-03 1.474986154693631521e-02 3.714172286661110607e-03 6.191166772055112450e-04 3.791369271739597566e-03 5.656203936919013131e-03 8.885536870444354918e-04 5.706085822471891611e-02 7.560138315372455682e-03 1.835117092964466678e-03 1.602793665711033208e-04
9.000000000000000000e+01 3.740335898964144867e+00 4.287490229342315828e+00 2.936083788975792697e+00 8.835871752138277913e-01 4.186250871749405356e+00 4.417355133099247766e+00 3.190709328725773286e+00 9.265251502021325525e-01 3.713015008058602184e+00 4.086227010361335843e+00 3.557950319566663744e+00 1.058475391452751380e+00 1.464910143855991054e+00 1.341754150906896870e+00 1.093305774270329378e+00 6.239384560253398160e-01 2.075725258755039881e+00 2.352303122818909742e+00 1.702159036156552618e+00 7.993379288904172153e-01 2.854723178994515997e+00 3.130845370900485314e+00 2.211033067991865941e+00 8.580000530885222298e-01 1.093464779832913764e-01 1.679292885009431302e-02 2.348154607350849601e-03 1.503811014902822654e-04 6.113210916139962814e-01 4.547302175675298486e-01 2.825056280253978036e-01 9.296069653649041697e-02 1.106558149176703365e+00 8.446302386343234048e-01 8.203962604323435936e-01 4.979334074629108153e-01 3.627800658080104551e-04 4.974343613720577824e-03 1.278328532304371344e-02 3.044190710517469083e-03 8.441443738263388220e-04 3.558661234343674096e-03 4.616222611739928365e-03 6.667288144953431367e-04 1.111112462473840823e-01 1.730217227578521172e-02 2.056749747459818509e-03 1.552622769565914550e-04
1.000000000000000000e+02 3.665652491856678630e+00 4.235436518925563831e+00 2.916585003103340235e+00 9.520238952779610520e-01 4.381768948535977870e+00 4.415931653953216518e+00 3.158469796547511255e+00 9.108737146493073311e-01 3.689840813999432978e+00 4.682081094166517410e+00 3.511146811481930197e+00 1.065098517898127595e+00 1.563323078395313814e+00 1.454734268602686509e+00 1.165831479078104804e+00 6.492223832096126745e-01 2.185613164594428781e+00 2.453467991068238430e+00 1.793930731137877599e+00 8.168257518846029352e-01 2.865244694111299673e+00 3.194956085732756801e+00 2.286593693343272005e+00 8.696510440576886714e-01 1.796277777217653582e-01 4.022636886188450667e-02 4.290852520303900172e-03 1.745733193697418582e-04 6.473464384633075275e-01 5.417397319325047977e-01 3.356244075948087158e-01 1.465851247060367402e-01 1.180656322465136965e+00 9.200819914203777206e-01 8.664422550913919441e-01 5.312484114262339130e-01 3.653220941885138235e-04 4.823806764278515402e-03 1.121569682309662107e-02 2.522951586843547121e-03 1.259953101919109074e-03 3.407184211430091918e-03 3.870305918948701955e-03 4.894004990877220745e-04 1.795385506473792248e-01 4.028837748805073893e-02 3.292816203813941911e-03 1.746768372196783156e-04
1.100000000000000000e+02 4.266133877387017215e+00 4.266515499136091627e+00 2.986568560450860055e+00 9.134344187697035489e-01 3.538145985419680617e+00 4.396534123473071709e+00 3.237255950901958279e+00 9.537869718871764269e-01 2.710725070448739782e+00 4.226157827700742331e+00 3.466548423041843741e+00 1.121147974023672278e+00 1.635180331332747983e+00 1.611403654555456866e+00 1.244761106924439975e+00 6.590450006311698861e-01 2.207309025989377282e+00 2.558399671072595360e+00 1.876517282943662490e+00 8.224021213347516568e-01 2.972599552122733080e+00 3.278489605664951512e+00 2.330885719663414068e+00 8.615839048213362883e-01 2.431463381370633781e-01 8.280664158902198424e-02 9.723578607895433726e-03 2.730277702969630019e-04 6.901055486413781859e-01 6.017582406636406978e-01 3.945450741937012173e-01 1.989751306481903070e-01 1.264904150800981508e+00 1.024764310735400752e+00 9.125584373213602163e-01 5.644254408124680378e-01 3.642713501847083752e-04 4.651842811507833804e-03 9.865877613349028144e-03 2.105143957240329829e-03 2.011614255764015979e-03 3.260971727046069277e-03 3.260939805834439566e-03 3.837230279920333725e-04 2.416347363477996113e-01 8.176597987104372578e-02 7.241497538212726508e-03 2.724701586192423866e-04
1.200000000000000000e+02 4.126453239743876011e+00 4.149829040992830009e+00 2.988487658596560514e+00 9.214481685580295789e-01 4.263668850187786852e+00 4.449788598725582744e+00 3.332157455943153934e+00 9.178900950362290923e-01 3.006281975325907574e+00 4.192912676150868378e+00 3.405401748615876301e+00 1.035194597715828779e+00 1.697742559258642814e+00 1.728945003155767823e+00 1.320108449248894811e+00 6.844697066111532502e-01 2.260235077356736788e+00 2.641590944481870817e+00 1.941636046790030434e+00 8.376535339935887725e-01 3.101359547366348668e+00 3.370428093471088182e+00 2.380535465707131593e+00 8.883986207597367457e-01 3.030570368024655403e-01 1.404635002951977185e-01 2.208454607797918218e-02 5.684650932593626749e-04 7.424114420704824857e-01 6.306126418512306708e-01 4.539736048072740004e-01 2.479532723621922230e-01 1.326734732659775817e+00 1.106461264744333928e+00 9.709970595845339725e-01 5.862699640706836579e-01 3.744026239814957297e-04 4.559501959059275231e-03 8.667033790275269906e-03 1.756659594595433261e-03 3.475358761744473494e-03 3.152059835068143998e-03 2.762978014857608768e-03 3.080350656691877129e-04 2.947454310315549830e-01 1.375228252822225383e-01 1.693109849203828718e-02 5.869340453077854115e-04
1.300000000000000000e+02 3.838260966332723179e+00 4.164987048482577947e+00 3.067971702991056038e+00 8.988629556852320013e-01 3.373363711948400123e+00 4.464021563129334069e+00 3.331919084064819181e+00 9.489331531768161465e-01 3.192996321623013500e+00 4.359816817450536952e+00 3.620815853678581497e+00 9.704513698279878531e-01 1.744728369357119391e+00 1.822247991488347818e+00 1.391641530869885512e+00 6.970646289428141795e-01 2.296658810955375607e+00 2.715434906699086159e+00 2.011289022260629444e+00 8.568735476880536828e-01 3.184431305713394611e+00 3.381249663592794441e+00 2.397318152450600426e+00 8.754478819846589488e-01 3.446973889459570839e-01 1.994270322395777784e-01 4.554957527256995459e-02 1.280948108224322368e-03 7.664004994700917006e-01 6.660216668915908134e-01 5.187056766760764770e-01 2.955510681745206480e-01 1.392773898632634566e+00 1.208240229355861617e+00 1.007479775661301646e+00 5.982970405109242495e-01 3.860205224896162907e-04 4.374029633594034641e-03 7.716585056313718209e-03 1.490404040513837371e-03 6.025985788193110801e-03 3.121487130152900222e-03 2.340480884912210600e-03 2.375749775062274639e-04 3.550591174464273192e-01 1.951061362632671714e-01 3.682810435840089269e-02 1.331714858094557117e-03
1.400000000000000000e+02 3.157897811885061579e+00 4.252177182795596977e+00 3.060872485250749175e+00 9.451961197091002242e-01 3.412942370730456698e+00 4.403640836610422937e+00 3.385856295686445527e+00 9.446869533938464514e-01 2.659800585174451726e+00 4.378246621044008080e+00 3.650284071688452148e+00 1.033996477383041679e+00 1.791197045839220348e+00 1.921810381528970879e+00 1.453643790379244294e+00 7.094205666719147763e-01 2.387731695292029777e+00 2.789953565500333355e+00 2.053864928588402083e+00 8.423177694194826648e-01 3.281556749064583389e+00 3.532284278982908088e+00 2.448841712398952986e+00 8.925318437935778615e-01 4.101121979417996499e-01 2.476949792041722165e-01 8.003364173861378383e-02 2.905834315189537165e-03 7.930992093928523889e-01 6.947863913923711943e-01 5.829729838618493698e-01 3.398222322127409933e-01 1.396514795162101974e+00 1.292123492945631780e+00 1.068473183907944657e+00 6.168894120395442826e-01 4.026280802804649284e-04 4.251984316071854772e-03 6.862369107364330208e-03 1.248370234507234543e-03 1.042944078644154546e-02 3.266432525880702369e-03 2.102953410942376335e-03 1.948482730803391459e-04 4.087176788777583392e-01 2.468570666363930910e-01 6.930225466517221655e-02 3.111828919290360491e-03
1.500000000000000000e+02 5.408774502640426363e+00 4.242540090952422460e+00 3.053095194551265212e+00 8.740644866386272360e-01 3.555443895494522444e+00 4.529053382864184130e+00 3.344542818982707111e+00 8.586948771616931264e-01 2.509706628902918624e+00 4.504225954549883504e+00 3.202175528769247048e+00 9.870875861568318976e-01 1.836091610473732816e+00 1.989096270706177449e+00 1.521610622760519504e+00 7.238801856813449342e-01 2.477918491838948967e+00 2.846672484416144844e+00 2.098652862150355070e+00 8.546371984491738516e-01 3.255681013495586917e+00 3.511879748112070931e+00 2.476841064060510966e+00 8.837924769146298098e-01 4.658067873753338750e-01 2.844209486845443169e-01 1.231325009024111239e-01 6.562948571581017632e-03 8.457553610458660165e-01 7.302896310479554121e-01 6.492924706924337874e-01 3.790899174181294740e-01 1.489177333336903164e+00 1.385599772910761418e+00 1.117057820066613916e+00 6.297499209588540703e-01 4.220234992430960228e-04 4.112357226925667138e-03 6.220356878998245520e-03 1.056880018948192033e-03 1.761085549318295446e-02 3.591210851077164534e-03 1.880888392612334401e-03 1.598716194763483253e-04 4.542610585025784187e-01 2.853366820158512729e-01 1.134855166466625376e-01 7.149530542709214669e-03
1.600000000000000000e+02 4.191521520765059350e+00 4.082915381846256686e+00 3.077831945411753090e+00 8.902086570006471078e-01 3.305399862695071356e+00 4.517795191900889407e+00 3.215290335901641150e+00 9.564007235906117899e-01 4.328798692866248743e+00 4.189288983862629046e+00 3.244581115913125480e+00 9.952322311926913301e-01 1.887805672863754669e+00 2.088113868104402027e+00 1.572228759666417064e+00 7.473600374386663026e-01 2.539981921424771194e+00 2.872448981672775403e+00 2.154250165530071204e+00 8.527667430942134086e-01 3.327056982029404253e+00 3.606352332664548133e+00 2.481639794805166943e+00 8.738541605478392649e-01 4.975514114019120027e-01 3.197881386103474943e-01 1.708248702209615999e-01 1.344455559697834736e-02 8.778920427664956838e-01 7.524929830333618730e-01 7.003870334798161235e-01 4.160484368129157562e-01 1.529542699973512665e+00 1.469929031360655447e+00 1.161991573368277075e+00 6.449396005243024366e-01 4.502348090795749158e-04 4.017895630069290638e-03 5.597342657868509611e-03 9.073037764359525702e-04 2.865892172125086151e-02 4.343033382212979632e-03 1.706092968800732110e-03 1.292990915533920207e-04 5.073240136695517100e-01 3.259836106371579723e-01 1.609450690317910104e-01 1.541651125290215488e-02
1.700000000000000000e+02 3.661538220647787334e+00 4.316160811724568447e+00 3.122050432114449769e+00 8.853185010997691728e-01 4.043235033772373477e+00 4.553844725610487032e+00 3.254498655181090605e+00 1.078669321241284562e+00 3.661267122339205482e+00 4.258931107721520171e+00 3.430705501985416017e+00 1.007369150124061363e+00 1.898106915260211691e+00 2.156173106253091110e+00 1.635676734167262669e+00 7.550296024161802233e-01 2.538533267263614057e+00 2.927354604398630045e+00 2.174691597658255038e+00 8.538795113112979118e-01 3.407781166154063790e+00 3.577876267368385932e+00 2.544632835770171742e+00 8.972714441913322014e-01 5.365348496954880364e-01 3.495214703739349948e-01 2.122652705052793520e-01 2.545070046353217069e-02 9.371352931317631363e-01 7.822837121437373753e-01 7.348586992443308930e-01 4.486319299741176048e-01 1.580035401624434233e+00 1.552850423172941419e+00 1.208114804481897009e+00 6.667993817783827160e-01 4.930625366171171187e-04 3.918445511075674403e-03 5.023872219342351113e-03 8.034581843315180983e-04 4.477096849140025508e-02 5.782182567048721640e-03 1.683217778168710765e-03 1.108762923244910298e-04 5.366809473800231434e-01 3.579332656544608193e-01 2.072389633598646641e-01 3.010991894878571953e-02
1.800000000000000000e+02 4.407074773482349883e+00 4.276695374524992488e+00 3.043645436361685608e+00 9.893116510856785339e-01 3.659407437124684748e+00 4.262762142205684945e+00 3.265909417201221743e+00 9.869872834503425896e-01 3.288952676338996461e+00 4.242562986122855762e+00 3.622151583996801261e+00 1.091097941627509060e+00 1.944046009062168512e+00 2.236237866058159884e+00 1.686052023558825663e+00 7.698261912176362909e-01 2.630786393860637506e+00 2.937334779158649489e+00 2.208559025302448298e+00 8.565363830897755326e-01 3.425201732787928499e+00 3.603221029835919076e+00 2.574738088499732847e+00 9.123383914423346397e-01 5.681511371376188890e-01 3.910780747861665185e-01 2.533823598069496197e-01 4.404359185502606383e-02 9.849299860831536302e-01 8.005401512002719988e-01 7.667940598739143576e-01 4.748993552713297595e-01 1.625733605788616476e+00 1.619502096231769883e+00 1.254470633149952663e+00 6.781517625061130872e-01 5.513455123093535370e-04 3.768574432687898761e-03 4.591616011049026898e-03 7.008905853833624633e-04 6.627487716165206266e-02 8.374080602703771331e-03 1.789762456524712862e-03 1.029103604540892948e-04 5.743767684208194169e-01 4.015269401769714364e-01 2.471860485624251536e-01 5.094452766949331135e-02
1.900000000000000000e+02 4.483268823082914523e+00 4.336877634008592608e+00 3.142083458511025551e+00 9.568200578823272684e-01 3.944288851368185078e+00 4.523000462490630369e+00 3.322492154472287407e+00 9.467092241837977706e-01 3.210086152973298024e+00 4.151507053069347641e+00 3.651115266185013475e+00 1.032774561932928492e+00 1.973241444519106880e+00 2.302153975015086562e+00 1.736483188321418236e+00 7.880432438085129832e-01 2.620225964649540717e+00 3.005081531411526896e+00 2.234298967741954023e+00 8.535469454122107669e-01 3.348746825957937379e+00 3.680823609009571840e+00 2.548857842016416964e+00 8.969858153134773193e-01 5.957989462898126698e-01 4.313892977251952976e-01 2.832031698319614210e-01 6.915476555292698890e-02 1.020616243695053438e+00 8.427828091401181609e-01 7.980895840423631871e-01 4.979759632761595611e-01 1.678365788414833970e+00 1.695384062315181906e+00 1.299907194945902900e+00 6.996173741195086393e-01 6.308833773402966472e-04 3.664387439845029175e-03 4.165695752292464075e-03 6.239486242854752401e-04 9.491414732257794085e-02 1.278924205728202389e-02 2.092089371723915205e-03 9.527731549674456346e-05 5.898761421637346292e-01 4.425684023370223263e-01 2.787604809765052982e-01 7.844133639595618490e-02
2.000000000000000000e+02 4.254503988004069370e+00 4.226716270010653531e+00 3.141718435216202643e+00 9.006757752464882305e-01 4.041668796809597453e+00 4.497010969030476701e+00 3.346823880002221863e+00 1.019750875705290216e+00 4.275648195759177206e+00 4.308152576837233738e+00 3.429548747451356405e+00 1.203246421058634441e+00 2.014886334561316605e+00 2.360083624316372752e+00 1.768592663850388602e+00 7.880452917362262832e-01 2.722114538565972630e+00 3.049821708875013915e+00 2.256120752761593184e+00 8.659523273016667133e-01 3.632074126687433679e+00 3.713330904325674364e+00 2.575025263424588484e+00 9.033166773462880661e-01 6.138789501171686425e-01 4.776761125753609116e-01 3.089489738903761773e-01 1.003638370521169748e-01 1.071720953235529850e+00 8.568979812925505701e-01 8.247174891663402452e-01 5.175923443520134004e-01 1.673868351363819285e+00 1.760314448444947333e+00 1.348093325979714763e+00 7.166365398091464334e-01 7.463196796265947558e-04 3.579082603533833944e-03 3.787878156556345743e-03 5.588929994722491735e-04 1.260723806125440549e-01 1.998577058498511930e-02 2.744275425211029160e-03 8.885573236483423898e-05 6.156408342562655900e-01 4.835637992403533647e-01 3.097655183572758375e-01 1.077221825722148169e-01
2.200000000000000000e+02 4.039385540416264853e+00 4.298617333643610650e+00 3.048290163268824848e+00 9.263496211490245269e-01 3.714454889246303626e+00 4.414331264362036045e+00 3.350382359445184477e+00 9.232819802341303284e-01 4.672524276450832126e+00 3.939548523327712104e+00 3.776658163181821237e+00 1.010939869557816451e+00 2.095119167144042560e+00 2.471772861216267270e+00 1.840727282844273116e+00 8.062665400504638313e-01 2.732318759487463833e+00 3.125824149035457911e+00 2.307149583854816388e+00 8.553151782608366949e-01 3.653644236379858690e+00 3.698683106423906963e+00 2.606200283446761468e+00 9.049503527205274844e-01 6.467521361974946092e-01 5.536773953815157245e-01 3.596242392121528075e-01 1.750970081292706482e-01 1.174350303160315523e+00 9.375462567223280530e-01 8.747994498058616619e-01 5.490839742723381267e-01 1.747001361796225227e+00 1.895615090555728077e+00 1.416088336497492550e+00 7.403173830955814827e-01 1.117392203371991811e-03 3.370025299985002134e-03 3.223090199137956628e-03 4.433400753605098998e-04 1.932739496416559233e-01 4.683738710363769681e-02 5.930163861431836034e-03 1.034093785914791424e-04 6.558832559190875822e-01 5.647949815516867256e-01 3.653718893093803044e-01 1.646977067325881561e-01
2.400000000000000000e+02 4.100229302882792304e+00 4.441212777233349840e+00 3.104451507970102941e+00 9.163652735253254855e-01 4.739169096424552308e+00 4.528551548920598080e+00 3.375861637932117354e+00 9.686902483733959013e-01 3.932948518455893439e+00 4.582968627065311829e+00 3.528948271306617812e+00 1.068591805855331867e+00 2.161634490677505571e+00 2.558194797616879068e+00 1.916991651898499738e+00 8.242927101235991705e-01 2.813921714016134779e+00 3.183490054883341802e+00 2.339125613235508272e+00 8.820089861925559660e-01 3.910780357402666052e+00 3.719251140203977180e+00 2.638263754486407819e+00 9.097101339292261724e-01 6.828511403528978452e-01 6.059116395425589996e-01 4.071632824610425527e-01 2.469203053194753694e-01 1.245029127145107939e+00 1.022619453086952124e+00 9.274309096847861422e-01 5.735649871221621954e-01 1.806102509208761919e+00 2.019543422509079367e+00 1.492448237800367394e+00 7.624662774998693937e-01 1.774723575658754358e-03 3.210541297002578263e-03 2.707388915581532274e-03 3.503112966889432300e-04 2.493323102854560491e-01 9.244322541688916595e-02 1.399004832266719303e-02 1.591757456480990987e-04 6.803373429418343443e-01 6.091363246513509244e-01 4.228794956671901306e-01 2.177834172529621581e-01
2.600000000000000000e+02 4.417765572088137915e+00 4.352931394193396919e+00 3.288773336601619413e+00 9.478155486115962258e-01 3.345694594478607176e+00 4.556036806400082462e+00 3.300292643738533371e+00 9.376822514662705998e-01 3.980915532285970837e+00 4.473490719003278215e+00 3.764874644595757047e+00 1.070225631419604584e+00 2.190264786066609126e+00 2.646087965977237388e+00 1.965343982079261753e+00 8.323265777486650308e-01 2.991433255452807138e+00 3.229372160305596928e+00 2.369720466738792997e+00 8.711415500574478665e-01 3.812705770964089247e+00 3.792574041046807842e+00 2.631029986160206668e+00 8.913218540154683733e-01 7.138862102538041654e-01 6.497650560884139503e-01 4.803506100861966166e-01 3.060138286364008087e-01 1.325484006873426823e+00 1.119685716330209857e+00 9.786773289803971654e-01 5.927259330778060775e-01 1.876925335726531419e+00 2.123328558133019239e+00 1.562468309515554266e+00 7.821397540981106511e-01 2.982452057852924727e-03 3.102828666990831239e-03 2.361570328605466958e-03 2.961117099115284862e-04 2.974611876887763851e-01 1.515304572087742829e-01 3.044303521127069562e-02 3.108158429125041028e-04 7.052493005100586299e-01 6.507905843990101635e-01 4.903663562864107317e-01 2.690286801113782045e-01
2.800000000000000000e+02 3.960402827475104637e+00 4.278260571374388199e+00 3.269729225701827779e+00 9.529690562530689357e-01 3.898875373746250261e+00 4.560283245428747634e+00 3.244884601168421145e+00 9.865747231141487328e-01 3.744318306058539658e+00 3.965263028596322847e+00 3.710952176785839551e+00 1.077029218239984987e+00 2.257659979785978432e+00 2.683676304414952085e+00 2.022008876386730769e+00 8.467110452095439888e-01 3.142161932945174208e+00 3.331667968426880400e+00 2.395428213695805830e+00 8.694403328320785551e-01 3.354962477207311444e+00 3.708637776714357237e+00 2.644730781056678914e+00 8.985195926851879955e-01 7.395955088186780824e-01 6.787286750140978375e-01 5.469497823529898550e-01 3.531177546937339651e-01 1.342881470451965154e+00 1.213517532913347408e+00 1.036732100120830946e+00 6.104883913030978437e-01 1.912151093700907634e+00 2.210562310793692031e+00 1.632037889296112709e+00 7.902295617933041694e-01 5.178890044760464662e-03 3.043465100247999544e-03 2.047750087135469070e-03 2.484248159497326578e-04 3.404540954914182516e-01 2.053342163598614323e-01 5.860997536626975229e-02 6.871824450978891502e-04 7.383261779572819483e-01 6.807758132498478165e-01 5.644865151464202313e-01 3.177091416221458076e-01
3.000000000000000000e+02 3.697769800452943123e+00 4.420244248471314918e+00 3.100445500957624390e+00 9.097116531370066372e-01 4.142510684772332752e+00 4.379234069148308706e+00 3.359698454943325974e+00 9.928096709300732181e-01 4.656176206403574547e+00 4.276890177430528794e+00 3.443188699796463137e+00 1.061728951123651843e+00 2.343744461567041526e+00 2.758498126069766077e+00 2.058466151969251090e+00 8.472599097597879325e-01 3.153577152324515964e+00 3.310542504784252937e+00 2.402362245512677852e+00 8.677827095309584848e-01 3.884667213980219636e+00 3.869582283757955654e+00 2.695022838092181239e+00 9.107912142966924085e-01 7.640454421136269048e-01 7.002591215281782633e-01 6.173145642758643969e-01 3.861426200028993949e-01 1.411889714826588760e+00 1.302115552320603387e+00 1.082457293383476626e+00 6.240659785288261707e-01 1.968909371809900222e+00 2.299753585399760603e+00 1.687639929844034770e+00 8.013993534325937196e-01 8.923983308125115615e-03 3.119929426829059962e-03 1.778554482840277642e-03 2.109229612369034666e-04 3.874245005016348498e-01 2.508556802046072454e-01 9.778356598788029430e-02 1.615970747825912299e-03 7.697761553473242424e-01 7.085308178031525239e-01 6.282779344726939774e-01 3.620963816917424083e-01
3.200000000000000000e+02 4.810286677417991541e+00 4.488400202163499664e+00 3.118882287167745737e+00 9.658194364041416957e-01 4.446162688493177306e+00 4.290340933764378306e+00 3.452042345262519518e+00 9.350907663698425631e-01 4.607930545464560268e+00 3.894172843334317236e+00 3.663939558597102408e+00 1.175634063681671559e+00 2.418812287544824358e+00 2.790587812468083850e+00 2.101259321116368373e+00 8.599551572864910787e-01 3.263849090510524409e+00 3.367610955784871685e+00 2.459278626132662460e+00 8.681350009579578142e-01 4.009948145733869929e+00 3.887509090906924314e+00 2.638605650452312101e+00 9.101479079040860620e-01 8.012299955611922320e-01 7.324801421639961507e-01 6.698004909680917995e-01 4.160111908923351254e-01 1.464791769976000024e+00 1.399196874929569345e+00 1.135968669156182997e+00 6.410626032737880564e-01 2.003933109078940511e+00 2.373821766416048806e+00 1.754451949994733750e+00 8.111252248696768641e-01 1.508784183379816533e-02 3.390539919732304779e-03 1.582614654584801927e-03 1.933425911310848841e-04 4.310456613629298772e-01 2.862275647899522601e-01 1.455732777662984145e-01 3.802976699746452201e-03 8.191902250457190338e-01 7.382675475211257776e-01 6.848644827068171015e-01 3.978274175270197222e-01
3.400000000000000000e+02 3.809219695371143466e+00 4.370281007848850763e+00 3.182232248420725718e+00 9.379004315398891123e-01 4.009254911793698639e+00 4.518188575597204881e+00 3.405797784973624509e+00 9.806241364254330017e-01 4.239032934515895690e+00 4.367206994419229105e+00 3.434352863978433756e+00 1.046662193634437799e+00 2.426267033308812326e+00 2.860699604083838388e+00 2.153005196807719734e+00 8.610136282950620057e-01 3.256820784923439849e+00 3.389302688332217706e+00 2.467388917200940224e+00 8.791216398134619192e-01 4.101493188221184027e+00 3.924593748623359968e+00 2.683076057502714828e+00 8.968640598036088374e-01 8.279941502216274785e-01 7.637959025876426278e-01 7.199456949619140733e-01 4.406298977087977908e-01 1.503803871086239585e+00 1.475339970313075399e+00 1.186551982566468100e+00 6.588527711344702720e-01 2.046052708689717115e+00 2.459683958890255262e+00 1.802233611210051434e+00 8.231973169431980875e-01 2.485021243623464215e-02 3.999793684006647081e-03 1.474640986739927983e-03 1.734842143786608003e-04 4.805929002877405987e-01 3.173070706893866832e-01 1.935963533346129195e-01 8.531155706366888927e-03 8.360634854605564215e-01 7.635731539289267733e-01 7.285952212205966116e-01 4.295262306925579088e-01
3.600000000000000000e+02 3.938562798414625199e+00 4.495529841912801139e+00 3.192241364653533697e+00 9.301959031191170402e-01 4.036010985368636561e+00 4.496969635120093400e+00 3.369088184097642991e+00 1.011281098385152122e+00 3.895096436580828936e+00 4.648672170476020327e+00 3.662607521604948513e+00 9.769628973716024678e-01 2.535610320821416686e+00 2.907173264431366810e+00 2.176212185828854118e+00 8.706859386990380978e-01 3.290240321700400816e+00 3.444845237895195478e+00 2.478269411181221127e+00 8.870560203052623161e-01 3.872975080520268509e+00 3.909053170788591380e+00 2.708935766345510920e+00 9.068862816270041316e-01 8.834831686607855783e-01 7.866173153548885466e-01 7.574358771714809757e-01 4.667046808316100970e-01 1.546332765663936515e+00 1.546815564911175001e+00 1.232879976157913005e+00 6.764328548035084543e-01 2.087841861140589117e+00 2.510002022444760339e+00 1.844603373435899529e+00 8.355694207259034556e-01 4.004099508912304511e-02 5.184927379809778011e-03 1.407372992044386793e-03 1.660997210748860089e-04 5.345247716537130378e-01 3.541475217055634062e-01 2.349338687436230144e-01 1.724010885770503945e-02 8.932038204589275443e-01 7.921321930280995627e-01 7.604815467946103302e-01 4.598697595211614919e-01
3.800000000000000000e+02 4.242762023392936399e+00 4.463612226103469638e+00 3.195774834121805075e+00 9.293924486006204244e-01 4.880006076118661440e+00 3.786556748416574525e+00 3.270993206335316650e+00 9.351827531840324337e-01 5.053095985299589366e+00 4.603932750627821591e+00 3.525620971944962267e+00 1.124606538690715141e+00 2.540384052596243780e+00 2.942976408183091142e+00 2.203252314100661025e+00 8.852448541768606072e-01 3.346138532219771200e+00 3.471347221142413453e+00 2.490599475401156226e+00 8.791480763801324816e-01 4.143392187169865792e+00 3.980971840618392044e+00 2.709773323150445279e+00 8.936466408938723571e-01 9.286592384656444654e-01 8.137896384894901525e-01 7.847758496166072906e-01 4.878551879761175991e-01 1.586643144563896657e+00 1.620685175521326515e+00 1.270144446945988381e+00 6.966241381494733265e-01 2.112922465005703909e+00 2.560719959109529320e+00 1.893819158925328594e+00 8.366686769672980750e-01 6.023898941879792662e-02 7.361018298999511336e-03 1.491108516792394355e-03 1.683094109473870449e-04 5.573440151258580721e-01 3.871376654482333035e-01 2.663586463037354579e-01 3.210930907746885332e-02 9.236535684747991803e-01 8.140572167306814322e-01 7.850340986642148078e-01 4.863101298775177606e-01
4.000000000000000000e+02 4.860564567847143636e+00 4.492221124037451219e+00 3.161993327903350526e+00 9.842325295401902485e-01 3.864044795967004120e+00 4.472592416372000557e+00 3.541788241696461448e+00 9.534245098022289255e-01 3.732727642642757360e+00 4.523223947409155343e+00 3.689347072900640789e+00 1.074329956534219477e+00 2.603748723347706573e+00 2.999390392297164087e+00 2.246398037239961010e+00 8.764737829398153712e-01 3.445570724686359831e+00 3.505006777935875562e+00 2.504847031915980349e+00 8.823243340723845307e-01 3.919358906498223494e+00 3.970980345872995088e+00 2.718469034932792905e+00 9.169871474475896900e-01 9.807737289792157753e-01 8.325928110241918034e-01 8.118676734695032815e-01 5.130816677514704605e-01 1.631664443127488040e+00 1.692204479277447104e+00 1.313146039757816297e+00 7.135694652294712892e-01 2.165399880693411383e+00 2.608139333261070281e+00 1.930651232825265851e+00 8.403090652008206041e-01 8.735329598073918178e-02 1.122594683259592330e-02 1.727363347491106624e-03 1.803461285728502671e-04 5.926943307839849240e-01 4.271679187922813870e-01 2.925781149862792807e-01 5.343398847212839364e-02 9.739296688449371464e-01 8.327250254762177395e-01 8.143380641977262524e-01 5.097243981049224271e-01
4.500000000000000000e+02 3.406293559398898108e+00 4.472471720866826317e+00 3.170131519811838938e+00 9.426643888825776418e-01 3.791940253293171192e+00 4.433873499015068553e+00 3.523818600524495359e+00 9.639904518298110236e-01 4.710831893938080661e+00 4.315594766425361328e+00 3.673029285972022162e+00 1.130866203583942298e+00 2.682065205405183228e+00 3.058035219235966995e+00 2.299221003698396437e+00 8.742174315111910232e-01 3.437183846533349740e+00 3.583816286094469117e+00 2.540181679241721113e+00 8.845089527105095550e-01 4.105647053043389505e+00 4.008063856022578975e+00 2.750087228781819881e+00 8.930470724709393959e-01 1.108945478918002436e+00 8.919437175391919936e-01 8.757732760602021660e-01 5.594879836729045319e-01 1.726122771281887847e+00 1.847496593775211693e+00 1.405241306634564369e+00 7.524905403041675100e-01 2.262454190032002543e+00 2.725702216233774955e+00 2.025345256795947790e+00 8.538044032376564951e-01 1.642386243289308823e-01 3.376815379669863976e-02 3.857960469177612681e-03 3.031467998141579518e-04 6.331987557150853263e-01 5.320448134658406492e-01 3.447211798584327025e-01 1.284358684005468265e-01 1.103445335111922443e+00 8.988376244386628855e-01 8.591827591108230910e-01 5.615233508057698719e-01
5.000000000000000000e+02 4.766005575893439428e+00 4.428870832333440255e+00 3.256753424040168543e+00 9.562794806104332190e-01 3.773110497575123734e+00 4.496246294583089664e+00 3.467976319138286190e+00 9.516803064692094249e-01 4.665799849501246044e+00 4.511757300856833908e+00 3.693283258701702376e+00 9.671020563862651187e-01 2.824068290189177155e+00 3.155123527285228047e+00 2.360623610153962382e+00 8.787678921593770065e-01 3.582705366596252272e+00 3.667049324787080788e+00 2.576308755349171253e+00 8.818905082072141521e-01 4.300963436444590116e+00 4.052803291519833984e+00 2.774534899998569948e+00 9.060509531998501842e-01 1.197910927934287884e+00 9.998233259922215677e-01 9.359362789062195542e-01 5.942114175295045708e-01 1.792587536888226030e+00 1.981852732163439157e+00 1.485046340171761070e+00 7.759978364642353688e-01 2.343599422631541529e+00 2.815342945513059192e+00 2.080766515658098115e+00 8.581555858755492983e-01 2.381377571773327928e-01 8.482115061855780014e-02 1.147198390510659714e-02 7.127206794553586416e-04 6.753685967650199240e-01 6.103192062847228039e-01 4.059307223843905410e-01 2.140130946339542928e-01 1.213029475000524826e+00 1.000284425607729677e+00 9.131699652697303771e-01 5.927115332887357146e-01
5.500000000000000000e+02 4.350099447665661145e+00 4.559912966187473771e+00 3.229568498765071460e+00 9.490826195557285905e-01 3.782902539534416242e+00 4.579357583670159215e+00 3.448627840212808771e+00 9.604270868580471188e-01 3.027940363270596347e+00 4.522913087909730123e+00 3.569580416136400203e+00 1.050638255370377916e+00 2.936686949456844609e+00 3.223368309230279838e+00 2.401276331792015384e+00 8.823266750839457995e-01 3.657195878148496782e+00 3.686605866842779911e+00 2.596189732396786631e+00 8.859634276906458439e-01 4.045035074373345196e+00 4.071217440007051103e+00 2.784225935493740867e+00 9.055472190647680941e-01 1.296432564270321608e+00 1.108843597914602741e+00 9.964286652016529633e-01 6.179798153992510645e-01 1.876610219036399574e+00 2.113305077766163720e+00 1.563028260357616883e+00 7.922025906416596541e-01 2.429438745823318868e+00 2.886958837256263344e+00 2.143806020409856128e+00 8.683173595299866765e-01 2.936422864009102796e-01 1.586484254278943129e-01 3.153304006662303177e-02 1.815568176098736330e-03 7.040963738563732477e-01 6.514598347192646077e-01 4.890472191694065773e-01 2.911238709948594794e-01 1.313594575680275600e+00 1.111051642460211042e+00 9.698718566479861414e-01 6.168296847365286606e-01
6.000000000000000000e+02 4.056123095958275471e+00 4.514765874600353612e+00 3.226096056420559854e+00 9.444602357919098523e-01 4.241573033151439631e+00 3.990425943173685486e+00 3.423686208261987218e+00 9.537063308166885411e-01 3.853314101343479958e+00 4.117923232906316677e+00 3.559888303866416859e+00 1.053244140929097572e+00 3.027589603282706321e+00 3.271357115816859285e+00 2.444326712706342164e+00 8.787568718140335022e-01 3.881724957930282383e+00 3.729220197098162437e+00 2.623771844728528535e+00 8.979217891808286556e-01 4.418604791933932852e+00 4.138154216445874667e+00 2.824575272404610260e+00 9.108319823753217026e-01 1.365792130448153285e+00 1.226980277976164713e+00 1.052882333994503927e+00 6.360244544355715401e-01 1.921809560575263642e+00 2.212977115113142101e+00 1.637414547716683044e+00 7.989877927245409017e-01 2.495570229533376594e+00 2.951709855266162030e+00 2.186754602861826324e+00 8.748870326127576869e-01 3.430857430154333199e-01 2.245598855259118010e-01 6.909982521752944251e-02 4.492492783705515254e-03 7.420012034939305057e-01 6.831508998388400311e-01 5.717763667268656036e-01 3.548874229544171643e-01 1.366165961438832621e+00 1.237948758454264553e+00 1.031696349611217034e+00 6.336090477282372291e-01
6.500000000000000000e+02 4.408231635968934192e+00 4.514661020941886704e+00 3.212453759504272366e+00 8.874474391549174168e-01 3.718294394868644215e+00 4.412701783726379112e+00 3.757613141904302179e+00 1.003184457307574773e+00 3.895506750035238497e+00 4.347260712415125461e+00 3.664444854518054573e+00 9.945611553021034279e-01 3.110042041199852836e+00 3.309754069320699266e+00 2.486678792923754155e+00 8.873250928393094927e-01 3.826062347940643260e+00 3.761598897999431479e+00 2.631311451369853671e+00 8.909909880954973715e-01 4.100724944354590562e+00 4.135839674119812237e+00 2.828955257732137518e+00 9.042310931291837051e-01 1.437780730419058184e+00 1.340605054283354081e+00 1.106931021183604757e+00 6.484172487024373321e-01 1.981745607783324203e+00 2.321901013976436445e+00 1.708839882720638581e+00 8.140913267831720868e-01 2.603365218170040407e+00 3.017925477657364297e+00 2.223129303666294021e+00 8.750128689058573883e-01 3.950124148711552374e-01 2.715434581477723097e-01 1.199155662564102415e-01 1.032716071277448543e-02 7.679124304861261185e-01 7.189647479769079030e-01 6.538260980541223955e-01 4.023869076032237646e-01 1.436094535519282456e+00 1.347722530550566900e+00 1.090140007239665199e+00 6.433153484382014842e-01
7.000000000000000000e+02 4.008516609409275233e+00 4.577265949439206949e+00 3.245205184793321873e+00 1.003039360103550992e+00 3.772333405035885878e+00 4.628973618922520572e+00 3.557252622531610342e+00 9.741065971208140439e-01 4.474555329790348424e+00 4.518291447778308267e+00 3.564662990805127940e+00 1.020071975728999991e+00 3.190513714318103489e+00 3.338942407644070354e+00 2.497210056319134175e+00 8.876749547475718538e-01 3.849796417813382554e+00 3.813004902516416994e+00 2.633882492277993315e+00 8.856886226717343158e-01 4.046785873511692166e+00 4.159789345547757478e+00 2.833225526647372483e+00 9.115641982019617728e-01 1.481681962218675652e+00 1.443020739014276854e+00 1.162433995590477664e+00 6.634387359671467532e-01 2.026809099607095099e+00 2.392950759737347166e+00 1.769278897402883910e+00 8.199342513926861642e-01 2.667307346908205368e+00 3.074141411792997935e+00 2.267613858335623345e+00 8.799874660482362998e-01 4.523277962021836629e-01 3.064585697251246410e-01 1.759803732789627928e-01 2.114721345755157106e-02 8.055247957191454811e-01 7.523529810971197884e-01 7.169670647687247378e-01 4.380611825922798852e-01 1.498180511598144360e+00 1.452048628021944454e+00 1.148069291876058218e+00 6.544769715598409698e-01
7.500000000000000000e+02 4.176800319374410542e+00 4.532389755832216593e+00 3.231592272488470918e+00 9.163089662781039868e-01 3.409513961258698878e+00 4.737158869270113648e+00 3.404532948711334939e+00 1.009726994033971481e+00 3.757803392919268681e+00 4.421567205910998943e+00 3.818437275387856822e+00 1.081677771345227246e+00 3.275827438804725489e+00 3.401806501045686382e+00 2.526860782761660040e+00 8.879754586551257267e-01 3.903888227217521489e+00 3.836556879732957448e+00 2.666647301105075751e+00 8.988617893374069023e-01 4.404803580901488935e+00 4.139486066396978359e+00 2.868293262748726313e+00 8.954638187683737760e-01 1.536911746160853909e+00 1.544292495853792913e+00 1.215257913140237678e+00 6.759762031219189726e-01 2.064838728046612282e+00 2.476421149058926297e+00 1.823377130805425184e+00 8.270091495610767396e-01 2.764915898492302126e+00 3.130449306089171380e+00 2.305063539688179564e+00 8.806164429033025431e-01 5.017047620300161270e-01 3.405720799663626286e-01 2.265380903460325612e-01 3.803705861885155887e-02 8.413257445465717188e-01 7.882288865877512540e-01 7.597937336915258077e-01 4.716000951608794733e-01 1.531280748356186994e+00 1.541965802423185039e+00 1.205621751437160327e+00 6.604620637574999398e-01
8.000000000000000000e+02 3.420345990045109197e+00 4.512847830382704650e+00 3.166182434915826516e+00 9.184801677001186437e-01 4.117646333053926355e+00 4.399736924667559279e+00 3.585253934692366418e+00 9.696941776374782274e-01 4.340021902167859658e+00 4.582292054089452726e+00 3.654669468394691201e+00 1.113580706266814602e+00 3.349019311740340843e+00 3.439360990452724032e+00 2.564042930636942330e+00 8.918526286706101036e-01 3.860471265671162833e+00 3.853396019637794545e+00 2.679961326816224787e+00 8.867001664588375354e-01 4.386334700323549995e+00 4.232530085525681329e+00 2.912332765717291938e+00 9.371891319799697806e-01 1.590694857892305025e+00 1.621713795016084703e+00 1.266417725788562265e+00 6.888836911409367270e-01 2.129758038487994831e+00 2.541474133442015670e+00 1.876456860493370460e+00 8.290952482833265913e-01 2.827706457578051502e+00 3.154025579948966929e+00 2.323093136107663437e+00 8.877181399577196430e-01 5.505111265821313049e-01 3.810021835257046408e-01 2.689664322031983801e-01 6.163407263186755636e-02 8.907644575880908633e-01 8.205557657351463252e-01 7.936077024508542133e-01 4.989425933543952252e-01 1.593421562598433594e+00 1.632803105278683997e+00 1.262062798797391805e+00 6.661268287496394658e-01
8.500000000000000000e+02 3.560949984062665497e+00 4.442608308778540405e+00 3.176247730863037244e+00 9.537904023757566296e-01 4.571144510444549169e+00 4.435603415952447115e+00 3.553322744179425285e+00 9.732527407437221445e-01 4.337484932558268724e+00 4.445522799582898976e+00 3.692674129108765246e+00 1.038078367202898367e+00 3.376424196580257053e+00 3.488256593036564546e+00 2.540168420253568815e+00 8.912306830406204750e-01 4.044461366593253615e+00 3.882058238843757003e+00 2.675079533935408538e+00 8.926702406096651554e-01 3.913176844350311878e+00 4.167731904710251456e+00 2.872095266122910662e+00 9.169864062911411429e-01 1.638312528468401252e+00 1.708481669020086802e+00 1.319476251793736399e+00 7.054788986703097731e-01 2.163786559354451633e+00 2.597313294154039998e+00 1.921937971646228149e+00 8.353681411258382372e-01 2.855694687162935175e+00 3.223090365607477192e+00 2.342267927949826856e+00 8.890534293687732958e-01 5.922141881626601378e-01 4.330164389813887516e-01 2.989554882458470564e-01 9.010073801421825124e-02 9.482437830422100200e-01 8.446549242765855059e-01 8.242855876543299098e-01 5.241791720552481104e-01 1.638377784604023280e+00 1.716408347844405657e+00 1.315321229447023343e+00 6.746675476193771948e-01
9.000000000000000000e+02 4.741012066485632559e+00 4.522152197875271007e+00 3.331154225703346405e+00 9.754239771407678949e-01 4.608929533113302668e+00 4.722396371848472718e+00 3.491625637488121381e+00 1.040188382922547561e+00 3.166575952413535511e+00 4.587583576927969808e+00 3.937098990107391394e+00 1.101633035201003974e+00 3.460127056944537483e+00 3.493825823841198996e+00 2.555031515440191026e+00 9.035794607276155244e-01 3.699794944398445473e+00 3.919100693919610023e+00 2.694221555356925091e+00 9.015747623638322716e-01 4.607486380504576928e+00 4.164990150540646141e+00 2.912721311474137487e+00 9.241862019198275879e-01 1.669817373420335205e+00 1.783524288202035235e+00 1.371490816257369350e+00 7.186731992401153013e-01 2.233555237424212692e+00 2.654564325601077801e+00 1.965290759835267353e+00 8.411996436736142169e-01 2.953853243430825337e+00 3.238314473117598791e+00 2.362275662423704237e+00 8.891631240908577372e-01 6.133874306401253529e-01 4.854713145115823747e-01 3.231457710448992771e-01 1.213522741925871229e-01 1.017099075885209869e+00 8.680722851807203266e-01 8.493341650120154185e-01 5.495548622122538029e-01 1.674628128390571735e+00 1.794363397617181111e+00 1.366424386700609173e+00 6.826270166201482414e-01
9.500000000000000000e+02 3.730451210704200271e+00 4.639544613240811799e+00 3.233462053148970394e+00 9.547374473597528555e-01 3.818583969687710855e+00 4.523546044043181169e+00 3.618873529855802129e+00 1.019995611651778544e+00 4.555488843876775995e+00 4.582994646451714615e+00 3.574824303296574524e+00 1.120748549866774413e+00 3.469451929680912095e+00 3.532379558019178578e+00 2.558905565989720632e+00 9.062774161984240573e-01 3.759270027292802574e+00 3.906634224083143092e+00 2.708600694482645288e+00 8.869094823112444459e-01 4.436215777020140472e+00 4.233683158202062202e+00 2.903243067595106197e+00 9.118123764065163561e-01 1.717484921995611646e+00 1.851605350520699744e+00 1.419024295669484292e+00 7.300626026690271164e-01 2.255629783960688250e+00 2.694744220838137583e+00 2.004173938741794281e+00 8.475280885648579510e-01 3.015039039034803636e+00 3.291379456506824397e+00 2.387008782142885366e+00 8.854319844885317758e-01 6.316570524997302538e-01 5.394268909480942620e-01 3.469355795940486931e-01 1.535423988077092017e-01 1.067834841526132506e+00 8.990738526699615374e-01 8.720079212721966178e-01 5.699804189277823951e-01 1.712457077346391632e+00 1.866325892011940324e+00 1.410510776926897636e+00 6.988772540569090364e-01
1.000000000000000000e+03 4.022500492481333012e+00 4.609951754790979628e+00 3.266042031338896034e+00 9.437432851233648057e-01 4.066653460169175283e+00 4.269403122947943885e+00 3.555463347378357675e+00 9.647162704472058703e-01 5.036628880678295950e+00 4.455919750142503410e+00 3.644539571354263874e+00 1.190979085865261577e+00 3.480945732971088002e+00 3.538856203337334527e+00 2.584404335534514541e+00 8.996721181680588098e-01 4.067623353256612617e+00 3.954633241208682648e+00 2.717824419961182514e+00 9.039621070102541456e-01 4.298876328018389259e+00 4.243150930210229710e+00 2.906112996997186837e+00 9.282950751223406627e-01 1.740877824024380516e+00 1.917022653205312066e+00 1.468402548644234473e+00 7.432397285041887347e-01 2.277986022777025887e+00 2.746454149603716921e+00 2.034187444654013355e+00 8.531077427120965506e-01 3.076904262561311221e+00 3.314003723885866837e+00 2.403306208159902813e+00 8.890756789593250442e-01 6.508007561411375264e-01 5.841593939719260664e-01 3.752698178373499727e-01 1.864789363352368778e-01 1.121702336259949195e+00 9.366330382131990984e-01 9.002140806067806533e-01 5.884327636251516225e-01 1.757515996267079661e+00 1.933005275595373051e+00 1.460288521216564828e+00 7.103479189573971286e-01
1.100000000000000000e+03 4.001538885015475167e+00 4.527400612305624961e+00 3.214566532231494023e+00 9.707837826380650847e-01 4.184497559819931212e+00 4.638758493019048856e+00 3.389712325871863552e+00 1.004902373311364006e+00 4.726298298633264672e+00 4.418702594176878051e+00 3.626909541167883333e+00 9.016628455332810210e-01 3.649976237392348999e+00 3.588571574146676824e+00 2.617712099070665932e+00 8.981481596107669940e-01 4.033670242930770478e+00 3.986641667990150406e+00 2.726626472409830804e+00 9.089344407486041888e-01 4.673589320513849898e+00 4.266375997454163738e+00 2.920531986352661757e+00 9.146463578755141821e-01 1.829986045608643419e+00 2.038517651500762806e+00 1.554855429222915975e+00 7.663029676064383455e-01 2.357702986857122873e+00 2.827473719538537100e+00 2.099653201322966733e+00 8.554030859945982446e-01 3.210113107445693004e+00 3.385086739535492661e+00 2.439725983845529189e+00 8.897648414963285068e-01 6.852174214223225590e-01 6.435996280682004800e-01 4.411456336890030028e-01 2.502276629651415396e-01 1.238149491545948333e+00 1.037370204367279225e+00 9.442052303397108215e-01 6.150262220212507902e-01 1.829062467386029400e+00 2.059644507137649239e+00 1.545723157141916548e+00 7.414351735823239142e-01
1.200000000000000000e+03 3.985695610456104987e+00 4.650334712159873263e+00 3.300865262479726336e+00 9.667200009504373082e-01 4.007435692383102932e+00 4.682737409987543842e+00 3.531069589993397706e+00 9.957134287900523129e-01 4.236729272089268861e+00 4.135422942385211798e+00 3.761195804632951223e+00 9.402671690253289194e-01 3.662416514151721092e+00 3.628331819180822038e+00 2.636483410839345787e+00 9.017455849182844929e-01 4.172046662079049284e+00 3.996491573580414070e+00 2.745390642638926071e+00 9.087058380604571273e-01 4.513763273555207789e+00 4.234493120490848916e+00 2.959281990220910430e+00 9.083079584649894622e-01 1.879930596441460100e+00 2.152076716708864801e+00 1.638787439183060801e+00 7.817888419284126922e-01 2.476459015118035900e+00 2.896285807521998379e+00 2.157906160552258257e+00 8.588104834594350034e-01 3.295389548807185154e+00 3.428314190369524006e+00 2.469061235596844650e+00 8.905630004501471353e-01 7.175334496000118634e-01 6.704594638453528210e-01 5.254039675967494549e-01 3.106687633431814421e-01 1.315155491966862655e+00 1.149595410900668968e+00 1.000596625170055320e+00 6.339254027077935172e-01 1.898106933776534833e+00 2.174450837545788495e+00 1.624754784134420094e+00 7.693352158436563837e-01
1.300000000000000000e+03 4.040948693362134136e+00 4.703397184985819379e+00 3.281140559138821633e+00 8.984059230239200833e-01 4.015830541465049919e+00 4.619832965604563135e+00 3.589610271336785452e+00 9.781146973054319904e-01 3.513246266112383775e+00 4.473152252451332522e+00 3.594019889222411557e+00 9.392884953126323655e-01 3.754137324155971012e+00 3.693690604343566886e+00 2.678590823473504745e+00 8.901335833185080038e-01 4.163563567823939771e+00 4.039779065275237890e+00 2.745743562389403980e+00 9.140478425446687538e-01 4.220121491414920101e+00 4.297394609900933915e+00 2.969345808181286905e+00 9.455510618237277232e-01 1.948539702263883511e+00 2.248406424641944845e+00 1.713817217894571865e+00 7.964251777352231443e-01 2.530618993910406012e+00 2.957690560549252723e+00 2.209161527174276607e+00 8.568133584321990792e-01 3.365863942176139378e+00 3.474969791957917664e+00 2.492410477088677911e+00 8.961068755208405623e-01 7.516818977367620835e-01 6.942733202151799565e-01 6.088087459968726245e-01 3.635709283029718852e-01 1.398411079478955710e+00 1.265240081368146807e+00 1.059051359170040785e+00 6.488126774916995743e-01 1.940924935080607927e+00 2.270552429318507759e+00 1.694789271645263495e+00 7.904187878749304730e-01
1.400000000000000000e+03 3.636076955456496673e+00 4.682672773149957557e+00 3.258255956402897002e+00 9.416670299430449642e-01 3.667030846864497651e+00 4.513211992965099562e+00 3.556280161437017195e+00 9.803562106552821120e-01 4.059072918330278057e+00 4.558415907408555512e+00 3.522910511102388398e+00 9.941049689237978493e-01 3.732261361665251798e+00 3.728338330322519489e+00 2.683610816344415007e+00 8.904695028432076942e-01 4.306258876703168426e+00 4.008760169349284475e+00 2.764083507405272755e+00 9.056388696895453227e-01 4.476353079995169182e+00 4.415387581019786012e+00 2.946298779364387777e+00 8.954311135691905843e-01 1.997368282414930807e+00 2.325101523747150623e+00 1.779930176836800326e+00 8.087375365875061339e-01 2.632238292251713574e+00 3.025527808637023863e+00 2.245373188368403827e+00 8.680419891801282040e-01 3.456624827741137551e+00 3.516133109720408267e+00 2.515236112252389855e+00 8.947614341887071276e-01 7.748856263896982677e-01 7.217326832043398088e-01 6.835487209421305943e-01 4.074361378208230522e-01 1.453609198601480967e+00 1.373919232403017165e+00 1.119074211819218290e+00 6.617510152899761522e-01 2.009112591083948018e+00 2.359943396355852485e+00 1.761954578689555628e+00 8.054333577282083434e-01
1.500000000000000000e+03 4.119583747089597736e+00 4.420452565280816870e+00 3.351643867367948282e+00 9.424040724185154261e-01 3.630115249470372785e+00 4.365303948941125611e+00 3.543067365926795276e+00 9.177145293664163983e-01 4.615876296230965181e+00 4.863530480935041922e+00 3.811620855736394642e+00 1.201795931970899289e+00 3.868783950686719209e+00 3.735524593239054614e+00 2.716462614906866246e+00 8.999347891960784995e-01 4.104513974621863959e+00 4.083714615707140005e+00 2.760709442410051118e+00 9.086756444544953348e-01 4.721554347997335199e+00 4.364637327449338855e+00 2.965664389781290211e+00 9.488735723341445993e-01 2.042257324570118548e+00 2.403891678589384462e+00 1.842705991240474628e+00 8.183231105371987502e-01 2.715097481236205201e+00 3.050941342782651500e+00 2.281860550841089630e+00 8.692816783636523326e-01 3.534262033598833064e+00 3.554884174401279129e+00 2.540899416692651958e+00 8.952479683845744329e-01 8.015865080661228603e-01 7.571698202960064350e-01 7.398150999026693597e-01 4.439581460924685308e-01 1.516137256070300143e+00 1.476205490689932232e+00 1.180691680666740906e+00 6.731185312863644521e-01 2.047009761867076172e+00 2.444824382034468613e+00 1.821008507863001613e+00 8.208984125085383443e-01
1.600000000000000000e+03 4.625439972366723218e+00 4.414006770848530437e+00 3.245415450208607666e+00 9.242010759154346555e-01 5.314886725234328146e+00 4.671605046890582535e+00 3.555404802030846412e+00 9.547774812424527635e-01 4.860588114862667730e+00 4.421356347282915600e+00 3.713029607011689937e+00 1.173643309815700420e+00 3.876202914791508469e+00 3.784970331078504557e+00 2.722202821616216184e+00 8.925829083568445066e-01 4.397339301231897757e+00 4.071799103305283829e+00 2.768310145820108925e+00 9.001537115260539457e-01 5.119902204434049864e+00 4.357032300719438922e+00 3.011185804841280955e+00 9.021057484534782400e-01 2.080204157075331572e+00 2.469492346065844224e+00 1.890920929612582402e+00 8.256606311935072995e-01 2.772617839596370093e+00 3.102076674086589492e+00 2.309841516827162877e+00 8.696017458212932372e-01 3.536218382537026805e+00 3.592650392390319691e+00 2.557138117083773921e+00 8.982553897339471405e-01 8.348517229675167517e-01 7.896298559936895112e-01 7.788983039934770369e-01 4.754748170113707317e-01 1.546404440484548060e+00 1.569188939129972482e+00 1.242240531196155739e+00 6.851022316081888386e-01 2.107832297663122745e+00 2.517063400627276515e+00 1.868222387399943285e+00 8.295136091003524337e-01
1.700000000000000000e+03 4.339076969415737395e+00 4.687810445742206511e+00 3.327238709467680966e+00 9.421425523608381036e-01 3.747028751100924815e+00 4.811817830918084127e+00 3.474277145529447441e+00 9.704749072789372599e-01 5.413051962531326922e+00 4.050310027990006390e+00 3.704396410524439354e+00 1.059897447603341147e+00 3.957955357960827314e+00 3.806410534856915717e+00 2.740345062960915179e+00 8.929909499211377000e-01 4.108082339893644352e+00 4.077587647685516181e+00 2.757916200884750868e+00 9.148228221430028118e-01 5.233529097784275663e+00 4.302895225692954462e+00 3.009291671344608954e+00 9.323360397074658135e-01 2.125847499152030196e+00 2.537683143219314097e+00 1.941133274858036994e+00 8.313683591968082931e-01 2.857497890716575561e+00 3.136636734288333450e+00 2.337060183837883720e+00 8.722198437663873927e-01 3.626080756873784505e+00 3.623038487433672294e+00 2.574549973346530241e+00 8.999403271508569224e-01 8.805978002255357984e-01 8.258619231541771688e-01 8.045735018309752018e-01 5.054511204069257468e-01 1.607970896951150142e+00 1.653378844469561626e+00 1.300737910927341145e+00 6.992901759796076311e-01 2.147277205300906822e+00 2.574022292143956836e+00 1.917242284224846660e+00 8.350460811792548288e-01
1.800000000000000000e+03 4.687983566157993387e+00 4.680799522311295036e+00 3.349346502338478526e+00 9.592185730130367016e-01 5.042176144415566164e+00 4.521053035595842928e+00 3.407416778978881844e+00 1.007672708883903256e+00 5.165842961506965203e+00 4.717849938601271553e+00 3.821801579713421937e+00 1.074179867440599123e+00 3.911189947342933237e+00 3.853372621182943103e+00 2.749216690531551599e+00 9.023829564307422890e-01 4.342631362215934487e+00 4.122856918615482869e+00 2.792341573964743251e+00 9.013457735705994178e-01 4.387571279700182458e+00 4.433350817185989001e+00 2.994044850192222551e+00 8.913141035855514094e-01 2.172822454398397163e+00 2.591837371182985628e+00 1.987882384955508952e+00 8.393337442281630922e-01 2.898456718567689272e+00 3.188695404988642679e+00 2.366956696786329140e+00 8.654349810709831559e-01 3.666834211440670011e+00 3.663440906917544648e+00 2.603024686688770739e+00 8.968663544131665333e-01 9.318970211610689836e-01 8.519564909506683881e-01 8.286531876676491715e-01 5.297004393038904357e-01 1.643365514003187311e+00 1.737007393314893067e+00 1.364376443919572024e+00 7.162101357075065788e-01 2.189827713840185375e+00 2.625683045216749001e+00 1.959586338948817286e+00 8.406259157791865499e-01
1.900000000000000000e+03 4.118270812801483771e+00 4.658062125074449611e+00 3.296462707268950076e+00 9.584643543046429404e-01 4.779759499070337370e+00 4.561260925547314216e+00 3.522075559417565671e+00 9.542541703968329125e-01 4.900198911321604456e+00 4.243454566447764975e+00 3.557062866466674134e+00 1.011428532839679706e+00 3.995723365923225856e+00 3.859000080764791285e+00 2.767379667119666653e+00 9.077167827069786421e-01 4.310090683836835801e+00 4.167439490303761040e+00 2.819318815600099448e+00 9.128648500075055017e-01 4.006985557584210156e+00 4.425731385551102903e+00 2.991166736392032455e+00 9.086252441587301387e-01 2.201758761408285636e+00 2.647687132097547469e+00 2.029764557045912632e+00 8.434992260020763855e-01 2.960516052219998251e+00 3.220702367641654185e+00 2.391489350644373069e+00 8.739746832675479027e-01 3.709061354196637517e+00 3.680612653890409369e+00 2.610196562869298020e+00 9.044460101072786529e-01 9.920218056720784272e-01 8.738628811404425267e-01 8.516100692279465756e-01 5.516951770393625498e-01 1.678277652588377578e+00 1.810565986335409105e+00 1.415641032736368432e+00 7.335591076814494960e-01 2.217823717306555587e+00 2.678252916337224399e+00 1.994371525624207830e+00 8.443228476892710166e-01
2.000000000000000000e+03 4.652712882615333001e+00 4.674218473710892496e+00 3.336529272721025841e+00 1.001662204391425615e+00 2.713860692637479310e+00 4.610322240578464736e+00 3.488413663134291021e+00 9.901253363229904902e-01 4.702896419951161811e+00 4.187927233228071700e+00 3.806894644561786833e+00 9.468484156973733246e-01 4.076219381205641312e+00 3.856521005846587968e+00 2.749393465390407965e+00 9.025909420787865400e-01 4.209806612817226679e+00 4.168335541253685328e+00 2.829770247071013323e+00 9.061386539628966119e-01 4.652930862510754828e+00 4.235917735347181079e+00 3.003039138506820915e+00 9.015593801890681158e-01 2.235634195546589265e+00 2.695372040320395790e+00 2.063047035688669428e+00 8.506389549646431458e-01 3.035168229792629013e+00 3.248729776046386242e+00 2.412929436244746650e+00 8.757908541454956231e-01 3.773083024887563308e+00 3.702856684055559899e+00 2.614472065151698388e+00 9.002052916793626958e-01 1.051271826122268660e+00 9.022286495857443356e-01 8.761267283489807545e-01 5.713569043110939827e-01 1.717504271877533073e+00 1.883381872787688760e+00 1.467398051587426311e+00 7.459743241549645631e-01 2.261000697686097460e+00 2.723973046362314854e+00 2.028583706257170327e+00 8.518548181345366732e-01
2.100000000000000000e+03 4.881637112107796383e+00 4.641611950139624909e+00 3.286057233106577602e+00 9.386658517555609427e-01 4.925143510891075493e+00 4.620384596708221103e+00 3.436357667761048340e+00 9.640740084745008653e-01 5.375810917499902253e+00 4.958850527718952073e+00 3.615241871934893769e+00 8.569964970819825556e-01 3.947755595242091520e+00 3.886904783689558940e+00 2.802072546652963236e+00 8.940854560238193915e-01 4.569325459396418765e+00 4.111316957211687217e+00 2.835581067731822280e+00 9.046189749355434406e-01 4.321270179712087156e+00 4.462675797433277580e+00 3.043360434209742671e+00 8.906911265044111792e-01 2.271328169612468084e+00 2.728208074739112199e+00 2.093752229845586843e+00 8.522856834723810948e-01 3.075207080436825891e+00 3.281223067021778572e+00 2.434954214531097172e+00 8.759073537963597555e-01 3.791996970522882204e+00 3.721644635203015916e+00 2.625216776269348795e+00 8.994083875734887323e-01 1.107359348729852311e+00 9.358290389815280275e-01 9.044358463409618576e-01 5.869159995146049358e-01 1.757568102507934826e+00 1.950906897681184748e+00 1.514743803044279691e+00 7.618585229291519045e-01 2.293477824489741579e+00 2.764519378676639771e+00 2.055666639616906988e+00 8.516277635865847628e-01
2.200000000000000000e+03 4.525071281184443350e+00 4.655951578561406734e+00 3.347827791174483369e+00 8.970237645235570323e-01 4.534178347639749695e+00 4.766894247890024694e+00 3.340719641139638263e+00 1.014492284294295832e+00 4.775649679716257978e+00 4.038082539461209208e+00 3.312426444809035697e+00 1.096122709045135535e+00 4.057163655539516967e+00 3.906770891556742065e+00 2.784870896515851957e+00 8.946841049844639349e-01 4.422718819496469500e+00 4.114866474297196319e+00 2.822441786861779711e+00 9.185159244521237110e-01 4.119186246955758079e+00 4.439874867160679806e+00 2.989849420211402098e+00 9.142639619253433159e-01 2.319363677082719732e+00 2.769893686482515882e+00 2.126098485546381589e+00 8.568338481423911634e-01 3.118644927313761084e+00 3.321179810597679527e+00 2.462174033327118039e+00 8.758429548567733258e-01 3.832194331395061049e+00 3.738247851949168421e+00 2.652403027893278420e+00 8.986223722596747843e-01 1.163835628661809007e+00 9.806458906357861105e-01 9.351169705694342138e-01 6.007449551873229598e-01 1.794781140152372334e+00 2.015007090626541153e+00 1.561879723222064253e+00 7.710923729594327813e-01 2.344319650486192952e+00 2.800600733819605725e+00 2.088217871669866277e+00 8.548460505329444903e-01
2.300000000000000000e+03 4.017546824562510110e+00 4.516892928334208968e+00 3.262592464584328944e+00 9.199460942114197071e-01 3.971530335791703781e+00 4.747014512639263550e+00 3.348259434609598628e+00 1.004502956602258523e+00 5.434030973241945617e+00 4.774684867012079614e+00 3.654892948722020751e+00 1.039562570813731046e+00 4.052807641239678738e+00 3.939507175480507328e+00 2.806361418252746098e+00 9.048997241176067741e-01 4.538614452498666019e+00 4.160894778487451262e+00 2.852693811870827378e+00 9.077408672295934622e-01 4.143649436403313402e+00 4.451880824532469028e+00 3.013209425525637641e+00 9.118617641716160183e-01 2.363150046784920910e+00 2.800958378886615030e+00 2.150026635948979248e+00 8.604923775665831442e-01 3.165225562745791699e+00 3.343025381095033222e+00 2.475080919328782603e+00 8.732638203081283246e-01 3.857231496902755907e+00 3.756283147326358485e+00 2.658672949403380503e+00 9.096009398528461798e-01 1.219021976642443494e+00 1.035508535012391373e+00 9.657195934156913575e-01 6.128138248940754318e-01 1.832550077591457605e+00 2.076576997257619350e+00 1.600268426559259494e+00 7.832991655236142270e-01 2.373948311962459368e+00 2.831566871903402394e+00 2.109689427468396161e+00 8.598617650999980100e-01
2.400000000000000000e+03 nan 4.664643158011255508e+00 3.350691775247860882e+00 9.375982716646944493e-01 6.478744509850093536e+00 4.657364566245476567e+00 3.589541654130306458e+00 8.899511545128546697e-01 5.631987903973941556e+00 4.811425129932681344e+00 3.751847190296799361e+00 1.082400679718542591e+00 4.053755108329312407e+00 3.944445965581081737e+00 2.797375622571115272e+00 9.046560963397247690e-01 4.222069789459408362e+00 4.150827915535674428e+00 2.850647311840446285e+00 9.133368462638589147e-01 4.405134401615294237e+00 4.487526660982726234e+00 3.004448284468213881e+00 9.239337756242662625e-01 2.400664167175989405e+00 2.827873730541929920e+00 2.176021419340723462e+00 8.658094699420277873e-01 3.212927574387811180e+00 3.375958199685149541e+00 2.494147728310680101e+00 8.795334514664212566e-01 3.890509990624616332e+00 3.778064909032821106e+00 2.681999147578645104e+00 8.977117649648718167e-01 1.262496612520175088e+00 1.088861187647619078e+00 9.988635842912249041e-01 6.262369587213442168e-01 1.876301936427012151e+00 2.128478580997415381e+00 1.641654923618163675e+00 7.880184666581773190e-01 2.408719552073938619e+00 2.867769744656543107e+00 2.133681145611048713e+00 8.549424677199116696e-01
2.500000000000000000e+03 nan 4.716186155190790430e+00 3.332739242497504417e+00 9.555813349303295956e-01 nan 4.849561508490518591e+00 3.420056704163257244e+00 8.987406259998376168e-01 4.465396873657207166e+00 4.794444798291246812e+00 3.574177446337186037e+00 9.771671780896482584e-01 4.238570425956993404e+00 3.901155499670792892e+00 2.811541677707328546e+00 8.941395277726510438e-01 4.132648637426882487e+00 4.203632750781670424e+00 2.867186228066514353e+00 9.215603093070747764e-01 4.776895352906490366e+00 4.616446833310339670e+00 3.020613307986946161e+00 9.079430290415715366e-01 2.428431289653332215e+00 2.862603206294750180e+00 2.197622693492162771e+00 8.684876330201053429e-01 3.273490222891376700e+00 3.394013239996553466e+00 2.509993830593137520e+00 8.779155690409737867e-01 3.909834656093647887e+00 3.795527260819937965e+00 2.682171237976701317e+00 9.042517703036601073e-01 1.307073190617205727e+00 1.146172070149495514e+00 1.030087984808096380e+00 6.393646435445660137e-01 1.898185592297602309e+00 2.181697532652846494e+00 1.679227922090862579e+00 7.959202629233065318e-01 2.445418119155470915e+00 2.907162783700911746e+00 2.156608228993172283e+00 8.571442018091858239e-01
2.750000000000000000e+03 nan 4.530481074120679352e+00 3.283931758498512377e+00 8.824464436703639558e-01 nan 4.590186807066865882e+00 3.552800373452011051e+00 9.554512634114612490e-01 3.863428238178917784e+00 4.266362890724866297e+00 3.726168517728692287e+00 1.224361726531042915e+00 4.228902152665017233e+00 3.979638649097313241e+00 2.798792385566263974e+00 9.018964536651374875e-01 4.473648885596423597e+00 4.293980677864226436e+00 2.895175431948573852e+00 9.048323048458651874e-01 4.738854319481868416e+00 4.617971920663883623e+00 3.015298984431229457e+00 8.896039866124525464e-01 2.535617873573789982e+00 2.934189042215517240e+00 2.246656370418242510e+00 8.731047565596010696e-01 3.399004263889639610e+00 3.434856426321971412e+00 2.564443424670817873e+00 8.798681737515302581e-01 3.958765684436536869e+00 3.844317788561105065e+00 2.703118348237024460e+00 9.006340112738193682e-01 1.403173568381328007e+00 1.291102619814874730e+00 1.103775576951283366e+00 6.701265678315859731e-01 1.980306671652056094e+00 2.305433950046061220e+00 1.763549334607987351e+00 8.116846036984274315e-01 2.547920486997736766e+00 2.977001086504416971e+00 2.209670194821472311e+00 8.592399629212998935e-01
3.000000000000000000e+03 nan 4.765693115597295026e+00 3.245371801568582182e+00 9.792575619222880778e-01 nan 4.779439358621820233e+00 3.388995782361364117e+00 9.495476887362098717e-01 4.257906304788693141e+00 3.623631703444333940e+00 3.839256539570587101e+00 9.468028556312955146e-01 4.183223000939602976e+00 4.024005467329106800e+00 2.813546082480337329e+00 9.025120501057781741e-01 4.172271828717782682e+00 4.191609941327851807e+00 2.880836860473823702e+00 9.148111719378292372e-01 4.941240768521891091e+00 4.461265249839232006e+00 3.019231787864580685e+00 9.008892818534253166e-01 2.620648421294612174e+00 2.992998446021883474e+00 2.284643078492476942e+00 8.777594783502206122e-01 3.453186447513632906e+00 3.493334495148673113e+00 2.591459190863886430e+00 8.815564502315588191e-01 4.075203699423411763e+00 3.880105005741714130e+00 2.735243398450860841e+00 9.068380896473804409e-01 1.471964472967749682e+00 1.420713147469821580e+00 1.179749868235408838e+00 6.975027721468560760e-01 2.043876196625984853e+00 2.407448063612497524e+00 1.830614118117916744e+00 8.200746628308120956e-01 2.633364112909316823e+00 3.032678462494119653e+00 2.256314558665123204e+00 8.661972318837445339e-01
3.250000000000000000e+03 nan 4.807637478061736580e+00 3.399751316015962033e+00 9.120080315904643964e-01 nan 4.898053870241337648e+00 3.239502673442492320e+00 9.361522359032334872e-01 4.394329980374723554e+00 4.569784588626200517e+00 3.583258394536644520e+00 9.952134490533388611e-01 4.241236753337335408e+00 4.029574606458479202e+00 2.836547450187212771e+00 9.037087147013227462e-01 4.732298210532860594e+00 4.284353741907128033e+00 2.900190999226943234e+00 9.233509116264524419e-01 4.110531539596058437e+00 4.564068294246160562e+00 3.002471745961237559e+00 9.008471174696843775e-01 2.721707004384160022e+00 3.045927328503125864e+00 2.323838713832306446e+00 8.827849224681380003e-01 3.535562242823721224e+00 3.541874681541628433e+00 2.638311450548819881e+00 8.806412752748628003e-01 3.982127694265000351e+00 3.890012137142753179e+00 2.764914921405325909e+00 9.007943963479277949e-01 1.532664497809423709e+00 1.544041538700237526e+00 1.252133176130443726e+00 7.226383165855931878e-01 2.105704283227515905e+00 2.492394552062228374e+00 1.893934913045450585e+00 8.246938788414539534e-01 2.744456146000209262e+00 3.093657885912468153e+00 2.291805800429721707e+00 8.620675759199258881e-01
3.500000000000000000e+03 nan 4.671794450323931258e+00 3.338430260919905468e+00 9.572984497825611783e-01 nan 5.224271361754576404e+00 3.377123743203051642e+00 9.507117464986659661e-01 2.553921431696269728e+00 4.579187226436983060e+00 3.613718949962714699e+00 1.164806532333693578e+00 4.266140154587037436e+00 4.071769411612544687e+00 2.845151528582794409e+00 8.820779538644337725e-01 4.595800450684942362e+00 4.203246085608498106e+00 2.910227308516110778e+00 9.223490977470646390e-01 4.883317084065128988e+00 4.553222888940785751e+00 2.990994876047747830e+00 8.946567936884814998e-01 2.805187870485605028e+00 3.096221061686824871e+00 2.352330262555712981e+00 8.847150468872786444e-01 3.606536460936314192e+00 3.561818652354024728e+00 2.660276761644445820e+00 8.804437394074984269e-01 4.114172471561334810e+00 3.918452276389902345e+00 2.776271410882397817e+00 9.082764473569131525e-01 1.593122138371688923e+00 1.648270566291401451e+00 1.323980230254073520e+00 7.449331349686932890e-01 2.160300849957235592e+00 2.573757700838534390e+00 1.949048108447059890e+00 8.340906657273883251e-01 2.828920630361477784e+00 3.156487857755024606e+00 2.324739495664998490e+00 8.651821318575659836e-01
3.750000000000000000e+03 nan 4.588826101154264592e+00 3.287763045786066041e+00 9.215224538057629200e-01 nan 4.780510480985666000e+00 3.402032381844071640e+00 8.445757236785400579e-01 3.913242303134657707e+00 4.645756139882732505e+00 3.810766095926076957e+00 1.179280923661740088e+00 4.205723733895990968e+00 4.080391443163352783e+00 2.843528289995762126e+00 9.026452626247849498e-01 3.896416611422557796e+00 4.298071453698545596e+00 2.876038580311107928e+00 9.175769915516565067e-01 4.529166066469997531e+00 4.625196656259712213e+00 3.025215838965261028e+00 9.166335662045341781e-01 2.893856832012852376e+00 3.135662783863280456e+00 2.376320224732609176e+00 8.863513968859060288e-01 3.672020336617026537e+00 3.594823374648704828e+00 2.684699394596911315e+00 8.830703849773502423e-01 4.099399377320997573e+00 3.964020070549307384e+00 2.793574493828240524e+00 8.984204038191559993e-01 1.639307403586508283e+00 1.747225741407520072e+00 1.390660260133185222e+00 7.629028094984541264e-01 2.204352748895678449e+00 2.643435005208030653e+00 1.993651316221531911e+00 8.389359451318810779e-01 2.914468204923929218e+00 3.206013695763630267e+00 2.355065499080956304e+00 8.707840262315016400e-01
4.000000000000000000e+03 nan 4.874279859965264805e+00 3.324933529251335784e+00 9.412069216286145235e-01 nan 4.745943552873786331e+00 3.526362910778974680e+00 9.867893322355996144e-01 4.754208565721458335e+00 4.788558175875619050e+00 3.814342389096646802e+00 1.066729207164509363e+00 4.262571347802537325e+00 4.092044493975038222e+00 2.847480711739232895e+00 8.908901127569240908e-01 4.777332608620679544e+00 4.173588459370876080e+00 2.877154351810593536e+00 9.113300006190779845e-01 4.786161715140030637e+00 4.589348881143370917e+00 3.004684974238539308e+00 8.953613146090997343e-01 2.978710224089127223e+00 3.177721041732984197e+00 2.400391015256783334e+00 8.844936473330846649e-01 3.708383193353102847e+00 3.630574135255201895e+00 2.712907361683259744e+00 8.812521160773606477e-01 4.153947544570240957e+00 3.952149953206037569e+00 2.790725785090601985e+00 9.031233736392610956e-01 1.693874699380756965e+00 1.836598346410170279e+00 1.456237861782519349e+00 7.787334247595694148e-01 2.260899436367600490e+00 2.703712098080373494e+00 2.037785787560135731e+00 8.416532095141988634e-01 2.993948054878887710e+00 3.241608586612920728e+00 2.381035177675050907e+00 8.697108126737862488e-01
4.250000000000000000e+03 nan 5.351507316036327566e+00 3.295039327608095814e+00 9.586044855365429829e-01 nan 4.797172757578731961e+00 3.476583058796302250e+00 9.309200449664011279e-01 nan 4.407199122150987414e+00 3.946644816128872968e+00 1.208863510280079323e+00 3.948183847114626221e+00 4.071654379420474257e+00 2.873345231867561633e+00 9.032363328687764703e-01 4.537108422509652073e+00 4.389802413359791267e+00 2.869067787071377662e+00 9.162520406281984275e-01 4.269763438021550783e+00 4.682639653503318122e+00 3.034549637301311442e+00 9.230232818437947850e-01 3.056761803647822351e+00 3.226764794167839234e+00 2.415632536390643459e+00 8.848602199754889153e-01 3.753873321287898079e+00 3.675796021081043641e+00 2.724597149036535271e+00 8.776406774623588536e-01 4.149669990557401711e+00 3.985618138822633050e+00 2.815525482154084269e+00 9.017869679528243143e-01 1.745065048937954000e+00 1.921279338325622588e+00 1.513718944472973060e+00 7.941833351818505804e-01 2.309461565956729689e+00 2.755521425475357944e+00 2.077778820941976967e+00 8.477278650687403161e-01 3.064825475438624380e+00 3.286349280241786630e+00 2.407005910492175271e+00 8.720227659201444936e-01
4.500000000000000000e+03 nan 4.312864983383201789e+00 3.347423625959431881e+00 9.165867199430174361e-01 nan 4.192656711698864669e+00 3.522901727873906541e+00 9.898131079295694468e-01 nan 4.953539096962953359e+00 3.904252093666881418e+00 1.101747542552822479e+00 4.234317876865759445e+00 4.123147462073291081e+00 2.886422363794578949e+00 9.041296193834188477e-01 4.766574016340723752e+00 4.390640908329641157e+00 2.861375699010045626e+00 9.207557642371864137e-01 4.373691005277794197e+00 4.477642017290259346e+00 3.082286959509574320e+00 9.056248859543021279e-01 3.113685238092744889e+00 3.252010912807198117e+00 2.436143944842922959e+00 8.918457903920892216e-01 3.796538808094425121e+00 3.679847798571427298e+00 2.726323727406073427e+00 8.812895141386978271e-01 4.200510355550017394e+00 3.985920164701207025e+00 2.834502122758701059e+00 9.047253350765771529e-01 1.795086335110977371e+00 2.001108355983744591e+00 1.569156152796187031e+00 8.051249589778187721e-01 2.354691276449750514e+00 2.799521226821437558e+00 2.114225840714861970e+00 8.520421063373341264e-01 3.133157929254895002e+00 3.314556736017820526e+00 2.430545628570980110e+00 8.739105800352227060e-01
4.750000000000000000e+03 nan 4.918459948193070197e+00 3.340582525116754020e+00 9.465870316829974040e-01 nan 4.137894040155336128e+00 3.868484678600505156e+00 9.311632900365982568e-01 nan 4.586385753662827192e+00 3.715085804712069173e+00 1.091685943980738926e+00 4.222608859932199366e+00 4.140322860667152050e+00 2.887091964113637665e+00 8.963661494204651081e-01 4.497681121126151815e+00 4.426812635486797376e+00 2.866430138582678033e+00 9.247114090070329695e-01 4.147800496058425601e+00 4.619114698018492504e+00 3.038308516993312836e+00 9.155742475604704556e-01 3.171014335884285718e+00 3.284054141461595577e+00 2.454885464451242338e+00 8.945589717330577617e-01 3.832978544855700331e+00 3.703560304121238378e+00 2.729117771705963591e+00 8.810978339365146406e-01 4.208493300412555982e+00 4.010316319042265931e+00 2.843641415458931565e+00 9.009996771258208526e-01 1.839276553059244090e+00 2.073512590414148260e+00 1.619759209337525263e+00 8.157623342302346980e-01 2.400242411240884444e+00 2.842364804156089608e+00 2.148686691761478418e+00 8.558816968064757447e-01 3.181918254467587026e+00 3.345290985496676139e+00 2.448893165822001006e+00 8.754029295933936083e-01
5.000000000000000000e+03 nan 5.066128616239998550e+00 3.292528458136156466e+00 9.067750115637313035e-01 nan 4.584598046301442409e+00 3.619202727642773620e+00 1.028145211290943051e+00 nan 4.777448743389885344e+00 3.772613388637741760e+00 9.314089584298035351e-01 4.396200003959473079e+00 4.159743293546091181e+00 2.895572045523179927e+00 8.989039903128517306e-01 4.824112890154185429e+00 4.491481020602089202e+00 2.874370814290118314e+00 9.202972917034373257e-01 4.663205973128595083e+00 4.531207303185459168e+00 3.054577115906075946e+00 9.317280844786843819e-01 3.238066523936487418e+00 3.321933503987341219e+00 2.476525137779685970e+00 8.928065102476694381e-01 3.870020718171815588e+00 3.743773170871044442e+00 2.733640716740991738e+00 8.811212236745920023e-01 4.212583077935443399e+00 4.038148764113861588e+00 2.862443065259090869e+00 9.031627731478415466e-01 1.879947767713167739e+00 2.135868306626600877e+00 1.667014872695576910e+00 8.253030525218655322e-01 2.446678312843471481e+00 2.886274477089577406e+00 2.175459463290993156e+00 8.597291465329665039e-01 3.245262081907492213e+00 3.379794562835884530e+00 2.467660019189513498e+00 8.777005032475798663e-01
5.250000000000000000e+03 nan 4.753350313871595567e+00 3.363774852012545669e+00 9.212350462191288836e-01 nan 4.367740655278063322e+00 3.520572950074031038e+00 9.382304712822261417e-01 nan 4.200745754395716069e+00 3.668576729671566117e+00 1.108659207648273748e+00 4.551164834907808654e+00 4.213373559431954796e+00 2.883578928921099127e+00 8.969658416602410700e-01 4.579041632614166524e+00 4.336422466675704968e+00 2.874957425665855659e+00 9.167188361973639399e-01 4.391255582326834883e+00 4.473034569071060673e+00 3.063571566364234222e+00 8.884900480473604256e-01 3.290221546764087179e+00 3.337404971612178972e+00 2.485964904014672960e+00 8.948650379222418128e-01 3.920500542725062765e+00 3.751408034141009207e+00 2.725289304328885720e+00 8.801602036448421540e-01 4.255100675447351932e+00 4.055841477273768092e+00 2.867222676673184534e+00 9.058992298446668645e-01 1.920574231951212685e+00 2.201220319312065410e+00 1.711949690485859987e+00 8.319453179526909992e-01 2.485968802105770870e+00 2.927929469645785154e+00 2.205486673977772760e+00 8.607679831758694444e-01 3.311896262616551123e+00 3.413539705946118552e+00 2.483682354687262173e+00 8.780401439537719455e-01
5.500000000000000000e+03 nan 5.485202991391423311e+00 3.337822644728211774e+00 9.880234001346372974e-01 nan 4.223324786123584751e+00 3.626529663378911916e+00 9.532678520404562761e-01 nan 4.804801612905296615e+00 3.840480806523871138e+00 1.091094213829685744e+00 4.561988174698081266e+00 4.188058793637932986e+00 2.894455403823830153e+00 9.034092816223058264e-01 4.828585727235315872e+00 4.353672677173014094e+00 2.882404221769698349e+00 9.245810908304324949e-01 4.213487827801429830e+00 4.618487115550553135e+00 3.072166198249395741e+00 9.025796734591733372e-01 3.335053398086103016e+00 3.371748491465517361e+00 2.500270078932860685e+00 8.967028203776614692e-01 3.910836971028277098e+00 3.777655666412113256e+00 2.724881312728322236e+00 8.830012374092301997e-01 4.232667980763745064e+00 4.053562511902887522e+00 2.874923161308597486e+00 9.086238868868413698e-01 1.963984591958200188e+00 2.254046129320727232e+00 1.753610028330281123e+00 8.371999479050504789e-01 2.536332704414872019e+00 2.968061636968132966e+00 2.231196327412238389e+00 8.638187982792878694e-01 3.350740298676447626e+00 3.435853122149249650e+00 2.502603471140960600e+00 8.769663226888241292e-01
5.750000000000000000e+03 nan 5.245296918495293781e+00 3.363927439272136333e+00 9.322360261916955437e-01 nan 4.444962354473370070e+00 3.760340143822049619e+00 9.248201309612333887e-01 nan 4.386534253258126625e+00 3.749479312896136118e+00 1.139623498249906053e+00 4.583502620243291581e+00 4.211392785583970344e+00 2.898042014742726824e+00 8.949545713647456546e-01 4.837524188170720940e+00 4.494714082593461058e+00 2.884507705496715424e+00 9.177348788292075676e-01 4.900142575373467757e+00 4.531113199355831789e+00 3.078371405183992326e+00 8.943865419669165817e-01 3.377267759001443714e+00 3.389128484175239375e+00 2.517249658797227507e+00 8.942905374337705160e-01 3.953492570791229177e+00 3.799900281345828912e+00 2.724631774924958449e+00 8.841219366549186720e-01 4.001304900947843635e+00 4.059646284876800237e+00 2.898314335210393722e+00 9.037561077611020455e-01 1.997016828096707330e+00 2.311660948112860492e+00 1.789370898026093837e+00 8.434834471681803558e-01 2.588490890241763598e+00 2.993537941670574298e+00 2.253400515607935528e+00 8.656536544907094122e-01 3.400151734289051042e+00 3.457986441736017102e+00 2.518290035910094815e+00 8.761600517716171543e-01
6.000000000000000000e+03 nan 4.869474481866587823e+00 3.366000162319504163e+00 9.285915563351430091e-01 nan 3.810087491455051101e+00 3.788086049732146243e+00 9.947821319566620968e-01 nan 4.733388222267164380e+00 3.772350972339309383e+00 9.198151074848321951e-01 4.389553707543098149e+00 4.216741364028291805e+00 2.895949376931532981e+00 8.962965594735088359e-01 4.895872173549707718e+00 4.500581548886804839e+00 2.880420107865490742e+00 9.169530009708427576e-01 4.742535001350949742e+00 4.719850432594751233e+00 3.044323718496444897e+00 9.141111200099121259e-01 3.433705259557387812e+00 3.418995250258908047e+00 2.523910354552275415e+00 8.973155679056663558e-01 3.976787824131565507e+00 3.823792512835464841e+00 2.726114570645224777e+00 8.817911860915963462e-01 4.127312993260022544e+00 4.070257088785555588e+00 2.897020352426688650e+00 9.039457083522399738e-01 2.037332084727279558e+00 2.362341122817309902e+00 1.825895346657909313e+00 8.477944869632839664e-01 2.624859313133327987e+00 3.024332046239067040e+00 2.271819792755760847e+00 8.675775612768120704e-01 3.452723412367055378e+00 3.491370176405230730e+00 2.527886216154603627e+00 8.778973687516075097e-01
6.250000000000000000e+03 nan 5.049777879691170313e+00 3.327258428586124861e+00 9.381169820643716628e-01 nan 4.707948734876540087e+00 3.562324391686179759e+00 8.666198727230896015e-01 nan 3.838574841584323938e+00 3.664564476941136295e+00 1.163051775116004105e+00 4.619111928902190911e+00 4.208448161443842928e+00 2.883363960504159884e+00 9.013550135779929695e-01 4.140502759206436068e+00 4.595265808297307686e+00 2.899618413187460941e+00 9.176305559753259455e-01 4.940630765750563924e+00 4.868468632222897163e+00 3.029588360235770939e+00 8.886168907715795706e-01 3.503889854780652513e+00 3.441843528514220818e+00 2.535691249907356504e+00 8.993093545391289689e-01 3.997686180423710489e+00 3.825368101929639497e+00 2.726432240548731567e+00 8.779176976985390013e-01 4.226870381608955896e+00 4.109550113857258324e+00 2.913201383776243603e+00 9.012709970309970009e-01 2.067754612287700411e+00 2.406456344749285936e+00 1.858901914961489155e+00 8.523338964632614090e-01 2.675805550335490945e+00 3.056348401629527700e+00 2.290775660680946402e+00 8.687171823633270673e-01 3.511975630557316208e+00 3.512621628249822159e+00 2.542770924763480878e+00 8.783038645738006078e-01
6.500000000000000000e+03 nan 5.483806544668060390e+00 3.428303986078355958e+00 9.668837477904904665e-01 nan 4.191764830438775569e+00 3.647799634950245284e+00 9.569074997493729473e-01 nan 5.028164147538833895e+00 3.401253178593442783e+00 1.052390695573045987e+00 4.302373556447525615e+00 4.238775843188051340e+00 2.899940930610561907e+00 8.973650136702783220e-01 4.414195998814454569e+00 4.513228066076473866e+00 2.895565486590118809e+00 9.194592904365623820e-01 4.677369583839629641e+00 4.796425395107533518e+00 3.028960431169593015e+00 9.082271993431977331e-01 3.531647327300191819e+00 3.456150872728841250e+00 2.548459670464724436e+00 9.015150730112910793e-01 4.024308910970228581e+00 3.835447736239342653e+00 2.730066511425256248e+00 8.736275898057567213e-01 4.300115471318622262e+00 4.131307583068701383e+00 2.926149987757900472e+00 9.070729960602268438e-01 2.093744468679886950e+00 2.446608321121451102e+00 1.887541351677961554e+00 8.553849064081614495e-01 2.719898489796128249e+00 3.083270495501444941e+00 2.306098021646543650e+00 8.680461599827353769e-01 3.527898134337630331e+00 3.522559815282673590e+00 2.555040998939436037e+00 8.796879581800400860e-01
6.750000000000000000e+03 nan 5.226320403525291702e+00 3.483722578409268689e+00 9.382825404600179109e-01 nan 4.208174485991515112e+00 3.878026839277183946e+00 1.019791572190297257e+00 nan 4.869004145038879017e+00 3.618696267865173066e+00 1.104152084275229040e+00 4.135932188873994164e+00 4.234716492400292687e+00 2.883367087045882293e+00 8.988396352085026297e-01 4.959149877426398234e+00 4.482241841756538392e+00 2.908388648723292391e+00 9.252868257385038486e-01 4.635938231915747387e+00 4.626027341700134521e+00 3.037805180357165735e+00 9.166122595691369446e-01 3.564556614112302846e+00 3.472521903673325028e+00 2.560247879778793756e+00 8.997408572695289042e-01 4.016093519877233398e+00 3.860637971353128250e+00 2.739427856166723352e+00 8.810920528798174001e-01 4.332673011597091950e+00 4.130882728530531622e+00 2.939145437884624901e+00 9.043568449984273894e-01 2.128684506220866801e+00 2.487484092772365152e+00 1.917270047568973013e+00 8.582120675593849501e-01 2.765445466620940262e+00 3.111512577419710990e+00 2.316382908377487393e+00 8.727271984602772426e-01 3.565888882828255557e+00 3.546792984246216918e+00 2.568393999512443848e+00 8.861130598030584338e-01
7.000000000000000000e+03 nan 5.858896125246046083e+00 3.435831590279599279e+00 9.353837842321421903e-01 nan 4.533123607473653394e+00 3.767216029559429025e+00 1.016650102054856619e+00 nan 4.191700515860925513e+00 3.457016641489837561e+00 9.388098676945908494e-01 4.315607780933350845e+00 4.235346401628390822e+00 2.882909523900097692e+00 8.922270025496021884e-01 4.577529787824426322e+00 4.600368195774291458e+00 2.886853945201570237e+00 9.298087443878447766e-01 4.569383016728420621e+00 4.524953648343267965e+00 3.071570782892180329e+00 9.404041830563265592e-01 3.594287586605685370e+00 3.490917499897546072e+00 2.570011554155271050e+00 9.012127289851686873e-01 4.079154228264542326e+00 3.868438853234154262e+00 2.743167914337385049e+00 8.832154555635721715e-01 4.287577472692094993e+00 4.167000382101718969e+00 2.930560555103118414e+00 9.056169590060619834e-01 2.159602914509906491e+00 2.523752223323734167e+00 1.944797829860820615e+00 8.610445737123335608e-01 2.809583159872323765e+00 3.134351073466645321e+00 2.334179379642876473e+00 8.695861482174368495e-01 3.592911563908251171e+00 3.573759827251525856e+00 2.578042801914652848e+00 8.835939509682969595e-01
7.250000000000000000e+03 nan 5.617267022868439597e+00 3.450456659772604073e+00 9.214620670150719395e-01 nan 4.696741878338438703e+00 3.676367968192808089e+00 9.421179954689027358e-01 nan 4.306797517546536724e+00 3.661896963209433586e+00 1.172990800027294833e+00 4.332142448286276704e+00 4.257556472969841188e+00 2.885941620067520752e+00 9.040208713475067492e-01 4.620539983320815836e+00 4.494212052216033371e+00 2.928393419185766344e+00 9.100727081970323429e-01 4.758785442296743717e+00 4.798805912566149523e+00 3.061357432939290746e+00 9.012487320576123562e-01 3.606478005731998060e+00 3.517629318705530750e+00 2.579161652146471972e+00 9.021760572175505644e-01 4.075753220077951156e+00 3.880169970589599782e+00 2.753386059562334953e+00 8.809694687412286118e-01 4.315642943617445049e+00 4.159998750231397757e+00 2.940808717688251139e+00 9.068559854897095818e-01 2.185694283120858561e+00 2.560184945702069115e+00 1.969066675287267199e+00 8.627825512439397659e-01 2.845461552356135737e+00 3.158009267257358310e+00 2.347086035217955224e+00 8.734944572614307123e-01 3.613487964435188271e+00 3.598423761580977320e+00 2.596216698408052359e+00 8.843609341627960418e-01
7.500000000000000000e+03 nan 5.043635959363181875e+00 3.511013170215530721e+00 9.421044531113309528e-01 nan 4.389412795851531435e+00 3.604015258313474135e+00 1.033105258104839219e+00 nan 4.883477185204574411e+00 3.744507676064073198e+00 1.064171485107707316e+00 4.647860224103555815e+00 4.301806514917586810e+00 2.889270910327859987e+00 8.995474607279778656e-01 4.756871795954066506e+00 4.547885402010630074e+00 2.913980678873412611e+00 9.060726752471801593e-01 4.551698691303863953e+00 4.702510237399744497e+00 3.053057343859619799e+00 9.107425742565812277e-01 3.630870711094758008e+00 3.534951457679565756e+00 2.592339918830675494e+00 9.009575794862882958e-01 4.094453088919271622e+00 3.890862770014976491e+00 2.754677882351197482e+00 8.793700077848726204e-01 4.315652742637979600e+00 4.153516189180860074e+00 2.962187206919688176e+00 8.998934203377977337e-01 2.209837843071153607e+00 2.592211823954187366e+00 1.994770933879185248e+00 8.662033929381177666e-01 2.894975398465345684e+00 3.178246449867141443e+00 2.355535618033152367e+00 8.722584537495017276e-01 3.648753299440102182e+00 3.616763911471431836e+00 2.605197914696746775e+00 8.881125943443712867e-01
7.750000000000000000e+03 nan 5.454336861304044604e+00 3.389107306192988833e+00 8.924465249192788940e-01 nan 4.102191064026193601e+00 3.343961011042311693e+00 9.780300481001755752e-01 nan 4.568596348914281791e+00 3.713173550180434379e+00 1.247660525534367126e+00 4.515910052407434705e+00 4.276526345749550373e+00 2.900326848447533301e+00 9.014564470328902956e-01 4.866113290274711289e+00 4.598832050211365541e+00 2.913204294341380063e+00 9.089333523372538082e-01 4.775958786856881133e+00 4.670372854089680281e+00 3.067053744885850808e+00 9.175263915351965505e-01 3.675085832524195073e+00 3.560793277665004641e+00 2.604250028702877362e+00 8.999842712062751104e-01 4.076455921369887214e+00 3.894541598030426321e+00 2.766215223245934940e+00 8.805096395483396066e-01 4.325750716759278802e+00 4.191735272381083455e+00 2.986761542762630395e+00 8.975421975803492547e-01 2.234115475381616811e+00 2.621710967290839189e+00 2.014508637598868113e+00 8.652418380733948311e-01 2.932673667458129962e+00 3.201909955738257541e+00 2.365660643462175194e+00 8.725760585248096834e-01 3.686363842630021370e+00 3.633009660976306066e+00 2.617372966720556970e+00 8.942450421711451991e-01
8.000000000000000000e+03 nan 5.476391138583512230e+00 3.489639854299686483e+00 9.692400771438108853e-01 nan 3.796694578963255573e+00 3.202321155463807578e+00 9.976005652785950861e-01 nan 4.980367346535840234e+00 3.512914111158916164e+00 9.056204421732502174e-01 4.530856189407870716e+00 4.249585206305175333e+00 2.902130759718974051e+00 9.077351009624401446e-01 4.605797806219527502e+00 4.568337375302547798e+00 2.918336504684131860e+00 9.191463344924286627e-01 4.772589896042608970e+00 4.926017599739955344e+00 3.092653682394788106e+00 9.005530076950638563e-01 3.703205969806719899e+00 3.573618649215132059e+00 2.615965761024093617e+00 8.990811750359561927e-01 4.091844852187279002e+00 3.917631787591270065e+00 2.768856612661676930e+00 8.745677248782488533e-01 4.288637554120805717e+00 4.189798744461509905e+00 2.979999143915105009e+00 8.989130297960290505e-01 2.264077111629200001e+00 2.649913825221562824e+00 2.036314807687470640e+00 8.701392974687827131e-01 2.976496213130252588e+00 3.221171963354460210e+00 2.375463825244753302e+00 8.726514590332030696e-01 3.719541602406263969e+00 3.652906015486399927e+00 2.626735400363227946e+00 8.940244947741732284e-01
8.250000000000000000e+03 nan 5.314069136782300085e+00 3.346753301456865781e+00 9.388943490853123297e-01 nan 4.832265003171797524e+00 3.632774413430700289e+00 1.014495074705039190e+00 nan 4.985785372432311569e+00 3.853890422620803058e+00 1.112973839041951463e+00 4.643534762734100596e+00 4.303830268210100840e+00 2.908260345783529655e+00 8.999895162849987917e-01 4.228733166299195823e+00 4.527039984390268224e+00 2.916951720205092080e+00 9.206083414633440265e-01 3.778143418864601699e+00 4.931442234228427424e+00 3.125693176207906099e+00 8.991964468483726325e-01 3.737753928342653076e+00 3.574422475534313914e+00 2.630374102748729293e+00 9.032314923005071439e-01 4.111919641066123177e+00 3.927547740464743420e+00 2.776174450485384249e+00 8.727683152344638540e-01 4.313271019010750607e+00 4.193500830512294719e+00 2.993891705010923943e+00 9.024712360494622221e-01 2.288931022267712390e+00 2.680915449471414913e+00 2.056506382701937863e+00 8.704780716266320439e-01 3.011073687968592871e+00 3.241944399655359632e+00 2.384973550994113900e+00 8.742681382932314671e-01 3.741782679498430575e+00 3.649959092908754421e+00 2.636105466268465314e+00 8.921245492245063469e-01
8.500000000000000000e+03 nan 5.277152346031064312e+00 3.476851271315668068e+00 9.668786129864098688e-01 nan 3.920393752223699124e+00 3.840044515630798294e+00 1.036229383253019165e+00 nan 4.278273719167230205e+00 3.967952505351855397e+00 1.014065153736460001e+00 4.675735495783681195e+00 4.313241409180574415e+00 2.894058824157575316e+00 8.999847571162465920e-01 5.078036953468665793e+00 4.491888984435055576e+00 2.889476245657991882e+00 9.271185383470488262e-01 4.104415851210637456e+00 4.888337777854241395e+00 3.086386020469787717e+00 9.110989044867533471e-01 3.753197088318176888e+00 3.587434903299763000e+00 2.635834557286338420e+00 9.032060341763521460e-01 4.103840941847027857e+00 3.941287576092341371e+00 2.779667425208469655e+00 8.723223175439350774e-01 4.419551514113163826e+00 4.187640600234618482e+00 2.990252408698731212e+00 9.012804672842975595e-01 2.306508715518833519e+00 2.703531845079416573e+00 2.077968761653850471e+00 8.715829852198251348e-01 3.044717680230604628e+00 3.266732084167584649e+00 2.393902517035393807e+00 8.776417123942994447e-01 3.753602120444833101e+00 3.667466432688436750e+00 2.643069261374242362e+00 8.917719664520433742e-01
8.750000000000000000e+03 nan 5.262764417046722265e+00 3.467596557956082570e+00 9.366118208650604515e-01 nan 4.317894247753891968e+00 3.697143325685336546e+00 9.048854463994505659e-01 nan 5.284145540718249379e+00 3.841147024647134423e+00 8.845642155060137179e-01 4.196157850808196699e+00 4.284066466881236934e+00 2.922159371813119577e+00 9.028795038187868993e-01 4.959441722333042257e+00 4.690418706779288627e+00 2.911270343964003526e+00 9.082447538902076456e-01 4.600791572692719100e+00 5.028128272118425279e+00 3.061306460671686214e+00 8.850931930277695647e-01 3.774415080147087931e+00 3.598764761463667305e+00 2.645224354771350761e+00 9.000174893733167147e-01 4.162863267697457736e+00 3.942310172726700923e+00 2.779432704158772083e+00 8.700189147687791280e-01 4.299637808687964302e+00 4.208591201173152108e+00 3.014903347050680082e+00 9.028051559317316066e-01 2.332893705771289294e+00 2.725123277282460954e+00 2.093010209746729799e+00 8.749211710017614774e-01 3.063855420321442757e+00 3.289631800590248734e+00 2.404696021043713827e+00 8.764930834549733429e-01 3.781763926524809083e+00 3.684633925841963364e+00 2.653507778750088697e+00 8.929797753636122826e-01
9.000000000000000000e+03 nan 5.650476022859380443e+00 3.491565765391734910e+00 1.015086198382901816e+00 nan 4.601193318718342695e+00 3.554702005773707985e+00 9.810565655806613439e-01 nan 5.041810659388073823e+00 3.822869822348449187e+00 1.020928463469098491e+00 4.598313312132882302e+00 4.328907468631816968e+00 2.911537477957791165e+00 9.039726773775360602e-01 4.858955368511090001e+00 4.740618363907154631e+00 2.904287969123402480e+00 9.253671858175678278e-01 4.280889377397238960e+00 5.087482520006199493e+00 3.094023680133928700e+00 9.090525884966869086e-01 3.804962767997443596e+00 3.623476509123733535e+00 2.653684956432859288e+00 9.018501348070643298e-01 4.154878504192458522e+00 3.953898642717157852e+00 2.777293993504994063e+00 8.694377896476407352e-01 4.379093413875989604e+00 4.215394221320062584e+00 3.002961491186249443e+00 9.061124834227992642e-01 2.352960469645142716e+00 2.751790539307434447e+00 2.112580554312460723e+00 8.759840547106169106e-01 3.099340162323289682e+00 3.303050058388538268e+00 2.412619361569759313e+00 8.764697461872487105e-01 3.811307820172595395e+00 3.702798006577185497e+00 2.667420803166907550e+00 8.967172136334614629e-01
9.250000000000000000e+03 nan 5.116536717355408825e+00 3.512060869188727175e+00 9.823267577131868933e-01 nan 4.550978779417976128e+00 3.678982205567442154e+00 1.022372313488592699e+00 nan 4.420839145957562444e+00 3.672238414934357653e+00 1.032158181765040483e+00 4.403004838095762707e+00 4.273083202198966646e+00 2.932411959465279327e+00 9.024528274781531412e-01 4.712508766988309894e+00 4.525145871613636572e+00 2.920768801133918124e+00 9.273201117559324302e-01 5.177770718255476190e+00 4.900870920318689983e+00 3.107264430715645176e+00 9.365601328474945086e-01 3.815788457100683040e+00 3.628420664338995127e+00 2.664169791637605922e+00 9.039816417692104755e-01 4.174263094968665655e+00 3.969641047522799226e+00 2.783679608703841790e+00 8.669384345132808978e-01 4.396675491574081107e+00 4.207685762265233720e+00 3.010211025404789353e+00 9.039912883520336839e-01 2.378021716852083411e+00 2.772598447868360072e+00 2.130218071370213018e+00 8.767093158371587203e-01 3.141268665531521176e+00 3.320338730058419507e+00 2.418261844530841920e+00 8.766869688576161002e-01 3.829821525142472094e+00 3.720631909736816567e+00 2.672456777997900268e+00 8.984573195331527762e-01
9.500000000000000000e+03 nan 5.052307858373642269e+00 3.379896589123848827e+00 8.700756949532344464e-01 nan 4.756279912882187766e+00 3.566117196610202988e+00 1.019712231919913448e+00 nan 3.547630025995909708e+00 3.588133064509293035e+00 1.188887209252083910e+00 4.579896134327668733e+00 4.316383040342131494e+00 2.910691861823559545e+00 9.089248319609332105e-01 5.088123138212813146e+00 4.917694326026648355e+00 2.913401934865620380e+00 9.169698892501958465e-01 4.867313353338317938e+00 4.958341869979787653e+00 3.121227999051641611e+00 9.005774039964627997e-01 3.843311057114533469e+00 3.640983869690265440e+00 2.669435641695216077e+00 9.050870370791219699e-01 4.172411023405328656e+00 3.978837725517323065e+00 2.793725719293848719e+00 8.678761436769868443e-01 4.339475403124481545e+00 4.210799394514270766e+00 3.033162386885571493e+00 8.955691495403133029e-01 2.401004288130479836e+00 2.791911090254221683e+00 2.143608914136352350e+00 8.778707863985217852e-01 3.187967786679172466e+00 3.338699576897345089e+00 2.426957313607606359e+00 8.769160905745259083e-01 3.829244612543038606e+00 3.721854406287104844e+00 2.673235754983871004e+00 8.976427047463616526e-01
9.750000000000000000e+03 nan 4.754974919727226634e+00 3.446782381792135475e+00 9.683655008873455206e-01 nan 4.264574497315973822e+00 3.708152884625391721e+00 1.016936942892366247e+00 nan 4.908049967484764409e+00 3.477724870052338879e+00 8.437380211972029809e-01 4.458246581388459973e+00 4.309126329578080394e+00 2.933116348251550765e+00 8.930629262291127635e-01 5.111658851567756123e+00 4.693217211018915869e+00 2.897320706183033501e+00 9.184388868307046261e-01 4.541076600200847579e+00 5.053025695533068351e+00 3.120249726175460481e+00 9.053929086731695719e-01 3.853380497779835601e+00 3.653905170277141679e+00 2.678942595768879276e+00 9.060948442185992047e-01 4.189855760790789141e+00 4.000837874458648358e+00 2.798121554164691105e+00 8.729753568650668871e-01 4.388383552817662903e+00 4.209062560580153267e+00 3.027595760518831725e+00 9.079317132662229062e-01 2.425313375314385844e+00 2.810179919732034737e+00 2.158216671510887696e+00 8.800566106762218732e-01 3.213765162098019434e+00 3.361185615628569767e+00 2.439161434149409224e+00 8.790382771776321658e-01 3.856310468314700479e+00 3.741553433964635467e+00 2.682712046699430974e+00 8.962491904791172193e-01
1.000000000000000000e+04 nan 5.087173977445689665e+00 3.303839955997587285e+00 9.669954046916344748e-01 nan 4.341103140600307775e+00 3.712334186935817293e+00 9.821104278369812146e-01 nan 5.464869330499910305e+00 3.776628728332446006e+00 9.809140145567052382e-01 4.730120142038026998e+00 4.335477833640180911e+00 2.933758022743663041e+00 9.012525237023467639e-01 4.652167407553145395e+00 4.720566067577701475e+00 2.900424966508635460e+00 9.103114423756387685e-01 4.841396927485493329e+00 4.822036810196086876e+00 3.092241891639834428e+00 9.495714830860194633e-01 3.862763756789235003e+00 3.668015574376974453e+00 2.685305152410012219e+00 9.052047652142501954e-01 4.181477679076555987e+00 4.006964755238541898e+00 2.797541978166721233e+00 8.687996701755842377e-01 4.528787328726605388e+00 4.231272523943383490e+00 3.012304259419329444e+00 8.936806225628661782e-01 2.449509468180980143e+00 2.826696758203692816e+00 2.170989829783646741e+00 8.814902136121329779e-01 3.239967405970952452e+00 3.376901359937694913e+00 2.447071841429627526e+00 8.793645606789158853e-01 3.890845403570045935e+00 3.751834523454109949e+00 2.694657151392930050e+00 8.929522751232902289e-01
1.050000000000000000e+04 nan 5.538024163317750492e+00 3.425454735580084620e+00 9.486346798142569758e-01 nan 4.386859166841978741e+00 3.482581011640240920e+00 1.052634208425343942e+00 nan 4.440947152107628249e+00 3.807060736144468827e+00 1.245892987385443407e+00 4.348412223238165453e+00 4.352386731362946293e+00 2.934983581397297314e+00 9.074680199232811884e-01 4.921421002129227062e+00 4.644250132947012943e+00 2.926787528096478574e+00 9.243047662417446242e-01 4.772621342129025557e+00 5.258523795875118090e+00 3.112959852870454291e+00 9.086879497517916793e-01 3.903044381618326675e+00 3.687436537799371195e+00 2.699964170919921802e+00 9.044583370687295787e-01 4.221533672086621891e+00 4.002313576633338421e+00 2.804011105531591497e+00 8.713006168184282973e-01 4.382097258534679796e+00 4.256913319613303770e+00 3.003426664035043103e+00 9.063839730351717083e-01 2.491020038579108586e+00 2.867322853193296162e+00 2.197200513865014582e+00 8.815461891109084291e-01 3.291509243806120644e+00 3.398143740749570263e+00 2.459474354582700251e+00 8.794508312155009389e-01 3.923125467900939523e+00 3.769467611267802276e+00 2.701433546675686692e+00 9.000799525094137499e-01
1.100000000000000000e+04 nan 5.511963001013436170e+00 3.510128492328622229e+00 9.207638164853193530e-01 nan 3.381569742364111342e+00 3.433639179858265500e+00 1.007822505580659556e+00 nan 4.474044728798480364e+00 3.654708863916324990e+00 9.064234063639758920e-01 4.847178938488764466e+00 4.369233176200341795e+00 2.934002775536208585e+00 9.142537095042211348e-01 4.803714832963999370e+00 4.747897417765145178e+00 2.924319176527275133e+00 9.173411305681579142e-01 4.168811553865396036e+00 5.265517044706930605e+00 3.136150158685757194e+00 9.463242450414618423e-01 3.924347041953114790e+00 3.703374357206342893e+00 2.715995064419452376e+00 9.069389817503527018e-01 4.239730025423147808e+00 4.027770516789596300e+00 2.811362713491537324e+00 8.752094459479632382e-01 4.238352152874813150e+00 4.254451927585032323e+00 3.018775924303854108e+00 8.983467938752234261e-01 2.542497052465171326e+00 2.899434977426845528e+00 2.223659347548509579e+00 8.840505650483553302e-01 3.353373892896093000e+00 3.426721701908731266e+00 2.475870062765633151e+00 8.822394856871348390e-01 3.938873353031726587e+00 3.793929345569620359e+00 2.716409235615193207e+00 8.959587098085186607e-01
1.150000000000000000e+04 nan 5.018557773921019205e+00 3.337905097369183061e+00 9.173079152340672948e-01 nan 4.595748784921765306e+00 3.347227910847478061e+00 9.079532298461330253e-01 nan 4.253760265239343141e+00 3.716619848605305698e+00 1.204097833541499352e+00 4.624281700723827271e+00 4.382354144839160526e+00 2.957201496446659750e+00 9.085587948428077709e-01 4.856334421172630478e+00 4.710657246984982116e+00 2.946761052339371467e+00 9.104457013479454464e-01 4.253384515435231883e+00 5.007468164297142366e+00 3.101018798451222303e+00 9.064338810471997965e-01 3.954958054905921561e+00 3.726256404469469707e+00 2.733692932200522563e+00 9.043881647918088351e-01 4.239676923755212101e+00 4.049451905482780667e+00 2.819017905862832407e+00 8.763063452471382409e-01 4.487864839989401666e+00 4.261616851515381832e+00 3.005579861517041707e+00 9.070705796944047439e-01 2.586364450798265491e+00 2.931602942703869896e+00 2.246480996597993940e+00 8.866235437529020880e-01 3.394155589938577577e+00 3.457337664762655915e+00 2.493651626212129990e+00 8.813871777327708656e-01 3.967275664120359036e+00 3.803658099434264361e+00 2.729103379282542985e+00 8.989080625204615149e-01
1.200000000000000000e+04 nan 5.976712849972325436e+00 3.372683429131785537e+00 9.214163719064402125e-01 nan 4.548932618966013308e+00 3.419891865931242503e+00 1.010310856189585049e+00 nan 4.291213690978204376e+00 3.977145349285049925e+00 1.176044466794990528e+00 4.801562087890204111e+00 4.452392033063157228e+00 2.947513438925260409e+00 9.146824142824894199e-01 4.665762658752418801e+00 4.785767050935388234e+00 2.899305847404527015e+00 9.029355376665989530e-01 4.475854037928570506e+00 5.073350142025873311e+00 3.098959525643558699e+00 9.033083516640711963e-01 3.967286814484026536e+00 3.741396625043489799e+00 2.745348971729788978e+00 9.046979111389206185e-01 4.275841773791904998e+00 4.057321747732276940e+00 2.824103587965978157e+00 8.776399718024083807e-01 4.550960996923334001e+00 4.311053299054785626e+00 3.002059891200473007e+00 9.096527024832574693e-01 2.636053672176598361e+00 2.961509369388370949e+00 2.267722250838946962e+00 8.877617329719005301e-01 3.439387301519724272e+00 3.481882170848467517e+00 2.505418415855696690e+00 8.826615726025686115e-01 3.985598210491013926e+00 3.818842216892838426e+00 2.736900569540302364e+00 8.969201997947429117e-01
1.250000000000000000e+04 nan 3.920302486352636784e+00 3.428588134161941525e+00 9.103685925819832159e-01 nan 4.121109305962258773e+00 3.566071435262462508e+00 9.733307630971939073e-01 nan 4.444332616291874594e+00 3.302586398413846158e+00 1.097276313386994051e+00 4.613626105384059706e+00 4.436605812856958764e+00 2.957974431444799102e+00 9.072016325962077854e-01 4.332817842412680420e+00 4.776683780720955674e+00 2.893992300183050759e+00 9.156582037995949497e-01 4.310793234149639552e+00 5.365102121387391954e+00 3.101405766380592954e+00 9.110224211640073344e-01 3.997302718086547024e+00 3.758005815780109060e+00 2.747579234103575629e+00 9.100321570866555243e-01 4.289914780013935669e+00 4.065014497132542814e+00 2.826988189143873953e+00 8.808332640333838004e-01 4.334637363129592913e+00 4.304976549670058716e+00 3.001578520553179086e+00 8.981071784318412909e-01 2.679709962827217851e+00 2.988986163863953216e+00 2.286710859807099983e+00 8.884376312876092197e-01 3.477178552687701263e+00 3.503680159292787089e+00 2.522187896206964819e+00 8.821224497535610221e-01 4.009626929586426414e+00 3.839423884702375833e+00 2.748308406062293763e+00 8.982663305888294314e-01
1.300000000000000000e+04 nan 5.931335475912862698e+00 3.360872098709440703e+00 9.107457417187155846e-01 nan 4.321147354206538616e+00 3.597200931269428192e+00 9.138420334140388013e-01 nan 4.848109428686619538e+00 3.753903972515279630e+00 9.905182930542167918e-01 4.753892518974009995e+00 4.428977362235917425e+00 2.950779672906544526e+00 9.134437813013264185e-01 4.774946655942483353e+00 4.905499427851273353e+00 2.904203365544369309e+00 9.200083309856512681e-01 4.827419582379650187e+00 5.538605950180103932e+00 3.105130234656496846e+00 8.941260984297461079e-01 4.011027815141170905e+00 3.772831492778337292e+00 2.762135446221661628e+00 9.079081648146815064e-01 4.273690290383683532e+00 4.065489757181973474e+00 2.826983880715204567e+00 8.796907389797119503e-01 4.509953246333259003e+00 4.289294499693926177e+00 3.027224938020529610e+00 9.032340383930772543e-01 2.721516245608774032e+00 3.015168516802988474e+00 2.307679707955295534e+00 8.881693258492748821e-01 3.518163742965197294e+00 3.529323856337906129e+00 2.531717869740752302e+00 8.821804338712929683e-01 4.036846388614071302e+00 3.853952000652162813e+00 2.756503611763462480e+00 8.984601988170368703e-01
1.350000000000000000e+04 nan 5.224766988604146789e+00 3.393090766803408265e+00 9.778676766431321221e-01 nan 4.805876419108569664e+00 3.486209582832052511e+00 8.932232073107506665e-01 nan 4.747552232047620002e+00 3.537362333397512604e+00 9.519270179821077704e-01 4.827913133467552242e+00 4.446797361606277477e+00 2.946171733844360485e+00 8.988854585542519482e-01 4.537504390119886821e+00 4.753629497168295970e+00 2.891288382530440959e+00 9.212216898793481601e-01 4.726758878034672762e+00 4.957589842156576943e+00 3.101028631688766968e+00 9.018647984420894437e-01 4.030803539574435490e+00 3.794214354355014418e+00 2.768234305347289759e+00 9.100420884018365353e-01 4.304228121452206679e+00 4.085114515806412605e+00 2.842348023193924433e+00 8.779395199655525284e-01 4.467086273979066213e+00 4.294641730027251469e+00 3.004910863379247843e+00 9.112626647081671916e-01 2.770058435588856671e+00 3.041692693990863283e+00 2.327633902591477177e+00 8.907042766540300693e-01 3.553836241609104718e+00 3.544075146636183060e+00 2.547607733842168987e+00 8.860726081784114916e-01 4.038906185461899945e+00 3.864101706854339291e+00 2.764634907431167132e+00 8.991597539405660200e-01
1.400000000000000000e+04 nan 5.270906807029591690e+00 3.440691502745226504e+00 9.076756026436345604e-01 nan 5.217197925098135514e+00 3.497166466225711368e+00 9.156184169423162711e-01 nan 4.023693088400220219e+00 3.553719201198281219e+00 1.107184113534632086e+00 4.719600084124749628e+00 4.473745773130227477e+00 2.962822384818081023e+00 9.110600931103863820e-01 4.766484800086300488e+00 4.661099506395279590e+00 2.896765284967897980e+00 9.239966796751424294e-01 3.634455012875514424e+00 4.912816741243338114e+00 3.125527631898577852e+00 9.232201434099011061e-01 4.051815221131522371e+00 3.809448702880124049e+00 2.776178854421829989e+00 9.053995570164176110e-01 4.251108248309799720e+00 4.100598428976644172e+00 2.841565887907196775e+00 8.740158207407539015e-01 4.272640710567429778e+00 4.311370034064222700e+00 2.986993184385023259e+00 8.981961822856412425e-01 2.810646032245943893e+00 3.067032341904808668e+00 2.343654068458184359e+00 8.915934968944781991e-01 3.587304928930024062e+00 3.569592766924486682e+00 2.556825960389530472e+00 8.857827317211188767e-01 4.071646190282336875e+00 3.865189193013375935e+00 2.764305534681285703e+00 8.981509804748000203e-01
1.450000000000000000e+04 nan 6.070349855803317318e+00 3.399623556250605638e+00 9.602321190967593179e-01 nan 4.135895773531309771e+00 3.342236834590126104e+00 1.029764314479274745e+00 nan 4.431340916897474891e+00 3.751935249010517559e+00 9.408213043565881728e-01 4.729381526890153786e+00 4.445664804141190807e+00 2.972926422211418007e+00 9.048824900798294602e-01 4.082609709942619070e+00 4.800566388681502872e+00 2.933810368543285030e+00 9.131548497575128209e-01 4.392684579207037032e+00 4.974506922683181287e+00 3.117452845002601336e+00 9.006498825687007104e-01 4.071384300808722045e+00 3.820162398397763948e+00 2.787932928608241490e+00 9.080369823673859475e-01 4.333412915017203382e+00 4.093152323326978426e+00 2.839290707131463698e+00 8.751509444928053938e-01 4.579634201658746129e+00 4.296388092555583071e+00 3.016716042430223066e+00 8.994356299793700993e-01 2.852543878674140387e+00 3.084591566330188162e+00 2.362317094276782825e+00 8.937851488827750490e-01 3.610932245495086956e+00 3.581147171534960982e+00 2.565993100546259065e+00 8.855456483705079762e-01 4.103213653045605369e+00 3.887646943913057207e+00 2.773997494171057010e+00 8.994072260077630165e-01
1.500000000000000000e+04 nan 5.580367559046578663e+00 3.335412373419099019e+00 9.248487208140279137e-01 nan 4.881202814531162559e+00 3.498124079077298720e+00 8.680472048649037209e-01 nan 4.721244116754037989e+00 3.548712616385091057e+00 9.669090460165673528e-01 4.815085438589403743e+00 4.381583041247535171e+00 2.986707922165517282e+00 9.037572465252494691e-01 4.259222133098546692e+00 4.828658457188012676e+00 2.908330910695729798e+00 9.223748026825475677e-01 4.074946948459012397e+00 4.515196970883872396e+00 3.096050403459709610e+00 9.136712452516139171e-01 4.086661905591671307e+00 3.837807797670927723e+00 2.790194710947487611e+00 9.089846829827787911e-01 4.331146209202836772e+00 4.105533441312817722e+00 2.844571667377012947e+00 8.812812900904113400e-01 4.592470312265936272e+00 4.347474455228041101e+00 3.004043122917823272e+00 9.038413788797121651e-01 2.892845629906832805e+00 3.106521166460653571e+00 2.376330789756696760e+00 8.930440303225168908e-01 3.640057060468467220e+00 3.602780582763230655e+00 2.572158230553686753e+00 8.855496028729585856e-01 4.090266479405374689e+00 3.912195739723864474e+00 2.778372979143709731e+00 9.035381779986785267e-01
1.550000000000000000e+04 nan 6.358036669946289798e+00 3.338810641652122602e+00 9.392644901270024160e-01 nan 3.960114469878710963e+00 3.363079352996028781e+00 1.047606043793898323e+00 nan 3.722969746756288778e+00 3.775915061946644613e+00 1.067486554133879384e+00 4.752119913810963325e+00 4.590782165080224964e+00 2.981306756388682366e+00 9.041153096941240142e-01 4.363954151302197992e+00 5.056839647064895971e+00 2.933977278118415022e+00 9.116595598844032811e-01 4.550855761514014830e+00 5.840115453094734121e+00 3.109671745033949275e+00 9.067747011180522509e-01 4.094957580702430100e+00 3.847629178840298980e+00 2.790387516644071475e+00 9.068098287824675197e-01 4.341842547879872782e+00 4.145425732052186341e+00 2.857404578717856136e+00 8.808047185803473678e-01 4.479728716816111955e+00 4.332764404107908085e+00 3.006915604047401214e+00 9.041105159055330409e-01 2.930012852563510073e+00 3.129709123512962599e+00 2.391076086684116753e+00 8.927680995462242697e-01 3.671510643412824404e+00 3.621638753283840995e+00 2.584949458267916444e+00 8.858188437048702957e-01 4.119060019926706673e+00 3.904711100485411812e+00 2.781866860667888464e+00 9.027212187611339811e-01
1.600000000000000000e+04 nan 5.328888149003709884e+00 3.437762075999968747e+00 8.992176957806400361e-01 nan 5.369790724941962523e+00 3.325779283296395938e+00 9.409505501740589306e-01 nan 4.971744598838819584e+00 3.719643472700785658e+00 1.006610893916548788e+00 4.834492036332187936e+00 4.554814295152871395e+00 2.986744557193279803e+00 9.075303581111213713e-01 4.564941622914568953e+00 4.823478647260936114e+00 2.963033705807744056e+00 9.113614722408118762e-01 4.752584557104706064e+00 5.195267409540105241e+00 3.097570694894961729e+00 9.126359639449368455e-01 4.130304162229577969e+00 3.852677403905417464e+00 2.800371817470894253e+00 9.070211693489597105e-01 4.330967010531980854e+00 4.154122993703822431e+00 2.863930382954356979e+00 8.735283589519525771e-01 4.532219172787199213e+00 4.359846224364886780e+00 2.997943078703544817e+00 9.047040284049181480e-01 2.967860715110174574e+00 3.150633377527733980e+00 2.408247595308733224e+00 8.941611034083247755e-01 3.690702215682705400e+00 3.635275100032505868e+00 2.590083648205546041e+00 8.848804782045902595e-01 4.123889352621540993e+00 3.920721363366723722e+00 2.791464961809845935e+00 9.002242509489619682e-01
1.650000000000000000e+04 nan 6.266642900687584117e+00 3.368300275200160065e+00 9.440192315809767809e-01 nan 4.122729132142839426e+00 3.578715791567350202e+00 9.887942889474008457e-01 nan 4.172315140748881213e+00 3.738267417189238273e+00 1.072717584092141907e+00 4.886080623795772127e+00 4.503912530066560116e+00 2.984928005591005906e+00 9.260789590064260057e-01 4.681893185044612160e+00 5.040852371112213959e+00 2.944065601164658208e+00 9.245728169572530186e-01 4.798517291552741426e+00 5.300775316250357250e+00 3.106500810877562913e+00 9.033647767420479591e-01 4.147245834259114972e+00 3.865661461972572877e+00 2.806322568323637690e+00 9.093603967112187103e-01 4.369715781195395721e+00 4.145486010803210775e+00 2.869892857577415857e+00 8.854860987535400074e-01 4.488917871840373941e+00 4.400429162775148839e+00 3.004599286696302496e+00 9.006701227622716521e-01 3.007975242439568042e+00 3.169191526818129212e+00 2.421914249435379141e+00 8.954474928811521073e-01 3.710489448614947783e+00 3.651180066568244342e+00 2.590410158259099482e+00 8.872461858125166856e-01 4.160996551804589494e+00 3.920289829953256255e+00 2.797824423444138286e+00 9.033375926074181939e-01
1.700000000000000000e+04 nan 5.280160476706714512e+00 3.425842598325449018e+00 9.719756375820530758e-01 nan 5.219762156167651490e+00 3.674562007669906816e+00 9.194073572902737856e-01 nan 4.756077687492149764e+00 3.467188997912727721e+00 1.117129184689684696e+00 4.725485844555987747e+00 4.585687183662741973e+00 2.988889717070595253e+00 9.045431064161864043e-01 4.517622734992665201e+00 5.044712409257931185e+00 2.966670842203805947e+00 9.278906130833977084e-01 3.941278348558069133e+00 4.513974458188593886e+00 3.107420095831955997e+00 9.039423219065660930e-01 4.145712887525968782e+00 3.882318249450597225e+00 2.813682111943518915e+00 9.092744200257356635e-01 4.405324022257616434e+00 4.147341955795576851e+00 2.875642162574295391e+00 8.840127578984798840e-01 4.736222857789482710e+00 4.350062979248167316e+00 3.002624981630626078e+00 9.039279668603349416e-01 3.043639261726127643e+00 3.188779159696458976e+00 2.433375972147625355e+00 8.991099757764218214e-01 3.738707415891468600e+00 3.667564438016542194e+00 2.596138540350543700e+00 8.863216890067757703e-01 4.161486372172760184e+00 3.932957407625502722e+00 2.805956861725030116e+00 9.049128100591665724e-01
1.750000000000000000e+04 nan 6.110487348741405533e+00 3.391074881421956011e+00 9.644931869627981769e-01 nan 3.042852089242260583e+00 3.413603442717631165e+00 9.718972709447697422e-01 nan 4.428187234436411934e+00 3.682250329780500042e+00 1.048031020154411408e+00 4.822323835373447665e+00 4.521365928014310143e+00 3.004791777026336153e+00 9.079648856915401023e-01 4.936753540434040133e+00 4.821574721938437946e+00 2.961851767526344048e+00 9.103432576136458731e-01 4.939514042062546295e+00 5.751406837852482745e+00 3.125363882993346998e+00 9.094274974706507697e-01 4.160936546665385372e+00 3.895207822604433545e+00 2.805901316163589510e+00 9.080181136593470370e-01 4.369295303039973710e+00 4.183304187298079846e+00 2.879778260403121681e+00 8.809618907277911859e-01 4.671700911465336503e+00 4.382299700610832183e+00 3.004959607956022349e+00 9.037996351332189260e-01 3.082677539868848182e+00 3.203052780913444142e+00 2.448137824947349994e+00 8.981645503459614321e-01 3.764532164540258741e+00 3.681355167975900233e+00 2.609260416766418622e+00 8.870606696524838686e-01 4.181689977780837175e+00 3.940426927696234038e+00 2.805343459139447049e+00 9.054215792534275886e-01
1.800000000000000000e+04 nan 7.124662548121071026e+00 3.378451125038778091e+00 9.396640306102806983e-01 nan 4.433307836631636079e+00 3.534829226839820926e+00 9.954554487664306617e-01 nan 4.076117135445736395e+00 3.708516710543997785e+00 1.207345939654603129e+00 4.161163171221846646e+00 4.568924938034379934e+00 2.985233199007325311e+00 9.060677607763576447e-01 4.444547448751109187e+00 5.055940544402142578e+00 2.940582466863452815e+00 9.162611256964623418e-01 5.119693766722844153e+00 5.182688903582504558e+00 3.116707573166555001e+00 9.068957851637332590e-01 4.170406777604244830e+00 3.905417640702165905e+00 2.816437750209624280e+00 9.101095156209840775e-01 4.394450123637716032e+00 4.185344252170622781e+00 2.890656013836855998e+00 8.845843417661874986e-01 4.730760856937616055e+00 4.380888833343306032e+00 2.999769900435186543e+00 8.993887527554627059e-01 3.115973035510001043e+00 3.221542203913833280e+00 2.460998441273258841e+00 8.972591718294914420e-01 3.788945015217120904e+00 3.696080516835067442e+00 2.612169887761185194e+00 8.870986214037699380e-01 4.159291038460128043e+00 3.959484734973327313e+00 2.810588697710384221e+00 9.041716659638676656e-01
1.850000000000000000e+04 nan 5.563067839192285646e+00 3.572753385724873887e+00 9.236689022712678554e-01 nan 5.045561850364401302e+00 3.610084237214684411e+00 9.225958516997276870e-01 nan 4.189512237408986373e+00 3.503248666879282602e+00 1.116927177387431414e+00 4.923886641730166325e+00 4.509889034593484780e+00 3.011539985770782302e+00 9.036396464483698043e-01 4.834473876267463943e+00 5.114824352395112683e+00 2.946362783167468802e+00 9.227737928159556180e-01 4.592902766820475158e+00 4.725014003859695499e+00 3.076600961754833996e+00 9.394723012402270701e-01 4.207343386815807662e+00 3.910754296453200052e+00 2.816921317782556944e+00 9.074723041434292758e-01 4.423227033997937596e+00 4.182805710135878208e+00 2.893549089100260652e+00 8.805814089094361474e-01 4.457597862134093702e+00 4.349578850197599600e+00 2.999994186364153048e+00 8.982050580197913359e-01 3.150859337767548229e+00 3.240032245113320553e+00 2.470408989060547178e+00 8.969903838786009720e-01 3.803830535343007746e+00 3.708597876241515046e+00 2.618541937107838447e+00 8.860580600205590907e-01 4.195756216409574968e+00 3.959957440475449175e+00 2.817757199419938186e+00 9.098319810155668375e-01
1.900000000000000000e+04 nan 3.849619771309706007e+00 3.425464886844325374e+00 9.243363208851587132e-01 nan 4.240371799890491289e+00 3.425464317848489149e+00 9.691486745020426730e-01 nan 3.096806444171325889e+00 3.685358663661567391e+00 1.125431816629464121e+00 4.593772580264999128e+00 4.400303160055298868e+00 3.003737996792841702e+00 9.068487709668708874e-01 4.799245584090033212e+00 5.086730712066037441e+00 2.936075749142404767e+00 9.121029824214325066e-01 5.250342360096783345e+00 5.232066874349126984e+00 3.111876045859800044e+00 9.058291938642131225e-01 4.215510007773576540e+00 3.923701323751524139e+00 2.812139177103976095e+00 9.089741817606608043e-01 4.454032371758723130e+00 4.201580764115595557e+00 2.898013867467317262e+00 8.811512893417564607e-01 4.647344004169508658e+00 4.438753749593805864e+00 3.005227640600256933e+00 9.060634183792117824e-01 3.177582958166186522e+00 3.255591833269194435e+00 2.482549899952522843e+00 8.980226104722828229e-01 3.810851171343403898e+00 3.719469377214215999e+00 2.620163660144295914e+00 8.880235817406937349e-01 4.198115799371089807e+00 3.972590799085213398e+00 2.824871000594433745e+00 9.068478456753723549e-01
1.950000000000000000e+04 nan 4.349288346029362984e+00 3.483407683957757683e+00 9.499480427464774834e-01 nan 4.202473027323999410e+00 3.485723885246667209e+00 1.017512847613841753e+00 nan 4.344681801552796152e+00 3.770504906975480797e+00 1.231147031920167834e+00 4.729748543379526105e+00 4.519892655252855107e+00 2.992260121789239058e+00 9.109648270856591790e-01 4.808338790169978338e+00 4.992214588724147362e+00 2.951793436012799976e+00 9.220399077430148083e-01 3.751694661967212685e+00 4.881404857572744227e+00 3.120463046075246716e+00 9.318644554055672824e-01 4.194511435623695661e+00 3.926489001646609633e+00 2.819627167246577137e+00 9.101146982796197715e-01 4.397690523780641847e+00 4.204347805650153092e+00 2.907485792304818517e+00 8.871657569298004864e-01 4.595984848151476676e+00 4.416557638519899243e+00 2.996366952721077670e+00 9.029442533544486116e-01 3.214533290977118263e+00 3.272050082491935630e+00 2.494214811942077947e+00 8.989230522568838477e-01 3.823679826230318213e+00 3.727376545840226818e+00 2.627333501037842911e+00 8.880830994155143321e-01 4.192923038904410760e+00 3.982090210944195796e+00 2.828828579555846545e+00 9.056381872168983715e-01
2.000000000000000000e+04 nan 4.848713812735137019e+00 3.388138551554681133e+00 8.952611205138587547e-01 nan 3.706168756039321721e+00 3.446195685766008321e+00 9.812857448393078608e-01 nan 4.248195774427081517e+00 3.265694912193325194e+00 1.155110473049158371e+00 4.300239028292390131e+00 4.501435809683838052e+00 2.995273137652408657e+00 9.034024651942619277e-01 4.741391995306083018e+00 5.108658467306315565e+00 2.926661143241493956e+00 9.138456265669059331e-01 3.466796690115484303e+00 4.735663620604509738e+00 3.093422437077766318e+00 9.016848273665946101e-01 4.224307259538250037e+00 3.943010135067839705e+00 2.819910166077252089e+00 9.090553606669896647e-01 4.440910510191168115e+00 4.221280252328005744e+00 2.904688432566741252e+00 8.845801117042316752e-01 4.611253446864713723e+00 4.469459241010736328e+00 3.010048690870213761e+00 9.008445848790849197e-01 3.243320423195620972e+00 3.287295954883171500e+00 2.501197896215789029e+00 8.992419030621168208e-01 3.848553433777874400e+00 3.742844287675237247e+00 2.628495477820646187e+00 8.866070896101714283e-01 4.231145590856323579e+00 3.982285593127994794e+00 2.830766164971619592e+00 9.076713603124236807e-01
2.050000000000000000e+04 nan 3.536871592075975457e+00 3.412807847594673483e+00 8.908643556361667271e-01 nan 4.549134689992257563e+00 3.391525935654050805e+00 9.215827719467810653e-01 nan 4.807805501672855364e+00 3.751939183536618039e+00 1.017085756789179118e+00 4.775613219806575493e+00 4.487260256747285680e+00 2.974029939870222794e+00 9.126782441830929571e-01 4.778271067076002687e+00 5.099833819706480753e+00 2.950274092927028580e+00 9.139223158216346343e-01 4.669815415347284393e+00 6.112944337247844473e+00 3.158819469492534004e+00 9.359360571128189088e-01 4.185712269156795173e+00 3.949522739746697653e+00 2.821392577710344796e+00 9.124169503996348851e-01 4.429913417012528498e+00 4.211110713229714975e+00 2.908004356873324259e+00 8.866144121337796724e-01 4.673063326754243185e+00 4.432429034158340997e+00 3.014046071691164119e+00 9.035777355027718727e-01 3.274069414673016265e+00 3.299593551615467302e+00 2.512381884600492388e+00 8.988489961468519862e-01 3.860311530790125012e+00 3.751118061107280077e+00 2.635776505682176030e+00 8.865598735543140929e-01 4.218825836989543276e+00 3.987534070476618897e+00 2.832965154574226485e+00 9.073301695845508164e-01
2.100000000000000000e+04 nan 4.578601076891517963e+00 3.367232121485747687e+00 9.491358457805165738e-01 nan 4.267999105412862981e+00 3.461970403886116543e+00 9.552325184196710506e-01 nan 3.842424609380067579e+00 3.158373388409862148e+00 1.067723174203419445e+00 4.397982658424860247e+00 4.590897574816520610e+00 2.988108827002556644e+00 9.129513055238366315e-01 4.814534025164618924e+00 5.292075099915604319e+00 2.932549726608344454e+00 9.110335475872805011e-01 nan 5.971154722466164522e+00 3.118825041016922039e+00 8.959520613568994207e-01 4.210336357651430994e+00 3.955953099998276823e+00 2.829831464288663057e+00 9.104471453151152804e-01 4.418401484714462590e+00 4.237300728694632035e+00 2.915461922671763517e+00 8.871447153994672652e-01 4.564825163755370063e+00 4.418246198716621720e+00 3.000372779986180571e+00 9.007305612444547194e-01 3.299661646922123825e+00 3.314840697423093729e+00 2.519027140798674846e+00 9.011973955627017308e-01 3.888390439757671402e+00 3.764233882226323935e+00 2.642006722774933980e+00 8.874251371508407038e-01 4.214076405049365981e+00 3.989871795911832830e+00 2.833412851642831409e+00 9.078655111378605147e-01
2.150000000000000000e+04 nan 3.884700994478171854e+00 3.485778861193775668e+00 9.700907538248824125e-01 nan 3.464913680243763228e+00 3.505563448973346485e+00 1.029918574918706753e+00 nan 3.299786942883776497e+00 3.848329784173389445e+00 1.199961905748322621e+00 4.792987931160621606e+00 4.497470594031350188e+00 2.999535975088384987e+00 9.213100415555416367e-01 4.031551956794112712e+00 4.832336374598500406e+00 2.977371310430339424e+00 9.212566571276383787e-01 nan 5.040034942797331219e+00 3.097886483063662766e+00 9.323896118800888422e-01 4.222603046883603106e+00 3.955396543564975609e+00 2.829424115589114219e+00 9.120593979541101737e-01 4.478084993971345185e+00 4.230982199554745193e+00 2.913247232612245607e+00 8.856205253361195684e-01 4.731498979307241726e+00 4.355803315823550292e+00 3.008409422939165356e+00 9.095016446979677927e-01 3.320099636787335662e+00 3.328855460160319524e+00 2.529122289762746334e+00 9.002037977615409137e-01 3.897024973124638247e+00 3.770246862762928863e+00 2.641809271623661193e+00 8.855849708257362840e-01 4.240885392727352432e+00 4.012794114460254136e+00 2.839021345659867190e+00 9.090755963159893316e-01
2.200000000000000000e+04 nan 4.088884598466291820e+00 3.370004704623193792e+00 9.402728007391860654e-01 nan 2.471328061078439386e+00 3.682008389638729007e+00 1.083365043014327567e+00 nan 4.865702964853410251e+00 3.623380218021944099e+00 1.051324616372700360e+00 5.026339858985875431e+00 4.498361319270449243e+00 2.987220643748206506e+00 9.191328317383608004e-01 4.722060486760971898e+00 5.282754335566028026e+00 2.947033023915839323e+00 9.320346983410630060e-01 nan 5.631511115204728135e+00 3.117032834254213736e+00 9.084113832225874097e-01 4.236120147401169156e+00 3.960529529089197531e+00 2.830396171859498544e+00 9.071965348680333108e-01 4.471097546738002748e+00 4.227052306761402534e+00 2.915774867940730708e+00 8.910451692301460946e-01 4.699469242364114230e+00 4.423624686500474468e+00 3.001544355704263811e+00 9.052032803663141447e-01 3.347867993202277237e+00 3.340299235204575723e+00 2.540639526183626540e+00 9.006002417264025173e-01 3.915067202111828237e+00 3.779503211142284158e+00 2.648441880082655242e+00 8.859677787526522019e-01 4.243497590862029156e+00 4.010068586457407491e+00 2.850763868216234620e+00 9.049314520013045371e-01
2.250000000000000000e+04 nan 5.653213630672288659e+00 3.349450284439687842e+00 8.791570435005688910e-01 nan 4.204389202161799233e+00 3.343585953561530211e+00 9.565447359614609457e-01 nan 4.183646178640656466e+00 3.856192029717071534e+00 9.553184858752239439e-01 4.379060728978106276e+00 4.529927960683212795e+00 2.992546654041249532e+00 9.000269837539868201e-01 4.061403016442636904e+00 5.343767005641185897e+00 2.942106634126859355e+00 9.088631214842752826e-01 nan 4.653561718966429339e+00 3.162392119098054177e+00 9.149117502736310303e-01 4.251047179919430263e+00 3.976875043376031815e+00 2.828294422136068853e+00 9.086098856255023781e-01 4.494925601183711983e+00 4.243437975709161591e+00 2.914510702025187250e+00 8.866843838218667617e-01 4.479745532848790290e+00 4.479025884989968453e+00 3.000514712999152067e+00 9.021582276223050201e-01 3.369794318890114937e+00 3.351848386257759493e+00 2.551636140856140766e+00 8.989783175403289750e-01 3.929795147311375469e+00 3.789335724023684016e+00 2.657829456936108947e+00 8.897401537237783486e-01 4.260502652821122282e+00 4.008010873625278414e+00 2.849808014637112308e+00 9.059419112061142254e-01
2.300000000000000000e+04 nan 3.173311693741652562e+00 3.367945296726511994e+00 9.428224536987983573e-01 nan 4.344937679224040394e+00 3.329936500979692404e+00 9.972063927025935914e-01 nan 4.717729035947151317e+00 3.662391476517508071e+00 1.043732171066459102e+00 4.319260085525979953e+00 4.558901735882448847e+00 3.017604427419908752e+00 9.121420009376656202e-01 4.578504021443245975e+00 5.416342392606753542e+00 2.937373329230845709e+00 9.200811237081758520e-01 nan 4.898797568316942019e+00 3.112303251887855282e+00 9.172451408251841576e-01 4.250657295939788582e+00 3.987145792085550422e+00 2.835477409586498077e+00 9.106455322424704679e-01 4.499878296354149043e+00 4.235721052175162704e+00 2.915616466186098155e+00 8.840662216877465118e-01 4.501145241303572853e+00 4.453607606826625265e+00 3.012040329881350065e+00 8.982360282332759738e-01 3.391127060201279075e+00 3.367577865737231946e+00 2.558571068902502077e+00 8.997257608844175802e-01 3.946668642103759339e+00 3.803906188612228512e+00 2.657661496609590834e+00 8.886091506089617287e-01 4.243659553365534798e+00 4.012191907219178511e+00 2.845267298868770389e+00 9.065012453964544914e-01
2.350000000000000000e+04 nan 4.835714636278721557e+00 3.445396747359135592e+00 8.632037015894606924e-01 nan 5.690916861570224583e+00 3.316513015247819940e+00 9.309333384959472824e-01 nan 4.340031067329285897e+00 3.166168191871784110e+00 1.070572246653327841e+00 4.850544498253793968e+00 4.575302835282568203e+00 3.001142120104188571e+00 9.146676049915601903e-01 4.924390314902711729e+00 5.233108341471648828e+00 2.972360052885389070e+00 9.167706192447944158e-01 nan 6.144517894886317499e+00 3.122078953205613683e+00 9.197046589429849206e-01 4.242601320994651815e+00 3.992632006786263510e+00 2.835965164942032768e+00 9.081232832466188398e-01 4.404407979802579476e+00 4.275409327367555079e+00 2.920143498781323288e+00 8.903642717090136660e-01 4.575105532533006780e+00 4.463730848720658173e+00 3.000496990596980940e+00 9.054741072425610549e-01 3.417184900593741581e+00 3.375444369369899000e+00 2.565480992136841110e+00 8.999170021187022916e-01 3.957931390889791512e+00 3.813613297546078140e+00 2.661288928117491626e+00 8.893767875106416421e-01 4.255538834698569417e+00 4.026770153695676591e+00 2.860003377077568132e+00 9.070729012907114974e-01
2.400000000000000000e+04 nan 5.035709181249576893e+00 3.456581203884289355e+00 9.896292803459484366e-01 nan 4.324806698068280220e+00 3.332584571812192031e+00 8.947489160514336959e-01 nan 5.154761513205771806e+00 3.306300309530507686e+00 1.085980987211080162e+00 4.130328600186873977e+00 4.586805509584076290e+00 3.000038976170120719e+00 9.052203581398561294e-01 5.117965902190713123e+00 5.373225654669258056e+00 2.950067526095499382e+00 9.085107115035870873e-01 nan 4.805865890639481108e+00 3.121363547381364789e+00 9.120485792206565190e-01 4.257705416198893644e+00 3.988460134563430959e+00 2.839550300484137146e+00 9.115254220727546652e-01 4.412020055492189563e+00 4.256942542065758062e+00 2.918223676597191396e+00 8.903892943724838194e-01 4.659469256577153828e+00 4.449623730848704994e+00 3.005817292127117124e+00 9.085610159578706435e-01 3.443385653896740450e+00 3.386389179232084157e+00 2.571835567339909367e+00 9.008219902704265314e-01 3.973780703078352960e+00 3.822226783886585988e+00 2.671959705621062220e+00 8.892205868867097962e-01 4.273781818931121634e+00 4.028631034713344938e+00 2.868955382701698476e+00 9.100227823226735291e-01
2.450000000000000000e+04 nan 5.335420283711061806e+00 3.414843326371227672e+00 9.799922164836925020e-01 nan 3.416734549835782619e+00 3.547832376492972450e+00 1.061515809233755991e+00 nan 4.906452560689497311e+00 3.423759574765306013e+00 1.074142421786750123e+00 4.758514886714874770e+00 4.781615948455947951e+00 3.020623711015096635e+00 9.078386757956244946e-01 5.257464936228712027e+00 5.447086888062417920e+00 2.957237687154807837e+00 9.094814233102205270e-01 nan 5.304665346287066541e+00 3.132593546190240108e+00 8.974061609278219942e-01 4.274296522698489476e+00 4.007815797790376777e+00 2.836657902315391944e+00 9.048783956355315183e-01 4.471398800250739214e+00 4.274422257541880654e+00 2.920186196299864090e+00 8.908932104393422202e-01 4.786246217070311282e+00 4.508764064855142806e+00 3.001391332502981957e+00 9.034641130139785536e-01 3.462181859093732328e+00 3.400548518275934295e+00 2.579909832114663626e+00 8.986827455049415381e-01 3.977666293366433958e+00 3.827582654265029305e+00 2.669738385736602826e+00 8.887552356222823136e-01 4.293370561196615753e+00 4.048924014145578454e+00 2.869808596138275991e+00 9.105426795180108224e-01
2.500000000000000000e+04 nan 5.123861462613968243e+00 3.404874186871459152e+00 8.953964771478932771e-01 nan 5.783793118149430867e+00 3.511815851284647572e+00 9.637729854996663903e-01 nan 4.892157770298851460e+00 3.201925216069155145e+00 1.045486598287527880e+00 4.249393673348959233e+00 4.624416663343521527e+00 3.009732000538560381e+00 9.024336959372025735e-01 4.804719118243463427e+00 6.000831854341361904e+00 2.948072780342688048e+00 9.201765185958208360e-01 nan 4.638260728293568391e+00 3.093662535423725934e+00 8.789694109397405697e-01 4.292437353223374608e+00 4.004787642153644356e+00 2.841596988281108960e+00 9.067372965877709134e-01 4.494712637562952473e+00 4.276733256903076708e+00 2.921396372224230653e+00 8.917060935555024548e-01 4.642991408618252436e+00 4.513365752653450969e+00 2.997403250230355809e+00 9.055498215150642460e-01 3.486280285887693342e+00 3.411004340037783411e+00 2.583442465745039218e+00 9.005677217570393633e-01 3.985240557955813667e+00 3.831984253589331590e+00 2.673878334160953774e+00 8.889593256276853150e-01 4.281725284663190578e+00 4.042785416592224124e+00 2.871173952251941053e+00 9.075791255211566044e-01
2.600000000000000000e+04 nan 4.212448987968082648e+00 3.378549782185401362e+00 9.767914681285010392e-01 nan 4.578972248091259800e+00 3.514457386502351621e+00 9.529497148396611772e-01 nan 4.528397803424448753e+00 3.726613207934144079e+00 1.225789575723628122e+00 4.917656617056513468e+00 4.827484159821120002e+00 3.002758498855410352e+00 9.038254382393556829e-01 5.244871224865460313e+00 5.259106011623785548e+00 2.942161420110198655e+00 9.241187221585033251e-01 nan 5.908659828797882874e+00 3.144290835055450373e+00 9.184096330350086657e-01 4.317377028256959015e+00 4.026166405744413979e+00 2.849007273468882939e+00 9.069889587188569857e-01 4.518163262513075651e+00 4.301450305288318177e+00 2.923539553591826490e+00 8.888304879556297999e-01 4.927025586674039559e+00 4.501400058742262900e+00 2.999382145233956631e+00 9.038250726099181787e-01 3.515185257371479022e+00 3.436168191160257290e+00 2.599940550768887526e+00 9.005881379359589323e-01 4.013238456157859346e+00 3.848369859990586228e+00 2.678974771687091749e+00 8.907657320679884805e-01 4.282063886625945948e+00 4.040791231686552187e+00 2.879189498383025292e+00 9.143084101765932559e-01
2.700000000000000000e+04 nan 4.782557858626549141e+00 3.429403001330562972e+00 9.289490540764457904e-01 nan 5.778943630141533561e+00 3.569584115805930935e+00 9.569894153704836537e-01 nan 4.693182149506012202e+00 3.863725553403023039e+00 1.128363773802855352e+00 4.011909266615998781e+00 4.812199594956311444e+00 3.017238881284355578e+00 9.126844941495558805e-01 4.060211872649233555e+00 5.498000374980068550e+00 2.969581193157435184e+00 9.243260903793156791e-01 nan 5.497573039537575923e+00 3.107241676664647567e+00 9.190717116662685537e-01 4.305677042414066236e+00 4.039623424842398336e+00 2.856485675576196481e+00 9.059132417623793065e-01 4.525653782409444048e+00 4.293023843541456941e+00 2.927278060784378244e+00 8.851402449933771788e-01 4.830199572432957389e+00 4.498944579482042627e+00 2.998354166758817829e+00 9.076240771496998372e-01 3.552071730520799608e+00 3.454654720063965012e+00 2.610333671704490932e+00 9.006517355101774092e-01 4.029760220007659655e+00 3.868577831905298581e+00 2.686924749739321605e+00 8.919787911447876194e-01 4.294947067773819072e+00 4.065016216607688193e+00 2.890910179561605453e+00 9.054930925463355873e-01
2.800000000000000000e+04 nan 4.916850824143604193e+00 3.414172433803729145e+00 9.884946154543374774e-01 nan 4.297504685808193337e+00 3.505502259615654648e+00 9.836584579653966376e-01 nan 4.184117114376411983e+00 3.848068740681005462e+00 1.230065390385237212e+00 4.583550877112520183e+00 4.890219333822813041e+00 3.024449216218724867e+00 9.132909806439265532e-01 5.130819568832635014e+00 5.240981649776204954e+00 2.953624667395792436e+00 9.170004215854955509e-01 nan 5.615006892864021992e+00 3.162504856978576306e+00 9.212037272745465799e-01 4.303444629331602655e+00 4.049662835935353478e+00 2.868403611020016619e+00 9.096710316993068535e-01 4.513719412840646150e+00 4.311943878353261539e+00 2.926421388662830303e+00 8.922656889490060417e-01 5.059830277888306860e+00 4.572726339353442526e+00 3.034450727446312612e+00 9.047707927847852272e-01 3.586918360421560870e+00 3.472482801858800094e+00 2.621563049730591732e+00 9.008258765073673402e-01 4.045838362186515269e+00 3.877103574196001823e+00 2.691566178837659695e+00 8.894362067697727525e-01 4.273842884030204736e+00 4.076780039468232530e+00 2.897885117008116573e+00 9.075980594460659745e-01
2.900000000000000000e+04 nan 4.525127083551976348e+00 3.397708678999848075e+00 9.717088384286046709e-01 nan 4.777218616307808752e+00 3.356397010518216373e+00 1.015455965501775193e+00 nan 4.740084710816597102e+00 3.654665902959864265e+00 1.002471125787614215e+00 4.475744007648484235e+00 4.879112210007042094e+00 3.003681795335118920e+00 9.160655503617022299e-01 4.953985960491309015e+00 5.420025468636592514e+00 2.978793203041186111e+00 9.209266766569204066e-01 nan 5.837784726588398421e+00 3.162500863150092378e+00 9.294633041075854862e-01 4.296243168459153772e+00 4.057034017598195597e+00 2.867630870917029284e+00 9.092570104691720667e-01 4.527185730525809859e+00 4.350045771955274532e+00 2.925186674424550937e+00 8.960648022389097189e-01 4.687089609459417439e+00 4.536309183166966186e+00 3.024989445311167202e+00 8.920507523993222998e-01 3.617659785582674203e+00 3.492457545279736841e+00 2.632263164956176293e+00 8.991793935276064520e-01 4.059679153676546193e+00 3.891072736435117640e+00 2.697080509350036515e+00 8.901154165277741503e-01 4.327755415175943199e+00 4.087450314463717760e+00 2.912929168302878402e+00 9.092047407008838622e-01
3.000000000000000000e+04 nan 3.413063010433788236e+00 3.387622082194910345e+00 9.558170032807791205e-01 nan 6.285563662003048613e+00 3.308313822348586175e+00 1.091273221392419446e+00 nan 3.930462260350824355e+00 3.530607211325128780e+00 1.167407450310398165e+00 4.183446314225068186e+00 4.900887804157221694e+00 3.015931253745899987e+00 9.135972371381779755e-01 5.342266602421363864e+00 5.482634016546819922e+00 2.957193129415470079e+00 9.220355732976095453e-01 nan 5.738619968178571007e+00 3.151145858500996599e+00 9.060804103869305459e-01 4.311684751590144415e+00 4.065713277199543896e+00 2.873324615956152961e+00 9.092016484265542653e-01 4.568200492789896039e+00 4.344158774441064352e+00 2.936537042567628930e+00 8.946397733270536889e-01 4.471703538058124927e+00 4.560797719441803011e+00 3.013867535567354761e+00 8.924478565611814185e-01 3.654281142888385236e+00 3.508416940381229754e+00 2.638343577581773847e+00 9.008556202059857521e-01 4.078279688080738374e+00 3.902307047715956489e+00 2.703076696055171091e+00 8.888346121934656008e-01 4.336214279366589430e+00 4.100701851781363594e+00 2.919215267344463793e+00 9.103488339891466774e-01
3.100000000000000000e+04 nan 3.086000449703172333e+00 3.453400351131354462e+00 9.546064342983271445e-01 nan 5.469811647394168475e+00 3.411208448593088693e+00 9.643399577234028630e-01 nan 4.347567599913242375e+00 3.343514764743424017e+00 9.941311204012137637e-01 5.318400406978628148e+00 4.811077736094335755e+00 3.006713483007685372e+00 9.146448579994188588e-01 4.821186617818829845e+00 5.469755616415829635e+00 2.945931552206570991e+00 9.163667990915239647e-01 nan 6.037100862515262456e+00 3.151516307318439569e+00 9.149045319171381641e-01 4.344069774495551428e+00 4.082888216041760998e+00 2.875555436705428125e+00 9.115885721287970700e-01 4.520139937747825520e+00 4.369678952412766826e+00 2.930988898092931727e+00 8.958997873528613543e-01 4.811221767771360014e+00 4.609963475966876167e+00 3.024324588517814050e+00 8.993463612226314519e-01 3.673458102594270080e+00 3.525795382821582002e+00 2.650131682022267121e+00 9.005378189241699527e-01 4.092658658011356643e+00 3.914349758816297431e+00 2.706801194005417521e+00 8.888939201072592056e-01 4.358640910466209384e+00 4.120528426073090777e+00 2.924165584476369872e+00 9.058854837698568918e-01
3.200000000000000000e+04 nan 4.916114282329134610e+00 3.517766748133864585e+00 1.007143608427423231e+00 nan 5.883712693124809157e+00 3.443643612583743074e+00 1.040339103081443950e+00 nan 4.516626299985512460e+00 3.614394952603038114e+00 1.135787893064684528e+00 4.973710711523642303e+00 4.902814350359486539e+00 3.004282084075328818e+00 9.175181109464987106e-01 5.008363437535194862e+00 5.345146652636830531e+00 2.968113282842885337e+00 9.182769203281185844e-01 nan 5.187209822967238537e+00 3.075403779449481512e+00 9.365484575541312973e-01 4.361969318728762701e+00 4.080938894407660555e+00 2.881342836205591507e+00 9.103992906270359509e-01 4.493396973858835963e+00 4.378967399552254669e+00 2.932041873950864019e+00 8.925642609916873971e-01 4.626140064064054869e+00 4.649346748904465976e+00 3.036856350104189861e+00 9.098784726313390303e-01 3.702842072092141557e+00 3.540588504920683111e+00 2.657084934684101007e+00 9.017780244643265330e-01 4.112454710072341868e+00 3.923593572269342467e+00 2.712736774054541833e+00 8.889281340805588183e-01 4.331818454789891248e+00 4.118384533627894584e+00 2.924093048678347628e+00 9.045820084145418383e-01
3.300000000000000000e+04 nan 3.878461700483026853e+00 3.486529116466150047e+00 9.103404332905558061e-01 nan 5.692867219985190630e+00 3.325904988434454257e+00 9.475423604045090098e-01 nan 4.003732208939658754e+00 3.860743849056592403e+00 1.108077064487784869e+00 4.228861625725551576e+00 5.135199329675910640e+00 3.017481248508868674e+00 9.025923223524913164e-01 5.193553462284421940e+00 5.489770876089380636e+00 2.951732321677124293e+00 9.111758576278041755e-01 nan 6.323996072680887259e+00 3.119689535069450237e+00 9.059974378510154969e-01 4.403706869034510696e+00 4.101929822985917795e+00 2.885537316349235049e+00 9.127275190984338593e-01 4.427386192596247660e+00 4.393412628985648993e+00 2.922814539891076979e+00 8.923889764122424628e-01 4.863817022413138957e+00 4.546799718537170243e+00 3.045289279095891199e+00 9.033318626055677480e-01 3.730833658332028513e+00 3.557899161475100325e+00 2.664587769464611178e+00 9.018089366189645517e-01 4.128396713666910856e+00 3.933262808958360779e+00 2.714831519248969816e+00 8.907724346633664192e-01 4.325770212686881777e+00 4.117751392557059020e+00 2.942861231740785399e+00 9.072227750528213397e-01
3.400000000000000000e+04 nan 5.041343296009616282e+00 3.352011513186170077e+00 8.996103218958673153e-01 nan 5.757778395034926611e+00 3.300843346241316034e+00 9.771748179185731908e-01 nan 4.129857660060173075e+00 3.625287309271532088e+00 9.461297420885820264e-01 4.718415930540913905e+00 4.917946587949586501e+00 3.014541293212744222e+00 9.099633112291083403e-01 3.753262155314223580e+00 5.572783723323124327e+00 2.949745362916871283e+00 9.285838299478154090e-01 nan 6.347510100459336613e+00 3.104395543098704024e+00 9.173663869140249449e-01 4.376115308689525918e+00 4.118356456632281670e+00 2.892681868557978930e+00 9.129570799688166982e-01 4.502071189502311555e+00 4.459354978649093582e+00 2.930410639379574356e+00 8.962091426359208857e-01 4.746677047539298755e+00 4.606241631865975350e+00 3.058222929510268528e+00 9.093874110984255799e-01 3.760136327740838169e+00 3.571713621111732184e+00 2.671319526560997470e+00 9.010089718322870089e-01 4.137708240136833915e+00 3.933855192106895604e+00 2.718000463010901591e+00 8.888815534385521300e-01 4.360223289404165925e+00 4.134544005935683053e+00 2.949394509423711064e+00 9.078739718845699747e-01
3.500000000000000000e+04 nan 3.254158180810004630e+00 3.406457815492694774e+00 1.021886224017739098e+00 nan 5.439460895374217841e+00 3.407808803304146927e+00 9.917734406071762043e-01 nan 3.319774578865569481e+00 3.719245306500702952e+00 1.077787215621994088e+00 4.845421024340486937e+00 4.942339171125146535e+00 3.024659385071487350e+00 9.102505931330305833e-01 4.989608390501166113e+00 4.688456393995608096e+00 2.962406296297097619e+00 9.218786731264529966e-01 nan 6.018519113191766579e+00 3.131476943237925248e+00 9.312438531257207774e-01 4.378640143133270435e+00 4.118466046879672326e+00 2.892097539243875470e+00 9.176582517674833905e-01 4.460232972341145796e+00 4.489620846079807492e+00 2.926325170541896004e+00 8.926896856656221235e-01 4.594802212899741889e+00 4.555122484649220205e+00 3.050619333366995534e+00 9.050305715275062113e-01 3.770417673402471248e+00 3.588640020658260710e+00 2.677618177865372928e+00 9.012768510151175638e-01 4.145405774376280661e+00 3.951327053837059289e+00 2.724322247775896599e+00 8.894609855032481471e-01 4.376961858775655578e+00 4.133223621001195447e+00 2.965897749384994064e+00 9.081563486535586538e-01
3.600000000000000000e+04 nan 2.932695703586055913e+00 3.380254257125247186e+00 9.886581407343605354e-01 nan 4.600883994043397429e+00 3.379732871762413993e+00 1.014815749615153306e+00 nan 4.626335690318084559e+00 3.490593798223806665e+00 1.067008722945025356e+00 4.507386772721849511e+00 5.213129843848849809e+00 3.028692801828566594e+00 9.071721981024346571e-01 4.788566770170109343e+00 5.453077075963252973e+00 2.957828616893722007e+00 9.187384248169838674e-01 nan 6.304792388713880591e+00 3.125351668474855238e+00 9.362210150254177687e-01 4.391019922874880521e+00 4.139675333465842932e+00 2.902594309440261533e+00 9.125255389117441496e-01 4.542608543362087303e+00 4.463501076474559959e+00 2.929999215872946650e+00 8.924137070413558082e-01 4.805227404975471295e+00 4.565993457136377387e+00 3.055513202784556626e+00 9.073055724321861248e-01 3.796096010226313044e+00 3.600079862998222691e+00 2.681125093476411259e+00 9.011271511813031543e-01 4.152041597714719146e+00 3.966718591287349049e+00 2.728485353015689618e+00 8.885773308842065399e-01 4.388821515680524143e+00 4.121523115138510107e+00 2.966783865627012684e+00 9.123096760806529426e-01
3.700000000000000000e+04 nan 5.244805765766623828e+00 3.420697537149244738e+00 9.772292688970238839e-01 nan 4.593569184743783396e+00 3.364986615323926511e+00 9.936987945756126095e-01 nan 4.696906800350737932e+00 3.163211090809012749e+00 1.046785113709235215e+00 4.233162102843754937e+00 5.221080112450278143e+00 3.013650791517470395e+00 9.140123215340747453e-01 4.252249494186571610e+00 5.205564057150780854e+00 2.979961571978402279e+00 9.164477158491226572e-01 nan 5.786881556272478910e+00 3.151283870085149541e+00 9.320088217113990936e-01 4.314845536731394482e+00 4.153263552463357655e+00 2.904912796636526018e+00 9.102973191252192731e-01 4.626962361608059737e+00 4.474616744782062838e+00 2.929919082004263320e+00 8.920817515982001344e-01 4.726419503496719798e+00 4.599786797488008006e+00 3.072480892392790874e+00 9.096392262598247402e-01 3.818150241829767033e+00 3.608594022903301557e+00 2.685139648748788854e+00 9.017942973683599206e-01 4.179861308473050485e+00 3.969007900818871892e+00 2.730076583306566551e+00 8.874459393535147900e-01 4.409704056717339782e+00 4.148744792547503835e+00 2.972110749412569142e+00 9.051253381746982019e-01
3.800000000000000000e+04 nan 4.115253277787857655e+00 3.410550760315802510e+00 9.958591523527463574e-01 nan 6.664059089756295684e+00 3.580046969274053303e+00 9.906908802641606338e-01 nan 4.117958296384614414e+00 3.584551261801963928e+00 1.007665757463890088e+00 5.062558779345283533e+00 5.049955916924270483e+00 3.037173738377330956e+00 9.179796054869509003e-01 4.443041941055662747e+00 5.691484283359781848e+00 2.962275084459025987e+00 9.357176306837032831e-01 nan 6.581238314324375338e+00 3.101720306193876731e+00 8.943858684634836687e-01 4.376763126497690060e+00 4.154427321736941181e+00 2.903964121653872521e+00 9.148866176706746955e-01 4.501892009533094097e+00 4.552746148960940431e+00 2.923075532709847657e+00 8.947103455870110134e-01 4.734424428179579536e+00 4.609875462419926961e+00 3.065378077592902262e+00 9.114156288997705690e-01 3.841579607252924689e+00 3.619544325256742745e+00 2.692761928416758987e+00 9.026153035045435535e-01 4.186941153297278007e+00 3.974918109085803231e+00 2.733876379493822562e+00 8.860025761471603811e-01 4.397632804645155602e+00 4.159253955596170726e+00 2.969782244368327273e+00 9.121871617388481734e-01
3.900000000000000000e+04 nan 2.808896822397579651e+00 3.387701596035550544e+00 9.584253550599146632e-01 nan 6.007502979429460765e+00 3.251243995566594158e+00 9.484851604829600547e-01 nan 4.063059924118830324e+00 3.452375452070263862e+00 1.171540841764913354e+00 5.133699344306478451e+00 5.203972682341515110e+00 3.016819484065788259e+00 9.046989829799365612e-01 4.118722347441621245e+00 5.514715095109633758e+00 2.960732858171296833e+00 9.094115614317687113e-01 nan 5.460294375032518133e+00 3.118487082090682261e+00 9.222195413608413883e-01 4.379857694865881612e+00 4.161339812562701468e+00 2.919540191764702364e+00 9.122376359321122674e-01 4.689740517009175491e+00 4.506446815152929553e+00 2.925491980904450173e+00 8.972090190768234885e-01 4.667116012549411330e+00 4.561203588544344711e+00 3.066586610939855628e+00 9.070394089746471877e-01 3.857857222247974782e+00 3.637210068466083523e+00 2.699667506137370943e+00 9.011701226689463606e-01 4.193606904532055424e+00 3.985767650900044146e+00 2.738607574415611090e+00 8.875532294411410117e-01 4.389866695690557208e+00 4.161034965906028837e+00 2.989537205028136135e+00 9.089186819265127060e-01
4.000000000000000000e+04 nan 3.349580879813055301e+00 3.298201098405795229e+00 9.017139223283600069e-01 nan 4.791176549516174887e+00 3.356840941342682960e+00 9.748187960346047509e-01 nan 4.318691106716126882e+00 3.415633434712051830e+00 9.688701527217513654e-01 4.623070954140667155e+00 4.613129805540756578e+00 3.015828312631339436e+00 9.165542103582986488e-01 4.903196677048049068e+00 6.171317075371763217e+00 2.935270638014924049e+00 9.119853809875493322e-01 nan 5.699203085374205280e+00 3.138743726733710382e+00 9.241088314470221610e-01 4.400124601425915216e+00 4.184574499954353932e+00 2.919228167271731955e+00 9.136901075673918848e-01 4.589720806446541346e+00 4.502997887666180254e+00 2.933495343800603283e+00 8.985571324078641675e-01 4.917253227662888193e+00 4.607978484457163404e+00 3.067586962213372459e+00 9.014601693675807770e-01 3.869782192770850227e+00 3.649553838652153104e+00 2.701952096127853586e+00 9.020555435680354117e-01 4.214407973221431902e+00 3.998568155883737152e+00 2.743501231878268332e+00 8.866306577006426437e-01 4.413518955936791777e+00 4.165618016122036416e+00 2.985803006798009029e+00 9.034078810297809792e-01
4.100000000000000000e+04 nan 3.211870022792247426e+00 3.376546526253825675e+00 9.289884357331988918e-01 nan 5.212121912552712288e+00 3.459621926021435367e+00 9.356777992535463273e-01 nan 4.116565746226368283e+00 3.207218710424472707e+00 1.154915150429750126e+00 4.873123506748390454e+00 4.971165919561755686e+00 3.021355889000937989e+00 8.978989674208115446e-01 4.567947340728983008e+00 5.769925562085435722e+00 2.966860674475142012e+00 9.225473636731837956e-01 nan 5.369386867907846472e+00 3.116694059655549687e+00 9.128773301916464078e-01 4.439207374754369440e+00 4.187457023949908930e+00 2.924685578781821782e+00 9.137117614709957536e-01 4.663672684713498384e+00 4.557488551057934600e+00 2.932772351933237154e+00 9.030977162848088380e-01 4.789310486388524524e+00 4.742397162134463606e+00 3.042184366452204358e+00 9.079889353656855899e-01 3.884608991536089295e+00 3.656706931915849168e+00 2.708897053183031201e+00 9.002435297364339561e-01 4.217056061199474293e+00 3.995292574128751717e+00 2.749315014527899059e+00 8.851527686900929615e-01 4.411269591222167996e+00 4.164071331623307337e+00 2.989095802368441301e+00 9.100909706349487038e-01
4.200000000000000000e+04 nan 3.233585586844674342e+00 3.343941396108644604e+00 8.977042807593914597e-01 nan 5.274882663063857891e+00 3.323705241575015457e+00 9.634904583182674065e-01 nan 3.743714646872358998e+00 3.434947625616115552e+00 1.236831558860863156e+00 4.825521179508529990e+00 4.910068022360650097e+00 3.010200221973265311e+00 9.074123353239584855e-01 3.922623311398456103e+00 5.437879996697697393e+00 2.977454440764585542e+00 9.052837857819099332e-01 nan 5.238140449208222194e+00 3.145948552795133857e+00 9.161662637105066898e-01 4.428508693494859649e+00 4.207606402352192632e+00 2.922861846552524234e+00 9.123740395010578874e-01 4.623491400932022266e+00 4.435320102162049416e+00 2.938368065230232418e+00 9.059489392729993540e-01 4.914073186313385300e+00 4.771694383102610182e+00 3.044510709706722107e+00 9.104325851880854525e-01 3.898276278794043037e+00 3.667059880591474919e+00 2.713206053518114835e+00 9.020476807179477197e-01 4.225376188734128569e+00 4.010578549656432124e+00 2.750987676876858412e+00 8.859943071270375281e-01 4.390967677743288000e+00 4.185521533493266944e+00 2.999838104182185994e+00 9.073588854688392491e-01
4.300000000000000000e+04 nan 4.007278361505932196e+00 3.481767861064432701e+00 9.541394909623008846e-01 nan 5.603077256251340899e+00 3.434688874806123060e+00 9.822467443425229039e-01 nan 4.326935328171033213e+00 3.704252228279689696e+00 9.763701840229845885e-01 4.574015485654422619e+00 4.967630046817333778e+00 3.008083398788873097e+00 9.109646015343937364e-01 5.280090938150306279e+00 5.411151529754329559e+00 2.954471776525395832e+00 9.116452680727575864e-01 nan 6.293461094707197390e+00 3.143257582068643696e+00 9.184011062884970267e-01 4.452866019116408225e+00 4.205625534823750122e+00 2.938451742289084567e+00 9.123832654418840837e-01 4.644063691032533470e+00 4.470480972940475972e+00 2.937556178585817523e+00 9.018104697453110941e-01 4.906891700515541466e+00 4.716731820225041005e+00 3.059928640423171142e+00 9.116232930360717024e-01 3.918211778284404367e+00 3.676133139327276922e+00 2.717724943562945583e+00 9.033099763767470369e-01 4.226047321169841275e+00 4.023048386869069404e+00 2.759636451885488118e+00 8.879466382026912630e-01 4.378334591429552169e+00 4.174604413064815667e+00 3.005980231251273782e+00 9.043396144158460936e-01
4.400000000000000000e+04 nan 5.389289114206744280e+00 3.389789243341076119e+00 9.430371078170665111e-01 nan 5.101059158876407373e+00 3.357671157601248346e+00 9.301112644983152711e-01 nan 4.366765899833034759e+00 3.795957761265698505e+00 9.109009437653942109e-01 5.019586283575256047e+00 4.981317420635119397e+00 3.014908516291809004e+00 9.164055928795512562e-01 4.460616616898619213e+00 6.125466962940396165e+00 2.982977193187017484e+00 9.140956662281543021e-01 nan 6.253656178778433272e+00 3.128877033255426987e+00 9.112842586530778277e-01 4.421962777133768618e+00 4.204765094222167932e+00 2.936450730747154125e+00 9.146140496886875360e-01 4.618551926564947507e+00 4.553557253665101889e+00 2.937786320191663414e+00 9.031414279133784806e-01 4.684686139993891274e+00 4.771512773638107774e+00 3.041073735761365526e+00 9.078247235918667224e-01 3.930802427155265288e+00 3.690035388566238250e+00 2.722191315230973352e+00 9.021229358652057551e-01 4.230344067202684855e+00 4.030869876508171856e+00 2.765934064798975633e+00 8.877089311059009891e-01 4.387245115901185599e+00 4.176672833879865543e+00 3.011554419169208963e+00 9.109889576420233670e-01
4.500000000000000000e+04 nan 5.668514863576409546e+00 3.427176847719630270e+00 1.002702035309121387e+00 nan 4.628231318046053033e+00 3.130418926863344886e+00 1.007024117032937038e+00 nan 3.543048028143218176e+00 3.290816350686465164e+00 1.004532585465012673e+00 5.073090232942933930e+00 5.006441871137684352e+00 3.029685978655941803e+00 9.117611544750520158e-01 4.147736097531060651e+00 5.375669057773350801e+00 2.974994816892886362e+00 9.237553216530460798e-01 nan 6.362067102710241784e+00 3.132268933023181212e+00 9.241163986194379509e-01 4.386856609201965185e+00 4.205512976918112322e+00 2.936813706622125153e+00 9.143649550514154623e-01 4.654263033405913852e+00 4.520859370437636748e+00 2.936622696291244949e+00 8.993163183233431335e-01 4.869867975205511179e+00 4.812223319886646422e+00 3.061326762851752648e+00 9.081422634245062131e-01 3.945988473092950422e+00 3.696572484868229758e+00 2.724797508290575543e+00 9.012144265864439063e-01 4.243313876687466291e+00 4.034009598009444808e+00 2.771556232732245384e+00 8.874657597069244286e-01 4.430522053874051736e+00 4.188634007449093311e+00 3.018569233961137854e+00 9.113675877247111590e-01
4.600000000000000000e+04 nan 5.706963299990145622e+00 3.440402951497842032e+00 9.155008136911341188e-01 nan 5.379129295522842469e+00 3.418938693281668328e+00 9.772068836223024579e-01 nan 4.013529504443465790e+00 3.871876868348235412e+00 1.219143805378360312e+00 4.421375310740790709e+00 5.254834330949162968e+00 3.044109440602800642e+00 9.146721613359080072e-01 4.887691788404595172e+00 5.806832194434642602e+00 2.975822783098473590e+00 9.136063091158955762e-01 nan 5.533422341564895319e+00 3.117883822289533757e+00 9.162817715450281009e-01 4.435806517472480337e+00 4.213240824382478600e+00 2.940602240888173124e+00 9.115889934590668542e-01 4.601275750293433831e+00 4.561477151548183784e+00 2.937369578037654971e+00 9.044441993876339847e-01 4.917239761408586318e+00 4.725887767385122729e+00 3.056621447639623401e+00 9.070387674302228254e-01 3.961850609938346590e+00 3.705814466447904465e+00 2.727654669475499727e+00 9.021165349477804352e-01 4.237667049133539976e+00 4.037910051656359300e+00 2.776978442396321078e+00 8.854266543457555150e-01 4.425627931235095680e+00 4.187913168250497975e+00 3.011583135926655608e+00 9.063969122024563285e-01
4.700000000000000000e+04 nan 3.457733261781936740e+00 3.426713590421035072e+00 8.907927310138067378e-01 nan 5.167008257995840736e+00 3.371444978886413146e+00 9.245912935003695043e-01 nan 4.195976290644598095e+00 3.126112737463271340e+00 1.204071448574886016e+00 4.905034249242442357e+00 5.312247238440275687e+00 3.033203105295650293e+00 9.106017774774557427e-01 3.794374996564852331e+00 5.152497387355120750e+00 2.956447328011595488e+00 9.085796936913655975e-01 nan 5.593635192673329648e+00 3.112523444547176776e+00 9.201480537346270472e-01 4.449549578091245294e+00 4.233628741148800501e+00 2.945028924899154354e+00 9.135067780703274298e-01 4.571914103824258113e+00 4.537579542806310151e+00 2.938096123267794901e+00 8.926493966727448992e-01 5.167239882681826657e+00 4.730299220614094580e+00 3.055209526149541777e+00 9.087764292603868199e-01 3.971823172635032595e+00 3.720592641651828014e+00 2.733173542358910968e+00 9.013560023647805286e-01 4.256574913590048581e+00 4.043807664354534204e+00 2.778754065031256992e+00 8.840969061195746992e-01 4.451559353292156906e+00 4.201692170459176978e+00 3.005972321392986313e+00 9.058412163560536356e-01
4.800000000000000000e+04 nan 4.575642712048082039e+00 3.421901763285761344e+00 9.627036702316427164e-01 nan 5.329158301419672839e+00 3.337832443409085581e+00 1.022926011410321134e+00 nan 3.239770604452435698e+00 3.552444897811190661e+00 1.090499775100075563e+00 4.871300231297164274e+00 5.203434217842175080e+00 3.021456144863737592e+00 9.289430235558018278e-01 4.599230875921216821e+00 5.470111679069939115e+00 2.964283089245442149e+00 9.150560896790753684e-01 nan 4.983108624671416464e+00 3.128990300716563588e+00 9.141680827126237308e-01 4.481337540081137050e+00 4.230253901631695790e+00 2.942063798135867270e+00 9.117705300165607207e-01 4.624154692506396991e+00 4.538270034080232662e+00 2.939816305128733376e+00 8.975272073623361546e-01 4.990942942956371198e+00 4.793731446516455108e+00 3.042492848325959898e+00 9.055290805954850919e-01 3.987550110119559399e+00 3.728514018098201266e+00 2.735677252700717155e+00 9.019403454932213293e-01 4.256490919694914332e+00 4.054280197596161983e+00 2.784123362714152616e+00 8.864543683012857667e-01 4.427332016290506544e+00 4.222890602636189428e+00 3.011122095319832770e+00 9.059373458042113691e-01
4.900000000000000000e+04 nan 3.222588907515953061e+00 3.372244662174994634e+00 9.436553532802769428e-01 nan 7.087103199864674075e+00 3.242998787654916448e+00 9.979626345952479216e-01 nan 3.967210720030447391e+00 3.319452068016772728e+00 1.193085010412335389e+00 4.590497079830617722e+00 5.311777340568591299e+00 3.027566248473270605e+00 9.148830377819010540e-01 4.413492850445118520e+00 5.841693769504402667e+00 2.960198761014068758e+00 9.037165275340559578e-01 nan 6.415461104363222589e+00 3.136858178790929319e+00 9.131582149937365056e-01 4.413612919516867628e+00 4.234255277314025179e+00 2.941420484843241923e+00 9.127387384076325327e-01 4.634867158530653342e+00 4.559695322094350800e+00 2.945174196110466713e+00 9.050578969352660597e-01 4.850191122820433520e+00 4.782111676840742120e+00 3.046637130997700726e+00 9.073472485187508152e-01 3.999928509204528471e+00 3.737268795290361822e+00 2.737519557671106440e+00 9.005866525764598673e-01 4.267996577709231687e+00 4.059508845772666241e+00 2.791268231445781733e+00 8.879079073896690710e-01 4.429089609692914209e+00 4.218954820809017292e+00 3.001240144178496827e+00 9.067227797718870885e-01
5.000000000000000000e+04 nan 4.273287421254453378e+00 3.377730828613201286e+00 9.439271976137864062e-01 nan 5.226516103186364504e+00 3.287106550133660043e+00 9.941582702726989851e-01 nan 4.101779220238935153e+00 3.279453783202595396e+00 1.223493640266602345e+00 4.816766682892728468e+00 5.379998359471488634e+00 3.020418492669515675e+00 9.173520638453244169e-01 4.492925298440309412e+00 5.986367655241505936e+00 2.965963385742957481e+00 9.052492682877197883e-01 nan 5.176140987288607498e+00 3.126179863883709498e+00 9.053665288610733830e-01 4.435952355628023369e+00 4.246202948376622821e+00 2.941029330363748695e+00 9.098010514898170475e-01 4.548080331314008795e+00 4.531667241855146244e+00 2.944056041988671435e+00 9.034033758873437625e-01 4.729662770334061683e+00 4.795013259580682252e+00 3.046705131139133105e+00 9.046064289497308675e-01 4.003846484195935140e+00 3.737821385078402336e+00 2.741425722981173152e+00 9.011214344789533204e-01 4.268482781502285661e+00 4.057044427635934980e+00 2.791162181833382494e+00 8.872009945939562936e-01 4.428337528811584711e+00 4.217700349535775217e+00 2.998739509558676186e+00 9.079379938326515020e-01
5.100000000000000000e+04 nan 3.345791933192415968e+00 3.491851696137024508e+00 9.357968761027855020e-01 nan 3.562489225550695693e+00 3.465797033473618338e+00 1.027416484942171859e+00 nan 3.653926147310973427e+00 3.366547441656441375e+00 9.118784455575077441e-01 4.996133706531077578e+00 5.499654690452127070e+00 3.019540998275355825e+00 9.199888968532548006e-01 4.983110427422047906e+00 5.557882968039831617e+00 2.971261899072354051e+00 9.177812244503478212e-01 nan 6.794875593280084836e+00 3.154292193626157648e+00 9.160088103503738477e-01 4.426090897488473175e+00 4.261897891749876877e+00 2.947771014536635814e+00 9.097396065975683621e-01 4.637627737312163489e+00 4.581508133939112604e+00 2.947043300008640898e+00 9.026820266898247791e-01 4.175980881430200853e+00 4.675471532084031878e+00 3.044206346348841574e+00 9.037766242203705280e-01 4.019168378221297466e+00 3.750581767402482392e+00 2.746064340405697468e+00 9.022067806893673270e-01 4.281675173596539707e+00 4.064575251517846155e+00 2.798236311788042219e+00 8.873622476353137944e-01 4.471122153060525406e+00 4.222024203253397445e+00 2.996731211731532341e+00 9.131727296736421584e-01
5.200000000000000000e+04 nan 2.365129192215452925e+00 3.426522620964150612e+00 9.194736030910075630e-01 nan 3.509851871889330344e+00 3.305277260568804110e+00 8.980722248736672242e-01 nan 2.944203424104760103e+00 3.510198539925069472e+00 1.069081232388864766e+00 4.689690858647225014e+00 5.464396466559921173e+00 3.022105577271987364e+00 9.117715572318985107e-01 4.435798392051265360e+00 6.026937482011268443e+00 2.940238136026411819e+00 9.116009710128381016e-01 nan 4.893529639367528716e+00 3.161532756764586338e+00 9.364638127794616684e-01 4.461641750513353877e+00 4.255862982874253575e+00 2.948636693795525954e+00 9.114355159078051383e-01 4.615828077236630911e+00 4.515566678315162008e+00 2.957398192124133907e+00 9.031217677033683833e-01 4.878194554158630680e+00 4.787152493999971448e+00 3.034996866373626201e+00 9.046542001275277300e-01 4.033523725037042595e+00 3.756131030793258496e+00 2.749823240580977490e+00 9.008135386280031742e-01 4.280628846058164072e+00 4.071990446993899226e+00 2.801568299052164868e+00 8.855425519423967273e-01 4.423318118341813765e+00 4.224635654747797453e+00 2.994452726843805035e+00 9.063880429862439803e-01
5.300000000000000000e+04 nan 3.823711100364596494e+00 3.556181891150708818e+00 8.957224742629893433e-01 nan 6.241054993664239881e+00 3.313603385590949024e+00 1.006347250140246841e+00 nan 3.694036949938288128e+00 3.484962439787923749e+00 1.173923500012451937e+00 4.359068513862394134e+00 5.133820709961827156e+00 3.021960828458887249e+00 9.207781548277342853e-01 nan 5.867939584629792371e+00 2.954766225746463082e+00 9.316206581599602021e-01 nan 6.310256554698599807e+00 3.137668896030367804e+00 9.244188060059975731e-01 4.455932127442201462e+00 4.261197248167775342e+00 2.952714496995504589e+00 9.103736461693813231e-01 4.593464467320449884e+00 4.607252410681118349e+00 2.945909562442472485e+00 9.042955673157873075e-01 5.171950294059660891e+00 4.806219138006733615e+00 3.027599123779095347e+00 9.051923249486375500e-01 4.044643439066447854e+00 3.761461364573344124e+00 2.751130318093409244e+00 9.023895407975743854e-01 4.286511981725828591e+00 4.078855849111860721e+00 2.804564073133001934e+00 8.854254248017593421e-01 4.451480594857019746e+00 4.228732798139949622e+00 2.993865850913807414e+00 9.085540830737410811e-01
5.400000000000000000e+04 nan 4.361490515950769975e+00 3.338833481160822458e+00 9.470127105063621542e-01 nan 5.126216977472244807e+00 3.359102853834984526e+00 1.004294789179227987e+00 nan 4.117911039978484844e+00 3.622764120228543216e+00 1.099150429593714451e+00 4.644877092310491840e+00 5.493654507365005379e+00 3.015067036634261122e+00 9.040452348498870805e-01 nan 6.007439377410347170e+00 2.977166233246747673e+00 9.193224612684659514e-01 nan 6.218269626065989542e+00 3.155398765779505510e+00 9.120280454750802068e-01 4.453726919421773900e+00 4.282546553030400105e+00 2.947934810206261691e+00 9.113749746947619190e-01 4.620276294641621817e+00 4.589509114006955492e+00 2.950517059953492005e+00 9.023131783788045368e-01 5.059723083111601127e+00 4.878784026920177652e+00 3.037113195009097044e+00 9.069837194566154892e-01 4.048589574506922695e+00 3.769443297689250016e+00 2.753954349756015940e+00 9.003806732738866003e-01 4.287654941185115476e+00 4.090083072953376586e+00 2.812494420953089769e+00 8.846774085859820946e-01 4.427548404966716866e+00 4.234924995501009093e+00 2.996509093060138351e+00 9.083146149699257155e-01
5.500000000000000000e+04 nan 2.371049871520008789e+00 3.428422704069448823e+00 9.946861957025078249e-01 nan 4.658496223775246747e+00 3.233764297823589207e+00 8.197354843980584338e-01 nan 3.635728593637819195e+00 3.703326660456542463e+00 9.783681805520295649e-01 4.595949184195125881e+00 5.528551999724461652e+00 3.023346323722114537e+00 9.015890410487006346e-01 5.013703407177809268e+00 6.004595283881807077e+00 2.981672067015352035e+00 9.380279824446550174e-01 nan 5.321696293117275545e+00 3.148066372170307936e+00 9.100598471121859045e-01 4.484494373474876561e+00 4.272606220262829879e+00 2.939169036560682624e+00 9.091282067092514296e-01 4.713163099649295695e+00 4.631368082145814746e+00 2.953795682071182593e+00 9.001172199577005539e-01 4.970365320903613160e+00 4.883780366388302596e+00 3.037189200401245959e+00 9.052286610008291046e-01 4.059031472732573143e+00 3.776980848926117851e+00 2.761151176224826198e+00 9.019377618903409166e-01 4.300182689247600720e+00 4.086988293704635566e+00 2.814436495152746076e+00 8.854961910291120342e-01 4.449675507539910591e+00 4.222155923518482901e+00 2.992858817647617631e+00 9.052842520252202263e-01
5.600000000000000000e+04 nan 2.938387455092622336e+00 3.386493516407604432e+00 9.907569673163439949e-01 nan 5.866589529371470491e+00 3.350601610547452314e+00 9.553366045174008780e-01 nan 4.398427154229189284e+00 3.643850211541021622e+00 1.234707356055196881e+00 5.215064102355381870e+00 5.255309142687837998e+00 3.043630828609322325e+00 9.236905411747660111e-01 4.823117001572268414e+00 5.501704989366015930e+00 2.950764396523742228e+00 9.298729373999709003e-01 nan 5.122322321639987130e+00 3.117628113240566545e+00 9.051147998470099321e-01 4.532288727071471790e+00 4.286706435914834579e+00 2.952302121758884734e+00 9.155102866792030891e-01 4.691577830930498294e+00 4.621943485028433329e+00 2.957963311634807635e+00 9.080992204672000412e-01 4.535520532819634631e+00 4.787008347109312112e+00 3.017032340775885668e+00 9.062347036573694670e-01 4.064107012131660035e+00 3.781716013130278498e+00 2.759635774801677321e+00 9.005586273795262997e-01 4.311879609245016454e+00 4.090433288877614260e+00 2.816640213976109308e+00 8.844968056986161065e-01 4.491358629846746275e+00 4.232622718583558985e+00 2.988289315946913494e+00 9.046613976146961056e-01
5.700000000000000000e+04 nan 3.346531417895144411e+00 3.475526494799590971e+00 9.407484164347191813e-01 nan 5.948106119810718795e+00 3.401706609270172432e+00 1.007507305546295084e+00 nan 4.323400232463728621e+00 3.536355612133898152e+00 1.128027786875406946e+00 4.957152641662321280e+00 5.293904400465171634e+00 3.017311131421556158e+00 9.083753414688331418e-01 nan 5.037129528896909569e+00 2.980636278192154265e+00 9.154439824381380708e-01 nan 5.961658248272664551e+00 3.118802167154279381e+00 9.003775905679234359e-01 4.507266157401329743e+00 4.297369136780406329e+00 2.949617135959267333e+00 9.170901883970394852e-01 4.501636884460674892e+00 4.630344504896106272e+00 2.962174201035915111e+00 9.068316310944279923e-01 4.763522961337537609e+00 4.799182767553256568e+00 3.011549573214467923e+00 8.946960560066614665e-01 4.077205491909074553e+00 3.788028378851032496e+00 2.765552159485024752e+00 9.022851975795518342e-01 4.322382073361223043e+00 4.099062095963773800e+00 2.820111888863931160e+00 8.842538346780116632e-01 4.439196649276664353e+00 4.253662063372945390e+00 2.989544717628297654e+00 9.067442134110514917e-01
5.800000000000000000e+04 nan 3.470855467883114720e+00 3.431993007233418602e+00 9.562881528839849432e-01 nan 5.079283408722909954e+00 3.251725125223856594e+00 9.854549016254339211e-01 nan 3.888869840930020416e+00 3.731696056541231599e+00 1.078039592764243215e+00 5.353706756461360960e+00 5.530950827305372464e+00 3.020319447507947785e+00 9.100953880185492784e-01 nan 5.957219854208267051e+00 2.948522973199350972e+00 9.054502603230734081e-01 nan 5.941777891634626663e+00 3.137761511019149019e+00 9.009689532535531953e-01 4.493973067746503958e+00 4.311758561652448307e+00 2.952500250703469220e+00 9.200712654830273118e-01 4.474110298017729193e+00 4.666265568115008477e+00 2.954410413745299113e+00 9.122878836760861532e-01 4.092247193623381740e+00 4.872933590248661240e+00 3.022028600552445710e+00 9.000489731334567756e-01 4.084308434383797426e+00 3.794143320107608019e+00 2.770185648871002826e+00 9.020222466247457271e-01 4.329559374529111437e+00 4.104392244162861303e+00 2.819669925856490789e+00 8.826753045404537312e-01 4.501324369118037794e+00 4.253389096577762984e+00 2.981662038723361885e+00 9.089380906677384520e-01
5.900000000000000000e+04 nan 4.504090662367358888e+00 3.411020948994227808e+00 9.534659456872276451e-01 nan 4.914797875357531431e+00 3.588302676944287839e+00 9.771638489959570961e-01 nan 3.825217480593960495e+00 3.639607487749179970e+00 1.073191833158638087e+00 4.849772579125340322e+00 5.387514176523263032e+00 3.020868296711356038e+00 9.189001274209633863e-01 nan 5.657700556885197685e+00 2.976540809730461312e+00 9.237197971452211220e-01 nan 4.940123890461251221e+00 3.122270198755690007e+00 9.058711246107378212e-01 4.452611950828009313e+00 4.272309239707803741e+00 2.951423375732963983e+00 9.198241093971436522e-01 4.692497214582772358e+00 4.727556674190767971e+00 2.960068680841369648e+00 9.066519153340568682e-01 4.659747340019793960e+00 5.033958806999848434e+00 3.026910454655704630e+00 9.143131445699911319e-01 4.086403800346556814e+00 3.803160946410278687e+00 2.772081418789411167e+00 9.012819644962810628e-01 4.323334549742116728e+00 4.108002439475319179e+00 2.826333199191252810e+00 8.802171805420992978e-01 4.410518947948077084e+00 4.244106074920011906e+00 2.986434933329869867e+00 9.022755016813299722e-01
6.000000000000000000e+04 nan 4.755716632287797729e+00 3.445058553770219412e+00 9.747211949751143356e-01 nan 5.195906081083784045e+00 3.255958837143094975e+00 9.780600259044802680e-01 nan 4.506437710626762794e+00 3.298278625783249485e+00 1.292592426545507323e+00 4.441808773273055344e+00 5.438079515499060435e+00 3.018194268943108938e+00 9.115107449582776633e-01 nan 6.175430743511197029e+00 2.971599972721052030e+00 9.118137609843035563e-01 nan 6.225316652989922872e+00 3.123016048861793958e+00 8.905791324986858104e-01 4.506367555809413616e+00 4.293866691940593228e+00 2.955977548723101478e+00 9.190343554166287010e-01 4.603888945591904758e+00 4.761626424320715145e+00 2.957859240777819032e+00 9.029946453650445903e-01 4.405479839174404333e+00 4.935532516543480241e+00 3.017967443331576849e+00 9.102662382685892117e-01 4.097281689964859197e+00 3.807339395579015129e+00 2.775011614162133267e+00 9.004553889828045277e-01 4.329027722308285142e+00 4.118704987348968061e+00 2.828951811610228795e+00 8.825624997281348305e-01 4.482161181744442224e+00 4.238889573034379410e+00 2.978076471515490375e+00 9.089680178892116658e-01
6.100000000000000000e+04 nan 3.736973962579761999e+00 3.444213455491054621e+00 9.448111199179752839e-01 nan 4.280525314959026772e+00 3.496728241738810361e+00 9.398863375667314557e-01 nan 3.724082738144899984e+00 3.492442644938853480e+00 1.000061656227983153e+00 5.194186471244688796e+00 5.428547749713689363e+00 3.030184687820467015e+00 9.239162582748601249e-01 nan 6.089073385119386117e+00 2.976838436598225890e+00 9.147442732020124589e-01 nan 7.039588584118175341e+00 3.142437862674767324e+00 9.362051597898130018e-01 4.488188557740329543e+00 4.306925433822828886e+00 2.963346367009819460e+00 9.254804317361567945e-01 4.457972911896047385e+00 4.729219803280704681e+00 2.954222187611537542e+00 9.071854641127667929e-01 4.667132550433779947e+00 4.982798542214046833e+00 3.004936354972572499e+00 9.003177606487533513e-01 4.102648913505476003e+00 3.808010058966272204e+00 2.776603151764779565e+00 9.008522521273569783e-01 4.341823955199737739e+00 4.119729860561227142e+00 2.831000676866749277e+00 8.774421130013990711e-01 4.498880154211827076e+00 4.259196789029874530e+00 2.984739115776959384e+00 9.061424671902695849e-01
6.200000000000000000e+04 nan 4.718049206369824056e+00 3.369167272592969109e+00 9.348754406846545573e-01 nan 5.282765543246844331e+00 3.271508953765819960e+00 1.007226003287603033e+00 nan 4.525219273845193513e+00 3.719797735055017540e+00 1.250978200365910453e+00 4.567679862349052655e+00 5.323728633264030563e+00 3.012961474379761029e+00 9.164954083937526530e-01 nan 5.793818052929990081e+00 2.933196388757682183e+00 9.310403984854513926e-01 nan 5.585609459440692426e+00 3.193046249867917741e+00 9.099255026586068329e-01 4.542100861031485692e+00 4.315535379791652026e+00 2.959634732395580503e+00 9.280654007130187955e-01 4.428759210287751102e+00 4.735375477844527836e+00 2.956291619441183904e+00 9.075007739815024177e-01 4.939624565169265402e+00 4.943107681876599990e+00 3.033846447177977357e+00 9.075045830203076758e-01 4.114735360191076552e+00 3.817048354414166234e+00 2.778274854889220880e+00 9.005600428136745217e-01 4.338550952855984910e+00 4.121342038394601559e+00 2.829868047745025095e+00 8.795024851797006438e-01 4.454105348136062403e+00 4.268235611388286443e+00 2.977366724656005381e+00 9.065218872912506054e-01
6.300000000000000000e+04 nan 4.471367744101462094e+00 3.426825466576281176e+00 9.047116384963121982e-01 nan 5.604060141904005476e+00 3.447282671259650044e+00 9.335521901521797172e-01 nan 3.543225601579448103e+00 3.652804947238976752e+00 9.471894385638389702e-01 4.488819144409148976e+00 5.527200303699606465e+00 3.029746650015978648e+00 9.137425822482352356e-01 nan 5.833310683205422897e+00 2.938067424826863672e+00 9.256229535117252993e-01 nan 5.248605018763529806e+00 3.139297687619436061e+00 9.252326151467784587e-01 4.503879281159953507e+00 4.321226694970116355e+00 2.961166198191467203e+00 9.280562444793712951e-01 4.395590187658706682e+00 4.767144416070368429e+00 2.962303512580599651e+00 9.081366271725681560e-01 4.690705350997040668e+00 4.826577763074340055e+00 3.014689301742022653e+00 9.020770785711811346e-01 4.128418609777668280e+00 3.825320476975832662e+00 2.781816226423839744e+00 9.028829374042534051e-01 4.349727573191114693e+00 4.126061488621291851e+00 2.834558942714941132e+00 8.799419642611784331e-01 4.468361107980308944e+00 4.266319515531177053e+00 2.979029357033038394e+00 9.082151641864403269e-01
6.400000000000000000e+04 nan 4.028335535200160855e+00 3.383516803620139513e+00 9.267815951399598351e-01 nan 4.532845563393855137e+00 3.344603805200349278e+00 9.526839812791099149e-01 nan 3.703281790558247799e+00 3.570839459873155874e+00 1.009922959544971022e+00 4.368864253176513834e+00 5.307293605951531212e+00 3.017550584172470796e+00 9.196400882603604776e-01 nan 6.296269236199495190e+00 2.954185714620842784e+00 9.181446837431451735e-01 nan 4.594877250539719071e+00 3.120708564006733798e+00 8.966879814230104273e-01 4.484962075924715741e+00 4.327538556663384384e+00 2.968079092343978598e+00 9.265390332579570565e-01 4.704729064263938554e+00 4.678851037318312756e+00 2.959227992608409075e+00 9.115719514570888027e-01 4.084247897523255233e+00 4.972647067768585671e+00 2.997825561432877262e+00 9.074754516433241047e-01 4.129042483444453460e+00 3.836480466688209301e+00 2.786742994122133332e+00 8.996368886003601739e-01 4.344784707049939243e+00 4.132856467531968114e+00 2.835526360040350191e+00 8.809606126817456362e-01 4.491932104539631432e+00 4.270492932819214715e+00 2.984444443938259361e+00 9.022408609416519010e-01
6.500000000000000000e+04 nan 4.685242922041018332e+00 3.410418686352212347e+00 9.521901905363417962e-01 nan 3.182923439498266838e+00 3.393908178953860322e+00 1.020561729632286641e+00 nan 3.314872457108458015e+00 3.415259502674375280e+00 1.138974247044517440e+00 5.538091022633477856e+00 5.313873105387446394e+00 3.026081378475767192e+00 9.097762895986380993e-01 nan 6.923105457483927694e+00 2.965665390068874085e+00 9.140169173273214875e-01 nan 5.455941273247495005e+00 3.116181267118310227e+00 8.906933059848818335e-01 4.450385790039376843e+00 4.328440193047327966e+00 2.964424959323400000e+00 9.324316220099564401e-01 4.488694095554217611e+00 4.688664806029652077e+00 2.955640814506294678e+00 9.103412736757018342e-01 4.314518645554267451e+00 5.087355553561056176e+00 2.981798350675334941e+00 9.099710491479171548e-01 4.135074671063676988e+00 3.838384896890480125e+00 2.792179032087492629e+00 9.011990131843194973e-01 4.354359123981311086e+00 4.133698483844685079e+00 2.835740803530749865e+00 8.832222455246256931e-01 4.524032974481315250e+00 4.277174977737226769e+00 2.986279675939109701e+00 9.054713576827786436e-01
6.600000000000000000e+04 nan 5.142282869615172558e+00 3.457515119759020372e+00 9.365276176479764292e-01 nan 5.019740171522123262e+00 3.330188457283123515e+00 1.043939770727563054e+00 nan 3.408153735147389174e+00 3.377609021454374361e+00 1.014814886688181206e+00 5.272216755364934393e+00 5.582868871411821310e+00 3.025885947130181108e+00 9.158647052891524254e-01 nan 5.574053067562937613e+00 2.942952146402233016e+00 9.181162546403474067e-01 nan 4.525369709002253771e+00 3.127440695851024355e+00 9.013255444748029532e-01 4.438135741127536171e+00 4.358488323341319415e+00 2.968851162587208936e+00 9.370768371184343692e-01 4.517196668463975939e+00 4.707955759064591739e+00 2.966126511794397569e+00 9.058116342754495287e-01 4.019062468219613216e+00 5.105474696929286793e+00 3.005167605394092334e+00 9.100449032592624610e-01 4.145093243855484388e+00 3.843133901736683899e+00 2.791281746812410258e+00 9.019634985983391307e-01 4.359359907708835635e+00 4.142871537328469245e+00 2.835622932101199645e+00 8.833972449875971966e-01 4.481232885094101448e+00 4.271711202081528214e+00 2.989765245893287293e+00 9.042408356123349256e-01
6.700000000000000000e+04 nan 5.209191492602263551e+00 3.411420444722525591e+00 9.308941765969102056e-01 nan 3.452189342146809281e+00 3.425783473536018420e+00 8.819080206797466071e-01 nan 4.664283159276934043e+00 3.461964226305362047e+00 1.124128077793222547e+00 5.025172688188638048e+00 5.525608486321232249e+00 3.030363271248244672e+00 9.138640426364684766e-01 nan 6.412102476344657020e+00 2.959483472938217563e+00 9.243341915737814940e-01 nan 5.201118672813197286e+00 3.116185293481178675e+00 8.873814201961007786e-01 4.499587944796701322e+00 4.360683790913546076e+00 2.962131572290034764e+00 9.376617689839406022e-01 4.532381266401012354e+00 4.770462891284182660e+00 2.963042374372661492e+00 9.005073488680637173e-01 4.146472675927578067e+00 5.126878722899292029e+00 3.007012993096412234e+00 9.116217001579126622e-01 4.155244745730408695e+00 3.848991870482245670e+00 2.791577000479323889e+00 9.010201978291586533e-01 4.366697549925561361e+00 4.143225404135572276e+00 2.843103087451319233e+00 8.828655116642576406e-01 4.472922694101237440e+00 4.285458398828358995e+00 2.978916666731835416e+00 9.079639337184254311e-01
6.800000000000000000e+04 nan 4.203659312530072967e+00 3.336064805600879701e+00 9.193564227708730385e-01 nan 3.707987797216380166e+00 3.383666802924079953e+00 9.781409498446158590e-01 nan 4.161935502972931467e+00 3.059234282577345088e+00 1.254801575446931938e+00 4.874632663086151396e+00 5.545749716011369124e+00 3.025709661906327064e+00 9.213060164559341292e-01 nan 5.598608213731063543e+00 2.980519528037542720e+00 9.297968078124114744e-01 nan 6.243266588907545156e+00 3.127216983920370730e+00 9.282844371223791802e-01 4.516467696354288464e+00 4.366999802686265753e+00 2.968175685076623438e+00 9.377845497660700635e-01 4.459518619942059559e+00 4.683539253555989212e+00 2.968816138116824987e+00 9.081238973758949395e-01 4.716128761194966046e+00 5.166358566335984115e+00 3.009841538066976963e+00 9.056301667729190763e-01 4.159993809406785203e+00 3.854537251315312663e+00 2.796848731475517269e+00 9.013243318455963493e-01 4.372630820765488480e+00 4.150202288361905190e+00 2.841641161762527013e+00 8.816201978500529668e-01 4.501392582619558880e+00 4.292894561594673419e+00 2.985886155275028209e+00 8.978051181429244076e-01
6.900000000000000000e+04 nan 4.873426673970561396e+00 3.468034300985515017e+00 9.124331983878946062e-01 nan 3.974398996886140623e+00 3.347949351934863760e+00 1.011668389296528359e+00 nan 2.771778930156860277e+00 3.679089440434132996e+00 1.196188588380625806e+00 5.234406332801052386e+00 5.534326307025540181e+00 3.033444359146491021e+00 9.137355514646614552e-01 nan 5.750171550812234855e+00 2.951953933639579475e+00 9.205042449573561658e-01 nan 5.966586593655267556e+00 3.166531167243058498e+00 8.931621240142824103e-01 4.535164288128226140e+00 4.351218722690731511e+00 2.967290931632825757e+00 9.381731225701994692e-01 4.598626388530851372e+00 4.837942367674108013e+00 2.970322445063172889e+00 9.062832072156243868e-01 4.851052366416604755e+00 5.013877409145291786e+00 2.998809484246473200e+00 9.086636564001956406e-01 4.167683557794083171e+00 3.860114143255401586e+00 2.796330935480394686e+00 9.002972001340193708e-01 4.367187387041349567e+00 4.159924056194467035e+00 2.841012246342256020e+00 8.819056364339008525e-01 4.515006928067720082e+00 4.297931176754604898e+00 2.989852401247050206e+00 9.102086068630992344e-01
7.000000000000000000e+04 nan 4.308814338076857098e+00 3.493809607898846537e+00 9.687628045402754129e-01 nan 3.748954732016454017e+00 3.254511044748288562e+00 9.800112122943464010e-01 nan 4.484453450491605153e+00 3.644259874127693699e+00 1.029989488941935871e+00 5.006800470923428392e+00 5.374477940169919421e+00 3.026922941939096834e+00 9.204176312682257333e-01 nan 6.247297919874648997e+00 2.947510536777266044e+00 9.255898167432231594e-01 nan 4.857911562761541013e+00 3.186037216075303213e+00 9.354144513202452549e-01 4.500975863801869536e+00 4.380967403664337567e+00 2.969790837415975826e+00 9.411797333237708063e-01 4.716153558027803783e+00 4.648382012170927169e+00 2.962658694411631988e+00 9.028985262624960040e-01 4.689504443714372250e+00 5.123676842605737747e+00 3.013518262780836121e+00 9.030345909943626737e-01 4.176633218488939647e+00 3.863266880544151238e+00 2.799106597245782702e+00 8.996926855939957335e-01 4.367408430288310051e+00 4.152320713171269162e+00 2.847358739446717024e+00 8.812989576951621995e-01 4.480427292633128999e+00 4.313816752814926936e+00 2.994709557856629178e+00 9.002485028828910441e-01
7.100000000000000000e+04 nan 3.974187940697083921e+00 3.464763831158918173e+00 9.020973005329278038e-01 nan 4.572188803428694825e+00 3.545339172132778938e+00 9.815102907846753322e-01 nan 4.512869509091023801e+00 3.490666982553600750e+00 9.927455357143543102e-01 4.518869326013691179e+00 5.619655831260456758e+00 3.028705474869896275e+00 9.119965879840776779e-01 nan 4.957263475475883752e+00 2.946815581122639749e+00 9.128991622486765101e-01 nan 4.824685185242810981e+00 3.145572398012812965e+00 9.132831301466420859e-01 4.525018130025773466e+00 4.393998547954206302e+00 2.967721155865810090e+00 9.448753155594996622e-01 4.684204373814384148e+00 4.753001943180398925e+00 2.964568362278202862e+00 9.092988584423586929e-01 4.405047385085993028e+00 5.087930083169124096e+00 3.026928359379041922e+00 9.034634641614782691e-01 4.177132056159541307e+00 3.868327202028225997e+00 2.800264538710632856e+00 9.013030493621438932e-01 4.378380290434387589e+00 4.151529948595813480e+00 2.850844986098256761e+00 8.817871909777202921e-01 4.514668526754479494e+00 4.304812186023889709e+00 2.985604830703391777e+00 8.997548979042552242e-01
7.200000000000000000e+04 nan 5.856348163181738009e+00 3.357477394838845441e+00 9.784169781847260605e-01 nan 5.488022922425013661e+00 3.414642668291700822e+00 9.999126092675656441e-01 nan 3.463475015926911205e+00 3.388024633292003873e+00 1.006619411924117857e+00 5.180495977137366204e+00 5.573322635761138955e+00 3.026476741564087636e+00 9.171748278911433516e-01 nan 5.070749685708773491e+00 2.975334566053061014e+00 9.223621720596675289e-01 nan 5.408967686092722715e+00 3.094818659447291065e+00 8.950811870136444748e-01 4.416133009123768716e+00 4.396134526882931937e+00 2.961583659999822427e+00 9.419343913524450551e-01 4.709635226490286541e+00 4.739487889880981797e+00 2.967437536916199381e+00 9.048942075143397989e-01 5.119001072758533333e+00 5.028438655843279648e+00 2.997132901814777650e+00 9.077202134083126595e-01 4.183017299307891790e+00 3.874784328241188014e+00 2.803943945610543498e+00 9.009779981760438483e-01 4.367634177350839586e+00 4.166005612473393072e+00 2.852183920700989361e+00 8.819339071176625078e-01 4.516787800357349170e+00 4.308861583736091738e+00 2.988550797982505891e+00 9.040678650601006172e-01
7.300000000000000000e+04 nan 4.378479813192828196e+00 3.483498048581624484e+00 9.115525004145972332e-01 nan 3.625987819081669894e+00 3.362546954482807049e+00 8.119800868807768301e-01 nan 3.174164782658293049e+00 3.551834430773889828e+00 1.032453182832200778e+00 4.695675514008837759e+00 5.432939944205140037e+00 3.038984930187096811e+00 9.103351319549251031e-01 nan 6.461040693352498643e+00 2.973662450054705086e+00 9.187528636188762032e-01 nan 4.560362341191418700e+00 3.147138076207097512e+00 9.283647655327851300e-01 4.515369681812932967e+00 4.389703279790060364e+00 2.960795856109224022e+00 9.411118233475577188e-01 4.569479344369073992e+00 4.741885067595575265e+00 2.979114029958280785e+00 9.116338291758847578e-01 5.309594101571212477e+00 5.155955074127146709e+00 3.021566696459204504e+00 9.101231933843518807e-01 4.180930954485370776e+00 3.880133094360508128e+00 2.807606495210738906e+00 9.007628103015402621e-01 4.370893027795898611e+00 4.165753659819964483e+00 2.853911740317431889e+00 8.816272914013734141e-01 4.486757040699825616e+00 4.317827884946820127e+00 3.003369649603435221e+00 9.026596713449432929e-01
7.400000000000000000e+04 nan 4.594985743901517594e+00 3.396986642100144227e+00 9.542524811976228483e-01 nan 5.530655589805247629e+00 3.511821215265081175e+00 1.036313432891188269e+00 nan 4.331070472991759068e+00 3.974752274018210407e+00 1.218883997271453357e+00 3.782705982538254741e+00 5.708273398390716125e+00 3.026797747632343771e+00 9.080087149331553809e-01 nan 5.422179059714736127e+00 2.946763832512329984e+00 9.246139593026996284e-01 nan 4.197617306953796756e+00 3.144069690417770957e+00 9.010273194127620400e-01 4.530707265835729913e+00 4.394486335834622892e+00 2.954118527398494454e+00 9.431482469595554585e-01 4.676953308348037908e+00 4.771356559892805826e+00 2.969520687970781836e+00 9.076334140535312622e-01 5.179488915023000573e+00 5.107676074636723129e+00 3.001456653946492192e+00 9.106488717235332597e-01 4.181075938954256443e+00 3.885643230083951405e+00 2.808298795926526203e+00 9.012156563968357625e-01 4.379138222632161792e+00 4.168982099389464402e+00 2.856480846524389605e+00 8.836638941604050279e-01 4.537309789146047656e+00 4.324275240603412840e+00 2.994402536487133837e+00 9.009553023324408105e-01
7.500000000000000000e+04 nan 2.820629851544572464e+00 3.355662908233556951e+00 9.794554281327190193e-01 nan 5.103980204467349679e+00 3.579165323348587613e+00 9.949729347367124443e-01 nan 4.426567848754736190e+00 3.216324820821836461e+00 1.205068878233414464e+00 4.906979153803706417e+00 5.513638627790885316e+00 3.008040809734808363e+00 9.092179060440184202e-01 nan 6.479149596050302939e+00 2.977258708779392915e+00 9.127241535606784861e-01 nan 4.922866814957396642e+00 3.128543926135814779e+00 9.055682211643091284e-01 4.503300103362181339e+00 4.393475905177612439e+00 2.956530362588894345e+00 9.445046140629557163e-01 4.743838642012519813e+00 4.750801149714194871e+00 2.969129833399914986e+00 8.984720596289126338e-01 4.962029783722016418e+00 5.343675479436990727e+00 3.027592955928779528e+00 8.951843067269799059e-01 4.198915813498530269e+00 3.888800401762276149e+00 2.807965163824690968e+00 9.002461023487882130e-01 4.384661206149070622e+00 4.173493442458979352e+00 2.864842179767769892e+00 8.818733776197038576e-01 4.515443264196380646e+00 4.320915822994729538e+00 3.000065069733798051e+00 9.053492789734900459e-01
7.600000000000000000e+04 nan 2.955129449531091357e+00 3.374099187333201577e+00 9.806670459717075072e-01 nan 5.037601132973846596e+00 3.197445468129674673e+00 9.342137096551684783e-01 nan 4.597145510519431433e+00 3.668087036300010428e+00 9.168729788183064278e-01 5.422229120115150458e+00 5.130992854391410951e+00 3.034662865635755047e+00 9.168891377152406097e-01 nan 6.916512079258953172e+00 2.941234008202469496e+00 9.214064611810325323e-01 nan 4.338362955176606306e+00 3.169191445070481894e+00 9.103251620723025184e-01 4.481573691010567018e+00 4.395035408449476044e+00 2.953998563332851379e+00 9.438187911739678304e-01 4.765512640282542733e+00 4.698550177767103264e+00 2.969609738868334237e+00 9.125572011914766524e-01 4.866589705401816346e+00 5.134564867351815387e+00 3.023723365837015731e+00 9.064319084946070859e-01 4.198783655858221664e+00 3.895653824422493194e+00 2.811864894334623166e+00 9.005619673981964945e-01 4.383583213593413852e+00 4.169271133417194797e+00 2.860833413327848795e+00 8.816744674083054623e-01 4.502618207333460632e+00 4.331675320476196411e+00 2.996666710890587559e+00 9.038538026477749288e-01
7.700000000000000000e+04 nan 3.992903760545016389e+00 3.333229650867288285e+00 1.009810183584605614e+00 nan 4.786147884603618508e+00 3.447960240514015506e+00 9.333232092706176264e-01 nan 4.070875080418365322e+00 3.800021241552062001e+00 1.063579539793290563e+00 4.113601499696142305e+00 5.579893321182356480e+00 3.030762748132708850e+00 9.143522383101704287e-01 nan 5.755536490003157368e+00 2.966459153782021740e+00 9.207565406445514800e-01 nan 4.926323885063430552e+00 3.133468228791241650e+00 9.041756766729474037e-01 4.517692921711562448e+00 4.403147421527739525e+00 2.957754433479635736e+00 9.403104237981239066e-01 4.703325097978870772e+00 4.771345881468667116e+00 2.969159048287280278e+00 9.097001923251252231e-01 5.214324391032652883e+00 4.855013707269395518e+00 3.018953790475700227e+00 9.127826451998763968e-01 4.200491185018745632e+00 3.902736143380877820e+00 2.813208301701910496e+00 8.999914568729383557e-01 4.375117884989106365e+00 4.173204858764012037e+00 2.866261895282238292e+00 8.804135043386700499e-01 4.550696840074886396e+00 4.325274222623690434e+00 2.995054235673858756e+00 8.958992962053088371e-01
7.800000000000000000e+04 nan 2.663055237289452926e+00 3.369689852017979881e+00 9.600997399747666083e-01 nan 3.986755836193945246e+00 3.411261296767831741e+00 8.940228904207841998e-01 nan 4.858116239915163170e+00 3.623081779174076367e+00 9.925965495487123480e-01 4.699424401518672134e+00 5.333752356069629386e+00 3.022628712534528805e+00 9.163999161316024322e-01 nan 4.933977463575914157e+00 2.950404953942597164e+00 9.195558726596548826e-01 nan 5.802790759615407801e+00 3.141945432360401913e+00 9.100983314194117657e-01 4.512549698269959109e+00 4.414615565846327527e+00 2.954974906372734633e+00 9.458003404186150487e-01 4.566535799314044297e+00 4.662427877368878981e+00 2.968282035589361101e+00 9.022434421142051519e-01 4.807920138792951548e+00 4.971176668757752104e+00 3.021410043209176166e+00 9.018647249673421573e-01 4.212330355247973834e+00 3.906423212264414246e+00 2.816316166165656831e+00 9.017024252575385201e-01 4.390005748852689571e+00 4.172950206636272696e+00 2.869627403900305573e+00 8.835742810309078488e-01 4.526663356781602587e+00 4.345850742853428983e+00 2.997257803984479718e+00 8.975906949930120282e-01
7.900000000000000000e+04 nan 4.642971797265215805e+00 3.413234624730201894e+00 9.760662082517914673e-01 nan 4.574578039439575861e+00 3.336967344237221855e+00 9.719789814346213586e-01 nan 4.826266315814608632e+00 3.332945747083134513e+00 1.125569747144383514e+00 5.291246531963838429e+00 5.618715151890856241e+00 3.033588920440058789e+00 9.137590401833606268e-01 nan 5.634999660536007760e+00 2.958169627657061707e+00 9.178836703482815551e-01 nan 5.891836331701563623e+00 3.165511476767750576e+00 9.032478556589620400e-01 4.510531420703040695e+00 4.434225276593454446e+00 2.960699432057495528e+00 9.452590836890998327e-01 4.862964689303476362e+00 5.009784730571363198e+00 2.971155558387703621e+00 9.069610204101266060e-01 4.887643328304728030e+00 5.397216554206624828e+00 3.011192586342398503e+00 9.138897290678574814e-01 4.207239638293691186e+00 3.910277130033202209e+00 2.815030458962071158e+00 9.000036916192307723e-01 4.383852610766870939e+00 4.180103070680582178e+00 2.870321669306958867e+00 8.820733797231354867e-01 4.538665421917426279e+00 4.331935865820386589e+00 2.996583139136026919e+00 8.988676906440670189e-01
8.000000000000000000e+04 nan 4.996831200170049669e+00 3.370488076049992010e+00 9.245084465433880405e-01 nan 3.277220932001327469e+00 3.406444353606865150e+00 1.014190521361600927e+00 nan 5.159572855147134263e+00 3.686988393408435094e+00 1.159599794912170356e+00 4.794600202411777090e+00 5.878435480351114961e+00 3.023258024179057202e+00 9.354147341220488965e-01 nan 5.907750670256587178e+00 2.979928904429075764e+00 9.127992646020193224e-01 nan 4.128625538382806326e+00 3.194739355433726669e+00 8.888733296277255835e-01 4.451517379323081336e+00 4.430287298277974628e+00 2.960194711964521552e+00 9.440401278956620512e-01 4.770683169754784458e+00 4.745332531676877075e+00 2.974057913439522416e+00 9.104044358522251912e-01 5.229814060578291901e+00 5.047810660271395022e+00 3.011577359752474425e+00 9.128324012214588112e-01 4.218193743227675263e+00 3.914061003698640295e+00 2.816002876611372052e+00 9.000615918881024191e-01 4.399043236419009517e+00 4.193495428157229199e+00 2.870696481245572418e+00 8.828524931797016029e-01 4.490558080374251304e+00 4.357450175589159258e+00 2.996676824826656205e+00 8.960851792057666909e-01
8.100000000000000000e+04 nan 3.990049682035839762e+00 3.426974284761857170e+00 9.118704670365513909e-01 nan 3.404200310756025694e+00 3.450587818361136705e+00 9.449762582695505619e-01 nan 4.379748772092197484e+00 3.451505356574763539e+00 9.940267645467486535e-01 4.291726057955520091e+00 5.849390002709663250e+00 3.025308883199425480e+00 9.320351628044161174e-01 nan 5.432664384906334298e+00 2.961941303183539986e+00 9.146728503768091212e-01 nan 6.182528156777953754e+00 3.129435076433219720e+00 9.093834584129514287e-01 4.511039101095616566e+00 4.440493795277296485e+00 2.953161653308417733e+00 9.455083913960233843e-01 4.779105139041314843e+00 4.770076020614965273e+00 2.967399205796707129e+00 9.082253388782988157e-01 3.891361937507895163e+00 5.174989510088127354e+00 3.009894089668259998e+00 9.054929475801216654e-01 4.216002973722100755e+00 3.919979112524507148e+00 2.817529370448614401e+00 8.996324043242456270e-01 4.404258746634866384e+00 4.193401921174881863e+00 2.873364110320356879e+00 8.855018475105993492e-01 4.467261223452823060e+00 4.345263328584275442e+00 2.995036546444447279e+00 8.986430010553145831e-01
8.200000000000000000e+04 nan 5.619169617623907875e+00 3.363846935502354363e+00 9.760833145622243023e-01 nan 5.014203631427035290e+00 3.428261970421233595e+00 9.083466027743952731e-01 nan 3.594836833640466356e+00 3.677202702823032521e+00 9.480115816135136209e-01 4.984281519722583376e+00 5.477132382816256140e+00 3.022113991944904487e+00 9.388699906555224572e-01 nan 5.294240951308839094e+00 2.946688897186050760e+00 9.270946994711952716e-01 nan 5.833940699493675552e+00 3.127625472891529146e+00 9.013784386785556046e-01 4.505507887660928468e+00 4.436783289279555120e+00 2.948188684720877806e+00 9.413655819447569462e-01 4.799663624819492824e+00 4.922169524277293817e+00 2.968238915314992621e+00 9.042380283149501485e-01 4.572608095705561482e+00 5.336577040595850363e+00 3.004220630890188204e+00 9.115915741836101427e-01 4.229072085902203071e+00 3.923261412771978485e+00 2.813833307832525943e+00 9.009237845321707017e-01 4.426802661525039539e+00 4.199201779196767070e+00 2.875901649085498946e+00 8.850234586797508518e-01 4.549063983061358840e+00 4.342835668066967969e+00 2.992547667589402494e+00 8.971762828938121270e-01
8.300000000000000000e+04 nan 4.095374463772282425e+00 3.568263494202624120e+00 9.290636810069117235e-01 nan 3.390634714202898969e+00 3.300394565644547473e+00 9.388796871273552558e-01 nan 4.078665311771462854e+00 3.707342920923186291e+00 1.109561756444046754e+00 4.787964604741375751e+00 5.449561134458415168e+00 3.008111995666916894e+00 9.350376317484730970e-01 nan 5.663789387877881332e+00 2.980500990758589097e+00 9.225283054390942539e-01 nan 6.631037838519827865e+00 3.155608706785888451e+00 8.930994260673102980e-01 4.539189275249128741e+00 4.448907818026782479e+00 2.954432781752106330e+00 9.444071319209659254e-01 4.640770166974141020e+00 4.916791193690483119e+00 2.975020972058991298e+00 9.034533017251866749e-01 5.056169984734310674e+00 5.404854991977577683e+00 3.022975596204753312e+00 9.070997522789638889e-01 4.229629520303376466e+00 3.929849168298886752e+00 2.814546016404032347e+00 9.006350849302358075e-01 4.415330735989027922e+00 4.198604366921981246e+00 2.874630384307935049e+00 8.847317067854231221e-01 4.532085239899037887e+00 4.352650141401736228e+00 2.981448513753187424e+00 8.969407657667506362e-01
8.400000000000000000e+04 nan 4.571365372217412570e+00 3.489449577185816054e+00 9.475722947278960584e-01 nan 3.590168837102704735e+00 3.526063491310233555e+00 9.566892063938230439e-01 nan 4.599344946266074707e+00 3.626050616933626181e+00 1.296656497985892997e+00 5.217728862979629234e+00 5.666717063282121103e+00 3.009666225295400288e+00 9.422639879591269141e-01 nan 5.346851246811096026e+00 2.970109741947735138e+00 9.125704660795210810e-01 nan 4.890864435477254801e+00 3.156112384987735719e+00 8.980992320871774570e-01 4.561385324359048532e+00 4.448718135923584782e+00 2.957284396443432772e+00 9.446470801757914648e-01 4.741556466427153005e+00 4.962842370603652853e+00 2.969451256095208436e+00 9.027830249100272653e-01 4.370229354754565421e+00 5.410229866134779186e+00 3.006460317155649875e+00 9.042750805694315108e-01 4.228752263824605784e+00 3.935494288841434152e+00 2.813727675320130572e+00 9.017668056365216733e-01 4.416746318146084427e+00 4.207695440832284639e+00 2.875060698377509105e+00 8.840725168354222063e-01 4.502426225539449156e+00 4.368731746539791239e+00 2.990613918732047516e+00 8.972909021666627405e-01
8.500000000000000000e+04 nan 2.690286839593724721e+00 3.469375122167464465e+00 9.407529242996748309e-01 nan 4.634198973414550338e+00 3.459934967351083746e+00 9.348484448764970978e-01 nan 3.933061642223071974e+00 3.346444248323837023e+00 1.134360533605283994e+00 4.916342925429842303e+00 5.510289352014774877e+00 3.021019928157117285e+00 9.267704356511966557e-01 nan 5.436013566102479544e+00 2.950163188483621912e+00 9.216868291000114288e-01 nan 5.163343437524059887e+00 3.146317858486617602e+00 9.005850969253874627e-01 4.531150824804791810e+00 4.425961142414254645e+00 2.957152989027835410e+00 9.411320567331191711e-01 4.723424580688504015e+00 4.937058882385241709e+00 2.974095479504024642e+00 8.994980747233352059e-01 4.779684812743914435e+00 5.689614865322414339e+00 3.017162470363272231e+00 9.082560218933796170e-01 4.231210900046624701e+00 3.940717332954207563e+00 2.813526269567198312e+00 8.993816647896611949e-01 4.415438209645344614e+00 4.211978212444503988e+00 2.878587281909512186e+00 8.856309902454967409e-01 4.517001655213658928e+00 4.373840624842074476e+00 2.991229441048111060e+00 8.994913557103941804e-01
8.600000000000000000e+04 nan 2.896941645265695975e+00 3.392064901509573183e+00 9.300887505279927803e-01 nan 4.994049437767705157e+00 3.415202457813357739e+00 9.666010297320670741e-01 nan 4.765962487722336327e+00 3.424468573822655237e+00 9.833741766807442275e-01 4.245935048736498629e+00 5.805142253170529898e+00 3.011502366775133055e+00 9.393821278009205633e-01 nan 5.992879441497024118e+00 2.961389072410454126e+00 9.306881231739680960e-01 nan 5.477670298559334405e+00 3.125454697773005552e+00 9.055813299671729988e-01 4.501201549665199586e+00 4.452459382905177954e+00 2.959119689168848488e+00 9.478709812934134060e-01 4.798177279945230467e+00 5.064640130279019381e+00 2.977508183679764553e+00 9.047861997086869001e-01 4.987242658690570707e+00 5.685114502952686166e+00 3.006711740262721033e+00 9.030825666881512337e-01 4.236354539625812876e+00 3.943020235466224044e+00 2.815101342560216491e+00 9.002659872875909963e-01 4.416746028736184826e+00 4.203746817632611155e+00 2.878653300363924750e+00 8.817002094875888707e-01 4.575546088652396648e+00 4.357549345848488187e+00 2.991871974942279078e+00 9.014433489230565533e-01
8.700000000000000000e+04 nan 4.661623179240075743e+00 3.500386686123843738e+00 9.722854171150562275e-01 nan 4.574221201484647281e+00 3.490617374960568675e+00 8.713079020069400826e-01 nan 4.398503434949390112e+00 3.380173479932639502e+00 1.014332225382506225e+00 3.614253986512176109e+00 5.383095981800193108e+00 3.026623552890639779e+00 9.297237559662591133e-01 nan 5.691708439311682355e+00 2.949553652086259525e+00 9.247431273415791519e-01 nan 5.550637118789848223e+00 3.132684140915084292e+00 9.194959863427303315e-01 4.510378953986787565e+00 4.461271017187669941e+00 2.960618914431029758e+00 9.382100437098973567e-01 4.757707223661793883e+00 4.901874223264258035e+00 2.969229847146095835e+00 9.085092729233729125e-01 4.741858525500390442e+00 5.407384840457268638e+00 3.019253402060317004e+00 9.100882416397528818e-01 4.241176067152252926e+00 3.944545145603794545e+00 2.813018556290289407e+00 8.987557242233300547e-01 4.418176085239013950e+00 4.210333507883595061e+00 2.880771716609069610e+00 8.820786504095778913e-01 4.565820063321917033e+00 4.372062620074797401e+00 2.984106366998393600e+00 8.977636342371713152e-01
8.800000000000000000e+04 nan 4.678207446700651140e+00 3.477353280425223403e+00 9.800629483539416986e-01 nan 4.034819471135712377e+00 3.384854985948230421e+00 1.028725613441231257e+00 nan 4.213998410311264209e+00 3.736113490732445364e+00 1.119414496015621152e+00 4.181316509327643871e+00 5.798368240558954945e+00 3.018907100275923572e+00 9.323079492769845711e-01 nan 5.644814460249572008e+00 2.940324085577263435e+00 9.265710598893039940e-01 nan 5.091446735173400739e+00 3.177249078068359101e+00 8.905793267582424733e-01 4.564543709433968033e+00 4.486425091713249103e+00 2.957329989414379412e+00 9.460366004076963264e-01 4.782254790704098646e+00 4.984979732909141426e+00 2.969837810631337227e+00 9.107206661163023131e-01 4.391349437735470929e+00 5.476319565138785705e+00 3.027582384268074023e+00 9.063139379315778843e-01 4.253117611052635638e+00 3.950396816529880173e+00 2.815722362297689241e+00 9.008824479040817845e-01 4.437510868772045924e+00 4.209243046807406685e+00 2.879987500766250541e+00 8.856764621403012683e-01 4.524985065746887081e+00 4.364564807608942942e+00 2.987514903670245303e+00 8.975116733395122059e-01
8.900000000000000000e+04 nan 6.514959421245325011e+00 3.517081849087658529e+00 9.336224868577464031e-01 nan 3.530118764110215857e+00 3.301766285620102881e+00 8.918680641430676292e-01 nan 4.646036889845092333e+00 3.482490925649364577e+00 1.114596357959438677e+00 4.831993931518684171e+00 5.704575545050625252e+00 3.040480832122740562e+00 9.238685535702657603e-01 nan 7.041920047016207995e+00 2.981456535819831277e+00 9.238045908575710508e-01 nan 5.487144818570317106e+00 3.187543826686933368e+00 8.999253480337113809e-01 4.591714220374678135e+00 4.453488296684636971e+00 2.960943830895479412e+00 9.404455839179434173e-01 4.707133046240812746e+00 4.987513209817706183e+00 2.971857382286757776e+00 9.063756430174233492e-01 5.287556216673249487e+00 5.458319726749570222e+00 3.045760339854275855e+00 9.054397219103890171e-01 4.258312094725397401e+00 3.951133595703888002e+00 2.813520686008477156e+00 8.995566087256154919e-01 4.425722635411636574e+00 4.218518787197959696e+00 2.880474665741578733e+00 8.848418966879251224e-01 4.528930465065991839e+00 4.374492727111322310e+00 2.980784655099332436e+00 8.984093458556700051e-01
9.000000000000000000e+04 nan 4.280783736596987410e+00 3.510041073579608817e+00 9.278377183293361474e-01 nan 3.688709814113111829e+00 3.687447893324608206e+00 9.617325590046921224e-01 nan 3.837239755389039608e+00 3.411686904377355667e+00 9.812045948510818016e-01 5.364405314285443538e+00 5.960273479874478753e+00 3.031873897786301342e+00 9.352818656684036558e-01 nan 6.142060994165700727e+00 2.965662225444554156e+00 9.134551636641283778e-01 nan 6.132488488644426639e+00 3.159008555407770480e+00 9.035071910150236363e-01 4.579143057070251821e+00 4.441346655329621917e+00 2.959331275466741573e+00 9.425180819681699962e-01 4.794063169290097903e+00 5.008076367005958041e+00 2.972706502578925658e+00 9.099204629621102658e-01 4.606362617622790090e+00 5.283462321770787007e+00 3.063187710248715945e+00 9.066202312599085378e-01 4.262766166114113631e+00 3.953169259257597989e+00 2.814309474334565131e+00 9.017651582478674044e-01 4.440853015421066807e+00 4.215057298187335100e+00 2.882575045078472620e+00 8.872958874901015758e-01 4.558363379133692384e+00 4.388551253152840559e+00 2.988495128707434834e+00 8.949746009044681205e-01
9.100000000000000000e+04 nan 4.985032865206619590e+00 3.370616152600942605e+00 9.223376991215388454e-01 nan 4.566971187871578408e+00 3.247440631529710409e+00 9.712067915261084483e-01 nan 4.676716870572094287e+00 3.694550974828236356e+00 9.822478811168625645e-01 5.129260933328623651e+00 5.726825493807288225e+00 3.020971517679750917e+00 9.258098940210697236e-01 nan 6.431769721715636656e+00 2.981832127516054420e+00 9.212806877879675671e-01 nan 6.210838506988835661e+00 3.129066036515569138e+00 9.080288918678970367e-01 4.586164250647305707e+00 4.454767862639994469e+00 2.965817852013537870e+00 9.381966073380301196e-01 4.329245242998718268e+00 4.881854885087994589e+00 2.976785304679653077e+00 9.120244144457355651e-01 5.251313055539617025e+00 5.635525314214055115e+00 3.055610890818527992e+00 9.112985413759275843e-01 4.264743834238726272e+00 3.953560658322109678e+00 2.815411475307935341e+00 9.002487253393276490e-01 4.452226162320488179e+00 4.215524753522453594e+00 2.885104070525986497e+00 8.862583380930615373e-01 4.584738478719214250e+00 4.411650882799716733e+00 2.993611840097487153e+00 8.905479872755990289e-01
9.200000000000000000e+04 nan 3.898738820376743686e+00 3.427918690010753444e+00 9.296738735457370506e-01 nan 5.708007820339616067e+00 3.477092984064581227e+00 1.006931608756037377e+00 nan 3.795579067808525053e+00 3.747807814859045017e+00 1.051984567714694618e+00 5.067132556522517817e+00 5.337423096132994260e+00 3.016119431178982069e+00 9.371642548334697675e-01 nan 5.803335360760743633e+00 2.937156652849030714e+00 9.263983609130551633e-01 nan 5.588670455543573112e+00 3.133373449571863922e+00 9.018612443118592115e-01 4.582122842968368914e+00 4.451033504451530121e+00 2.955188544029263120e+00 9.447753946638510758e-01 4.377728198395061554e+00 4.726371066527048193e+00 2.970077423768485492e+00 9.047897288239795666e-01 5.086266300563465848e+00 5.705621921816467434e+00 3.049245557466388590e+00 9.070488174188277020e-01 4.264413998937749639e+00 3.960619805429513640e+00 2.815556010098010375e+00 9.014915913091158250e-01 4.447765454848303435e+00 4.220271122489108961e+00 2.886426887122613749e+00 8.849210071890837304e-01 4.611770247211370410e+00 4.407218818444542663e+00 2.990444435003588364e+00 8.947061661424544621e-01
9.300000000000000000e+04 nan 4.540360446464956290e+00 3.359170133318647000e+00 9.635522775487537217e-01 nan 4.678368358075170264e+00 3.387063155038897655e+00 8.214600195230407076e-01 nan 3.895252607435583769e+00 3.837970477418639170e+00 9.738283189572527476e-01 4.335030450529552937e+00 6.043841000835092458e+00 3.034027698689224728e+00 9.394959803341492721e-01 nan 6.305842757370371032e+00 2.982288720882242394e+00 9.160527747074638238e-01 nan 5.605714434588321637e+00 3.126379823836953786e+00 8.960248045397005701e-01 4.586701807348259941e+00 4.469057348520595774e+00 2.965963370316337055e+00 9.403356235617724712e-01 4.586532886421264443e+00 4.889227053940535583e+00 2.978331091540172615e+00 9.068305320152951765e-01 4.616660532603395595e+00 5.579743319673807100e+00 3.042534313746331875e+00 9.016117382479841291e-01 4.282306315874137681e+00 3.965838690954194501e+00 2.815273255254261642e+00 9.009584609969945035e-01 4.456770427379955990e+00 4.220674908013561044e+00 2.889677670132591913e+00 8.876557458937351930e-01 4.547268559711477920e+00 4.402069540341085663e+00 2.991828252300689606e+00 8.951008087939225089e-01
9.400000000000000000e+04 nan 4.881099481226106818e+00 3.380282219264880261e+00 8.726178283720529283e-01 nan 4.621648199442440763e+00 3.573795638000480501e+00 1.009411978605842197e+00 nan 4.360235645002446425e+00 3.483076137806617290e+00 1.045060836932775628e+00 5.188362644531650858e+00 5.646644807773824937e+00 3.042558218585212249e+00 9.236361165463939926e-01 nan 6.022727395216830537e+00 2.980225251379011286e+00 9.171423000989846752e-01 nan 5.121206335991189462e+00 3.138126047769694615e+00 8.985921759042743151e-01 4.568831915713365888e+00 4.468649872219191188e+00 2.970114878603420383e+00 9.367764767698201211e-01 4.574358045788483373e+00 4.937610374342748187e+00 2.978035996856826184e+00 9.119429284477629238e-01 5.422148553976660068e+00 5.634681630432117672e+00 3.048859121824177620e+00 9.090946222929382481e-01 4.279936254034106824e+00 3.964502251349728112e+00 2.814202674399064019e+00 9.001552338145970555e-01 4.451472810460581186e+00 4.223806189637992148e+00 2.892275325163318200e+00 8.870977984899042212e-01 4.531387949932456749e+00 4.413985572916260480e+00 2.998406109716090562e+00 8.917720872084530237e-01
9.500000000000000000e+04 nan 2.714078586618424715e+00 3.444827724345822073e+00 9.876180253542393706e-01 nan 4.911588052270870364e+00 3.508300562442204118e+00 8.612048506610335830e-01 nan 3.138728953821470213e+00 3.593337417801303779e+00 9.764139874474345726e-01 5.046900484360685724e+00 6.409858111803890424e+00 3.029337234499311027e+00 9.361270628562898821e-01 nan 5.822036273455450051e+00 2.973887301443714826e+00 9.202281197098372001e-01 nan 4.788455386827505045e+00 3.114566044053320937e+00 9.393958131471134010e-01 4.527380772198995373e+00 4.479874373907270169e+00 2.964738783901807118e+00 9.430156683071334589e-01 4.702058974527301594e+00 5.005079582845485042e+00 2.969381224965466082e+00 9.026733085282359070e-01 5.082550085267826034e+00 5.767038155290686419e+00 3.051381092651912041e+00 9.123801046229729206e-01 4.287929800215573906e+00 3.970785073412258726e+00 2.815914642338318341e+00 9.020594151627211454e-01 4.457745810816675203e+00 4.231644234307674779e+00 2.887863719691464937e+00 8.873231002570968196e-01 4.546279686955773336e+00 4.406652537942969516e+00 3.001526978835562520e+00 8.937194982948255539e-01
9.600000000000000000e+04 nan 4.124487303200373489e+00 3.372861252048954928e+00 9.361691579187265688e-01 nan 3.425995529362105607e+00 3.458221842470170948e+00 9.977747496478780453e-01 nan 4.834657279002571251e+00 3.562266447854410156e+00 1.051728214347201984e+00 4.719782889536054071e+00 5.988661142333876697e+00 3.014078343059505727e+00 9.365705983995209483e-01 nan 6.228322810282056921e+00 2.972119206769054056e+00 9.247911766486961449e-01 nan 4.100492320839793869e+00 3.141944424261674307e+00 8.948194043905622896e-01 4.558773530740007018e+00 4.467732263624867528e+00 2.971275810356707403e+00 9.375423695245863609e-01 4.660113202905142415e+00 5.022171402986811195e+00 2.977279581487268789e+00 9.089258525215999640e-01 4.695508667466469888e+00 5.268073192447280562e+00 3.038336694970634966e+00 9.134002408801631390e-01 4.290190886414535498e+00 3.970971173079553385e+00 2.814606575312312398e+00 9.024519418898695466e-01 4.460077891339926381e+00 4.229337026188315640e+00 2.891658383532276666e+00 8.854147352932439929e-01 4.540019891629452964e+00 4.388001901542611272e+00 3.014342240243916837e+00 8.928976698885492391e-01
9.700000000000000000e+04 nan 1.914843733748637034e+00 3.352548897281864893e+00 9.647551278271695452e-01 nan 4.313232306093148338e+00 3.408753880313029949e+00 9.811402906227761900e-01 nan 4.573834291993237322e+00 3.896198778221825698e+00 1.049161011389875053e+00 4.572064921674621196e+00 6.001838646677612132e+00 3.030750679035219441e+00 9.313170808446187277e-01 nan 4.192601593273809435e+00 2.961200851496712083e+00 9.201676754855135920e-01 nan 4.816402340103465463e+00 3.161401882152863330e+00 9.244390167385525547e-01 4.590446883474863071e+00 4.492655841445591491e+00 2.971430701960243503e+00 9.351250331289104878e-01 4.703135156990322585e+00 4.865572289387037230e+00 2.972270709675035594e+00 9.069180029628427508e-01 4.851680757210180772e+00 5.387643952199383079e+00 3.038556111519156389e+00 9.104187994896608682e-01 4.292155979020913392e+00 3.975794080877008696e+00 2.815510243732197715e+00 9.014924935115861127e-01 4.430303975228969016e+00 4.231230912881732920e+00 2.886348904281773819e+00 8.840472372817427260e-01 4.447295940004687864e+00 4.431882217617802766e+00 3.008308387422752972e+00 8.979259288490695212e-01
9.800000000000000000e+04 nan 3.955169485956941067e+00 3.450060784261395952e+00 9.670138995792697534e-01 nan 4.112726821361778029e+00 3.455588295764646212e+00 9.775866791807985567e-01 nan 3.779236330234385655e+00 3.312533785645320084e+00 1.151784590044584444e+00 4.698894128592451480e+00 6.186538349819182159e+00 3.013379784193146893e+00 9.396753376478372832e-01 nan 6.189167947981607298e+00 2.959235627189746864e+00 9.115426176807513992e-01 nan 4.733771961284091390e+00 3.125426070146235524e+00 9.073971198502921442e-01 4.501444159874205653e+00 4.466217534028393388e+00 2.971713779502889174e+00 9.389006817588271270e-01 4.777614106297539465e+00 4.973863397696419497e+00 2.976334336774352884e+00 9.126042346301481700e-01 4.513974023038850092e+00 5.590576105775741489e+00 3.028775124323596302e+00 9.024762433692611330e-01 4.298883193104614975e+00 3.976474399572174523e+00 2.814567406097753910e+00 8.992521758401448295e-01 4.427671133217660149e+00 4.243951981514970662e+00 2.889604528647170767e+00 8.855258452503509403e-01 4.561871772251635093e+00 4.419542036808886465e+00 3.016085662729719452e+00 8.891110699802847739e-01
9.900000000000000000e+04 nan 3.855088837672292268e+00 3.482391660273415734e+00 9.289666832977673261e-01 nan 4.142532228753327495e+00 3.355792884166864276e+00 9.911225241994422452e-01 nan 5.180210305833410800e+00 3.204632181692855575e+00 1.059113030160176994e+00 4.637659461326859578e+00 5.852393555727081420e+00 3.034861344950521733e+00 9.370432223878470968e-01 nan 5.390932831340895959e+00 2.960417062817210621e+00 9.140490264997801484e-01 nan 5.116635351746364968e+00 3.142732428553866253e+00 9.186984622232852171e-01 4.579049213963196863e+00 4.499681355573668107e+00 2.972961316277776156e+00 9.406759168442295760e-01 4.723425752016635393e+00 4.910912737550677143e+00 2.981067419283660147e+00 9.085171309168096343e-01 4.819579802948839919e+00 5.484697094356223879e+00 3.044973921098755198e+00 9.019342502881805279e-01 4.302429162386983030e+00 3.985956551340430476e+00 2.815193678167424274e+00 9.027086034146509785e-01 4.455277099041092370e+00 4.240571642036880640e+00 2.891118751961687217e+00 8.863756941055210836e-01 4.498808071441305678e+00 4.416528524159483382e+00 3.006508472042475510e+00 8.947032406935114812e-01
1.000000000000000000e+05 nan 2.932136459293366304e+00 3.423862898257886034e+00 9.572884059956748848e-01 nan 4.347208574282868554e+00 3.467553023988224847e+00 9.940119408761812769e-01 nan 4.245674926347875022e+00 3.622753518005370488e+00 1.136451593190021203e+00 4.009745750671186215e+00 6.371953940699140340e+00 3.014423236205053591e+00 9.348686861175383722e-01 nan 6.225145326699433213e+00 2.934162534067477957e+00 9.156039881800424052e-01 nan 5.133087407174386385e+00 3.135523914923453948e+00 9.074264592616110292e-01 4.545981340677286653e+00 4.498114265656465882e+00 2.979753562844093207e+00 9.354835585681187116e-01 4.804413548170851200e+00 4.931758179958268151e+00 2.970657904293532603e+00 9.116749405364128478e-01 4.410058786021034294e+00 5.339640484722840696e+00 3.040482844962459907e+00 9.093742658354007080e-01 4.298636449328642861e+00 3.981583667421830341e+00 2.817251155835619691e+00 9.006418049971998130e-01 4.457040597183675068e+00 4.246970585338070592e+00 2.894000119995290277e+00 8.878932584462141397e-01 4.571230791272284932e+00 4.403253813720391818e+00 3.019434915841050948e+00 8.907699606120754732e-01
