# Supplementary material for: Three learning stages and accuracy–efficiency tradeoff of restricted Boltzmann machines
Source: Nat Commun. 2022 Sep 17;13:5474. doi: 10.1038/s41467-022-33126-x (PMC9482660; doi:10.1038/s41467-022-33126-x)
Supplement: Supplementary file 3 — Source Data [file 41467_2022_33126_MOESM3_ESM.zip › source_data/Fig3b-tau_theta.dat]

# \tau_\theta
# column label: panel_column,panel_row,number_of_hidden_units
# training_epoch 0,0,N=256 0,0,N=64 0,0,N=16 0,0,N=4 0,1,N=256 0,1,N=64 0,1,N=16 0,1,N=4 0,2,N=256 0,2,N=64 0,2,N=16 0,2,N=4 1,0,N=256 1,0,N=64 1,0,N=16 1,0,N=4 1,1,N=256 1,1,N=64 1,1,N=16 1,1,N=4 1,2,N=256 1,2,N=64 1,2,N=16 1,2,N=4 2,0,N=256 2,0,N=64 2,0,N=16 2,0,N=4 2,1,N=256 2,1,N=64 2,1,N=16 2,1,N=4 2,2,N=256 2,2,N=64 2,2,N=16 2,2,N=4 3,0,N=256 3,0,N=64 3,0,N=16 3,0,N=4 3,1,N=256 3,1,N=64 3,1,N=16 3,1,N=4 3,2,N=256 3,2,N=64 3,2,N=16 3,2,N=4
0.000000000000000000e+00 1.006065671386203730e+00 1.001897900909735739e+00 1.000960331465555742e+00 1.000336890562629533e+00 1.005777664852696596e+00 9.968495367745902058e-01 1.000235759779351863e+00 1.000922515584981465e+00 1.003800015889456443e+00 1.000017638225878525e+00 9.986997372720358701e-01 9.991584390685087635e-01 1.005364591185716749e+00 1.002460393126332949e+00 9.965369638614532954e-01 1.001816204458619852e+00 1.002078421690041354e+00 1.001306685417392650e+00 1.001424210454197716e+00 9.989445317969035676e-01 1.002001120868767137e+00 1.003295027083727753e+00 9.975574218492548884e-01 9.985845510057522745e-01 1.004978106187276676e+00 1.002272938004896696e+00 9.976038585746633824e-01 9.979121717044565631e-01 9.994210959421166995e-01 1.001517410849726897e+00 1.000487621973614738e+00 1.000848041267302202e+00 1.003824606159426702e+00 1.000396514259929592e+00 1.001114845509534668e+00 1.000568219091863664e+00 1.002389404730969158e+00 1.000477091787532302e+00 9.990924757152080948e-01 1.002250489295678504e+00 1.002771449216258492e+00 1.000763503918080000e+00 1.001250980326926943e+00 9.987637182046263939e-01 1.003008625533031273e+00 9.997385350781181623e-01 9.963187736939967953e-01 9.995241780272572374e-01
1.000000000000000000e+00 8.185635339311900793e+00 2.562715968722709015e+00 1.463772939024153841e+00 1.097152283909471837e+00 2.968577560483002031e+01 4.781019531136065481e+00 2.368410582006681420e+00 1.466091418539843039e+00 1.736249046850946911e+02 1.275481599945573663e+01 4.005822669574234496e+00 1.804465340336967927e+00 1.020129207613127864e+00 1.019900489042074643e+00 1.047564696969636389e+00 1.015978409927603909e+00 1.056165728399193871e+00 1.028589082872106486e+00 1.039466969871605695e+00 1.015463059495105735e+00 1.243990651375217693e+00 1.068495968937004603e+00 1.040441077111886381e+00 1.010272707404086479e+00 1.004420710515443682e+00 1.011294350565669742e+00 1.010630960505304765e+00 1.005774533675273474e+00 1.003657999474830032e+00 1.017122532784595856e+00 1.025716238627017773e+00 1.004144604747230440e+00 1.010861374555702685e+00 1.019442922772679561e+00 1.040115855993363647e+00 1.013494079991919206e+00 1.002177904821935028e+00 1.003542925267029595e+00 1.002091384441373911e+00 1.002250887268119284e+00 1.003115966129252801e+00 1.009941351615738281e+00 1.008218795657199296e+00 1.000617909575169717e+00 1.008595458512560494e+00 1.011806175761754689e+00 1.013553740045308071e+00 1.002775561743113553e+00
2.000000000000000000e+00 1.799579231601034124e+01 4.545950627040587833e+00 2.248935718598672917e+00 1.341258306356834629e+00 5.205700431882011969e+01 1.109766704429924644e+01 3.700885967192006465e+00 1.868259768328293546e+00 3.038152552387090850e+02 3.402166277201546052e+01 8.132038355434927368e+00 2.304184838251729595e+00 1.028994071411886591e+00 1.021774648883302827e+00 1.038532617514266176e+00 1.013750667574452979e+00 1.112881753139775443e+00 1.043618856794824579e+00 1.029245966387539069e+00 1.009025096788808362e+00 1.809562977361974134e+00 1.167396891968184303e+00 1.046223146989909702e+00 1.011316208197714062e+00 1.006492943431474218e+00 1.015041632754138057e+00 1.027015859106269691e+00 1.005501640281268205e+00 1.008748190995682581e+00 1.017670558289067051e+00 1.037425517753391313e+00 1.011110703764994234e+00 1.016297810115630140e+00 1.015922716002280790e+00 1.045243167148400598e+00 1.019137468085914655e+00 1.001450543052375242e+00 1.009800159363412053e+00 1.007688892277373238e+00 1.000033265954520134e+00 1.006859319985677681e+00 1.013341168686988425e+00 1.015110560788752281e+00 1.002345175911992570e+00 1.006142325200855669e+00 1.014670755358511034e+00 1.025053773434407400e+00 1.008651851253947740e+00
4.000000000000000000e+00 3.618779920494572622e+01 8.983490382166575472e+00 3.599940759745407171e+00 1.790920297461416677e+00 2.376595437957165018e+02 2.129131846730452082e+01 7.016179232881709638e+00 2.260349976641555791e+00 3.435252769139593738e+02 8.208057720357930975e+01 1.356655563536429021e+01 2.460425112210091303e+00 1.058319152684664477e+00 1.022562197881781376e+00 1.025517281287880778e+00 1.007726643217002449e+00 1.397451723762109133e+00 1.085774894386722256e+00 1.033353555511256738e+00 1.005364430899462480e+00 3.406131661814081557e+00 1.708497778324069571e+00 1.207847371579507278e+00 1.031771369290115592e+00 1.005887032237242629e+00 1.013276968736650963e+00 1.038413968962284661e+00 1.011743071278966566e+00 1.009936889280887096e+00 1.018275854306714523e+00 1.042804450910809644e+00 1.016974964563913675e+00 1.019464382992539830e+00 1.018391639083893185e+00 1.032369894436126589e+00 1.015116268327856064e+00 1.005083271784054322e+00 1.015654075879127038e+00 1.013622314197349938e+00 1.004718254969226177e+00 1.006739535298061261e+00 1.016565753449402143e+00 1.027535735993800436e+00 1.007695723375677810e+00 1.004275017775557943e+00 1.015183476998878565e+00 1.037535753903567670e+00 1.009878904026836777e+00
7.000000000000000000e+00 6.887268461673845366e+01 1.851213569801858938e+01 6.117541016863051517e+00 2.158955377876934811e+00 2.165321076975742471e+02 4.499801730115777332e+01 1.130527574370887933e+01 2.411286692746173799e+00 nan 7.584549990550401333e+01 2.017163642034623905e+01 2.719245714860998309e+00 1.139327955258546465e+00 1.040634066391314727e+00 1.020786905186942706e+00 1.008031880631113264e+00 2.253198054667704842e+00 1.366044027366140057e+00 1.093216933411327085e+00 1.015083553607134537e+00 5.880518566068016817e+00 2.705478848555732618e+00 1.733749237284869293e+00 1.215010193871475463e+00 1.009644134761607637e+00 1.017921004917765604e+00 1.043335341322326304e+00 1.014721626104139851e+00 1.012851912795927234e+00 1.020108416477140789e+00 1.034007724741714540e+00 1.013142378932905485e+00 1.038614104985185582e+00 1.020635562491197357e+00 1.025751136677813591e+00 1.008910078990913783e+00 1.002914105272446843e+00 1.017277039734186816e+00 1.023786727882316727e+00 1.005669204761185487e+00 1.005335777769599925e+00 1.019417481346514442e+00 1.038709994162957617e+00 1.011300387954199520e+00 1.004339267773273203e+00 1.019468875807102215e+00 1.044303049587435250e+00 1.013518769920308760e+00
1.000000000000000000e+01 1.229051634982284469e+02 3.083249676938098816e+01 7.992794239898577402e+00 2.289246956936787036e+00 nan 6.120174878145111563e+01 1.296616013086180352e+01 2.389393165799592822e+00 nan 1.271488903840796638e+02 2.485104795002770928e+01 3.382788999100738714e+00 1.319380923741787059e+00 1.079005306504938755e+00 1.022589855386251134e+00 1.007596755332550220e+00 3.094652522020016061e+00 1.798901888227608437e+00 1.297399564948396034e+00 1.059058830124399275e+00 8.740821188938724617e+00 3.741986075306216630e+00 2.262452030851077822e+00 1.436363534731699643e+00 1.005533866268034870e+00 1.017542686954920672e+00 1.038150632629499581e+00 1.015804663286103304e+00 1.019204889760414456e+00 1.021330756659299510e+00 1.026426721309413148e+00 1.012591402447404976e+00 1.074469192989687238e+00 1.026166570552145885e+00 1.021363244315703689e+00 1.006144210523592930e+00 1.005310080287069363e+00 1.017449461463459270e+00 1.030051153062957026e+00 1.008854141395505444e+00 1.007143005843263550e+00 1.014334804668284518e+00 1.047983312100467135e+00 1.013973381505186122e+00 1.005513566387043811e+00 1.016665728988700890e+00 1.040001761612819209e+00 1.013521454682212219e+00
1.300000000000000000e+01 1.609953368444845410e+02 3.501816779020019510e+01 9.660757614669625681e+00 2.446963175525073808e+00 6.876122643062993802e+02 7.367403140280403306e+01 1.575040490118467673e+01 2.601259148840779467e+00 9.087670857523474979e+02 1.765771891110586580e+02 2.963111539951652773e+01 3.524768374795855586e+00 1.605907742620217515e+00 1.170720711070402986e+00 1.046080684974761699e+00 1.007796532660494071e+00 3.919312201267632467e+00 2.199232714212277173e+00 1.527821397831780503e+00 1.164948827655416297e+00 1.187423407523574603e+01 4.970584637444291687e+00 2.736842323121975618e+00 1.598339169801817894e+00 1.011608337295071935e+00 1.014728658447463738e+00 1.032518678150220248e+00 1.015106758914393392e+00 1.027850697130343161e+00 1.019490043334414509e+00 1.021533129418524366e+00 1.009033085930554297e+00 1.126887929691363199e+00 1.038220493550150225e+00 1.018797046232786885e+00 1.001477061647376932e+00 1.003779532321572798e+00 1.020596428078097917e+00 1.038736274860693198e+00 1.008170314250915522e+00 1.006484707539460510e+00 1.017947611444451894e+00 1.045544868221469192e+00 1.013945683977271361e+00 1.009817802369180173e+00 1.014644436136298511e+00 1.036596176994021956e+00 1.015238345103143702e+00
1.600000000000000000e+01 1.710888138652778423e+02 4.889585255770632699e+01 1.135622492339272682e+01 2.385543346265968090e+00 1.052217988619503558e+03 9.347495253441113050e+01 1.791531144557449551e+01 2.671180127919801972e+00 nan 1.425494604969515819e+02 3.367503812168907018e+01 3.356179718964442227e+00 1.917424798160677124e+00 1.349676378024704082e+00 1.091738896296334360e+00 1.009971345374008234e+00 4.770123158057529622e+00 2.563262865271887403e+00 1.795316787589889218e+00 1.274452907479292962e+00 1.505420654089863852e+01 6.462120576498245228e+00 3.247099687529054535e+00 1.696734046359913206e+00 1.007167088307152625e+00 1.016669345272333436e+00 1.031872781189308697e+00 1.010118966767509452e+00 1.027664776086039122e+00 1.017478785572786482e+00 1.019824131212393681e+00 1.007028344647757923e+00 1.227240025720194527e+00 1.061012876355962309e+00 1.018226190874679693e+00 1.002025297993054176e+00 1.001803059254269712e+00 1.014737760974799174e+00 1.039362553502460651e+00 1.010543853160706496e+00 1.003977391709957256e+00 1.012298884705338242e+00 1.042223574849604706e+00 1.016143584206995687e+00 1.007910972950605499e+00 1.015812136071148952e+00 1.029715078053258903e+00 1.012536042834893957e+00
2.000000000000000000e+01 2.576222553487665436e+02 5.915222691445480052e+01 1.306531841793591298e+01 2.419273107979977855e+00 6.173678339973396305e+02 1.174251007624846608e+02 2.151804172821686834e+01 2.616920928259272472e+00 nan 2.040296908634849444e+02 3.440394807813108002e+01 3.269082263255819409e+00 2.384800175636458075e+00 1.589390330871612855e+00 1.223863581248687549e+00 1.027658875613770562e+00 6.241042438186433117e+00 3.112166071306207815e+00 2.087921023793163577e+00 1.415373104073642141e+00 1.938339035488611017e+01 8.976669593871756447e+00 3.997343664649984252e+00 1.793913938188258284e+00 1.013161613861077059e+00 1.015925106178018122e+00 1.027932731550585954e+00 1.009867427712729304e+00 1.038467237169663049e+00 1.019817641968669530e+00 1.016541504723141198e+00 1.006629019492959909e+00 1.424467800797514005e+00 1.122979731870829001e+00 1.032240097636067278e+00 1.006750453773509246e+00 1.003733561089641402e+00 1.014967634490945736e+00 1.047404616013709155e+00 1.013816302777615919e+00 1.006317144090948634e+00 1.015455180753492170e+00 1.043493299096815097e+00 1.019368554597390730e+00 1.017613129098957625e+00 1.017416460535361278e+00 1.026188260134117680e+00 1.009442022824326157e+00
2.500000000000000000e+01 4.162701772569502054e+02 7.310332632865606683e+01 1.513142195476475216e+01 2.519931660614366020e+00 nan 1.404848399521161468e+02 2.436123181310913566e+01 2.663245728276510071e+00 nan 2.710373611928130799e+02 4.590423862494368734e+01 4.200823346074251674e+00 2.866669883550328812e+00 1.912994193412842492e+00 1.414118666883476205e+00 1.090398219692489068e+00 8.272554591287313741e+00 4.115771721149921625e+00 2.495169916020224754e+00 1.570232315550772695e+00 2.473103616401648353e+01 1.174833941332407861e+01 4.837674581238191607e+00 1.955078487663608255e+00 1.012593256279006981e+00 1.015702478800605046e+00 1.021243272192227547e+00 1.010155355688619361e+00 1.062807797370873164e+00 1.025477257716479018e+00 1.017816335773275682e+00 1.007362838091886648e+00 1.702833933858248772e+00 1.273600618178926780e+00 1.065035797965216080e+00 1.007261339875157535e+00 1.008139317659519918e+00 1.017736645080577373e+00 1.041339486940405346e+00 1.012751842646209877e+00 1.004778906546832884e+00 1.020233581581597049e+00 1.040015474321261735e+00 1.015382894539605951e+00 1.013205797190922075e+00 1.014740988049321002e+00 1.024997814915307837e+00 1.006508271343218963e+00
3.000000000000000000e+01 4.378813335183032791e+02 9.117464446528249766e+01 1.620377619871312902e+01 2.425839703671753167e+00 6.411454137105407654e+02 1.423406117630534879e+02 2.604150958691652207e+01 2.965666964302315911e+00 nan 2.981394450950139117e+02 4.042493047132764872e+01 4.248218620147969027e+00 3.390499188075401182e+00 2.217077127933665182e+00 1.607664842465988286e+00 1.196716205725895765e+00 1.013688440830533111e+01 5.113519972510292000e+00 2.900955886806789952e+00 1.691515225588176463e+00 3.074198886600283487e+01 1.454596668529723402e+01 5.753070401761592123e+00 2.046558634822602141e+00 1.018746990346054648e+00 1.016102815803073600e+00 1.020976862386739903e+00 1.009802822704129355e+00 1.092641768839286431e+00 1.031268111537254173e+00 1.017679730909287983e+00 1.004068862124627426e+00 2.011914968267277892e+00 1.455169411694687387e+00 1.142735239424279792e+00 1.024218159142578299e+00 1.002406468078107071e+00 1.013769291709741172e+00 1.046014343148276904e+00 1.017351361533687548e+00 1.008785336287838064e+00 1.015178197729234455e+00 1.036859144861589144e+00 1.013364174258462036e+00 1.017861174550579451e+00 1.014224382201001529e+00 1.017270400455088097e+00 1.003294361113265420e+00
3.500000000000000000e+01 4.901901725655529845e+02 9.225451425709449893e+01 1.733013863240236674e+01 2.667925613780208316e+00 nan 2.183263887107895584e+02 3.823435469090264149e+01 3.076157176130589477e+00 nan 2.590316191318396477e+02 6.591714820160446209e+01 4.584366678018296781e+00 4.027284992394784879e+00 2.511443811904476409e+00 1.807089438062063014e+00 1.308846639072429152e+00 1.183650995264011385e+01 6.357842215387478291e+00 3.310653880425833417e+00 1.761732204850556816e+00 3.672954614431705522e+01 1.746432031269517893e+01 6.595666955224058547e+00 2.116297956651910006e+00 1.021606030327165460e+00 1.016686314372752475e+00 1.018266138571050750e+00 1.004548240074809140e+00 1.153411586218643148e+00 1.042552831706663685e+00 1.011783612246968334e+00 1.004018592940637777e+00 2.318444992021283291e+00 1.624911361588266434e+00 1.267613060923522772e+00 1.048781845893024478e+00 1.003121043016248048e+00 1.015095311333539474e+00 1.039957107386417778e+00 1.020578914796971270e+00 1.008422224842338011e+00 1.012940015579840258e+00 1.028381621730902307e+00 1.013495494411654541e+00 1.017543502827622071e+00 1.017145698589483782e+00 1.017201969484183177e+00 1.007427887460150329e+00
4.000000000000000000e+01 6.537287914257016155e+02 1.021942944595464553e+02 1.870073143323741505e+01 2.604574807835224881e+00 nan 1.843255251377273112e+02 3.243718047003831373e+01 2.803267738523444574e+00 nan 2.962021250117644513e+02 4.204228530368435202e+01 4.059622002585569156e+00 4.670797686154701367e+00 2.791913001577756237e+00 2.025658065026103571e+00 1.406528456916437131e+00 1.421992118115450943e+01 7.786204357336944604e+00 3.720243032741019640e+00 1.858908616860114993e+00 4.139576896835784936e+01 2.074999243429945750e+01 7.440570299579794877e+00 2.196410815100396263e+00 1.023126322154068291e+00 1.016448170502681547e+00 1.012394315399716138e+00 1.003426850629302702e+00 1.241382350930686718e+00 1.069588948265714157e+00 1.020602645997166436e+00 1.004362726753153634e+00 2.610581451712783885e+00 1.807707805930558465e+00 1.378188827721324561e+00 1.082865751969623869e+00 1.005997934666623461e+00 1.014624792218627558e+00 1.039827446061755145e+00 1.014988633673385987e+00 1.013248273739946637e+00 1.013691534257772142e+00 1.029992309448994448e+00 1.010918384083588029e+00 1.023079785389330087e+00 1.016456278668333546e+00 1.017112423197213067e+00 1.003229421656141707e+00
4.500000000000000000e+01 8.280650634083325485e+02 1.140678878982444786e+02 1.975782853085459578e+01 2.873378965704232790e+00 nan 2.097884263474535942e+02 3.190137175967742067e+01 3.230208697914971339e+00 5.266367769723028687e+02 3.358695149988281514e+02 5.422807214356858196e+01 6.475644191484692946e+00 5.439560771288886265e+00 3.114979272354142292e+00 2.203669984338040511e+00 1.492939261187280708e+00 1.653440399407018901e+01 9.250243251370527275e+00 4.232836135414527412e+00 1.898299811844391227e+00 4.832708380818427685e+01 2.296602301829518211e+01 8.179152199231959131e+00 2.170286148522284186e+00 1.027870405813400057e+00 1.016514290005323007e+00 1.011244380134974197e+00 1.003301581358000849e+00 1.359593055746915802e+00 1.109047512411648340e+00 1.024536329186846784e+00 1.006331995574453408e+00 2.853566880386606108e+00 1.993725332686594243e+00 1.477489232975542244e+00 1.142298474353681703e+00 1.004927813780847279e+00 1.015076337756764646e+00 1.038479615393258504e+00 1.016598249439246926e+00 1.012336791561640359e+00 1.013629512298199531e+00 1.029283374537065310e+00 1.011396706466631823e+00 1.028621903815594818e+00 1.016944085421593647e+00 1.011891249190264297e+00 1.004064868302655622e+00
5.000000000000000000e+01 6.209138376025223351e+02 1.347545196149165179e+02 2.069692601324782544e+01 2.833187819456622680e+00 nan 2.295584832427061883e+02 3.462622642901158798e+01 3.112175766468895155e+00 nan 3.383649673353974094e+02 5.239791310544833181e+01 6.594970331632191929e+00 6.343885515362408967e+00 3.509696418488025049e+00 2.383119422337649507e+00 1.556686970194088859e+00 1.847596273291684810e+01 1.049640455344798440e+01 4.709446847660884394e+00 1.952966364615798867e+00 5.141303622624150194e+01 2.563372863499487764e+01 8.897825588973079292e+00 2.253390005011284281e+00 1.034157780388877956e+00 1.017429435184628250e+00 1.011630010956957815e+00 1.004250234299030042e+00 1.481824140835462433e+00 1.164880720546657811e+00 1.032886929414345678e+00 1.003692877597348820e+00 3.123714766170106572e+00 2.174017354537936875e+00 1.587050961566131235e+00 1.198512630689980485e+00 1.005421809399075217e+00 1.014386275080495281e+00 1.036635147459607165e+00 1.012736255023574117e+00 1.008646270767348474e+00 1.012075215605655387e+00 1.021396804020239468e+00 1.008769676037650109e+00 1.037358885396535202e+00 1.021967920696515320e+00 1.013853792011073507e+00 1.005939263100511294e+00
5.500000000000000000e+01 4.588607565510925497e+02 1.492104030558477064e+02 2.073414732192636833e+01 2.710897155408251269e+00 nan 2.431927978525827712e+02 3.674786190785744822e+01 3.306259152714660310e+00 5.177428460933435872e+02 2.819087445617852836e+02 4.647582109176422449e+01 5.880493141319760753e+00 7.189953418974276644e+00 3.947386797364802469e+00 2.551952905563804830e+00 1.612355883834506454e+00 2.024600594507798590e+01 1.180599806050542711e+01 5.125714013628144272e+00 1.995374230230250179e+00 5.738687829255617601e+01 3.029637267620605456e+01 9.541200317220429383e+00 2.300717838414578331e+00 1.045250102157837535e+00 1.020064461856556637e+00 1.010215942070394002e+00 1.002963249049358962e+00 1.613015198414178952e+00 1.237370905687974476e+00 1.050447821980246443e+00 1.008840904478379263e+00 3.438783567961787746e+00 2.366467424113056328e+00 1.708588516730010110e+00 1.262987274127372661e+00 1.004559124322623065e+00 1.015593034736591349e+00 1.035334537777484964e+00 1.013774323993351656e+00 1.010543581719242079e+00 1.013334575503135770e+00 1.025222224666819226e+00 1.005201722172273104e+00 1.043358390843697192e+00 1.021147052961409507e+00 1.009325286253638820e+00 1.004242493995871399e+00
6.000000000000000000e+01 6.633944815891770759e+02 1.519634273982181583e+02 2.092234340088751310e+01 2.788310562937481585e+00 nan 2.715551932217975377e+02 3.222251164227957076e+01 3.191900126267783300e+00 nan 3.817628561325309988e+02 5.578330565443892652e+01 6.007818655810265085e+00 7.974098223003221797e+00 4.339686520726519170e+00 2.719707121539368444e+00 1.665211793411142782e+00 2.219196621364000066e+01 1.340207185284813818e+01 5.664448938164222014e+00 2.032587145034288945e+00 6.437863785044730491e+01 3.300502179261890490e+01 1.039161637897634094e+01 2.320027196133489067e+00 1.052491512612481195e+00 1.022985668274517312e+00 1.011848047263320449e+00 1.003307575910569849e+00 1.718195277427276624e+00 1.325956270892857169e+00 1.076323564728370430e+00 1.013180439181420756e+00 3.878166157026008420e+00 2.488454336151679325e+00 1.833952082479723966e+00 1.326081399315824028e+00 1.003101770682560900e+00 1.016831321960389722e+00 1.033180931001776770e+00 1.015923938893722234e+00 1.010437214005186046e+00 1.017593627486640173e+00 1.021834685824560607e+00 1.007292018463613825e+00 1.054593383968775999e+00 1.020068160302588733e+00 1.013390427305375985e+00 1.003116665594296020e+00
7.000000000000000000e+01 nan 1.751637163897581502e+02 2.511879379331554674e+01 2.850868377090667760e+00 8.847981120941378776e+02 2.126044249187303308e+02 4.668934233050722327e+01 3.356062745639569300e+00 nan 3.492029995264018680e+02 5.151833633426026893e+01 5.987201458866231896e+00 9.604232578299287226e+00 5.589995796991565236e+00 3.105109730812515956e+00 1.730037938697095878e+00 2.661280003213817125e+01 1.618239276275969729e+01 6.578806584853199801e+00 2.149153231659972185e+00 8.122187297935548145e+01 4.069654124698703157e+01 1.140358015280359538e+01 2.335595266412022308e+00 1.081063294374137396e+00 1.028874683510458299e+00 1.014131014367019024e+00 1.005336380955286879e+00 1.942903309391283528e+00 1.483942532679104698e+00 1.174511845723840597e+00 1.034748932966908841e+00 4.811786142700611890e+00 2.867064921388531307e+00 2.096784032031138612e+00 1.426487868064138187e+00 1.007276599225786828e+00 1.016044297347478587e+00 1.028373082723025744e+00 1.014071614494833851e+00 1.011652507481923369e+00 1.015459782324703353e+00 1.017298899841644344e+00 1.003653981166708231e+00 1.088184435452748344e+00 1.032381089415614017e+00 1.011703370876931407e+00 9.999083434839903806e-01
8.000000000000000000e+01 8.997702112147893558e+02 2.182514760850087896e+02 2.380944705158232821e+01 3.029121926951696686e+00 nan 2.184025547121446493e+02 4.156872186751888876e+01 3.351935974862569001e+00 9.408333052818943543e+02 5.016028081805963552e+02 6.396777520487631818e+01 5.496316300665553101e+00 1.137442523045562481e+01 6.690450953030459225e+00 3.548761607086309944e+00 1.788136322963969516e+00 3.127166759420339304e+01 1.928278509270845831e+01 7.419671025064514147e+00 2.185421243027762195e+00 1.070439720919733588e+02 4.326701494163037154e+01 1.244176682980930337e+01 2.382391359131832420e+00 1.138751397045317360e+00 1.038567759155631265e+00 1.013790821834013922e+00 1.002480737355298857e+00 2.196291606292504639e+00 1.633646091785806664e+00 1.286450932216749887e+00 1.070740288678937890e+00 5.631919385251102916e+00 3.311882221321417852e+00 2.374611941119811220e+00 1.538039750199908795e+00 1.008718032522976760e+00 1.014470147955550683e+00 1.027504678159688822e+00 1.012483288350465971e+00 1.016369222818320761e+00 1.014754188667489121e+00 1.016055695706363782e+00 1.006359658657357103e+00 1.143553455773167027e+00 1.037910445129467618e+00 1.011769308616984997e+00 1.003666235020244546e+00
9.000000000000000000e+01 1.103122652395636123e+03 2.134750833845521356e+02 2.501739480094537527e+01 2.940061525093525141e+00 nan 3.346547480681730917e+02 4.220482400566647385e+01 3.345434218322572040e+00 nan 5.949630499256284111e+02 8.981238889344233201e+01 6.229128702281093055e+00 1.297764272596527846e+01 8.037204748544144906e+00 3.990825561178535708e+00 1.843911711080839400e+00 3.552038987440732853e+01 2.282627398982355160e+01 8.158995644569325023e+00 2.214847260744779778e+00 1.079049902882381673e+02 4.835585929395688254e+01 1.319113934930629739e+01 2.406401445133204309e+00 1.227928039871919008e+00 1.060990997290322868e+00 1.018925958082349981e+00 1.002022552687990675e+00 2.426913647721239631e+00 1.802984795419690034e+00 1.396589371479143526e+00 1.121512542437989923e+00 6.658922669015896467e+00 3.809102486228330697e+00 2.615941996084178101e+00 1.633402298582141032e+00 1.009386010413273471e+00 1.015461474670503517e+00 1.023659176872571130e+00 1.009086008349256769e+00 1.018768831055622215e+00 1.013500505269667062e+00 1.014282859270043913e+00 1.003161050354043571e+00 1.227503705740741635e+00 1.062015603060634250e+00 1.016132184455780907e+00 1.005488813189211683e+00
1.000000000000000000e+02 8.802696132156897875e+02 2.018154980130806848e+02 2.568062328130549332e+01 3.071144697109156052e+00 nan 2.930252918360611716e+02 4.350665668267161124e+01 3.986753837228316222e+00 nan 5.178588888982551453e+02 6.247967271951615942e+01 7.793663435514059934e+00 1.484377057177845316e+01 9.355349909799269170e+00 4.430771657321921353e+00 1.879272509452545092e+00 3.954555675531948822e+01 2.529716532717189992e+01 8.932970482258639322e+00 2.256549890614630183e+00 1.379147363557715380e+02 5.793621515398674404e+01 1.415446785747185388e+01 2.454272387272729006e+00 1.319020787246424353e+00 1.098683850556651187e+00 1.023656493517177024e+00 1.002837853020962289e+00 2.621867352666359174e+00 1.991750250634593211e+00 1.483022586887634775e+00 1.181653645658336638e+00 7.712761836386269110e+00 4.404382014576474269e+00 2.801104897662671345e+00 1.681369960818813514e+00 1.007426938275069572e+00 1.014796890513935290e+00 1.025582017985145145e+00 1.008833718025648807e+00 1.020605235477413331e+00 1.018527196401137536e+00 1.011049344289480123e+00 1.004366838236096182e+00 1.327774594075453063e+00 1.094055440080365260e+00 1.020287362912286611e+00 1.002105865813454511e+00
1.100000000000000000e+02 nan 2.056361967960650929e+02 3.001501483632701550e+01 3.125456132586372782e+00 nan 2.870874169118070540e+02 4.888078490170532575e+01 3.707614050769916680e+00 nan 3.777688002101165807e+02 7.090416407946550237e+01 9.033252173218585312e+00 1.687722747046371552e+01 1.080286079196507742e+01 4.923243017389668630e+00 1.918559939945435389e+00 4.444573042586436173e+01 2.863559225684013043e+01 9.598918118167050650e+00 2.261217824320926439e+00 1.328258620950342674e+02 6.001881180705803587e+01 1.462293634552264976e+01 2.420632629334142472e+00 1.427928400324986802e+00 1.156144369177786402e+00 1.035555855114887125e+00 1.003181124908799182e+00 2.893494895968104164e+00 2.151862460529405219e+00 1.589268634473728570e+00 1.241417026286728120e+00 8.842564607244252528e+00 5.162309438239713444e+00 3.069177199803772904e+00 1.726020263577752845e+00 1.005525279776245506e+00 1.013888414324200848e+00 1.022521880589467136e+00 1.010279060935628026e+00 1.028898312095544387e+00 1.013764292782312948e+00 1.010768060733508111e+00 1.000415060079234753e+00 1.424667712368498984e+00 1.156417733037002238e+00 1.033952235331455860e+00 1.002344774795147275e+00
1.200000000000000000e+02 nan 2.112358673097170652e+02 2.632368606360592977e+01 3.004860241470543869e+00 nan 2.891593101235640688e+02 6.516787918087263165e+01 3.504241453944401563e+00 nan 4.917404706821001241e+02 7.538548587313562166e+01 6.535915059556527851e+00 1.838621743157660759e+01 1.231634059884157395e+01 5.439706858481829777e+00 1.968344566441210475e+00 4.811295193685928950e+01 3.049409569648603835e+01 1.010204988582146690e+01 2.292296222607729472e+00 1.646405277181550559e+02 6.989773986655394822e+01 1.517208125093686988e+01 2.485768097626760209e+00 1.533287941863143988e+00 1.226370415165380034e+00 1.056443049163896530e+00 1.006354167356107610e+00 3.189285275024981825e+00 2.268931627700426112e+00 1.698263179784526455e+00 1.297171156640037903e+00 9.821003724210759955e+00 5.925139198640984262e+00 3.328618776396927714e+00 1.771628556408567645e+00 1.008483763515216403e+00 1.013793425316384500e+00 1.016136199369985116e+00 1.005357789962378900e+00 1.033944803103091337e+00 1.014504265530173033e+00 1.012867445835742508e+00 1.003214644355088891e+00 1.526370215062974101e+00 1.226219974558305337e+00 1.050415384638663685e+00 1.007226741748355581e+00
1.300000000000000000e+02 nan 2.906562643818655260e+02 2.821175861762560544e+01 3.075691746611534327e+00 nan 3.694199601458411166e+02 8.907494310533390092e+01 3.509142650429992294e+00 nan 5.101275303377985324e+02 8.451865205209509213e+01 5.961404895402163895e+00 1.999226803158914834e+01 1.358439021656940682e+01 5.820983570093298809e+00 1.984271510765029278e+00 5.092141320142480510e+01 3.467083602785312735e+01 1.075683647425102230e+01 2.366870891826128531e+00 1.640625615189699431e+02 7.620894603860133998e+01 1.562567898499155561e+01 2.462058097976719040e+00 1.625603103783185288e+00 1.305028835087003403e+00 1.089549305203972640e+00 1.012791540445775018e+00 3.487880280257905863e+00 2.424664223555066833e+00 1.821207449252794985e+00 1.348624852825607512e+00 1.106890370959834691e+01 6.763401219870208259e+00 3.574002125637520066e+00 1.792093648113282756e+00 1.007648800367815678e+00 1.015135913462692496e+00 1.019235929660193385e+00 1.004022034457118462e+00 1.038737712690438020e+00 1.017709486080970560e+00 1.013682923033191186e+00 1.003207518971992673e+00 1.640098178323882383e+00 1.305732317666239428e+00 1.077848535958006781e+00 1.006194893460591100e+00
1.400000000000000000e+02 nan 2.066539943499235505e+02 2.797928402692182459e+01 3.313171809488472341e+00 nan 2.546987738215173920e+02 5.807902257377708111e+01 3.801540910191646638e+00 nan nan 8.711215585091886737e+01 7.401607280622241269e+00 2.161108506539435581e+01 1.492954264664539110e+01 6.311414592906979593e+00 2.023635655314618198e+00 5.824612783993153187e+01 3.571957455469439680e+01 1.130413521483926154e+01 2.303846330816250010e+00 2.137525309771934587e+02 8.907126476152502903e+01 1.634508530565090467e+01 2.516348324893546540e+00 1.755771789540690575e+00 1.379177426486087876e+00 1.130690653648678046e+00 1.012702703461933806e+00 3.775374443708947148e+00 2.588540850738792365e+00 1.943713067803093608e+00 1.411054553185870697e+00 1.153532661866058895e+01 7.560102634159855839e+00 3.871993489981822023e+00 1.840822526228067968e+00 1.009131113821986725e+00 1.012061255139209193e+00 1.015906525608841537e+00 1.003837951761778813e+00 1.051236891735900736e+00 1.024121578914423125e+00 1.007011256224360718e+00 1.000797798867041788e+00 1.750589424036549158e+00 1.376025092573448960e+00 1.126158987383265586e+00 1.013488634674963418e+00
1.500000000000000000e+02 nan 2.121810579545646647e+02 2.915654255626672153e+01 2.962142213305864580e+00 nan 3.334925677689369650e+02 6.951786813524608988e+01 3.139452484148786304e+00 nan 4.501434401812722967e+02 6.557049655215436701e+01 6.295493612190649735e+00 2.312043974759810538e+01 1.613574477388461403e+01 6.742038356016223588e+00 2.046802664569220553e+00 6.599602238621352512e+01 3.846425761017244582e+01 1.186294326178397185e+01 2.377683100234453839e+00 2.235797876964320494e+02 8.437261353092276295e+01 1.704115969700368538e+01 2.475702693153386758e+00 1.855172198349432922e+00 1.444665002955577870e+00 1.182289451310030159e+00 1.022755140796886675e+00 4.159111320972167292e+00 2.761296192990472687e+00 2.077445817060983746e+00 1.460829226231565414e+00 1.272363547801603545e+01 8.369925002886640542e+00 4.194856084327686752e+00 1.844001274975189064e+00 1.007824847426446624e+00 1.012017039926484063e+00 1.017247156416778653e+00 1.003090032249212893e+00 1.068996726994090540e+00 1.023699297903589045e+00 1.007901451567106310e+00 1.001817260877194027e+00 1.854396676461982807e+00 1.450175009944489668e+00 1.172018932663826174e+00 1.024132273519440250e+00
1.600000000000000000e+02 nan 2.745005611659509555e+02 2.909841451101507204e+01 3.000295060923349411e+00 nan 3.624237733371784884e+02 5.848487138635967142e+01 4.122378994744069658e+00 nan 6.040666362172227082e+02 6.544987718362827422e+01 5.666355548121381425e+00 2.450186333865649857e+01 1.830873506865349754e+01 7.140658701386643159e+00 2.095160525173104027e+00 7.092449878251213136e+01 4.121617964432590497e+01 1.230972685647820875e+01 2.369946772186761752e+00 2.477154611585370390e+02 9.399391067666937261e+01 1.751157552826480668e+01 2.481495657616092920e+00 1.947744454727891705e+00 1.509905035493722458e+00 1.236692794159453879e+00 1.032445376745573684e+00 4.503852501858951918e+00 2.912652310061945471e+00 2.208907180610407028e+00 1.497773585646811068e+00 1.375707857081266283e+01 9.238136886966326955e+00 4.383706917630537880e+00 1.878073003971024946e+00 1.010904205468381889e+00 1.015457797474608181e+00 1.013809045603045744e+00 1.007494115389038658e+00 1.087520696729361358e+00 1.028147111477909714e+00 1.014314427516250117e+00 1.000001011689191088e+00 1.968073920097430873e+00 1.519851070121223557e+00 1.232294797293424837e+00 1.035365531476071910e+00
1.700000000000000000e+02 nan 3.132765109992482166e+02 2.954143851492718653e+01 3.066506856975860451e+00 nan 3.487201932356976499e+02 5.772395594760376980e+01 4.659616598396960185e+00 nan 8.592532790560974263e+02 7.747810125948507221e+01 5.837107049442676221e+00 2.583216082562865523e+01 1.963521545042253535e+01 7.497461420865318971e+00 2.121507929638384304e+00 7.409204036802682936e+01 4.462024019733198088e+01 1.255998941474136821e+01 2.390709921253450609e+00 2.448049145923421861e+02 9.690684634827314881e+01 1.768530555763729950e+01 2.574783370169713148e+00 2.055327898938810627e+00 1.570028131610125666e+00 1.291331311381145985e+00 1.052502607410710667e+00 4.954888382200140384e+00 3.116436531962879286e+00 2.318862991260001838e+00 1.535791478716969305e+00 1.499217680439756961e+01 1.013162687007914720e+01 4.721649683626799821e+00 1.928785348026921698e+00 1.011052627210830890e+00 1.012575439292869861e+00 1.015096619686405743e+00 1.007157259446379127e+00 1.112544303749602337e+00 1.033371408543451109e+00 1.010713379405022261e+00 1.001525975181425387e+00 2.053322848692713531e+00 1.586552100215207428e+00 1.289014409365193847e+00 1.051822514746640236e+00
1.800000000000000000e+02 nan 2.698470157087978123e+02 2.798316731548475289e+01 3.642833524427317116e+00 nan 4.162169569248770813e+02 5.456579712000235816e+01 4.138010396356326837e+00 nan 6.829692666957805613e+02 7.184954981817918451e+01 8.786263111009205318e+00 2.702215584184974162e+01 2.039612992698871352e+01 7.900769458843173609e+00 2.163870242791016807e+00 8.281028535493224751e+01 4.687143716902155433e+01 1.304746069773340267e+01 2.394890526880970150e+00 2.503393121519096383e+02 1.046433731902850468e+02 1.848231358896540399e+01 2.615693560285961894e+00 2.146101821538390020e+00 1.653739535593647503e+00 1.347998856866126749e+00 1.073886437316051268e+00 5.392949058337817902e+00 3.363002028417413580e+00 2.404100529683135701e+00 1.576634971259029738e+00 1.617607233858890226e+01 1.104133412752826437e+01 5.032541120371733179e+00 1.954215842361252786e+00 1.015384100379453702e+00 1.015328620595588927e+00 1.014563679640441363e+00 1.005113583982073733e+00 1.141472977152488077e+00 1.034622434809796987e+00 1.013169559201835934e+00 1.000162679792447218e+00 2.173258719269541395e+00 1.665480331359301847e+00 1.340310309142712653e+00 1.078829751523949332e+00
1.900000000000000000e+02 nan 3.929667821046684253e+02 3.113857107609208086e+01 3.511629656674962519e+00 nan 4.431817102913889244e+02 5.273138328453584478e+01 3.609062870310784099e+00 nan nan 7.819513391834672689e+01 8.378227028691819456e+00 2.839261494486358828e+01 2.143100044819766836e+01 8.537076428487399227e+00 2.190728464704288392e+00 8.822076413985686827e+01 5.023979540329601434e+01 1.328457976071816837e+01 2.391469346124702522e+00 3.354571513231613267e+02 1.109923415857904274e+02 1.840563082678581708e+01 2.568834283629985116e+00 2.235318278580068707e+00 1.733010598246680134e+00 1.391412890450330231e+00 1.099801417091848643e+00 5.874660140293915589e+00 3.633837399529171286e+00 2.519996294597627529e+00 1.626587243553732964e+00 1.704806470369448235e+01 1.219470001138974879e+01 5.281570748049134068e+00 2.003528806268707996e+00 1.014219996256836120e+00 1.014982532242717284e+00 1.014949319946168771e+00 1.001966799018450649e+00 1.179697764467459553e+00 1.048408743434495971e+00 1.012541709930595335e+00 9.988786532782512051e-01 2.242596710675372584e+00 1.758355558823946341e+00 1.390237197440212569e+00 1.110895438889859532e+00
2.000000000000000000e+02 nan 3.504726923800779446e+02 3.164049871284795046e+01 2.908810840251913277e+00 nan 5.819187669619975622e+02 1.136273602391239166e+02 4.601484416680528433e+00 nan 4.896112087850434591e+02 8.499276413781478823e+01 9.744098347778662017e+00 3.049886091155930146e+01 2.314499108389047777e+01 8.761100081349908919e+00 2.205870129360479215e+00 9.047680033383008436e+01 4.959438183239986131e+01 1.371120163484372867e+01 2.437618141143436112e+00 3.380205612521681360e+02 1.272327143268607443e+02 1.838966776517504442e+01 2.606813773600344497e+00 2.325467246848583525e+00 1.828431531421564005e+00 1.426779955116967757e+00 1.139506767312778113e+00 6.288875760834827133e+00 3.800667109511762565e+00 2.625094932943672799e+00 1.649199813156981165e+00 1.785591084675078477e+01 1.284046579431314683e+01 5.643741360546106201e+00 2.044523849405564420e+00 1.016114811630527415e+00 1.012856177052849471e+00 1.010781695569487049e+00 1.002502677890405591e+00 1.226984842754749838e+00 1.063735612271669906e+00 1.018569713074582550e+00 1.003534080274550488e+00 2.327055902609677762e+00 1.832465621905018383e+00 1.444334335905878453e+00 1.137599613386368391e+00
2.200000000000000000e+02 nan 4.074207980544131260e+02 2.764142496700868534e+01 3.406148929561342076e+00 nan 4.181276578837376974e+02 6.843423377450520206e+01 3.530250310073367981e+00 1.009699020739971502e+03 6.566810566840928232e+02 1.118786927859519409e+02 7.554129643704316166e+00 3.339989565698937923e+01 2.625405362571573420e+01 9.334627735140189841e+00 2.250540067044453529e+00 1.054303378907684845e+02 5.616762752350226862e+01 1.424680241385728685e+01 2.398400960339066579e+00 4.663628665450790436e+02 1.262638374529056762e+02 1.932910134185563322e+01 2.607999850436695244e+00 2.516101071504745157e+00 1.982464596702637305e+00 1.527976524241876799e+00 1.213918577213688677e+00 7.259308752319422631e+00 4.484986783758396101e+00 2.871581999635091531e+00 1.697251421947613137e+00 1.982038756627645171e+01 1.497030915711828847e+01 6.133922140399633349e+00 2.073786492823547878e+00 1.019776256563630579e+00 1.012991080069623795e+00 1.010224720238825480e+00 1.006531977747612272e+00 1.317777036296365667e+00 1.101678988099518142e+00 1.024437335528135318e+00 1.005836257419395530e+00 2.525980245687815096e+00 1.991323142257913847e+00 1.530803059884520145e+00 1.201303997893015341e+00
2.400000000000000000e+02 nan 3.563137295865670353e+02 2.888309049997318922e+01 3.404367176492127722e+00 nan 4.594714140255231314e+02 5.621235791187805120e+01 5.185247739215883556e+00 nan 6.093982465191995743e+02 7.175877812281990487e+01 7.616564495082836395e+00 3.857420252400978455e+01 2.858306036925794302e+01 9.917612536675608936e+00 2.288206685859788259e+00 1.239124287328862977e+02 6.282075130657616313e+01 1.466846302603084418e+01 2.490206812470197928e+00 4.296671838841135695e+02 1.546722640348230300e+02 1.974905273036827680e+01 2.631366433065638777e+00 2.725373644551186914e+00 2.118958041635836231e+00 1.620275589183587828e+00 1.295122644453602367e+00 8.328524796522035700e+00 5.161847987787504977e+00 3.106080187251914371e+00 1.746765805948253369e+00 2.190758735516685007e+01 1.661167355540974455e+01 6.814649785569453222e+00 2.120632736575049471e+00 1.023504033388761947e+00 1.015292325711028010e+00 1.012644421340606504e+00 1.001723630492716399e+00 1.403093184703118279e+00 1.161011826088556020e+00 1.037207324641894468e+00 1.000401087519622312e+00 2.706431676771583028e+00 2.114847468626595006e+00 1.645886385205001634e+00 1.259731241027781445e+00
2.600000000000000000e+02 nan 3.119218650076302310e+02 3.885982584053330413e+01 3.435593673854217656e+00 6.383621826371777388e+02 4.221930081186581560e+02 6.264237619466998552e+01 4.054904418502675689e+00 nan nan 1.049350261670535076e+02 1.192988601683284422e+01 4.019236030461762255e+01 3.194046477332175371e+01 1.059564785530489317e+01 2.331060438378714572e+00 1.388155423002642976e+02 6.245615051782957750e+01 1.522413675702662772e+01 2.469872195556543026e+00 4.675654133485384705e+02 1.539208851809160592e+02 1.989773071255809356e+01 2.610871948624282624e+00 2.951285983443478145e+00 2.253507635765015671e+00 1.751986924592812134e+00 1.351530659195025352e+00 9.162387358911708191e+00 5.974944913762067600e+00 3.402453761027977919e+00 1.774384683946629071e+00 2.342305118104078687e+01 1.876981094683591067e+01 7.284108252173425058e+00 2.167241941331751853e+00 1.028432633158954390e+00 1.015049486488785124e+00 1.012106222766687491e+00 1.001298179007457323e+00 1.494687475492869400e+00 1.237848163530081536e+00 1.065879891423520132e+00 1.006913051953734373e+00 2.922883659686482005e+00 2.272822758704958979e+00 1.760834549629752388e+00 1.322648104864019958e+00
2.800000000000000000e+02 nan 2.566936856466614927e+02 3.602325611598447352e+01 3.492935160214690971e+00 nan 5.056076542682709487e+02 7.428463948592231247e+01 4.412475791171379669e+00 nan 4.041887484197922049e+02 8.636795749726167060e+01 9.636767170736924015e+00 4.499632836071440067e+01 3.321404002901530106e+01 1.109883786739167455e+01 2.389132391024716640e+00 1.541098803871479959e+02 7.588216156062598827e+01 1.552869279484340481e+01 2.501466377852294976e+00 4.690537026497613624e+02 1.456457278339932486e+02 2.032889212675623014e+01 2.654453330637772446e+00 3.196261487599598716e+00 2.382524961296399901e+00 1.877628305524761343e+00 1.412412819684354393e+00 1.004021347406217401e+01 6.755217503554993286e+00 3.691951277030438128e+00 1.819505086780010661e+00 2.538511270457541613e+01 2.030297999369190620e+01 7.669589016818261662e+00 2.176320101828376430e+00 1.034976551083915508e+00 1.016125258256967978e+00 1.007942261430864628e+00 1.005292541811253493e+00 1.585819052266319584e+00 1.301800975338585520e+00 1.102683300402096389e+00 1.010290401159996465e+00 3.168745854648095328e+00 2.402838746800982417e+00 1.906219881085911894e+00 1.381473393686781348e+00
3.000000000000000000e+02 nan 3.461665859214068632e+02 3.354948492732482634e+01 3.564631578037516846e+00 nan 8.144735192661136125e+02 6.961669805443423797e+01 3.812940832729831975e+00 nan 7.442271423060764164e+02 6.435276588897781380e+01 1.088649787527799617e+01 5.056589013329872984e+01 3.586654323779966091e+01 1.151150601720127398e+01 2.380408221395911461e+00 1.782871741479564776e+02 7.868705983536645476e+01 1.572326122447933550e+01 2.529208873630321985e+00 5.114222419944449030e+02 1.590609892913546446e+02 2.053801486134627652e+01 2.729223961208482763e+00 3.429491453804917711e+00 2.511758021383567741e+00 2.001170218503225406e+00 1.448648610270492076e+00 1.093828611887773405e+01 7.543294080743964791e+00 3.976514791275987282e+00 1.843155011411068189e+00 2.710646748658746219e+01 2.220156751304228493e+01 8.312948859357467413e+00 2.194144192843010988e+00 1.043721401067658316e+00 1.018323427864967989e+00 1.011812926273083502e+00 1.001665143751448106e+00 1.676602689934765023e+00 1.377469878950133619e+00 1.149232847326259188e+00 1.010904287849467176e+00 3.464224492164286850e+00 2.545010670493773830e+00 2.019629104164946565e+00 1.435426693791058250e+00
3.200000000000000000e+02 nan 3.551445804514183919e+02 3.127867093647533281e+01 4.099907876415622709e+00 nan 6.824300092038291723e+02 1.275839884558517525e+02 3.726884069861314597e+00 nan 5.241743728644480598e+02 1.130714888825807236e+02 9.295001356903370038e+01 5.390660864345476000e+01 3.806931573815082714e+01 1.197564170722371735e+01 2.445598177786266536e+00 2.122735738533432652e+02 8.408840811062583498e+01 1.641370674091004744e+01 2.574812335911953909e+00 5.482421097031152613e+02 1.829777333593459900e+02 1.991213256064428805e+01 2.745643764558459932e+00 3.754930423861293498e+00 2.662994759977080683e+00 2.117863317904695286e+00 1.498381878942192547e+00 1.188677753186615682e+01 8.503826139901638825e+00 4.260273528851908686e+00 1.875203196034805897e+00 2.865684442449711966e+01 2.414344025459899257e+01 8.653391561650243702e+00 2.227412223360556442e+00 1.056448325296917679e+00 1.022004869442360908e+00 1.011021069037955300e+00 1.000903481165635878e+00 1.778458358233761416e+00 1.431166826776436585e+00 1.202505918119859851e+00 1.015255518121830125e+00 3.775873090200814630e+00 2.709206343954432938e+00 2.119373378107545669e+00 1.476879731804906504e+00
3.400000000000000000e+02 nan 3.811963321518397834e+02 3.382465738795402643e+01 3.221710078629226537e+00 nan 8.300431248609671684e+02 1.459051265288121044e+02 4.436329904099695298e+00 nan 5.555098381059057147e+02 7.349718108797959815e+01 1.084932540361701570e+01 5.827208447245568834e+01 4.226947987640848226e+01 1.228855067430293069e+01 2.460816169507449303e+00 1.976393267694533620e+02 8.888283377879835712e+01 1.700068763902303459e+01 2.638361765142771986e+00 6.426097220373956134e+02 1.777397807508830283e+02 2.085299129537895979e+01 2.729361918904277484e+00 4.064774225947051178e+00 2.850104844283178007e+00 2.243346566110210549e+00 1.525119778277656879e+00 1.281421459078678460e+01 9.341717036872816848e+00 4.552274985957518894e+00 1.925641781421707055e+00 3.059686115909103776e+01 2.607981484508701442e+01 9.071116618095501849e+00 2.264259264837475083e+00 1.072230138681420364e+00 1.025292408277833411e+00 1.012997956800282484e+00 1.004340178080222579e+00 1.874238020230956536e+00 1.488935933252646837e+00 1.257695934717926622e+00 1.026039800186216766e+00 4.125461000377943499e+00 2.844499964103898826e+00 2.245674490465850326e+00 1.523189423870661807e+00
3.600000000000000000e+02 nan 4.097956429946551111e+02 3.599546373366858631e+01 3.601711641929207453e+00 nan 9.354180392676050815e+02 6.945170466821261357e+01 6.326690501649141929e+00 nan 7.385774171609594987e+02 8.693201238583080226e+01 8.689587336585889332e+00 6.277617955049782950e+01 4.526990546917649283e+01 1.262474430674022585e+01 2.482855231963433162e+00 2.471239290535616533e+02 9.616947342474834670e+01 1.729501471045431060e+01 2.650394666723146830e+00 7.015601836109383385e+02 1.954372864035384225e+02 2.039759684488371860e+01 2.751348135992240707e+00 4.461836589513973550e+00 3.012590863421981791e+00 2.338279007698250922e+00 1.563967357408760694e+00 1.385647890162470652e+01 1.027050190043260258e+01 4.847544579696845268e+00 1.947396734807237850e+00 3.420370083963545227e+01 2.738352831416786870e+01 9.676305535652154788e+00 2.276050297460266325e+00 1.095676686736159144e+00 1.030387961989936318e+00 1.011511650871291357e+00 1.001431218978603210e+00 1.993491266742971391e+00 1.564548258117908208e+00 1.308935258386572986e+00 1.038499829001452657e+00 4.521146172701440591e+00 3.064189077268469230e+00 2.320688753957969030e+00 1.566756605756532750e+00
3.800000000000000000e+02 nan 3.270136443475808505e+02 3.598612096261337712e+01 3.729729675923324717e+00 nan 7.018780415435232953e+02 5.194189447749066346e+01 3.574889721120102504e+00 nan 7.362214592631889900e+02 6.456503230913452285e+01 1.485168467031669515e+01 6.832343165556603992e+01 4.585829083225271319e+01 1.316307711890251220e+01 2.536664483607296461e+00 2.249856731180987595e+02 9.350773549157091225e+01 1.735321267423650227e+01 2.631282961031627732e+00 nan 2.374494084481409573e+02 2.176215895261831434e+01 2.744363156990984542e+00 4.883558470157710829e+00 3.244155114403494800e+00 2.422934887084728039e+00 1.598980431786332534e+00 1.479209736247437412e+01 1.079968912024974870e+01 5.145520795384736168e+00 1.989344826798476573e+00 3.554854172899791109e+01 2.854268687321259179e+01 9.827839116645460393e+00 2.302827707827561632e+00 1.123132702575085462e+00 1.034360877814201718e+00 1.010818704434300441e+00 1.003712057514202005e+00 2.065046638233457799e+00 1.632181250713592435e+00 1.347619444424307478e+00 1.058531599274838531e+00 4.920881137241119418e+00 3.245101557623296884e+00 2.423360737404131715e+00 1.596342060802097285e+00
4.000000000000000000e+02 nan 5.285286507135907641e+02 3.458046422682729570e+01 3.888270062184120857e+00 nan 8.802929012084420037e+02 1.792732920088505466e+02 3.986564574801135130e+00 nan 5.113422293365574660e+02 1.110242059330730910e+02 1.324865646747698023e+01 7.508156850679222316e+01 4.963039780831879000e+01 1.364716078637710339e+01 2.504992253945045544e+00 2.768269516103516139e+02 1.062612039623776354e+02 1.730764401416130838e+01 2.656263874527211577e+00 8.654285990998611169e+02 2.086685072122037639e+02 2.214012351316292992e+01 2.843172732333529407e+00 5.308865111238984191e+00 3.446114771453392400e+00 2.542998767017858430e+00 1.644133565430777821e+00 1.566895937815413120e+01 1.198406829314289013e+01 5.389371037644377083e+00 2.033959925763609622e+00 3.752411545607001386e+01 3.134596118891118266e+01 1.019803892551445301e+01 2.306495429295047472e+00 1.160534289524258966e+00 1.040218700663179563e+00 1.015469925799519668e+00 1.005267770133472016e+00 2.151892717228272467e+00 1.706050950008870526e+00 1.385234560310372398e+00 1.080193134038949676e+00 5.266903029050687302e+00 3.453848682165712169e+00 2.514355563327521637e+00 1.640790037287349179e+00
4.500000000000000000e+02 nan 5.299307587680794995e+02 3.451789260432487083e+01 3.560827502754641216e+00 nan 8.539712038454750882e+02 1.075338465124722660e+02 3.889884214608267943e+00 nan 6.435805336369056704e+02 1.070493567259006085e+02 2.467851766134087299e+01 8.996466390612366126e+01 5.233358015416285980e+01 1.435224187327659351e+01 2.529571984053244904e+00 3.008159537315668786e+02 1.216016109476049962e+02 1.786145839172899485e+01 2.777528936413138361e+00 1.039181264283386099e+03 2.429656937926730791e+02 2.203108388696124820e+01 2.769279684676371645e+00 6.455646017075312493e+00 4.103261629684804568e+00 2.797439750313674978e+00 1.705941776205924132e+00 1.793944929988587234e+01 1.401282007521737683e+01 6.012460600881301964e+00 2.108716183609178785e+00 4.121028882229995105e+01 3.485253139505339703e+01 1.121822106942956232e+01 2.355009794381605737e+00 1.262688907064945631e+00 1.080473132545394677e+00 1.020814419337915391e+00 1.001761045809409056e+00 2.325242737969719364e+00 1.908243335105135774e+00 1.489432620677914043e+00 1.164308139614046222e+00 6.448258275676328921e+00 4.071860621697055649e+00 2.749731774321263256e+00 1.704517596408042124e+00
5.000000000000000000e+02 nan 5.444845185023939393e+02 3.605588411724162512e+01 3.561378068420128606e+00 nan 9.461167144338912749e+02 8.398923165350304032e+01 4.548320356880002358e+00 nan nan 8.975558075055451468e+01 7.354857128147339829e+00 1.075184684288436046e+02 6.590020983151435985e+01 1.489169399685782480e+01 2.588127014316123020e+00 3.611336613646665796e+02 1.287381940079841911e+02 1.884769207071821029e+01 2.830313977470742426e+00 7.959409371333920262e+02 2.463563205017029816e+02 2.258295254082305448e+01 2.856691311001864797e+00 7.492379289296280831e+00 4.933342736317857913e+00 3.102785393591166674e+00 1.768080162021008261e+00 2.022099398576538221e+01 1.630395664033287062e+01 6.688175318214480747e+00 2.149772648752170223e+00 4.940247852153627406e+01 3.938875391184078723e+01 1.170873336210623528e+01 2.392221295617501298e+00 1.374617164571293459e+00 1.149672492111271760e+00 1.036102957095923038e+00 1.004456452898924379e+00 2.535911789562463881e+00 2.088909337754914386e+00 1.605025429767189760e+00 1.252742079304463019e+00 7.630471863860160298e+00 4.925034230879230535e+00 3.053606065510572343e+00 1.751727307440227976e+00
5.500000000000000000e+02 nan 5.957455381171939734e+02 3.674598997200150308e+01 3.673187676639983579e+00 nan nan 9.170612657898251996e+01 4.636165857890228281e+00 nan 9.346340449334322784e+02 9.812266443401729532e+01 1.116706205633865778e+01 1.152414646048523252e+02 6.803504013461878230e+01 1.584736311371772288e+01 2.601397923086830488e+00 3.539848729728932426e+02 1.496486807151678420e+02 1.893392778876481231e+01 2.897749193185771954e+00 nan 2.550540702238372432e+02 2.276532404449041636e+01 2.872882712991063237e+00 8.661259873011630361e+00 5.861134589811913820e+00 3.377942267919974206e+00 1.825714093719959852e+00 2.191655540235522537e+01 1.840755852617196098e+01 7.236522970901011931e+00 2.169714225176668787e+00 5.623447087327040350e+01 4.262338388671781075e+01 1.239060296307138742e+01 2.390972886831969291e+00 1.468884257020584894e+00 1.238093798582826421e+00 1.066336709847608644e+00 1.011893336012515743e+00 2.769209440210616879e+00 2.213622815362321639e+00 1.754758424450900023e+00 1.334951598569531939e+00 8.637694368616754659e+00 5.859128814719053224e+00 3.378395586189228084e+00 1.809613357248792243e+00
6.000000000000000000e+02 nan 6.305334714928724225e+02 3.330937621191225873e+01 3.564514474879940220e+00 nan 7.867011056041129677e+02 6.608449349457197286e+01 4.566856417654577172e+00 nan nan 7.874726691572315929e+01 1.085841589055151424e+01 1.431487026511675822e+02 7.530814588428104628e+01 1.646871979411418607e+01 2.647796905675388945e+00 5.040151988521565727e+02 1.525831083068147223e+02 1.929610141062540762e+01 2.950632112125166628e+00 nan 3.003653345806977768e+02 2.314529166661822046e+01 2.958588121034297469e+00 9.664572842148652754e+00 6.861677390752836558e+00 3.760732870977336439e+00 1.857725968200140354e+00 2.477055097688154461e+01 2.040876045285795115e+01 7.879442088973965141e+00 2.188920961579893021e+00 6.250874318097378080e+01 4.805318498949420558e+01 1.327785860406147833e+01 2.434653549535228390e+00 1.560530340471843136e+00 1.326702430193593685e+00 1.113092624599154812e+00 1.014646321837944454e+00 3.041749579260870640e+00 2.353458156958333269e+00 1.909664565401257175e+00 1.421208114726370209e+00 9.811432519987047129e+00 6.928747932513981134e+00 3.741296249007190600e+00 1.826922044376866339e+00
6.500000000000000000e+02 nan 9.184423050545201477e+02 3.625394017106678035e+01 3.103720438803480697e+00 nan 1.039296674792417889e+03 1.480087427786076546e+02 4.831505543464977848e+00 nan 8.991765827883112934e+02 1.272679502300107686e+02 9.330006070074592373e+00 1.599352507651274209e+02 7.574698163906808190e+01 1.719777167183265831e+01 2.689931171118810305e+00 5.474435842990345691e+02 1.841408268983777532e+02 1.973463495975478921e+01 3.044643944969832816e+00 nan 2.944518335215367415e+02 2.425322395364463191e+01 2.918829215849475300e+00 1.094857044360796650e+01 7.875585036708301345e+00 4.082907487221513421e+00 1.870647280817016478e+00 2.656962890399079669e+01 2.275742424155431820e+01 8.359416136216974991e+00 2.239952840343025109e+00 7.003163307749485966e+01 5.034796410108923226e+01 1.355683976458763595e+01 2.436099644591109836e+00 1.673323831318598520e+00 1.396023816280634655e+00 1.169486904882015121e+00 1.024544679499875599e+00 3.324124925308166834e+00 2.509776027392177866e+00 2.076011596236852608e+00 1.476689273361931454e+00 1.085581101308984486e+01 7.937738060308793031e+00 4.092545541850886259e+00 1.839430489123376145e+00
7.000000000000000000e+02 nan nan 3.580975060206372262e+01 3.783025235260210284e+00 nan nan 1.169892513164204928e+02 4.510265304630276972e+00 nan 6.939993378193660192e+02 8.343414394839530246e+01 8.633409490116669360e+00 1.814820070960428779e+02 8.515075056132425857e+01 1.727197064296135665e+01 2.711233238310292393e+00 7.632431711402988412e+02 1.874496664462198225e+02 1.998465309601636619e+01 3.041521390744762243e+00 nan 3.283269766857626450e+02 2.341540143683036490e+01 2.987262968746519309e+00 1.207346113409376720e+01 8.899613067237762465e+00 4.452504923823271454e+00 1.910038572716437510e+00 2.831661619072877301e+01 2.541147090738379433e+01 8.947260456185023969e+00 2.256214593650397227e+00 8.320117699549034285e+01 5.542162666616921030e+01 1.424353379028250366e+01 2.451618014233029719e+00 1.796959808083275600e+00 1.458638481149749477e+00 1.240740613914964596e+00 1.037157839048591601e+00 3.660861940080354593e+00 2.719077445702843931e+00 2.213696379159621586e+00 1.524034364099873695e+00 1.198945310349755289e+01 9.036297830468411618e+00 4.511743564036814647e+00 1.872252914916751720e+00
7.500000000000000000e+02 nan 4.751004965976163703e+02 3.362815115251287779e+01 3.856397975380711163e+00 nan 1.009072851066013072e+03 6.767967883472491053e+01 4.874293440288451684e+00 nan nan 1.836640464528532846e+02 1.432641428684692286e+01 2.026721969051043288e+02 9.505112670038825229e+01 1.749278611629924995e+01 2.699682132624915187e+00 5.665280683431863054e+02 2.011542501047359224e+02 2.028781197740691056e+01 3.122631874278649633e+00 nan 3.522492005261286749e+02 2.400113402434842413e+01 2.943278515042912602e+00 1.332501145924791253e+01 1.011360928594979569e+01 4.803894757256075287e+00 1.944658946988830905e+00 3.028885042316229104e+01 2.684463041639401837e+01 9.323194153912217175e+00 2.271882484176170891e+00 8.602425440830869263e+01 6.010929309002214893e+01 1.437926436734323410e+01 2.492085530030508700e+00 1.898901627120365365e+00 1.527182984913671326e+00 1.296170927199972400e+00 1.058672735152951239e+00 4.059749128754873482e+00 2.908701392139533937e+00 2.307162593446901333e+00 1.569858513287170299e+00 1.311991210757428483e+01 1.003733580048938023e+01 4.854672979955738654e+00 1.900293533552741110e+00
8.000000000000000000e+02 nan 8.318727672732056817e+02 3.312461570881626471e+01 3.548825468040678111e+00 nan nan 1.216065535980580279e+02 5.593910760806471316e+00 nan 9.674913963217998116e+02 1.771435022494209761e+02 1.411403648966277125e+01 2.081104186957325908e+02 1.009547175608785068e+02 1.823648884958893035e+01 2.793324687445887911e+00 6.842331260011715131e+02 2.451050831667826628e+02 2.057716757687669684e+01 3.178852026236138606e+00 nan 4.639685383678523181e+02 2.610935090373629919e+01 3.177169291843184418e+00 1.445119809708723757e+01 1.106570255027049399e+01 5.100392689345288666e+00 1.959320446233466573e+00 3.223843277854196288e+01 2.871940774703641708e+01 1.003481463047208777e+01 2.270172518299115261e+00 9.612362279052965164e+01 6.392482572457938517e+01 1.513606798505425566e+01 2.504689896676766558e+00 1.993009656102002536e+00 1.607906973531070260e+00 1.350830829653128395e+00 1.085006238757429742e+00 4.540362857359236060e+00 3.126932221713202509e+00 2.429315492659964271e+00 1.618879514805362962e+00 1.414645336304629630e+01 1.112469617188329529e+01 5.137625901101054104e+00 1.906527111045079437e+00
8.500000000000000000e+02 nan 8.060524396957105182e+02 3.476261752773806535e+01 3.491668797601444219e+00 nan 1.036383073179365738e+03 1.084857837509756990e+02 3.909472966282105055e+00 nan 9.572902218714677929e+02 9.685166507853428186e+01 1.093570722227909897e+01 2.520397696002368662e+02 1.093190135714101814e+02 1.827454457263700505e+01 2.763033280372030553e+00 nan 2.078804244930957736e+02 2.081360252199736394e+01 3.185858403162414199e+00 nan 3.436514080348578091e+02 2.531218595531160531e+01 3.067077705563344470e+00 1.542540216002036502e+01 1.227863220526339205e+01 5.489793487975570763e+00 1.987842042116809038e+00 3.563885524384562586e+01 3.099822498727072073e+01 1.013387094255398324e+01 2.291088332898609359e+00 1.037914718618989554e+02 7.016319021924515198e+01 1.532200117661863636e+01 2.505443949902848466e+00 2.116505354698731800e+00 1.707404502915394362e+00 1.390643629067196851e+00 1.119257349490673903e+00 4.940950580523082003e+00 3.390581208978684202e+00 2.540811817400358219e+00 1.653760243894318194e+00 1.551477763615050698e+01 1.205357711241273933e+01 5.547088575308878333e+00 1.937327880535385960e+00
9.000000000000000000e+02 nan nan 4.485830350828958757e+01 3.595791044293821237e+00 nan 1.036171168028223747e+03 1.790816826264394308e+02 4.859047030999053440e+00 nan nan 1.782758664607266894e+02 1.105424195482064853e+01 3.035506177666692906e+02 1.115687857445610263e+02 1.845232895874829282e+01 2.853106184941174739e+00 9.253094585596109027e+02 2.108946349658855581e+02 2.078282357875724884e+01 3.289557146063009530e+00 nan 4.086636649312740133e+02 2.493003949597003555e+01 3.084052926025770525e+00 1.652205040735294972e+01 1.314807086856030693e+01 5.827244284208370928e+00 2.031365581293742562e+00 3.811223208801165185e+01 3.307068342042510523e+01 1.058944350226838971e+01 2.305278239323752310e+00 1.156306110645563905e+02 7.309792791561210379e+01 1.551719512714119098e+01 2.512172859307659767e+00 2.180962041223627246e+00 1.792509085811770486e+00 1.443171260542763346e+00 1.148647259231876827e+00 5.559031276360267171e+00 3.663411835484823520e+00 2.676907717376903140e+00 1.686967918093215335e+00 1.651208977475760520e+01 1.320736174243242900e+01 5.926385209468477910e+00 1.963593992034687874e+00
9.500000000000000000e+02 nan 1.001793500692211069e+03 3.605396961682852464e+01 3.717687838651023924e+00 nan nan 1.145803262027008884e+02 5.271634182794428192e+00 nan nan 8.744223170018230462e+01 1.101545662639154344e+01 2.896679648252768970e+02 1.241886014816343788e+02 1.910276093861829239e+01 2.864333235219329588e+00 7.375517765793176750e+02 2.462641334706815996e+02 2.073423054453012782e+01 3.271246310147765346e+00 nan 3.650540390180966597e+02 2.562464213390070356e+01 3.043474284774931427e+00 1.743341940837923332e+01 1.421926135745426656e+01 6.160508176936190239e+00 2.062211437405621517e+00 4.084819958970412301e+01 3.533873573113456246e+01 1.101763305516262825e+01 2.319325948826022277e+00 1.325207641703487695e+02 8.171398693350386111e+01 1.595707952059250800e+01 2.518921933448580841e+00 2.270386465866866210e+00 1.900207247990478354e+00 1.486265854746545712e+00 1.188580404468322582e+00 6.087826088920214040e+00 3.964685805599262203e+00 2.790447503695874243e+00 1.721330718485270861e+00 1.745751935646346098e+01 1.421086099547262371e+01 6.204225578911255923e+00 1.993574321007781425e+00
1.000000000000000000e+03 nan 7.530368453813770202e+02 4.021790438756961805e+01 3.635525820419058363e+00 nan nan 7.745943736030260141e+01 6.519870566741433393e+00 nan 1.116421926669695040e+03 1.804154081540417849e+02 1.520761850691283357e+01 3.117170830528775127e+02 1.345587810037206680e+02 1.935282978517969354e+01 2.815041412083358452e+00 nan 2.355423249208001835e+02 2.120650644489959546e+01 3.365433604019052893e+00 nan 4.564322445158094297e+02 2.533743487139019379e+01 3.229840872752488767e+00 1.851594463195007734e+01 1.557073605721066123e+01 6.541599680324199362e+00 2.088053458920327010e+00 4.283424168943811594e+01 3.820912443664703773e+01 1.146773528036302281e+01 2.327585172131948710e+00 1.477728715936685262e+02 8.135322879544018804e+01 1.606225829677410033e+01 2.564698003090645884e+00 2.367133347456110037e+00 2.002185530000929692e+00 1.544260570573675384e+00 1.221577757566367328e+00 6.611833374253107465e+00 4.346931494718871747e+00 2.955155464553385958e+00 1.754792864563095023e+00 1.850984398745978865e+01 1.547933834802502773e+01 6.497188589639433687e+00 2.026074201078685189e+00
1.100000000000000000e+03 nan 8.074419240359777632e+02 3.527527065370565396e+01 3.890658751816079786e+00 nan nan 1.723550345383939941e+02 5.332425473295225871e+00 nan nan 1.093194253301205237e+02 7.463720647126267593e+00 3.593448919406047253e+02 1.336472047761524777e+02 2.009477658165641145e+01 2.893363497510315518e+00 nan 2.672471897415074409e+02 2.147318133790311734e+01 3.444233498885969080e+00 nan 4.990948845537643024e+02 2.519529558670897273e+01 3.103094898156604664e+00 2.030387914611454292e+01 1.757086907939983078e+01 7.144367563069907945e+00 2.129784243911667208e+00 4.806446533928598086e+01 4.155001806172410284e+01 1.221786358387582894e+01 2.336264852490680166e+00 1.645790396314733357e+02 9.070542993437797463e+01 1.677665514033578376e+01 2.573238372644401917e+00 2.549319698521490096e+00 2.147000242135602477e+00 1.664207910908190868e+00 1.293705150540596760e+00 7.737103879147598562e+00 5.202481679252462854e+00 3.227724165177095816e+00 1.799931121492135633e+00 2.081342748736285841e+01 1.747135265520304515e+01 7.258463716591542436e+00 2.088821902566034616e+00
1.200000000000000000e+03 nan 8.886474650192891431e+02 3.742475510278405437e+01 3.819125789072622901e+00 nan 1.081226075338244073e+03 1.353813088122535930e+02 4.932734494247668522e+00 nan nan 1.372294566246152669e+02 1.955816849445231043e+01 4.325724715826751208e+02 1.564273474747784576e+02 2.075350015727507369e+01 2.878869707845499892e+00 nan 3.505816967309368692e+02 2.164509653307996473e+01 3.462407491743275223e+00 nan 5.190005024096353736e+02 2.573722651485840629e+01 3.130019887846851478e+00 2.259098407179562074e+01 1.962229052601103163e+01 7.809079705600336929e+00 2.167949601886259181e+00 5.270372986568598606e+01 4.566199429112758423e+01 1.284036855463658711e+01 2.356090555633398420e+00 1.736363561524639749e+02 9.516510198953228894e+01 1.726654643564182479e+01 2.616837948744512587e+00 2.747682671559114720e+00 2.252020386992826140e+00 1.812633100979326173e+00 1.375327230712634075e+00 8.843859127253899999e+00 6.191636280338120635e+00 3.567334107390646381e+00 1.835046657841750362e+00 2.256606433789191968e+01 1.969296717215255654e+01 7.768129735935247027e+00 2.144369912124360233e+00
1.300000000000000000e+03 nan 7.589821220802850803e+02 4.005229989860323769e+01 3.292333215280393688e+00 nan 1.070775627568723849e+03 1.460045092852422499e+02 4.809966682880753019e+00 nan nan 1.290067617610964987e+02 8.722028422013130111e+00 3.889888373220917970e+02 1.563178438233448446e+02 2.201813482246523890e+01 2.796899062039656769e+00 nan 3.217452546762272618e+02 2.218277561410911147e+01 3.560979720700004236e+00 nan 5.500613452951708950e+02 2.703273608038168874e+01 3.295758978299095254e+00 2.445551091675008593e+01 2.261930096610198504e+01 8.389103160552467742e+00 2.201512931280013241e+00 6.026741432348414662e+01 4.901665537263524897e+01 1.354514651784274903e+01 2.369734427791685416e+00 2.173620756948712369e+02 1.113973484031007501e+02 1.685009318164036074e+01 2.673634169233263247e+00 2.990297472347446472e+00 2.377720919815462519e+00 1.963828773344480583e+00 1.435425967591356766e+00 9.934169433800670745e+00 7.250439381293341867e+00 3.902498874801291429e+00 1.870591366765837593e+00 2.441184871001566137e+01 2.161459511992529769e+01 8.245495623087588655e+00 2.213426873507322590e+00
1.400000000000000000e+03 nan 1.026573726963177705e+03 3.664876129317261899e+01 3.706341875291216947e+00 nan 1.341533205278679588e+03 8.889469348285214778e+01 5.258485003297263205e+00 nan nan 8.503089997802167943e+01 1.047024011355159701e+01 4.882862289030566103e+02 1.842304250759615059e+02 2.225786190602535441e+01 2.837026021810347132e+00 nan 2.977431175563344254e+02 2.214675330114621232e+01 3.581429725004491527e+00 nan 5.606554854568352084e+02 2.599807783620016721e+01 3.220114538190814724e+00 2.657351375200872923e+01 2.408187800709735171e+01 8.881181093272230598e+00 2.237376018966830138e+00 7.028552490741694214e+01 5.245429091054294446e+01 1.385606947451569759e+01 2.402114025577616552e+00 2.429888356879824585e+02 1.194945849993103337e+02 1.821210702115797275e+01 2.674549986220363884e+00 3.253508108949920707e+00 2.534223535099524582e+00 2.113253950841790019e+00 1.492328171171246165e+00 1.097119923983502154e+01 8.198789326189370286e+00 4.272507167446457643e+00 1.892117803669276510e+00 2.612767508976382302e+01 2.369037257207143554e+01 8.887444140367861678e+00 2.251790063358277028e+00
1.500000000000000000e+03 nan 8.465293119964502466e+02 4.578109686396482658e+01 3.958504846473419825e+00 nan nan 6.073810261515752984e+01 5.896005436713471326e+00 nan nan 1.353503459181624748e+02 2.757456469096862151e+01 4.995387540336577104e+02 1.887113206433571690e+02 2.253490295953201183e+01 2.890606403226191112e+00 nan 3.629403712563830595e+02 2.267588851178526710e+01 3.607601851920920755e+00 nan 6.339886184633853645e+02 2.801120025232867050e+01 3.399609477004945202e+00 2.786381960038664829e+01 2.646901774853710521e+01 9.475233258245026491e+00 2.259780773887014149e+00 7.595784427787864956e+01 5.654499646790576151e+01 1.422522644019982963e+01 2.420337642613353601e+00 2.829427505017304725e+02 1.214070789819157881e+02 1.789235975330081274e+01 2.699894007294497467e+00 3.546697230771727050e+00 2.725415018198541706e+00 2.233208632167642538e+00 1.539163966323475297e+00 1.214495565883131611e+01 9.302325870287603493e+00 4.667600763218723081e+00 1.930943152604405189e+00 2.931100940083040385e+01 2.621320144416606723e+01 9.354323029073105644e+00 2.293495376602626035e+00
1.600000000000000000e+03 nan 9.863758475444786882e+02 4.186057350190303339e+01 3.377649262967421517e+00 nan nan 7.282051080029185641e+01 4.286813390672055135e+00 nan nan 1.029633745340010620e+02 2.228611770951356874e+01 6.101536245888215717e+02 1.816125015328751147e+02 2.298836527854795264e+01 2.868802230553191723e+00 9.819262294292213937e+02 4.209387440931186575e+02 2.306007770778934329e+01 3.648201984084485705e+00 nan 8.171223369421416010e+02 2.824474604770368913e+01 3.127853217445854206e+00 3.036718851163171351e+01 2.854312777956075564e+01 9.808385246982954442e+00 2.279031234127718353e+00 9.018763884833920486e+01 6.033819158452162412e+01 1.496294499195296090e+01 2.422253285514412546e+00 2.692551610925735872e+02 1.322463380390407508e+02 1.876512720021300851e+01 2.772594996964205194e+00 3.964294209704631644e+00 2.895204537656412391e+00 2.373576617304641534e+00 1.583879341782021388e+00 1.314286081167273679e+01 1.039873504672985938e+01 5.025486194175646126e+00 1.947409082963042604e+00 3.117181221334436003e+01 2.873307976052469570e+01 9.781090227360939693e+00 2.320941548859354775e+00
1.700000000000000000e+03 nan 8.362158723693112279e+02 4.639759144312018435e+01 3.575507519304018444e+00 nan nan 7.723596568943924012e+01 5.263534721073964917e+00 nan nan 1.100816543909057401e+02 1.154724363197014014e+01 6.266386883610956602e+02 1.971051422274459242e+02 2.323575820439559791e+01 2.899390309545378575e+00 nan 3.732813162537785274e+02 2.244148630796723154e+01 3.733683789754337568e+00 nan 7.057655161960672103e+02 2.806064706632944450e+01 3.341553230851319167e+00 3.176989445862843553e+01 3.000681572071939485e+01 1.032401006993839943e+01 2.291357278985020951e+00 9.476262420411180187e+01 6.470868787029783675e+01 1.501634354297976337e+01 2.432370641027982838e+00 3.370859030002342251e+02 1.408666056362173435e+02 1.877167023260378542e+01 2.796965365525983849e+00 4.327342913122673274e+00 3.144025594169945759e+00 2.462069484301335098e+00 1.634127295859800766e+00 1.437562079194824527e+01 1.148140294360417002e+01 5.416096778169739778e+00 1.972404007417648542e+00 3.311406889111720631e+01 3.005927950737748944e+01 1.031097062718848711e+01 2.314649581853453153e+00
1.800000000000000000e+03 nan nan 4.224779826032486341e+01 3.745412800657001551e+00 nan nan 5.766800839636298548e+01 5.412714865826948163e+00 nan nan 1.157780983825065988e+02 1.136254280533915129e+01 5.501463756985868940e+02 2.133847577096964869e+02 2.383677108942885425e+01 2.979392016973410495e+00 nan 4.084113752595334290e+02 2.376459678810197218e+01 3.641617693721804550e+00 nan 6.449586403925518425e+02 2.860194097982719086e+01 3.119885820666004062e+00 3.361422091356052988e+01 3.197848273076906622e+01 1.076328540035275516e+01 2.329211920162729932e+00 1.033298493012276538e+02 6.898324459827875899e+01 1.549447250148319277e+01 2.431611176764771454e+00 3.794338867567560101e+02 1.473285017310263072e+02 1.925461875459749805e+01 2.792827441647261821e+00 4.827531668911366758e+00 3.397676517939211216e+00 2.594876036383001683e+00 1.668556838963831002e+00 1.505862123512163109e+01 1.284518374173194921e+01 5.837001604518182063e+00 2.031195861375881151e+00 3.442291140655586901e+01 3.154815952974392346e+01 1.067645534161380816e+01 2.337765183953677273e+00
1.900000000000000000e+03 nan 1.027918692552595758e+03 3.912529530447066861e+01 3.361413356358929239e+00 nan nan 2.231201085812753320e+02 4.115050651837195872e+00 nan nan 1.819305156470612417e+02 8.613225844275842036e+00 6.981650674148463622e+02 2.617289137629207403e+02 2.461948663172227469e+01 3.003305655727249501e+00 nan 5.064411542352600009e+02 2.328462123075674839e+01 3.761851345764461563e+00 nan 6.109268497666255371e+02 2.834818360661645897e+01 3.238816134808061520e+00 3.719485751534156748e+01 3.417181889339411072e+01 1.111319818444638940e+01 2.336768625298500268e+00 1.164389999716317305e+02 7.345875970566892477e+01 1.588987949047288772e+01 2.453664153505388246e+00 3.686740167619664135e+02 1.631174147493478870e+02 1.953024808611459306e+01 2.838816102949405895e+00 5.317737777560185286e+00 3.702486237248250323e+00 2.726088927543950380e+00 1.707294604859094900e+00 1.620364111924807204e+01 1.355595565945072245e+01 6.217664640012991129e+00 2.063171947775871651e+00 3.664580708128340092e+01 3.412137384825284414e+01 1.102713338950028543e+01 2.363875996206262542e+00
2.000000000000000000e+03 nan 8.857051202984457632e+02 4.433391164519004235e+01 4.267787801664480796e+00 nan nan 9.789680664488420803e+01 5.007135448623655449e+00 nan nan 1.317283684769946888e+02 2.021177966300992423e+01 6.404091803012518085e+02 2.538044504667213914e+02 2.341183989437669766e+01 2.979021873682592414e+00 nan 5.131002747277516391e+02 2.365867987172230258e+01 3.827336734136878249e+00 nan 8.687713020952429588e+02 2.840831511664625708e+01 3.184260061790396001e+00 3.819607790662009705e+01 3.497339222022650063e+01 1.160801961504152580e+01 2.356293428354715225e+00 1.279404065566890552e+02 7.964424561109262868e+01 1.586434125233548720e+01 2.477064300423051257e+00 4.109770498542288806e+02 1.730689668983378056e+02 1.945161730057984784e+01 2.877907499271977976e+00 5.861509725828944362e+00 3.983982146151075820e+00 2.855273917362805225e+00 1.749783132320711587e+00 1.720530986384333971e+01 1.476624622987845292e+01 6.504040209493011204e+00 2.081577932040469925e+00 3.891266207909751529e+01 3.695115020095757075e+01 1.143622043251666831e+01 2.370558636462487989e+00
2.100000000000000000e+03 nan nan 4.302157351861647783e+01 3.944702974350850155e+00 nan nan 1.328889056607117709e+02 5.939514384229195976e+00 nan nan 1.497236229271391608e+02 1.195717779108799839e+01 7.099360979544626389e+02 2.577695242152365722e+02 2.459164938753370322e+01 2.932940700249823784e+00 1.341273116841835417e+03 5.430858066384947733e+02 2.460678073822676382e+01 3.789868293463333426e+00 nan 8.064963981566197617e+02 3.073255362003736835e+01 3.162126418321503873e+00 4.078673203365188726e+01 3.729558027264014441e+01 1.198690105549339435e+01 2.348030507818040569e+00 1.334473290914465906e+02 8.067470507886466180e+01 1.643325291689905754e+01 2.482255882135020908e+00 4.536752830156192431e+02 1.826682975355367944e+02 1.942438407565964553e+01 2.824932755801113693e+00 6.380273365679175690e+00 4.304321358443749190e+00 2.999644477511883789e+00 1.753092217703617006e+00 1.865427738537897895e+01 1.592580531405364397e+01 6.908098999867673840e+00 2.114628070385917713e+00 4.200228327548674656e+01 3.669801680822553180e+01 1.174239036081509724e+01 2.383963802955469724e+00
2.200000000000000000e+03 nan 9.340914770685274107e+02 5.120082790258231853e+01 3.384140645489483123e+00 nan nan 6.654918883353008141e+01 5.623301436309802170e+00 nan nan 1.792056265743809433e+02 2.258725492373636001e+01 7.060035470699856432e+02 2.976617007063430265e+02 2.397294419243525709e+01 2.943234177948881314e+00 nan 5.211488065869209549e+02 2.362014820173179075e+01 3.968543440550713619e+00 nan 7.388586896784585178e+02 2.840657748925999115e+01 3.302121055738850064e+00 4.258970743961414485e+01 4.045169734323825139e+01 1.221821120898011515e+01 2.369506268850927189e+00 1.392172400103646055e+02 8.148751003108577606e+01 1.689903521303502387e+01 2.524183446827037880e+00 4.370157161248459374e+02 1.885392460081857280e+02 2.027339394240243919e+01 2.929093762578486526e+00 6.983239973894514563e+00 4.724288343995024952e+00 3.160937210123575536e+00 1.789736803602900661e+00 1.958546882161940772e+01 1.703703312092329369e+01 7.133721521216659589e+00 2.139891682522367056e+00 4.505584253719125343e+01 3.965490847455599521e+01 1.204676574616638618e+01 2.403417081642738928e+00
2.300000000000000000e+03 nan nan 4.257467010195465207e+01 3.879481785940437355e+00 nan nan 5.691516219844336177e+01 4.541930948485426001e+00 nan nan 9.782242116953386812e+01 5.627704607213475185e+01 9.980810644066474424e+02 3.157487116133152085e+02 2.570674230784046088e+01 3.068166276012324722e+00 nan 5.002076893088365068e+02 2.487312233616457746e+01 3.845028338601815143e+00 nan 7.128397446278783036e+02 2.913590816171416620e+01 3.321367935823873019e+00 4.773694640187871130e+01 4.075487656550583893e+01 1.229381234961411806e+01 2.360208893877850045e+00 1.555505670064664798e+02 9.709034250214094186e+01 1.682861953803671540e+01 2.530281290229245528e+00 4.861140731796461978e+02 1.933846941535846895e+02 2.025397174841114989e+01 2.992666839451606275e+00 7.515345480455096094e+00 5.207563349269278774e+00 3.356619691119968163e+00 1.819148305085791506e+00 2.045603130049164520e+01 1.761821055803702762e+01 7.476162100716374326e+00 2.169100111819728394e+00 4.595990041477716659e+01 4.214081438096116017e+01 1.245690761074671116e+01 2.408363440349158502e+00
2.400000000000000000e+03 nan nan 4.331107115858994661e+01 4.024084749206228828e+00 nan nan 9.888983205132005594e+01 4.875528008997837226e+00 nan nan 1.023280713687261141e+02 1.110346992459320248e+01 1.024915012611851353e+03 3.097800101450887382e+02 2.459147903345637332e+01 3.016247291883026982e+00 nan 4.624802307380869024e+02 2.562276050764636892e+01 3.886234548276986001e+00 nan nan 2.927284787958386048e+01 3.346178510127002959e+00 4.909196459882992514e+01 4.440669523762246484e+01 1.284208777129021328e+01 2.394782014994827346e+00 1.607453188540984286e+02 9.091576170256341527e+01 1.693339478920728070e+01 2.573948461452408409e+00 5.427633730288587230e+02 1.903961304659804910e+02 2.069944241045169875e+01 2.875127525051382360e+00 7.977269474563016161e+00 5.624856593494957480e+00 3.497461415003212615e+00 1.839496795489364178e+00 2.156918141633420305e+01 1.895506635350636415e+01 7.898043334879831789e+00 2.198393966558424228e+00 5.160458539136125466e+01 4.360339078630988041e+01 1.272418758563808083e+01 2.412378956042738665e+00
2.500000000000000000e+03 nan nan 4.760107232229005092e+01 3.498964630288829092e+00 nan nan 8.120678043084291176e+01 4.515984174238171889e+00 nan nan 1.093776772611334280e+02 9.122762134598525918e+00 1.025664609232051134e+03 3.136556782748160117e+02 2.463054712296250415e+01 3.083356184772508168e+00 nan 5.551400257884641860e+02 2.487746860513512459e+01 4.050051264285284169e+00 nan 9.167586028995713150e+02 2.920761770273052704e+01 3.306142937250738267e+00 5.318370283760256001e+01 4.427480896788993903e+01 1.312411427523987584e+01 2.397858411323446681e+00 1.882978593537451957e+02 9.949074188366398630e+01 1.759631839231118988e+01 2.570516927941363328e+00 5.812003629697253473e+02 2.155594856081989406e+02 2.115646290905131011e+01 2.972424230979989090e+00 8.476155274199921763e+00 6.125531927159405754e+00 3.680524999901988448e+00 1.864618274516022023e+00 2.271567815148731739e+01 2.033540764756237351e+01 8.025755033937016947e+00 2.184516192221196196e+00 5.415441858556617660e+01 4.621414264096704017e+01 1.276247883236627345e+01 2.438136908578009354e+00
2.750000000000000000e+03 nan nan 4.288774082493695516e+01 3.459927315016199767e+00 nan nan 7.181088127106086461e+01 4.012499812427007484e+00 nan nan 2.784912495955533132e+02 4.646760592657169298e+01 1.057781871626796828e+03 3.569459675198012292e+02 2.482700086294482134e+01 3.048056420750037798e+00 nan 6.196499152913910393e+02 2.676708372873769548e+01 4.077351507613494519e+00 nan nan 2.881381694980066044e+01 3.204335364459902191e+00 5.903675665813385365e+01 5.058510556545795112e+01 1.374894952462483388e+01 2.445458295337584076e+00 2.106952922222693019e+02 1.039642079739872713e+02 1.799352210011371511e+01 2.632812516061659558e+00 7.022407261992145777e+02 2.234504220548612068e+02 2.077579898353899424e+01 3.006706226615446731e+00 9.848615004764312175e+00 7.343924687117405092e+00 4.132460068068093406e+00 1.923572897493339484e+00 2.440760630992753022e+01 2.313111729442717746e+01 8.755526208940580091e+00 2.241837769738331154e+00 6.165320920044673869e+01 5.184250511209766898e+01 1.337692351798265200e+01 2.480066107919491003e+00
3.000000000000000000e+03 nan nan 3.725882947184157956e+01 3.555903959766401723e+00 nan nan 6.238045941552032758e+01 4.707375717155412254e+00 nan nan 3.739826105106654950e+02 8.365207907502233198e+00 9.547753981251073583e+02 3.477243633507965797e+02 2.428751471483727897e+01 3.131433841906751336e+00 nan 7.713858803667244501e+02 2.679742301272737137e+01 3.977795538832556765e+00 nan 8.553149155864064141e+02 2.887161312763745968e+01 3.302882201704220755e+00 6.691710631745769433e+01 5.369446540416174685e+01 1.427186489239872458e+01 2.436171365926531163e+00 2.431325851926879693e+02 1.223233506996775333e+02 1.870619594346688430e+01 2.651515652344158980e+00 7.515542847046339148e+02 2.500960438627478197e+02 2.186909156285805977e+01 3.054298352434399622e+00 1.120706981832833726e+01 8.806395491880628867e+00 4.607934707684511189e+00 1.974398497122070495e+00 2.676964849545429459e+01 2.484345257989362921e+01 9.512899644066118654e+00 2.264368210679382543e+00 6.760358736741355301e+01 5.640966167955656374e+01 1.402547468270795505e+01 2.492186607030916434e+00
3.250000000000000000e+03 nan nan 4.664271089095240086e+01 3.494905411799757111e+00 nan nan 6.822914087707088981e+01 4.190864374906402290e+00 nan nan 1.974700067816895626e+02 1.585980341758394729e+01 nan 3.942414301877707885e+02 2.533470871417794257e+01 3.154352572806004673e+00 nan 8.392342168739539829e+02 2.778510951399397300e+01 3.965751415000593916e+00 nan nan 2.926103489592209783e+01 3.333074581584396956e+00 8.168451544207718484e+01 5.951040932092595170e+01 1.460532075028800492e+01 2.462538743600393598e+00 2.526284810184643845e+02 1.327635827120327576e+02 1.947925325324812817e+01 2.675051481201607295e+00 8.280020851201752521e+02 2.816344841974540145e+02 2.235466508594412005e+01 3.050512331283103062e+00 1.260362862309834675e+01 1.000721450966536352e+01 5.027472164602235338e+00 2.034353701272316961e+00 2.910810006685213125e+01 2.755323783417539474e+01 1.007105127287317536e+01 2.290170322557715465e+00 7.671360521083173012e+01 6.009453147619317548e+01 1.474460650809770712e+01 2.528676429739252995e+00
3.500000000000000000e+03 7.385933791921037255e+02 nan 4.280541333497900780e+01 3.871984375010529167e+00 nan nan 6.029385590000843109e+01 6.202783728329889001e+00 nan nan nan 6.030693605749466712e+01 nan 4.683645088521017215e+02 2.520272017174854184e+01 3.060847674280225306e+00 nan 7.359838321691282772e+02 2.697518624812209964e+01 4.127015919125367915e+00 nan 1.183527563775439148e+03 2.920688536668764712e+01 3.322214326028908093e+00 9.025760055277677907e+01 6.592753776858131687e+01 1.528166941360449371e+01 2.471615016239859131e+00 3.309355194725063143e+02 1.427135699003910076e+02 1.916564083900785675e+01 2.738800813125618738e+00 1.061873757358313696e+03 2.840366184192868104e+02 2.360026222450507660e+01 3.089520823565699903e+00 1.379798396806444671e+01 1.108982231619717851e+01 5.543379619490687027e+00 2.073166589792422521e+00 3.235924209219538739e+01 3.026805351717975867e+01 1.041923766434655008e+01 2.289619334754365187e+00 8.719820152068093932e+01 6.800504522723029766e+01 1.506880429590551174e+01 2.551870009598561140e+00
3.750000000000000000e+03 nan nan 4.299592954429748204e+01 3.526500287854906102e+00 7.662040542604490838e+02 nan 7.137374170019860742e+01 4.147360040489957989e+00 nan nan 2.024812045582191047e+02 7.041564368869869384e+01 nan 5.521266231708121950e+02 2.487310981424382206e+01 3.189690302922985055e+00 nan 9.051614822227104469e+02 2.640246914426273150e+01 4.189065469539842823e+00 nan nan 2.892978929835512503e+01 3.315553298182301489e+00 9.889652476531105663e+01 7.000293243056540859e+01 1.577714204805793585e+01 2.483012133836738133e+00 3.349414213283920390e+02 1.572198627795928587e+02 1.978892599321792645e+01 2.772830886533777850e+00 9.461761732204677173e+02 2.869951214754754574e+02 2.326219850417696478e+01 3.097367492065750572e+00 1.522472941868448970e+01 1.239771318414041446e+01 5.923108106430662545e+00 2.123206498453994673e+00 3.532292833641676566e+01 3.299444110094068350e+01 1.118331316335072323e+01 2.318124850206223719e+00 1.038950297449732716e+02 6.825046068752797623e+01 1.559442628991918767e+01 2.569461557089076642e+00
4.000000000000000000e+03 nan nan 4.213444425908049595e+01 3.498736124511488299e+00 nan nan 6.806773569004874957e+01 5.137975294269470083e+00 nan nan 2.520120859555956940e+02 4.394804349910610597e+01 nan 4.568756975717119531e+02 2.544081407988795362e+01 3.211306096028957224e+00 nan 8.756790827310608165e+02 2.729650193482014942e+01 4.034390461326980315e+00 nan nan 3.003090711523068279e+01 3.364036384902076016e+00 1.100358911620969877e+02 7.603292363833047318e+01 1.606043712861583117e+01 2.482893375937736735e+00 3.946185033064031700e+02 1.667607992390599634e+02 2.058806769740604281e+01 2.782773922276708500e+00 9.401674623720173258e+02 2.919436711764678876e+02 2.403747656677621691e+01 3.144935515193355791e+00 1.632189164540096016e+01 1.378662368568398833e+01 6.381683928285307950e+00 2.141942148971810234e+00 3.739841300131810442e+01 3.529772379551432948e+01 1.156863429588124248e+01 2.332048772787651991e+00 1.197360302027404941e+02 7.686155916437506619e+01 1.559712756347314233e+01 2.633444865264366275e+00
4.250000000000000000e+03 nan nan 3.865077074906493948e+01 3.757476102881684987e+00 nan nan 8.429272315441151875e+01 5.291680688158233892e+00 nan nan 3.179446110083774215e+02 1.825486984484153652e+01 nan 4.538691985988747319e+02 2.574303317970970895e+01 3.228943522308302505e+00 nan 9.192818478676359746e+02 2.640719400539252248e+01 4.194296651255644548e+00 nan nan 3.085769317121453170e+01 3.499400049438425420e+00 1.280643341318448449e+02 8.276389584869828298e+01 1.634725080842044065e+01 2.492241809757346438e+00 3.931363629929756485e+02 1.648019427057005828e+02 2.094503935829238728e+01 2.826106263911423166e+00 1.013439430459285859e+03 3.276363979646138205e+02 2.449706156529192569e+01 3.180228210004654166e+00 1.775000252802651346e+01 1.543380150802053308e+01 6.830096572861011239e+00 2.178684034367937450e+00 4.024822057697230093e+01 3.750340146460804647e+01 1.180196201689247459e+01 2.341132424924293964e+00 1.320173631527509599e+02 8.435437971512467925e+01 1.630162726231997894e+01 2.669750868408064637e+00
4.500000000000000000e+03 nan nan 4.690645045796004808e+01 3.686359963086079716e+00 nan nan 6.800394034409967503e+01 5.571188119774664216e+00 nan nan 2.498265351653173525e+02 1.269113043515662653e+01 nan 5.018114504410099244e+02 2.553710582658838035e+01 3.377372475884190095e+00 nan 1.004239730545052794e+03 2.639060107055210125e+01 4.194088810839157411e+00 nan nan 3.164388977104933787e+01 3.441525010409191232e+00 1.380302825460640292e+02 8.379284146549403545e+01 1.643904036940711322e+01 2.504832355085835349e+00 4.378065530737554809e+02 1.733577775391474916e+02 2.110618757413883984e+01 2.844379044363133602e+00 nan 3.425627774451390337e+02 2.532642534308144278e+01 3.214270122953123199e+00 1.888438323379401496e+01 1.708231284697636454e+01 7.108834256511999961e+00 2.224464590600355507e+00 4.444167522687355643e+01 4.074552701809810173e+01 1.241622176933026189e+01 2.371953037218196947e+00 1.441646802144842354e+02 8.563933006302872286e+01 1.691731954800831872e+01 2.641376685014596770e+00
4.750000000000000000e+03 nan nan 4.536280861962944755e+01 3.702129964918218441e+00 nan nan 1.723054943922763300e+02 4.578897521030333095e+00 nan nan 1.483395592962849605e+02 1.512565033072436371e+01 nan 4.704400337207164853e+02 2.570497742386212892e+01 3.360210511351476192e+00 nan 9.650595313726942095e+02 2.680731077531454432e+01 4.142635835901405272e+00 nan nan 3.313586352733177165e+01 3.359464909242379171e+00 1.588908911068724592e+02 8.908316533864206122e+01 1.701721919491785329e+01 2.505371131231513004e+00 5.234970135513769947e+02 1.861230269397526911e+02 2.150291114542410753e+01 2.888774172223238068e+00 nan 3.736965282055822399e+02 2.683993359255472555e+01 3.163951385835589214e+00 2.033391928288187600e+01 1.782461164712173129e+01 7.551326558313844473e+00 2.234216537655597357e+00 4.626707733078541196e+01 4.371643288632836999e+01 1.256882278579064938e+01 2.401546850092821650e+00 1.501170017127975029e+02 9.484029335784660475e+01 1.681222085613187645e+01 2.677820967245835071e+00
5.000000000000000000e+03 nan nan 4.222685626096436096e+01 3.918694086555464029e+00 nan nan 1.674193103043280644e+02 7.324341214223949237e+00 nan nan 1.337555935165193546e+02 9.717210289159250891e+00 nan 5.113857895651730132e+02 2.507258057626257752e+01 3.361117947642532577e+00 nan 1.031391501194777675e+03 2.616832653727995961e+01 4.150232140687421634e+00 nan nan 2.939847252238845243e+01 3.398352780533050232e+00 1.736156870787587252e+02 9.917403983889187202e+01 1.744859208980883025e+01 2.502704074188037531e+00 5.638810183416251220e+02 2.061714396789625425e+02 2.153038377325150421e+01 2.923889882707874310e+00 nan 3.918671395094816603e+02 2.562363000813341429e+01 3.254163232951717166e+00 2.136789583962400840e+01 1.983436268124619417e+01 7.986250299967049493e+00 2.265603705738392648e+00 5.066461860240704596e+01 4.614386748491018153e+01 1.323222477414066489e+01 2.407417733309000329e+00 1.698424566285746096e+02 9.462238306178986136e+01 1.704432161990614958e+01 2.684617985519630601e+00
5.250000000000000000e+03 nan nan 4.248925246989081472e+01 3.768429793484233237e+00 nan nan 1.062804365181660557e+02 4.734050371325056794e+00 nan nan 4.057258230219424036e+02 1.043620471318511633e+01 nan 5.425664458281883071e+02 2.537546277095425040e+01 3.465870391940335971e+00 nan nan 2.671110368334267804e+01 4.063634284531730145e+00 nan nan 2.984498801379656996e+01 3.259690708480114552e+00 1.845956290676417666e+02 1.035792919586196632e+02 1.762778834099837155e+01 2.543684356730443685e+00 5.472567898168888405e+02 2.020202920255770493e+02 2.086553427873522537e+01 2.973418363774412487e+00 1.198818756588260612e+03 4.365047578105253478e+02 2.699254139258670193e+01 3.262301029365573868e+00 2.269451393569137210e+01 2.069586188716498754e+01 8.413529983966277825e+00 2.277202331082875730e+00 5.304503003479508294e+01 4.897229841183263233e+01 1.360401402386143488e+01 2.427564061646095617e+00 1.973686125744312108e+02 1.044132038530551654e+02 1.744513447689304897e+01 2.725353452707681701e+00
5.500000000000000000e+03 nan nan 4.712873609592615765e+01 3.805513230752390452e+00 nan nan 1.457149132551331832e+02 5.228690352400978902e+00 nan nan 2.988352730153577568e+02 1.120152426924474653e+01 nan 5.518874413613863226e+02 2.599120693874296961e+01 3.593402111824393952e+00 nan 9.882795929413478007e+02 2.673335461944986946e+01 4.177758031969299068e+00 nan nan 3.239542301643834321e+01 3.332953364908295413e+00 2.085038872861283892e+02 1.014735603117622560e+02 1.794841010434428696e+01 2.528713764007837650e+00 5.988691377095411781e+02 2.092412452103898772e+02 2.090708438553838278e+01 3.006762682728350455e+00 nan 4.317121350031928273e+02 2.633648100386183089e+01 3.265555358958400767e+00 2.463722762885594619e+01 2.190466703946172089e+01 8.620708675166021351e+00 2.313691237518795241e+00 5.734501443732676762e+01 4.993856124109039030e+01 1.406742168059638232e+01 2.431833319534285387e+00 2.040183574813497387e+02 1.039069773305954669e+02 1.786089657053553736e+01 2.748506652157476360e+00
5.750000000000000000e+03 nan nan 4.410777696292478112e+01 3.625801908585469135e+00 nan nan 2.077668963632572741e+02 4.611275931628348701e+00 nan nan 3.148297515180248638e+02 3.077837157212552555e+01 nan 6.289862602260434414e+02 2.540206113120275333e+01 3.664054639031131266e+00 nan 1.083493105452887903e+03 2.584075616516960139e+01 4.276560966591874013e+00 nan nan 3.233381016578436373e+01 3.326911864854984024e+00 1.973842602769333041e+02 1.105304095178383506e+02 1.845015048322158435e+01 2.544861236633458645e+00 6.653040273125141084e+02 2.297338119619015231e+02 2.149764271941441507e+01 3.011956517337821992e+00 nan 4.464221957206319757e+02 2.737550288201252968e+01 3.237477257711143697e+00 2.498960156799711285e+01 2.348814215094347446e+01 9.054367121992134670e+00 2.313550162999192139e+00 6.391870865863064921e+01 5.440271213360715308e+01 1.417279986685408311e+01 2.427931207401984093e+00 2.094187730374006549e+02 1.145810661237708672e+02 1.792484618846515332e+01 2.717162211315907072e+00
6.000000000000000000e+03 nan nan 4.676719143343915164e+01 3.705948972034635691e+00 nan nan 1.613304587103587266e+02 5.808741842702765723e+00 3.335376195879838406e+02 nan 2.476533581233156838e+02 6.711815261131593324e+00 nan 6.739937671857023815e+02 2.617296940000321115e+01 3.684389394446446975e+00 nan 1.091910032568735687e+03 2.651544572478793427e+01 4.058635236639778654e+00 nan nan 2.941498813436426829e+01 3.386785523427159994e+00 2.612090765082651842e+02 1.105547421746056642e+02 1.813590064421290293e+01 2.570400007454303637e+00 7.118300067139932708e+02 2.277745332645660596e+02 2.163742081190543587e+01 2.996315630329446478e+00 nan 4.840575332645545359e+02 2.782290324952142058e+01 3.274722216214002835e+00 2.614218359237772660e+01 2.450705538230458558e+01 9.262906575875684112e+00 2.320562909167300347e+00 6.603439988646708514e+01 5.558856926538025789e+01 1.467099578420888406e+01 2.448829874509130811e+00 2.297253954134143044e+02 1.259847221546232561e+02 1.789990031211093680e+01 2.757546751263374230e+00
6.250000000000000000e+03 nan nan 4.334160127451767153e+01 3.548038608559089369e+00 2.052239407369876574e+02 nan nan 4.537129258167665213e+00 nan nan 2.439888254862115105e+02 1.143366082602572575e+01 nan 6.813542045774448752e+02 2.549858554026265622e+01 4.102603191641900793e+00 nan nan 2.780893779582720526e+01 4.149089835293931827e+00 nan nan 2.964823588809034050e+01 3.379469515720535444e+00 2.522059454641998855e+02 1.186452256590527270e+02 1.854581451530839331e+01 2.558269801540824950e+00 7.383819055436836152e+02 2.360945615360176930e+02 2.103680749532106731e+01 3.037566344409024843e+00 nan 4.907232539401229587e+02 2.835857464245995629e+01 3.244162350846379717e+00 2.753498735851652057e+01 2.501977443961425962e+01 9.657264102468047895e+00 2.337139037656050355e+00 6.973947856532622325e+01 5.851662610818158328e+01 1.461683396233381771e+01 2.473203623523656525e+00 2.733084979567367441e+02 1.297068072379154842e+02 1.805215697725071067e+01 2.750976927327733801e+00
6.500000000000000000e+03 nan nan 4.959114092729266332e+01 3.632173600041783690e+00 nan nan 3.268297723839485798e+02 7.093297958593586472e+00 nan nan 1.986410968521557265e+02 3.036094282144920697e+01 nan 7.459775819189746926e+02 2.628759326370761684e+01 3.941548985969520746e+00 nan nan 2.772108063247670628e+01 4.070957767046349929e+00 nan nan 3.009597387355194087e+01 3.435903936310295226e+00 2.631408402376039248e+02 1.385346446105690177e+02 1.880495891257202956e+01 2.581292359649554946e+00 8.107728189935405680e+02 2.661804274210152244e+02 2.169394371325859083e+01 3.049931170970688665e+00 nan 4.978961201783171191e+02 2.793727561927786951e+01 3.260012723463858286e+00 2.792854173776184012e+01 2.713120426467303403e+01 9.826798449224787291e+00 2.355907983577556930e+00 7.550136405176189669e+01 5.896844288451573846e+01 1.489355405080270067e+01 2.492280820178786271e+00 2.741442140095350055e+02 1.231661418200612417e+02 1.823545135825750663e+01 2.788565399078080986e+00
6.750000000000000000e+03 nan nan 4.731180806084843482e+01 3.795665661025070303e+00 nan nan 4.265118705086463819e+02 1.296111360070258378e+01 nan nan nan 1.070829743444691928e+01 nan 7.711463551861975247e+02 2.566326859098574431e+01 3.601650200766278065e+00 nan nan 2.795908647512444034e+01 4.171304526490290598e+00 nan nan 3.049008712028741996e+01 3.448012481852754441e+00 3.149825113463701314e+02 1.319874182458256655e+02 1.893345222222779256e+01 2.561656286933422066e+00 7.785873292718608809e+02 2.735197220672184812e+02 2.124861405216805466e+01 3.089166884047168882e+00 nan 5.021798016770349022e+02 2.816934039118428856e+01 3.299202435235231601e+00 3.034961277590103990e+01 2.844095732052078418e+01 9.968848121323853562e+00 2.377939350343196256e+00 7.961485579206609486e+01 6.413568008251561992e+01 1.543190583183817033e+01 2.515206376864628446e+00 2.904426830837832654e+02 1.456451350983446105e+02 1.854763919029517183e+01 2.864236118178302704e+00
7.000000000000000000e+03 nan nan 5.737700542401542947e+01 3.826302527345348814e+00 nan nan 1.805763098343990691e+02 5.204082705097116346e+00 nan nan 3.607832066153993082e+02 8.430027843180360136e+00 nan 8.244826958727601323e+02 2.573132588310281221e+01 3.732280481065403333e+00 nan 1.064700087663139129e+03 2.660149502800500798e+01 4.190610779288358678e+00 nan nan 3.110873820060478323e+01 3.565549783664361261e+00 3.101598718621471562e+02 1.313951984527348884e+02 1.862219363230624580e+01 2.574662079181201157e+00 8.007905520896899816e+02 2.948702228896350448e+02 2.201198429261368261e+01 3.155745564457922203e+00 nan 5.415083045318947370e+02 2.880755327821227851e+01 3.411471010557775685e+00 3.138637002629884520e+01 2.959611418152329776e+01 1.040032102070621889e+01 2.366766889452826206e+00 8.433585241349432238e+01 6.517221631595687370e+01 1.528423379171854890e+01 2.522170805468440413e+00 2.681818561323437962e+02 1.404382216026722290e+02 1.860944494517317338e+01 2.797259610854215595e+00
7.250000000000000000e+03 nan nan 4.823522233877041288e+01 3.292927882860200661e+00 nan nan 1.439920323477609259e+02 5.120329484807545128e+00 2.777660740240398809e+02 nan nan 5.446483858448483772e+01 nan 7.708606864605360443e+02 2.648034404810591269e+01 3.654422267107428901e+00 nan 1.280738292086932688e+03 2.723639212050144209e+01 4.211820266074522756e+00 nan nan 3.052943563582408615e+01 3.346083631318527374e+00 2.834240913293070889e+02 1.424991991925549542e+02 1.911338782032723316e+01 2.621047317080569261e+00 8.368002160643925436e+02 2.799969861724392786e+02 2.141169523631865346e+01 3.127626644926820632e+00 nan 5.633118852402428729e+02 2.802988016574305163e+01 3.305082171086894505e+00 3.150136417640786846e+01 3.089973886952629556e+01 1.054820154033917845e+01 2.368059411579548357e+00 8.939806449966313551e+01 6.974478770383151982e+01 1.566680522171437850e+01 2.529340350435396623e+00 2.898485211657408627e+02 1.494260987257954980e+02 1.932273978888674648e+01 2.855771038135615392e+00
7.500000000000000000e+03 nan nan 6.609203737183432281e+01 3.788507405546493345e+00 nan nan 1.085342866092668572e+02 6.644706860929550096e+00 nan nan 4.091174449756830995e+02 2.306750883395884699e+01 nan 7.147278742337608719e+02 2.612547497112108630e+01 3.589902041337311722e+00 nan nan 2.827531985983931762e+01 4.059452500584226797e+00 nan nan 3.058215467430166967e+01 3.472616367471639709e+00 3.090847144514558522e+02 1.488389762629655593e+02 1.926865943278358273e+01 2.613395492601489956e+00 nan 2.980443580246536612e+02 2.133197418871402462e+01 3.180913820623408661e+00 nan 5.577921937198079831e+02 2.955022123313582583e+01 3.307401049898591960e+00 3.329191738356725239e+01 3.176919200445587421e+01 1.085573057429085964e+01 2.406309104161813650e+00 9.488385021396416619e+01 7.107709000294664747e+01 1.557053195494941278e+01 2.538226094457001647e+00 3.166228637322200257e+02 1.460896027057960112e+02 1.955035203215963335e+01 2.829945355438510113e+00
7.750000000000000000e+03 nan nan 4.562468907947724972e+01 3.192153581355523961e+00 3.135422735625161863e+02 nan 3.503964433662528108e+02 5.874335463052807071e+00 nan nan 2.171614443133395866e+02 2.639061977064769238e+01 nan 8.330439431688233753e+02 2.583909489468883791e+01 4.055758968374034268e+00 nan 1.119200381034675047e+03 2.880880452956641236e+01 4.042093055854079076e+00 nan nan 3.193218077532280930e+01 3.543468813707567389e+00 3.115896335436701179e+02 1.566665506065842237e+02 1.939209213014993338e+01 2.642392880699324653e+00 8.431582195427087072e+02 2.901888940841949989e+02 2.175360484162916208e+01 3.181915318560649020e+00 nan 5.808063059341777716e+02 2.953105263347832832e+01 3.276389430872179709e+00 3.488090985656284460e+01 3.264157265962326449e+01 1.102414962490044381e+01 2.383977312278458882e+00 1.036156645503428706e+02 7.468000680109938116e+01 1.605295905538430290e+01 2.546042172400188264e+00 3.389609591156906276e+02 1.578421223604614738e+02 1.983949051258208840e+01 2.908282976484053428e+00
8.000000000000000000e+03 nan nan 5.662468882713064744e+01 4.004706314843572201e+00 nan nan 1.389059299073217915e+02 4.910010936442391838e+00 nan nan 7.215119993395788356e+01 6.309887876718685007e+00 nan 7.950295383955484567e+02 2.644195338990939348e+01 3.840078608399161819e+00 nan nan 2.819945821639502626e+01 4.129429916810090972e+00 nan nan 3.482806776236962776e+01 3.256693736276344175e+00 3.504724557367748048e+02 1.594272076584214517e+02 1.999347259599743865e+01 2.652116542814480393e+00 1.045591388070986113e+03 3.256856989463996683e+02 2.147458906195646122e+01 3.223137545826894268e+00 nan 6.224467425455117109e+02 3.032983377793761903e+01 3.229588320364769949e+00 3.615455852697154171e+01 3.467449713117544263e+01 1.130703695835868139e+01 2.408512862552186995e+00 1.133865487255322506e+02 7.703016525884063981e+01 1.605952742649197873e+01 2.551661554099283524e+00 3.770180140101322763e+02 1.631392806597271203e+02 1.955149913076125046e+01 2.916169705769693365e+00
8.250000000000000000e+03 nan nan 4.405106549292868579e+01 3.503553734230858030e+00 1.315360401154445071e+02 nan 2.403396216024588341e+02 5.578453295699193681e+00 nan nan 4.010996994776067481e+02 1.314330917382808650e+01 nan 8.105967480643605541e+02 2.714398265976774383e+01 3.721233856480357982e+00 nan nan 2.743228296813541078e+01 4.199735713673613979e+00 nan nan 3.304170808734550491e+01 3.405403296547397929e+00 3.777543175769778259e+02 1.642366185745603389e+02 2.025268820332331998e+01 2.644075175592730975e+00 1.032916119406086864e+03 3.098769966169036820e+02 2.208071619213288983e+01 3.240241097232844592e+00 nan 6.840211147764968018e+02 3.134951733782012795e+01 3.360197608485532506e+00 3.664558488391396196e+01 3.514772900283817592e+01 1.144351239733503434e+01 2.427359440120201661e+00 1.260218576332892155e+02 8.095038040534822699e+01 1.617010983558687798e+01 2.577878773450573924e+00 3.713193972648031149e+02 1.667352320207479295e+02 2.039808011622902129e+01 2.964445290878921391e+00
8.500000000000000000e+03 nan nan 5.528041831508220127e+01 4.132789841458402336e+00 nan nan 2.146765790529968854e+02 8.447311414375331395e+00 nan nan 1.954345637284091026e+02 9.499384478695695577e+00 nan 8.856982553279701733e+02 2.605017586634439652e+01 3.982326359059446652e+00 nan nan 2.682846867282830061e+01 4.226918440225243323e+00 nan nan 3.593639007206471803e+01 3.487077398205089995e+00 3.947508962207717218e+02 1.579247370120450285e+02 1.971274251709051839e+01 2.639378302588449632e+00 nan 3.310836535578816324e+02 2.201019425110397520e+01 3.166199443638443967e+00 nan 6.677295117606223585e+02 2.929213259516963674e+01 3.351339708327697675e+00 3.852645297460175300e+01 3.647331306468969103e+01 1.170106687217382024e+01 2.427966111307673813e+00 1.246191766232263234e+02 7.685773339531486670e+01 1.636241195938827175e+01 2.559264882648621953e+00 3.939353586181791229e+02 1.697360013654613908e+02 1.989618939132920516e+01 2.941165032190280915e+00
8.750000000000000000e+03 3.305067967209094490e+02 nan 5.037491508486806424e+01 3.643968099191292165e+00 nan nan nan 4.587158824692065373e+00 nan nan nan 5.711521272653718562e+00 nan 7.606290350036319978e+02 2.645342405591997448e+01 4.112213877769315573e+00 nan nan 2.784419843303044928e+01 4.170368362377219640e+00 nan nan 3.508447727170589303e+01 3.295327672689816634e+00 4.627980794455481259e+02 1.789865689998216283e+02 2.060369867250459563e+01 2.670938470400455955e+00 9.448524309210579304e+02 3.170913821407176556e+02 2.261569278578923203e+01 3.252938686971619919e+00 nan 7.143964867092043960e+02 3.047716249872131655e+01 3.365521502138719256e+00 4.010425104972709676e+01 3.750753407620205593e+01 1.185575212419168523e+01 2.436058611699093213e+00 1.352154843120048895e+02 8.602859724991500912e+01 1.652076703132336988e+01 2.607452768399333820e+00 4.122046279810614351e+02 1.835546314163609054e+02 1.947320299324169213e+01 2.934769677742200322e+00
9.000000000000000000e+03 nan nan 6.980744344373172794e+01 4.481667734551622928e+00 nan nan 1.469613128200433323e+02 9.158884852983018021e+00 nan nan 1.324661111671318281e+02 3.408838418691480854e+01 nan 8.885235397670336397e+02 2.773315722347187418e+01 3.919346693877375110e+00 nan nan 2.771174445329469904e+01 4.119894791652552790e+00 nan nan 3.599674217795727316e+01 3.378961178084682437e+00 4.088189483063735565e+02 1.822225132928106746e+02 2.001365714232729687e+01 2.692332765418179896e+00 nan 3.348449764567418470e+02 2.254715684685687194e+01 3.317219895243111782e+00 nan 6.571920740311776399e+02 3.160794542809604835e+01 3.420677444404367495e+00 4.109812574060248380e+01 3.943320988900656232e+01 1.208424821527865944e+01 2.447916835633631827e+00 1.283016574233346887e+02 8.670144600577172866e+01 1.654934388190519812e+01 2.608355856691241481e+00 4.232416421026616149e+02 1.840268031495464243e+02 2.031029779247572620e+01 2.920260374479272336e+00
9.250000000000000000e+03 nan nan 5.433671425527131760e+01 3.767160633817745463e+00 nan nan 2.203760440475352311e+02 7.376710833129126677e+00 nan nan 2.013127363143380251e+02 2.997881767182817114e+01 nan 1.026273689780621226e+03 2.763242995677015301e+01 3.726179510451059773e+00 nan 1.438450997336297633e+03 2.810528607349969477e+01 4.345684637283012464e+00 nan nan 3.371689329811962210e+01 3.585622203627997884e+00 4.369439267215732912e+02 1.866734446639747489e+02 2.038633094556449876e+01 2.705649148263609582e+00 nan 3.739461938801237011e+02 2.262799514256938238e+01 3.310035458518073792e+00 nan 6.942343218667173232e+02 3.099311047938724073e+01 3.368961727819340890e+00 4.351482485465130878e+01 3.973406142361970694e+01 1.218581229788477671e+01 2.460810493021753587e+00 1.429931948979439653e+02 9.235873480536554325e+01 1.674340654982550447e+01 2.617098094778981920e+00 4.761200122330310478e+02 1.767971047994063838e+02 2.076947268724011764e+01 2.947073280217323621e+00
9.500000000000000000e+03 nan nan 4.939192530549613736e+01 3.448179966544279829e+00 nan nan 5.389373675712373597e+02 4.857044182321027748e+00 3.305099177972142570e+02 nan nan 1.616345099817097264e+01 nan 9.657227396724410937e+02 2.665399989801018776e+01 4.026291640413505846e+00 nan nan 2.906469089967392705e+01 4.134297033145129419e+00 nan nan 3.457538662433059784e+01 3.439919879590714658e+00 5.490686131265065342e+02 1.813566031816856423e+02 2.041915286088086390e+01 2.656821467716605767e+00 1.080446814741910430e+03 4.028122150242066937e+02 2.314016791345921575e+01 3.309864627600124010e+00 nan 7.469587001900661107e+02 3.086353111133297489e+01 3.302961652942344895e+00 4.533111520848466114e+01 4.098721846817410608e+01 1.257723686505154248e+01 2.451426639579797673e+00 1.454533066036571824e+02 9.102554099690104294e+01 1.687465600452865644e+01 2.612492899244224454e+00 4.636933141127423141e+02 2.018186278422068938e+02 2.071762375226269270e+01 3.030153775245520542e+00
9.750000000000000000e+03 4.473497960325424287e+02 nan 4.864238890458749154e+01 3.807121909194617793e+00 nan nan 9.343394414397786818e+01 5.481784505835397781e+00 nan 8.777882449166684182e+02 1.309313939001151255e+02 5.276463297300272082e+00 nan nan 2.710176846013713359e+01 3.816252129611996224e+00 nan nan 2.705489014687950799e+01 4.070844825075591089e+00 nan nan 3.602313702022696873e+01 3.438215886452445691e+00 5.416783087885512487e+02 1.873148967113791912e+02 2.052597927336121231e+01 2.684648887624174751e+00 nan 4.420443651508900302e+02 2.234281134737024743e+01 3.393622997895949567e+00 nan 7.992857178496678898e+02 3.087358903845126079e+01 3.425797677243577422e+00 4.503644247354617391e+01 4.356356263084512648e+01 1.249390269228571881e+01 2.456856502716232793e+00 1.434853852748687473e+02 9.525633682158719751e+01 1.728344773636823817e+01 2.636337023187895312e+00 5.035046226568977659e+02 1.982883574169593430e+02 2.060849587874694677e+01 2.989880724371289933e+00
1.000000000000000000e+04 nan nan 4.183504533546557980e+01 3.608379860308943421e+00 nan nan 3.569608006219776826e+02 6.059444397140822502e+00 nan nan nan 1.632736220853723097e+01 nan nan 2.727157359654712465e+01 3.899128020786274185e+00 nan nan 2.736980465518507799e+01 4.028701072689782947e+00 nan nan 3.454297739770512266e+01 3.793648452592289999e+00 5.280464534441277920e+02 1.919313209781586806e+02 2.033384037456727000e+01 2.698213000082866131e+00 nan 3.883778663800998743e+02 2.237861149911612557e+01 3.363779260194676990e+00 nan 7.712593118917925494e+02 3.097295261123834464e+01 3.245708056937537833e+00 4.757073537134622399e+01 4.420197392370376122e+01 1.299124356677531011e+01 2.476180411755161792e+00 1.512739910952651314e+02 1.024787266094288753e+02 1.725459013117502849e+01 2.618229319078754003e+00 5.491919837742730124e+02 1.961961421266284447e+02 2.105374704188202983e+01 2.976053040392133475e+00
1.050000000000000000e+04 nan nan 4.842635725928432322e+01 3.702526902245584672e+00 nan nan 2.115829999465625804e+02 6.035099409056391195e+00 nan nan 1.674822654491738376e+02 6.485979054655001619e+01 nan 1.009481507018004095e+03 2.707657244076065695e+01 4.016407305714940534e+00 nan nan 2.802754093326627327e+01 4.142198052218560633e+00 nan nan 3.529360396698135816e+01 3.478659355633436867e+00 5.009655521225075177e+02 2.060568545889241818e+02 2.097534905389871440e+01 2.738149047112311329e+00 nan 4.153602162934031412e+02 2.291331610393243068e+01 3.370127215755945649e+00 nan 6.635283765892799011e+02 3.056678764955584526e+01 3.443806049567130767e+00 5.183382405519789415e+01 4.770778035056051891e+01 1.300664858866693763e+01 2.481686369411860493e+00 1.813418580231984265e+02 9.836613491379254981e+01 1.750069573589761518e+01 2.660191214018539974e+00 5.626110937350595123e+02 2.243624674696267789e+02 2.079217137300208762e+01 3.010946415600118886e+00
1.100000000000000000e+04 nan nan 5.590926948756104053e+01 3.655269777040487611e+00 nan nan 1.268034067079932612e+02 5.133185926301713664e+00 4.824398961689168459e+02 nan 1.018408660806604047e+02 8.889967755126777504e+00 nan 1.003252277222887415e+03 2.762453862989892173e+01 3.671559622043629734e+00 nan nan 2.816628033157758182e+01 4.101943562528968634e+00 nan nan 3.477778847407505936e+01 3.642956116059579585e+00 5.610807534658238183e+02 2.109753933803701216e+02 2.082580924672581801e+01 2.697515773339714151e+00 nan 3.999037618244718715e+02 2.314262713730717280e+01 3.607569340482515763e+00 nan 8.501519081673570781e+02 3.252204333049390783e+01 3.417370209960687077e+00 5.602760439680461246e+01 4.918552835742003992e+01 1.333665496961968699e+01 2.492171881676213729e+00 2.017016377957085638e+02 1.157588544172367335e+02 1.783394785441647201e+01 2.675044151350141952e+00 5.863109928329420200e+02 2.293672281298238431e+02 2.101765684462801431e+01 3.046789257269880036e+00
1.150000000000000000e+04 nan nan 4.178561902837842723e+01 3.393782195806969160e+00 nan nan 2.579626139897891903e+02 5.742193186632684743e+00 3.200281210150789946e+01 nan 9.817416623165010492e+01 3.319884541435274627e+01 nan 1.039793054334807039e+03 2.847136025816445937e+01 3.813285454589004697e+00 nan nan 2.872006534752307516e+01 4.109918288758342975e+00 nan nan 3.400837320757004534e+01 3.420458256455830792e+00 5.612174740196550147e+02 2.223488202684288240e+02 2.080458117208623747e+01 2.702412846176669881e+00 1.283748998031283463e+03 4.934592231074011579e+02 2.343886888504550114e+01 3.452171076177793729e+00 nan 8.751743274501286578e+02 3.025437414599541341e+01 3.421694783303699694e+00 5.956673081283575755e+01 5.101663601680989046e+01 1.397482115045464823e+01 2.529528103359235391e+00 2.001976143271958222e+02 1.129724738414526684e+02 1.761637446877943347e+01 2.698201251689436475e+00 5.425830483088614073e+02 2.080253825946799111e+02 2.165807819293171832e+01 3.053587811042689282e+00
1.200000000000000000e+04 nan nan 4.351048417980111793e+01 3.462567734039146750e+00 nan nan 2.824779367117273523e+02 4.803099890372950931e+00 nan nan 1.638189043213574791e+02 1.118185803101620479e+01 nan 1.015098982160841501e+03 2.890879270835088022e+01 3.877532431396939927e+00 nan nan 2.865646066886367294e+01 4.055914733098070712e+00 nan nan 3.426147614195012636e+01 3.381891044620048969e+00 6.344069293480823717e+02 2.266360781263794593e+02 2.144402788003634797e+01 2.690936042237086490e+00 nan 4.256256623640857697e+02 2.389374688894578114e+01 3.627813384524724682e+00 nan 1.018745733196387278e+03 3.120651767701605550e+01 3.373049589500427992e+00 6.354703123465188952e+01 5.370029850094225310e+01 1.400911904875045799e+01 2.536833674093121882e+00 2.156984847695329393e+02 1.168355536483110910e+02 1.835156536042618214e+01 2.690111222478487996e+00 7.366338344506366411e+02 2.519285666684933744e+02 2.162899127302573987e+01 3.099787918511019313e+00
1.250000000000000000e+04 nan nan 5.301529055023890891e+01 3.208538745672913528e+00 nan nan 1.320609192945022414e+02 5.071706845011773268e+00 1.139518644812607135e+02 nan 3.877934930499287702e+02 1.725068733062583703e+01 nan 1.034329287904811054e+03 2.846802577290379688e+01 4.133859660151754767e+00 nan nan 2.736573272809102875e+01 4.103887057129612437e+00 nan nan 3.499384044119368298e+01 3.587399822149154538e+00 7.064310050135433130e+02 2.378158277934849139e+02 2.146715795674408156e+01 2.718816320311788104e+00 nan 4.554781563161311055e+02 2.377464458925048518e+01 3.698630606701752477e+00 nan 8.273644706121561967e+02 2.955671993817533760e+01 3.363563874173289836e+00 6.702763870629381415e+01 5.586322378577507664e+01 1.439026881353529497e+01 2.544943255438730123e+00 2.510344841577780812e+02 1.245659440029066474e+02 1.853661377069960281e+01 2.719747467003204910e+00 7.047880805852053072e+02 2.451109037479588437e+02 2.170385753145541941e+01 3.025396102979207136e+00
1.300000000000000000e+04 nan nan 4.311749853227877338e+01 3.227133194324683707e+00 nan nan 1.668875547530883807e+02 6.120147926236897185e+00 nan nan 1.157200282476620430e+02 1.241153713260878533e+01 nan 1.061285727123559354e+03 2.810790319691101402e+01 4.078756083743859229e+00 nan nan 2.940867720530530960e+01 4.286896480003447252e+00 nan nan 3.468386474776286832e+01 3.393718279225390599e+00 6.934126658176205638e+02 2.352309709985540280e+02 2.157707788101739155e+01 2.740460519495309999e+00 nan 4.615578140265315596e+02 2.450177490449177498e+01 3.709314398183350736e+00 nan 8.489182809533194813e+02 3.150348797841037296e+01 3.342484118486242384e+00 7.389459985733120106e+01 5.705905260650870048e+01 1.472277708824612752e+01 2.543019418186786673e+00 2.477787041442438749e+02 1.260470155860610078e+02 1.857814482646871568e+01 2.764010507928701621e+00 7.496944452530490253e+02 2.533643208550345776e+02 2.234382242907314264e+01 3.145809035598952974e+00
1.350000000000000000e+04 nan nan 4.510605359396236480e+01 3.885010450871725141e+00 nan nan 8.306337170628795263e+01 8.128115506557054459e+01 9.785890164020551651e+01 nan nan 3.154531434821701197e+01 nan 1.147162916837802641e+03 2.891702689473341437e+01 3.944963324736404875e+00 nan nan 2.779941806556506734e+01 4.125560179922039161e+00 nan nan 3.625788978975889165e+01 3.506241912648876191e+00 7.648206325103524250e+02 2.702939259830047263e+02 2.220783433747269697e+01 2.769013442127294944e+00 nan 5.369296624506675926e+02 2.458319948862310866e+01 3.669670972035278478e+00 nan 9.871255327206548600e+02 3.110348501789687248e+01 3.477677903111748403e+00 7.616030212164507418e+01 6.222948301732530751e+01 1.482276318295438067e+01 2.533805179004982921e+00 2.645397925351747972e+02 1.360051450384706584e+02 1.920680087397512992e+01 2.784323972257894741e+00 7.921551929936489387e+02 2.631748164572400697e+02 2.239315071671368784e+01 3.122169621949317353e+00
1.400000000000000000e+04 nan nan 4.939783549290662279e+01 3.812010793059831038e+00 nan nan 1.058193024067937529e+02 4.147028318038831429e+00 nan nan nan 1.093570260650021631e+01 nan nan 2.910121966414479289e+01 3.862833602761081231e+00 nan nan 2.854173775622523479e+01 4.053237930830180247e+00 nan nan 3.595112242181473050e+01 3.631102956331067055e+00 8.424525031274060893e+02 2.736413820294489483e+02 2.164456376603295951e+01 2.751113668740724272e+00 nan 5.407768899117073715e+02 2.422859827246638886e+01 3.703415671473138104e+00 nan 9.075030756706688635e+02 3.015098033976856229e+01 3.351441314745238653e+00 8.605641155387164076e+01 6.330391390082724001e+01 1.526928377811248438e+01 2.577010783154293883e+00 2.856321538508922231e+02 1.448306787199969676e+02 1.885019674050762362e+01 2.755476054745483516e+00 8.060733367295222251e+02 2.886229878178060062e+02 2.261256211400279881e+01 3.041847647477440741e+00
1.450000000000000000e+04 nan nan 4.728333288495977627e+01 3.750666283258245581e+00 nan nan 6.584073054822235349e+01 5.508585404107259720e+00 nan nan nan 9.535968273820382990e+01 nan nan 2.929468394727667402e+01 3.819713117300017391e+00 nan nan 2.885854249946956429e+01 4.051757351724168288e+00 nan nan 3.475824172240840682e+01 3.379851033823926709e+00 8.167708876081802600e+02 3.031328611645462843e+02 2.248815538372959466e+01 2.772542435869117305e+00 nan 4.869832533707620996e+02 2.378200627980654502e+01 3.776357742664806061e+00 nan 9.890476910757384985e+02 3.161526564558616315e+01 3.351768635458439061e+00 8.618933933886418686e+01 6.328583176392777432e+01 1.535486476570292247e+01 2.582708690294473364e+00 3.075179805833336104e+02 1.403209664830460213e+02 1.943456893940609476e+01 2.793458266324969408e+00 8.115011831402758844e+02 2.981530153916490349e+02 2.256600763298376577e+01 3.179921663913805929e+00
1.500000000000000000e+04 nan nan 4.320584416474849121e+01 3.482955740027654734e+00 2.202836760779365193e+02 nan 1.607957118764237805e+02 4.362533341001628706e+00 nan nan nan 8.376482643418475149e+00 nan nan 2.874203443437711059e+01 3.948056716857654358e+00 nan nan 2.823534776397021773e+01 4.184110027048971503e+00 nan nan 3.507301301623341772e+01 3.584034249541760975e+00 1.018937741443145001e+03 2.841940215062621178e+02 2.232647893165319175e+01 2.756996691104600217e+00 1.326055083526733597e+03 5.422667961569484305e+02 2.469926302438809529e+01 3.868286974162459479e+00 nan 9.447765313650750159e+02 3.023983685275394961e+01 3.448454544607608252e+00 9.254480919520644022e+01 6.831016567361541547e+01 1.566823521836415622e+01 2.575320151670028590e+00 3.100801445506859864e+02 1.552372421706945147e+02 1.936843764157542225e+01 2.799405633052193032e+00 9.537916484340767056e+02 2.979047357031561774e+02 2.269317681013411203e+01 3.269163529827271653e+00
1.550000000000000000e+04 nan nan 4.525779177641027218e+01 3.508649262060790086e+00 nan nan 2.162419283897777973e+02 5.849027620008611095e+00 nan nan 9.234596850379156763e+01 6.395058730203995623e+01 nan nan 2.996629817178088118e+01 4.370236830076764889e+00 nan nan 2.843511953235330836e+01 4.125630849962366398e+00 nan nan 3.542512980190712568e+01 3.448817142405881775e+00 9.016058302362901031e+02 2.911406403267843643e+02 2.296071215897180195e+01 2.766690034524422082e+00 nan 5.914584216602247579e+02 2.441578757598520966e+01 4.118749742588737384e+00 nan 1.019778232078788847e+03 3.129703912342674599e+01 3.435594759339315907e+00 9.484739558205470189e+01 7.279970841019552097e+01 1.575912902126766824e+01 2.595255181887361040e+00 3.655494980921934030e+02 1.495513106104781400e+02 1.956679621323743845e+01 2.823379215303320144e+00 1.040384709109281175e+03 3.017845969263081543e+02 2.252255784549467066e+01 3.129927437338025253e+00
1.600000000000000000e+04 2.590485127052871803e+02 nan 5.296705510879250767e+01 3.521468307685966970e+00 nan nan 1.540698516602251402e+02 4.411123789210037671e+00 nan nan 1.126421777606692842e+02 8.210668776503743516e+01 nan nan 2.912702746579140722e+01 3.921915624382066312e+00 nan nan 3.008144584243202146e+01 4.097756409866050831e+00 nan nan 3.569523170123348876e+01 3.483589275528017115e+00 9.554917701114667352e+02 3.021934513934459687e+02 2.307086660016617685e+01 2.778911380073282533e+00 nan 5.375779258050099543e+02 2.434458071175867389e+01 3.898545120328042124e+00 nan 1.153323674900047763e+03 3.096209932931392572e+01 3.518131090730439947e+00 1.023771717237858923e+02 6.983838153038138330e+01 1.582479253326535584e+01 2.603475246438569091e+00 3.641150836691975883e+02 1.629698441404961216e+02 1.953488020823322557e+01 2.843523221348106311e+00 9.819520393546317791e+02 3.390218125480741378e+02 2.281819714553807188e+01 3.060568455214123684e+00
1.650000000000000000e+04 nan nan 4.250085006968140533e+01 3.328760179374038675e+00 nan nan 3.198892995291775492e+02 5.962997631200225968e+00 nan nan 1.555201905811409233e+02 7.121097014371879652e+01 nan nan 2.965052648839911242e+01 4.020736572803548015e+00 nan nan 2.991318946752737773e+01 4.159599771269765434e+00 nan nan 3.737278939488906104e+01 3.413202955291802176e+00 8.779047989203306770e+02 3.021841105382153501e+02 2.254542780657985190e+01 2.780606240272169849e+00 nan 6.205340729457394673e+02 2.476293265120500564e+01 3.922020646758563878e+00 nan 1.087875421351388923e+03 3.037854087800210934e+01 3.401594806151247319e+00 1.097854774405778215e+02 7.928376086004860213e+01 1.628467814060973495e+01 2.596150604238639747e+00 3.918794877048450189e+02 1.772211023740698579e+02 1.981284550341795381e+01 2.816043302266522552e+00 1.087535317082635174e+03 3.351252704891784902e+02 2.368251452927486511e+01 3.104545373131608166e+00
1.700000000000000000e+04 nan nan 4.409262077499995769e+01 3.585894869124886863e+00 9.989074880622634112e+01 nan 2.175501122168323889e+02 4.979578151114807838e+00 nan nan 1.071900944964203575e+02 1.809996313936883539e+01 nan nan 2.933804348374323467e+01 4.641961621726915510e+00 nan nan 2.957221792399516858e+01 4.064502204973606148e+00 5.904948032438450127e+02 nan 3.468170378578524549e+01 3.506100734932539265e+00 9.132827398902252298e+02 3.001601360152437792e+02 2.370827354412126553e+01 2.802807974287016002e+00 nan 5.906553235415865402e+02 2.446302558883350287e+01 4.014048084407100703e+00 nan 1.246799685028872318e+03 3.116028692938736810e+01 3.447370801738031787e+00 1.153238572981628067e+02 7.816303002519357790e+01 1.687735278829361363e+01 2.629440488583651980e+00 3.996802879285652352e+02 1.758790102251030305e+02 1.992314250664362874e+01 2.841284024746310255e+00 1.020449601239502954e+03 3.228730318237597885e+02 2.321268963441970001e+01 3.268781628120065896e+00
1.750000000000000000e+04 nan nan 5.018821697665229919e+01 3.954053301646724972e+00 nan nan 1.775011145882902213e+02 4.451489462222407489e+00 nan nan 1.772224132886415191e+02 3.084160732649626624e+01 nan nan 2.908157909862958235e+01 3.803753028784851775e+00 nan nan 3.026936014862125646e+01 4.125413954904063374e+00 nan nan 3.734542415961887940e+01 3.561184822925941518e+00 1.038652012477524750e+03 3.134157524779573123e+02 2.329138210577099954e+01 2.751361021477495505e+00 nan 6.715691012301831506e+02 2.403735502988445560e+01 3.834705381692401716e+00 nan 1.187837364832141020e+03 3.069588915868026291e+01 3.379203778340671427e+00 1.225778662084049557e+02 8.193733792764308532e+01 1.692531772013597902e+01 2.646179886438587037e+00 4.387961378860901505e+02 1.777690716258641999e+02 2.002943035153991858e+01 2.872155560019557630e+00 nan 3.888590252459583212e+02 2.357482382336976556e+01 3.126109872802859790e+00
1.800000000000000000e+04 nan nan 4.735148722027877000e+01 3.726169267860040435e+00 nan nan 1.364253909757843246e+02 5.871917384320960664e+00 nan nan 1.572933294199289946e+02 2.186971589998454419e+02 nan nan 2.911168894815573438e+01 4.424667626023117251e+00 nan nan 2.921028820731321929e+01 4.199199871090409708e+00 nan nan 3.884240760087853062e+01 3.524717391060129934e+00 9.657170983172006800e+02 3.785792194349354531e+02 2.327048816482854221e+01 2.802642403242900038e+00 nan 6.740664331723395435e+02 2.523768493475936125e+01 4.302646051145947226e+00 nan 1.137719810562940211e+03 3.050942247419594011e+01 3.368257476783410365e+00 1.239675028202929354e+02 8.040021921185723386e+01 1.659164706242534493e+01 2.626680472373219111e+00 4.488228525510097597e+02 1.864831962674305430e+02 2.031264016879203993e+01 2.843322484037758890e+00 9.710937398905638247e+02 3.643835469723111373e+02 2.328188210983516626e+01 3.200728899848449771e+00
1.850000000000000000e+04 nan 4.584819195778893004e+02 5.645895493326408854e+01 3.366318926211936624e+00 nan nan 5.749010999758427261e+02 5.964697545327584116e+00 nan nan 1.031492682174623212e+02 7.019794566982159267e+01 nan nan 2.965183058905946467e+01 4.626113896242422641e+00 nan nan 2.842948493086638706e+01 4.090003911759742650e+00 nan nan 3.477594330600688721e+01 3.689675277595702685e+00 1.141083358950523007e+03 3.362646304760513090e+02 2.359453175083643828e+01 2.780293738255771530e+00 nan 7.127198807137123140e+02 2.573413160865425198e+01 4.089526275184453219e+00 nan nan 3.169873921848385478e+01 3.428336604100297613e+00 1.380574449751017312e+02 8.552305910608944828e+01 1.718953154835157093e+01 2.626595039226729877e+00 4.321473346948793051e+02 1.927286684311559384e+02 1.987207590430553950e+01 2.887262203369988178e+00 nan 3.452546983513874466e+02 2.324776537818020117e+01 3.159730571021447165e+00
1.900000000000000000e+04 nan nan 4.845452017216403817e+01 3.419312766255766523e+00 nan nan 9.085619391377471743e+01 4.598598943974044673e+00 1.867991531217054728e+02 nan 1.017857971077470722e+02 1.553317944005139850e+02 nan nan 3.013811791785127525e+01 4.045747273034995928e+00 nan nan 2.819442606007585184e+01 4.119260960502939994e+00 nan nan 3.795258598316191012e+01 3.396708553593726698e+00 nan 3.356260988394887477e+02 2.291072557076108751e+01 2.770825593380096485e+00 nan 7.588248145090076378e+02 2.527854994898127217e+01 4.054871528570896722e+00 nan nan 3.182938267701748103e+01 3.468557648666980242e+00 1.416021700629083284e+02 8.431416814328002829e+01 1.694510410836506864e+01 2.610109820549846305e+00 4.870584943051292726e+02 1.793744070872160989e+02 2.046472341408044215e+01 2.869548794746056064e+00 1.120002574392291081e+03 4.084301058833910929e+02 2.378793452231802874e+01 3.259040968970144725e+00
1.950000000000000000e+04 nan nan 5.172906051342077660e+01 4.026904455495812662e+00 4.710131329449342275e+02 nan nan 4.967752164380512703e+00 nan nan 1.291995003617606130e+02 2.526847235591761276e+01 nan nan 2.974669411019038989e+01 3.859574784336093245e+00 nan nan 3.034292577747181596e+01 4.193668875043322863e+00 nan nan 3.801613019714081076e+01 3.748089754587409228e+00 1.083693280441699926e+03 3.795075304071085043e+02 2.311879967665949920e+01 2.781299721448635687e+00 nan 6.819859251139331491e+02 2.545579072863259995e+01 4.050400250721141404e+00 nan nan 3.002293943715844549e+01 3.465167102897436457e+00 1.494705286322946165e+02 8.840402252387077908e+01 1.740329070075367923e+01 2.636733684442976511e+00 5.548134038436662649e+02 2.087778804374773358e+02 2.052389545509596047e+01 2.820111196214834415e+00 1.039989620503714832e+03 3.673555779556007224e+02 2.455413538405116114e+01 3.315471625738319883e+00
2.000000000000000000e+04 nan nan 4.813744251723981904e+01 3.174211634477984489e+00 nan nan 3.460943125697527876e+02 4.732742059415905977e+00 nan nan 1.246391327258074568e+02 8.860569787058430791e+01 nan nan 3.035057858553858523e+01 3.749079914645175649e+00 nan nan 2.840100626713595489e+01 4.200053758424450834e+00 nan nan 3.716682713697481688e+01 3.572035738682855843e+00 nan 4.069535630056490731e+02 2.374428259509513595e+01 2.778264312983424134e+00 nan 7.908279271573833284e+02 2.578974227914200767e+01 4.550722700174322455e+00 nan 1.111813777686993035e+03 3.211982071252992910e+01 3.399919202400484952e+00 1.484203902333490817e+02 9.331446130458802202e+01 1.739295488422272484e+01 2.647697965500214856e+00 4.840008852742741396e+02 2.068927729585234943e+02 2.078874991030438579e+01 2.894598634123602743e+00 1.080248666820694552e+03 3.861048389902518352e+02 2.401303223083647254e+01 3.217546730246702680e+00
2.050000000000000000e+04 nan nan 4.357981854493281304e+01 3.677609645801966476e+00 nan nan 8.297124309972022616e+01 4.398255096883755044e+00 nan nan 2.227547255049914270e+02 1.755364268887288048e+01 nan nan 3.049367103653786870e+01 3.924349440174053516e+00 nan nan 2.880957064466464246e+01 4.118549073965877660e+00 nan nan 3.555465143200156319e+01 3.711543152336388207e+00 nan 3.619752276766224099e+02 2.287659882492532759e+01 2.783133308357352398e+00 nan 6.836099645836181935e+02 2.564240699801429813e+01 4.207472218144962639e+00 nan 1.129254845097656016e+03 3.189444932639962715e+01 3.379774643612754037e+00 1.631933197993514568e+02 9.410962124463374323e+01 1.780315296204420150e+01 2.670360525511752403e+00 5.382430701170145539e+02 2.050029082124290767e+02 2.092455472425608320e+01 2.911878982787730941e+00 nan 3.831853585079241498e+02 2.484424551125130876e+01 3.353343364477203714e+00
2.100000000000000000e+04 nan nan 4.612964444445018586e+01 3.508232231301579240e+00 nan 3.892170251876747784e+02 1.145828502142621517e+02 4.535307080320309936e+00 nan nan nan 1.401701598058991394e+01 nan nan 2.957725174718181549e+01 4.354304069242322051e+00 nan nan 2.764412016274128092e+01 4.358725285405900429e+00 nan nan 3.634564683383284489e+01 3.464816539074201618e+00 nan 3.672578153673720180e+02 2.376648486428641860e+01 2.808112283198586745e+00 nan 8.098802400999591100e+02 2.511355028448813442e+01 4.500986251458597209e+00 nan 1.081197988463929960e+03 3.122983722315634125e+01 3.375368973375241666e+00 1.710291305081026962e+02 9.878368820444322296e+01 1.811754316153286837e+01 2.688572934058329533e+00 5.508308446667475664e+02 2.301558574058230988e+02 2.093194160899161105e+01 2.910287259735277132e+00 1.226681016563695266e+03 3.862807732989413125e+02 2.401264548618078010e+01 3.252604359308411297e+00
2.150000000000000000e+04 nan nan 5.289074382870894908e+01 3.544471840769266358e+00 nan nan 1.437221184103655958e+02 6.184881115130471230e+00 nan nan nan 8.540620249953391863e+01 nan nan 2.952030033765753814e+01 3.954458829111449969e+00 nan nan 2.859317581608891601e+01 4.110970812370254635e+00 nan nan 3.477520550176494396e+01 3.587901148141595886e+00 nan 4.129620030857063284e+02 2.315235573498281951e+01 2.816944059746355755e+00 nan 7.133846385304485693e+02 2.556883478953782429e+01 4.296475896957536733e+00 nan nan 3.190723086336778280e+01 3.555249276595688457e+00 1.743126662430275928e+02 1.043630169900506246e+02 1.803312877157592098e+01 2.650552878972755266e+00 5.625533775951771531e+02 2.349712154941219637e+02 2.062110572368233719e+01 2.964280800715736852e+00 1.250414194455709776e+03 4.275909492939184702e+02 2.394871019585457006e+01 3.371477737827875298e+00
2.200000000000000000e+04 nan 2.150784282873693769e+02 4.431906522890133004e+01 3.578590307834868867e+00 3.094458448816328655e+02 nan 1.016364040603871786e+02 7.153336587041660088e+00 9.896593959056829704e+01 nan nan 1.263511779380009337e+01 nan nan 3.043091239621580968e+01 4.040292843375706155e+00 nan nan 2.890484139730233437e+01 4.343064751111064048e+00 nan nan 3.822343353197360472e+01 3.437729195394915394e+00 1.084469312491949950e+03 4.039626186913372976e+02 2.371576658629146195e+01 2.802825251130296458e+00 nan 7.701204790748317919e+02 2.565927482146503280e+01 4.701648246535166109e+00 nan nan 3.151512431365429379e+01 3.427694843278678682e+00 1.820332261268682146e+02 1.067212739641332320e+02 1.800177308636784446e+01 2.699355193992111879e+00 5.203304367283915326e+02 2.184836006664768320e+02 2.069186180992910451e+01 2.987514478733293011e+00 nan 4.081756605704463254e+02 2.484809898132490957e+01 3.229463694348241543e+00
2.250000000000000000e+04 nan nan 4.606022095247049464e+01 3.367721348228005063e+00 nan nan 6.640363156749324958e+01 6.625794181645775716e+00 nan 3.842663032376003684e+02 1.269018160244236526e+02 1.524616059304806370e+01 nan nan 2.981921810014010887e+01 3.758230672972723507e+00 nan nan 2.858284293757382244e+01 4.150308434204995400e+00 nan nan 3.771985594947678067e+01 3.657753879806075137e+00 nan 4.484701735872641848e+02 2.448530923569282791e+01 2.838201851004018561e+00 nan 6.730346975148115689e+02 2.512289903401431701e+01 4.407670311647130745e+00 nan nan 3.171774692238196280e+01 3.437363579288914117e+00 1.864502967679854351e+02 1.026576224172352596e+02 1.834705544858455539e+01 2.681284415485073680e+00 5.971491066460932871e+02 2.379237409798233784e+02 2.062810539750216066e+01 3.002365377151710479e+00 nan 4.020230872692847015e+02 2.443776026926067857e+01 3.251635635119619394e+00
2.300000000000000000e+04 nan nan 4.488551061439283529e+01 3.582490414297076597e+00 nan nan 8.632947586538912788e+01 1.056893777955519553e+01 nan nan 1.107995193285156148e+02 9.094236618885923917e+01 nan nan 3.115845737964520978e+01 4.062061969491305824e+00 nan nan 2.949965305944164129e+01 4.363653792012931909e+00 7.095657922208298487e+02 nan 3.702796456192642438e+01 3.641919116554217517e+00 nan 4.045837379412161567e+02 2.427485044587414365e+01 2.855271139968136307e+00 nan 8.353697034392364458e+02 2.556911789359407905e+01 4.568742522209011447e+00 nan nan 3.103859454152365061e+01 3.373433826542513003e+00 1.916121629859532618e+02 1.035427697153797482e+02 1.835224775775591510e+01 2.706034961288461105e+00 5.879325962746883079e+02 2.546322227051745415e+02 2.130484914663812646e+01 2.883394662028554656e+00 nan 3.974158914338706268e+02 2.454960371170600908e+01 3.289179194404885376e+00
2.350000000000000000e+04 nan nan 5.196552851747817670e+01 3.471070327026456681e+00 nan nan nan 5.419055624625173984e+00 nan nan nan 3.599607250328915597e+01 nan nan 3.109933585450723825e+01 5.077299367320883938e+00 nan nan 3.027056121302366165e+01 4.229116246647267374e+00 nan nan 3.631945300766930984e+01 3.559552649056927809e+00 nan 4.162561794614586006e+02 2.378966736345770272e+01 2.810711354238707660e+00 nan nan 2.471605990667637798e+01 4.792676444400351343e+00 nan nan 3.067313983058456373e+01 3.439111168185376322e+00 2.027734166136659155e+02 1.125938961084197274e+02 1.851609780070732469e+01 2.680495602598605753e+00 6.768708777781426988e+02 2.476650487141926931e+02 2.101421885720561278e+01 2.931118910014907986e+00 nan 4.378486883357895749e+02 2.509589536107719709e+01 3.381220256095956334e+00
2.400000000000000000e+04 nan nan 4.971734641300723467e+01 4.045897368253709381e+00 nan nan 1.068192182486163375e+02 4.575099841364814957e+00 3.474365012631266403e+00 nan nan 3.025340110279951134e+01 nan nan 3.062593890594294521e+01 3.836309965888958118e+00 nan nan 2.902790275968969169e+01 4.282884281193382492e+00 nan nan 3.450714853455919950e+01 3.496502557630536412e+00 nan 4.355229444218152821e+02 2.400944269868370640e+01 2.815477294560727373e+00 nan 8.340628409879012679e+02 2.577555558162150007e+01 4.209039363336598782e+00 nan nan 3.191333996383425031e+01 3.439129709914510613e+00 2.015520155795587129e+02 1.143504419185914429e+02 1.862735900014288859e+01 2.667932576997682048e+00 7.011095570651398248e+02 2.387126278173482206e+02 2.120739603196085099e+01 2.992357844467906425e+00 nan 4.974649328636270411e+02 2.576596828960780527e+01 3.319252276816970770e+00
2.450000000000000000e+04 nan nan 5.057498760510728886e+01 4.152741171452152713e+00 nan nan nan 7.829972074269127447e+00 3.785730713880726483e+01 nan nan 4.157984801483373616e+01 nan nan 3.116180133302997390e+01 5.448402308773708569e+00 nan nan 2.855275526716227930e+01 4.231418263607291230e+00 nan nan 3.675663949473781855e+01 3.364511575213717798e+00 nan 4.269374655213540564e+02 2.479381318556146852e+01 2.769028997709000350e+00 nan 7.361492109210219041e+02 2.582996679092699566e+01 4.708834849505422859e+00 nan nan 3.237635914403091419e+01 3.455122807302166255e+00 2.188456904422538116e+02 1.185217515046255983e+02 1.889876711920550889e+01 2.699252924744457438e+00 7.064921069439174062e+02 2.507316565606016923e+02 2.158458177422222590e+01 3.003106428218918378e+00 nan 4.673964663435690454e+02 2.469125409332902521e+01 3.353259123667506891e+00
2.500000000000000000e+04 nan nan 4.930955359178832254e+01 3.190149541596154936e+00 nan nan 1.169882961062725997e+02 4.851951343732771704e+00 2.071303803076455097e+02 nan 1.685091360029928751e+02 1.118565711210227853e+01 nan nan 3.053623643637088136e+01 3.717626530059347623e+00 nan nan 2.874281563741441303e+01 4.305833446617804761e+00 nan nan 3.453275189215059982e+01 3.367983176346641905e+00 nan 4.673707766303198810e+02 2.411887983366555588e+01 2.807929567894889011e+00 nan 9.345395034906035789e+02 2.527968754601810630e+01 4.297781325858449186e+00 nan nan 3.197724101114049589e+01 3.456198197127510419e+00 2.336350097743141703e+02 1.261095997518018095e+02 1.904732806981888160e+01 2.671573460621655460e+00 6.940715038084393882e+02 2.688011760195250872e+02 2.153170329127930671e+01 3.006707262960976124e+00 nan 5.042403510842391370e+02 2.502427818655736047e+01 3.280846737191592588e+00
2.600000000000000000e+04 nan nan 4.510076963994854538e+01 3.661103600690692961e+00 nan nan 9.792489309203013192e+01 7.607462793605040297e+00 8.776538635795449750e+01 nan 2.836524830510937818e+02 7.526413246123046008e+01 nan nan 3.003036433767585933e+01 3.839330517341119187e+00 nan nan 2.885614549229952175e+01 4.351790095616158816e+00 nan nan 3.710404212516276345e+01 3.589811074460007578e+00 nan 5.205939216202150419e+02 2.389580987507957133e+01 2.813288184072773035e+00 nan 8.967048981911984811e+02 2.561929726785002259e+01 4.548801896247598009e+00 nan nan 3.101591159167065825e+01 3.498489629751825980e+00 2.236574837844582362e+02 1.307113081893365631e+02 1.952049308313601728e+01 2.681162218377236339e+00 7.949885266710705309e+02 2.616498801262558800e+02 2.130935719501527004e+01 3.073537664408668046e+00 nan 4.520106637239499605e+02 2.551641158306170354e+01 3.267596489428723938e+00
2.700000000000000000e+04 nan nan 4.586830164319889036e+01 3.621588761853074434e+00 1.955357215629521477e+02 nan 1.582402302321580976e+02 5.916326514613841070e+00 nan nan 1.376326759237292094e+02 9.368146877015882978e+01 nan nan 3.101160991409318513e+01 4.535233954946575885e+00 nan nan 2.935586690869821425e+01 4.447435043747205441e+00 nan nan 3.437201014761727436e+01 3.569317480703342316e+00 nan 5.623376567876497347e+02 2.436753469716003906e+01 2.800540368501947874e+00 nan 9.190712960564494551e+02 2.597757143127133261e+01 4.466663147393030719e+00 nan nan 3.280762951167957198e+01 3.514794541769321601e+00 2.605895352325895828e+02 1.234854921427638175e+02 1.946862863876989991e+01 2.696056450892552192e+00 7.779691589864178241e+02 2.673174151135384022e+02 2.118939691794045643e+01 2.963381831094271668e+00 nan 4.510839955046841965e+02 2.538151561199405393e+01 3.332212735973961060e+00
2.800000000000000000e+04 7.386180482242530161e+02 nan 4.792455716977239888e+01 4.431924871185154657e+00 5.264232429258474895e+02 nan 1.028527578737500505e+02 1.016205524332462140e+01 nan nan nan 7.834494576023193702e+01 nan nan 3.263108086756319892e+01 4.639214016662548623e+00 nan nan 2.908589572695165160e+01 4.522774882166042509e+00 nan nan 3.615521269194457687e+01 3.619355574058171321e+00 nan 4.871278702313401254e+02 2.464727151978862452e+01 2.828106138361631050e+00 nan 9.398478853659049719e+02 2.578012804117760126e+01 4.872984451300568232e+00 nan nan 3.220961749908455829e+01 3.417958762443673582e+00 2.798756905804858661e+02 1.354312575601256299e+02 1.947847513094587057e+01 2.712787722865801499e+00 6.792884423627815522e+02 2.619917710833959745e+02 2.173076732249582932e+01 3.073770135672840631e+00 nan 5.085156341935386308e+02 2.465326832973114080e+01 3.406612194944143912e+00
2.900000000000000000e+04 nan nan 5.431434854404219692e+01 4.037556900698212381e+00 nan nan 3.836284020536792809e+02 6.037520210306155377e+00 nan nan 9.751297369247485847e+01 1.077795028774571229e+01 nan nan 2.983964494095614484e+01 3.996485978982103227e+00 nan nan 3.002214806034954719e+01 4.697466147259056868e+00 nan nan 3.608421361503032188e+01 3.491331581833664099e+00 nan 5.284524786296391312e+02 2.492195613764953777e+01 2.893883099700251815e+00 nan 9.885352765958043619e+02 2.543057207669259512e+01 4.598032187003779470e+00 nan nan 3.187942513626277830e+01 3.387454323330165717e+00 2.825646163742590602e+02 1.314221589055390780e+02 1.995951794556152237e+01 2.727980125913743503e+00 8.260545550548970368e+02 3.028079567049561547e+02 2.218609695701419326e+01 3.180313276013428059e+00 nan 4.880806714768515917e+02 2.610772022126731784e+01 3.317568231685577018e+00
3.000000000000000000e+04 2.784693299220093081e+02 nan 5.210882756279606554e+01 3.436421963311099947e+00 nan nan 1.015926018642632442e+02 6.757051492008274707e+00 nan nan nan 6.990973519115263457e+01 nan nan 3.131124017533843329e+01 4.586194729886993393e+00 nan nan 2.885381077030068653e+01 4.604912229450399686e+00 nan nan 3.703833266395755430e+01 3.477145889258221878e+00 nan 4.591782928569057844e+02 2.492979849222097144e+01 2.878160136992764961e+00 nan 8.975267860890447764e+02 2.572300927802444903e+01 4.748606301938847807e+00 nan nan 3.369309241266134336e+01 3.456347553056684951e+00 2.778681566362546391e+02 1.355629974975985022e+02 1.994430878084894587e+01 2.727319426902700350e+00 8.251414629026170360e+02 2.913285394105772070e+02 2.219184976611922622e+01 3.104625258012558398e+00 nan 5.256164844084918286e+02 2.617588923274853840e+01 3.380343017040956077e+00
3.100000000000000000e+04 3.138674007096288960e+02 nan 5.053219464405619021e+01 3.449674954474460264e+00 nan nan 2.001839462256337470e+02 5.763163957816151317e+00 1.169721435039946726e+02 nan nan 2.919812399681734405e+01 nan nan 3.079907326472118712e+01 4.150969510528833339e+00 nan nan 2.920703395714582484e+01 4.621781976964285832e+00 nan nan 3.649393437589225897e+01 3.478485248632708249e+00 nan 5.827672232437837465e+02 2.538290287269304457e+01 2.926063137346942344e+00 nan 1.140819708830299533e+03 2.540514920703424906e+01 5.481917873559896570e+00 nan nan 3.341237400756430276e+01 3.503318604598105956e+00 3.152114960976925317e+02 1.573068144698279127e+02 2.005715087321310719e+01 2.749420119778153371e+00 8.350855202887680662e+02 2.987417797744872701e+02 2.220395676683830288e+01 3.127355340868105404e+00 nan 6.220902689440979429e+02 2.576135865641281342e+01 3.321425447396952446e+00
3.200000000000000000e+04 nan 3.259865042044045822e+02 4.821610063561625026e+01 4.181439457516665570e+00 nan nan 1.195628938140665412e+02 1.880579285085255847e+01 1.770258278638379323e+01 nan 1.593583111682751792e+02 1.660799190242401835e+01 nan nan 3.131617960556469527e+01 5.230187851652649655e+00 nan nan 2.908873108529815710e+01 4.518226715754580347e+00 nan nan 3.260934115094923413e+01 3.589177128706039444e+00 nan 5.977087452599596418e+02 2.470713103823557333e+01 2.958803415260326641e+00 nan nan 2.662656423714496512e+01 4.755506016750092435e+00 nan 1.411016872037632766e+03 3.358271100362053829e+01 3.502873579399319759e+00 3.257614975757217621e+02 1.664948265098916238e+02 2.042035369835877390e+01 2.715042078464048547e+00 8.985855868245049578e+02 3.328646904240633262e+02 2.251464541215511872e+01 3.060505395104228477e+00 nan 5.492401697484326633e+02 2.600933641945425023e+01 3.468583145035113890e+00
3.300000000000000000e+04 nan nan 5.390689969837903561e+01 3.738529616765756458e+00 nan nan 7.590245206436470937e+01 5.612881580877318477e+00 1.936269172277186783e+02 nan 3.908247886899845298e+02 3.300675869798469364e+01 nan nan 3.081120976440144688e+01 4.039968324967560420e+00 nan nan 2.989515964572040474e+01 4.516302346698562786e+00 nan nan 3.669691981372574219e+01 3.434732364255330683e+00 nan 5.311288308573530230e+02 2.555386465304403032e+01 2.894268087291583136e+00 nan 1.008088938909695003e+03 2.547461083755716871e+01 4.504535235310315855e+00 nan nan 3.315552840433721116e+01 3.608935005153152353e+00 3.528864068758705912e+02 1.584027331671252909e+02 2.052997697292891388e+01 2.746141458933007318e+00 9.390461688100031097e+02 3.462280515895350845e+02 2.303130407217419062e+01 3.049297965133368038e+00 nan 6.216723877351447527e+02 2.577170418319212075e+01 3.343560383126088276e+00
3.400000000000000000e+04 nan nan 4.339743254093357194e+01 3.665023518180338336e+00 2.183240888582220123e+02 nan nan 4.702923342821942576e+00 nan nan nan 8.056866360827617868e+00 nan nan 3.119297730663877388e+01 3.919480816785009036e+00 nan nan 3.034104356895653609e+01 4.632947988430229813e+00 nan nan 3.464198033651747011e+01 3.585154994413971341e+00 nan 6.426955988787970000e+02 2.500635825636883425e+01 3.004418006007340214e+00 nan nan 2.630901357133767959e+01 5.059744997553084822e+00 nan nan 3.465514219442216159e+01 3.605324306673329371e+00 4.067978264390304730e+02 1.709751849676169968e+02 2.057087433270201160e+01 2.725213982817642488e+00 9.604227079418229778e+02 3.498729301405258525e+02 2.304101578613349233e+01 3.134437317088991204e+00 nan 5.959866910441111258e+02 2.728042858503227563e+01 3.503476484032442606e+00
3.500000000000000000e+04 nan nan 4.400331683213772749e+01 4.481149001920080366e+00 nan nan 3.477851728346092841e+02 9.378595056714653211e+00 nan nan 1.221262189808414576e+02 2.323844570870188022e+02 nan nan 3.173376100610031969e+01 4.588636376547531981e+00 nan nan 2.960031818030746109e+01 4.645960954368879570e+00 nan nan 3.306469748382809115e+01 3.522058763547827986e+00 nan 5.575426219611979377e+02 2.498818699748589012e+01 3.052362892400294569e+00 nan 1.258185528939129199e+03 2.604814375424090400e+01 4.873139014520065260e+00 nan nan 3.372496444924939141e+01 3.628783436305975663e+00 3.764271081620507857e+02 1.729534955201274329e+02 2.082140090707561697e+01 2.734291321788657747e+00 1.028940045449246099e+03 3.399574152510767817e+02 2.254512522130919194e+01 3.143570296077128567e+00 nan 5.777490089422287838e+02 2.735300649863814471e+01 3.571456403946500213e+00
3.600000000000000000e+04 6.137775205103262124e+02 nan 4.279641657642103070e+01 4.084918712424157050e+00 nan nan nan 5.391815708869371448e+00 nan nan 1.127519009678159847e+02 3.271058036194183387e+02 nan nan 3.180533328923436187e+01 4.239644898817672924e+00 nan nan 3.006392046846640298e+01 4.714362377460305176e+00 nan nan 3.567333870482043068e+01 3.665407165833961756e+00 nan 6.492095578578229151e+02 2.556610144222416636e+01 3.003113187053707556e+00 nan 1.228264528280897139e+03 2.548066800076942329e+01 6.161174636388795811e+00 nan nan 3.449425531084827412e+01 3.615661110824400115e+00 4.397864052999023556e+02 1.817015271406044974e+02 2.069053031330138381e+01 2.746433663989405360e+00 1.043557065126221914e+03 3.870736245346593591e+02 2.306327259407809649e+01 2.951603049137891954e+00 nan 6.200265303620568602e+02 2.672004594900193908e+01 3.493649607893736686e+00
3.700000000000000000e+04 nan nan 4.566682295685364323e+01 3.963471783633450318e+00 nan nan 3.714008968160102313e+02 6.385700643441853508e+00 nan nan 3.382397360311202874e+02 1.141370951568991075e+02 nan nan 3.082987963688142230e+01 4.652672340015221231e+00 nan nan 2.928003285054497340e+01 4.515809628743774340e+00 nan nan 3.663509577434848552e+01 3.584775364765721228e+00 nan 6.896458834714104569e+02 2.649900748942562956e+01 2.936506736805054807e+00 nan 1.086063383958780378e+03 2.594087359474007215e+01 8.100408273759104105e+00 nan nan 3.566633897405234421e+01 3.688509648563005783e+00 4.205629191900492287e+02 1.804234429758089391e+02 2.122242796824480493e+01 2.761866869185860995e+00 1.019231472021353852e+03 3.898969228709299841e+02 2.309151205246748617e+01 3.096103618302937566e+00 nan 6.763450636648512955e+02 2.725956403502997816e+01 3.595669852598819993e+00
3.800000000000000000e+04 nan nan 4.967191374704903239e+01 4.164939253771075656e+00 nan nan 9.904175537777426541e+01 4.952841178756129281e+00 nan nan nan 8.843165775569698894e+01 nan nan 3.110626396674065219e+01 4.472723760308848107e+00 nan nan 3.013580877833528504e+01 4.569272206436606254e+00 nan nan 3.387859199350724282e+01 3.326093068761056148e+00 nan 5.980364611772727130e+02 2.607031759819244598e+01 3.017396690239839252e+00 nan nan 2.580734787249171092e+01 5.433732478642587793e+00 nan nan 3.460391669104330248e+01 3.665387793358212409e+00 3.974779590150592412e+02 1.882807982420104906e+02 2.077996808195470635e+01 2.756772940812775907e+00 1.120772844278124239e+03 3.390486849819062627e+02 2.357178631042626904e+01 3.126130470215442436e+00 nan 7.152013900736934602e+02 2.674573931496925638e+01 3.546587013282394452e+00
3.900000000000000000e+04 3.622444533524528651e+02 nan 5.212693035821520482e+01 3.708200213587340421e+00 nan nan 2.451306611433440992e+02 5.211729146521206779e+00 2.290900395957129660e+02 nan 1.717097062238887872e+02 5.724436915350033672e+01 nan nan 3.112917613679444528e+01 4.768513167920002793e+00 nan nan 2.923198927474137321e+01 4.417747064021220638e+00 nan nan 3.675984007029878597e+01 3.390301201950496335e+00 nan 6.626279485572985095e+02 2.674398052148496774e+01 2.972632263730117241e+00 nan nan 2.563421049603782720e+01 4.969263652574432477e+00 nan nan 3.521531277619794764e+01 3.621689856286391951e+00 5.169617174486327258e+02 1.807820798876801405e+02 2.078430238381392314e+01 2.742742337645804884e+00 1.169182296492614341e+03 4.048474131148541346e+02 2.317601158019486718e+01 3.111196257005771848e+00 nan 7.431247447330754312e+02 2.754616872983983100e+01 3.499437202569132488e+00
4.000000000000000000e+04 1.715131231469042916e+02 nan 4.288518521891858626e+01 3.846836654855729343e+00 nan nan 3.009335645202283445e+02 5.875596564779618447e+00 nan nan 1.373302133675777839e+02 7.355093480333903422e+00 nan nan 3.010491695954228675e+01 5.424896514014616145e+00 nan nan 2.816145350296921634e+01 4.677225826119303598e+00 nan nan 3.530217889932423248e+01 3.632974381246293127e+00 nan 6.136305841732361159e+02 2.623924768278965303e+01 3.013465745207947855e+00 nan 1.116251757778468573e+03 2.592706069905100819e+01 4.818640352657848958e+00 nan nan 3.496039383661317856e+01 3.633989643006191095e+00 4.634495960134385086e+02 2.093273057662177905e+02 2.105875761589189565e+01 2.768792245039785271e+00 nan 3.742108484291516675e+02 2.362291892032087759e+01 3.276721843050405703e+00 nan 6.463629464429567406e+02 2.724674947272545111e+01 3.375635881036370911e+00
4.100000000000000000e+04 nan nan 4.211857544778852969e+01 3.384574652454019006e+00 1.461388636695603509e+02 nan nan 5.918364019833303402e+00 nan 6.254506834715998593e+02 nan 5.321831426807101195e+01 nan nan 3.139047737843252506e+01 4.477804886150353880e+00 nan nan 2.943156663902330550e+01 4.496076680118566316e+00 nan nan 3.347169137971999930e+01 3.571792848485797922e+00 nan 7.726599916241420942e+02 2.694715970389297155e+01 3.003140896111145430e+00 nan nan 2.573205238256499428e+01 5.686545413839974472e+00 nan nan 3.273039008674982142e+01 3.534514086200341687e+00 5.209251454107571817e+02 2.148896492191677794e+02 2.135046470352366299e+01 2.722133442971550021e+00 nan 4.008712772902534880e+02 2.391745051723171755e+01 3.140005157554230486e+00 nan 6.623088761900734198e+02 2.743321501468971135e+01 3.530287758970276801e+00
4.200000000000000000e+04 nan nan 4.334493528386197880e+01 3.313431412075007465e+00 nan nan 1.140022304795456876e+02 7.014262382840027676e+00 nan nan 1.158983743562095441e+02 4.297340022571303564e+01 nan nan 3.114752316932785448e+01 4.111280668004747341e+00 nan nan 2.937139649562168842e+01 4.408777996962136569e+00 nan nan 3.466610782578019467e+01 3.592947662764735206e+00 nan 6.928396625803825373e+02 2.746795489457756645e+01 2.999268693494342219e+00 nan nan 2.664303097309480250e+01 6.387249076194426500e+00 nan nan 3.398643361703260979e+01 3.686840237624600114e+00 4.984069089868306150e+02 1.965101392057497378e+02 2.179088286721782453e+01 2.782868434636422084e+00 1.217954422372131376e+03 4.308768587179267229e+02 2.389998780057052130e+01 3.006660005580441108e+00 nan 7.423547199135507526e+02 2.801632614273611921e+01 3.594318339146921115e+00
4.300000000000000000e+04 4.488002918240925396e+02 nan 5.304552873855859474e+01 3.543311782551092026e+00 nan nan nan 7.683431560239060154e+00 3.599589423515919151e+01 nan 1.261638898503753836e+02 nan nan nan 3.053136008525443046e+01 4.507772253289857645e+00 nan nan 2.956141161468923428e+01 4.449524633086295644e+00 nan nan 3.453584414570526917e+01 3.586111087915900164e+00 nan 6.864804372034659536e+02 2.771018107607255132e+01 3.153158824513853098e+00 nan nan 2.641263425280734012e+01 7.218581678521239553e+00 nan nan 3.324820865860939989e+01 3.698138403043052413e+00 5.050690785398498406e+02 2.080498343887303179e+02 2.196042809515032701e+01 2.782935949860454450e+00 nan 3.839361150575792863e+02 2.502634721909303295e+01 3.129229454588388748e+00 nan 7.101367257917733014e+02 2.806813186586710884e+01 3.592392137071456659e+00
4.400000000000000000e+04 3.889496968662909921e+02 nan 4.539730649300260978e+01 3.709429430138269090e+00 nan nan nan 5.760170614501975983e+00 nan nan 1.366246561920457054e+02 7.787877449960730303e+01 nan nan 3.129963749636188908e+01 4.448684053567713015e+00 nan nan 3.059221196708344337e+01 4.404702110671797399e+00 nan nan 3.254914425068560746e+01 3.369370528093315720e+00 nan 7.046902559952761749e+02 2.700644508308899816e+01 3.078037238441974299e+00 nan nan 2.655573706374851639e+01 4.685928723015085673e+00 nan nan 3.312814023822904375e+01 3.672544517420745169e+00 4.949889229899254133e+02 2.291579473450485693e+02 2.155440082455555384e+01 2.777829506666793069e+00 nan 4.238736923730487547e+02 2.415435787656763011e+01 3.323195010586583287e+00 nan 7.052479133798402700e+02 2.729083970800116532e+01 3.631093466481916554e+00
4.500000000000000000e+04 6.111528297972294865e+01 9.639346077155441890e+02 4.710531528388916911e+01 3.852934996989378469e+00 nan nan 7.626165147522988264e+01 7.596300650858189840e+00 1.747495315869281640e+01 nan 1.729437824108003383e+02 3.925378808447593570e+01 nan nan 3.095666687517787707e+01 4.321662651973044333e+00 nan nan 3.062704065700673794e+01 4.671485806643491223e+00 6.435976263583809214e+02 nan 3.410923202841789248e+01 3.644122724197997876e+00 nan 7.923111715286183880e+02 2.769622302055854490e+01 3.065494194616740664e+00 nan nan 2.610036146625089515e+01 5.863023555634048201e+00 nan nan 3.450836046872334606e+01 3.586886243446774536e+00 5.724167167766992179e+02 2.110378347912418064e+02 2.170206998204282201e+01 2.762756954290579881e+00 nan 4.217080773642613849e+02 2.434262073662405257e+01 3.148446568466379603e+00 nan 7.097883754929300721e+02 2.891509925570575845e+01 3.864542294467794736e+00
4.600000000000000000e+04 nan nan 4.865903998528007435e+01 3.564623729035262922e+00 4.159975770369948691e+02 nan 1.636955750030419381e+02 5.804802126295760090e+00 1.694137312983317711e+00 nan 2.172609344573422732e+02 nan nan nan 3.209833653924733454e+01 4.168392460915706366e+00 nan nan 2.924236567029764089e+01 4.599928528543316908e+00 nan nan 3.429469107452545984e+01 3.503242120024103290e+00 nan 7.393614563073114141e+02 2.704275505837956572e+01 3.109841324011495711e+00 nan nan 2.618936333606713873e+01 5.130214522269156419e+00 nan nan 3.575334849140791249e+01 3.631271823450654690e+00 6.158612882377068445e+02 2.278388721685191172e+02 2.186293665496506122e+01 2.780716893897908548e+00 nan 4.614856100892713471e+02 2.448645115150277363e+01 2.997541908122582921e+00 nan 8.395914999400310990e+02 2.822240641605517908e+01 3.912594497922347703e+00
4.700000000000000000e+04 nan nan 5.109487075764558028e+01 3.490816614128507744e+00 1.437217006571301567e+02 nan 7.691202081109872779e+01 7.258015404975561857e+00 4.844705277704301807e+02 nan 2.690862483938149126e+02 2.938652448345580481e+01 nan nan 3.327528985665620098e+01 4.855147989524842167e+00 nan nan 2.921559852989078010e+01 4.593772292390377210e+00 nan nan 3.413537121263682650e+01 3.634489860387195570e+00 nan 8.412776082178373827e+02 2.727527521883653350e+01 3.065864745170717498e+00 nan nan 2.598730290024915490e+01 5.468386158041209200e+00 nan nan 3.590210536379148465e+01 3.638392172122769441e+00 6.124919082766252814e+02 2.269904194592995736e+02 2.223340970010182716e+01 2.774410557292590340e+00 nan 4.995910488883254175e+02 2.402233255199647033e+01 3.091735841128580908e+00 nan 7.446783858586088627e+02 2.797776514435739159e+01 3.836033942393871854e+00
4.800000000000000000e+04 nan nan 4.735462828133172764e+01 4.114015248016244186e+00 nan nan 7.155460621575863911e+01 6.598001360741085008e+00 2.047179392506592706e+02 nan nan 3.552787894800594870e+01 nan nan 3.152171620219911574e+01 4.027152951376233858e+00 nan nan 2.947142213315608572e+01 4.424768572643580811e+00 nan nan 3.430325552654248611e+01 3.352512065288826726e+00 nan 7.068039913444274589e+02 2.822189982655973495e+01 3.122256326453401787e+00 nan nan 2.596632707569879273e+01 6.767364666283358865e+00 nan nan 3.318582262130060201e+01 3.607759276705686524e+00 6.448461594319902588e+02 2.262966658018725923e+02 2.195755780969283322e+01 2.791259696877562480e+00 nan 4.864736382811801150e+02 2.415829460016409058e+01 3.090983310739835233e+00 nan 7.930327211459371028e+02 2.835163912840086553e+01 3.705625335316155677e+00
4.900000000000000000e+04 2.382348743581792405e+02 nan 4.438975092362592534e+01 3.967486490605459437e+00 nan nan 1.590851464791933836e+02 5.048469043917087618e+00 9.960329193010348803e+00 nan 1.327474596830350890e+02 3.374116705339473299e+01 nan nan 3.227726120641651875e+01 4.145195265568111687e+00 nan nan 2.900429073616114550e+01 4.739666635722954879e+00 nan nan 3.321516650010773475e+01 3.513421460221223036e+00 nan 7.548070371521598645e+02 2.654526783862159434e+01 3.067666690217353498e+00 nan 1.254023629181894421e+03 2.634034111676327328e+01 5.903207675542068600e+00 nan nan 3.318226618204607092e+01 3.630484371176341707e+00 5.879793395874557973e+02 2.405801496776733188e+02 2.199986121025929009e+01 2.782005969325740402e+00 nan 5.952830842667768820e+02 2.544973719557068748e+01 3.055893973273725361e+00 nan 8.093639909685092562e+02 2.774017739070822586e+01 3.644057763643702152e+00
5.000000000000000000e+04 3.805547196757057122e+02 nan 4.839410827521020053e+01 3.319889419906967731e+00 nan nan 7.056437243345220622e+01 7.197093228500667017e+00 nan nan 4.273174857756870324e+02 6.355982502572555859e+01 nan nan 3.068154846818375603e+01 4.761308820148506982e+00 nan nan 2.979297085887749930e+01 4.578278254441666029e+00 nan nan 3.493969569986273882e+01 3.361669864571448674e+00 nan 9.294250966436524095e+02 2.827152312100060882e+01 3.049368789306650562e+00 nan nan 2.584726436573636832e+01 6.752838566821989907e+00 nan nan 3.325127848523455754e+01 3.543361954776037770e+00 6.255925641233276338e+02 2.368015607367225925e+02 2.245562807149728002e+01 2.835916902765214243e+00 nan 4.696939926780613064e+02 2.550422609757541892e+01 3.420942523000355173e+00 nan 7.996329766868100251e+02 2.761513164310949975e+01 3.909095104379550545e+00
5.100000000000000000e+04 nan nan 5.222337246392097398e+01 3.858771031289892850e+00 2.547245065212361226e+02 nan 8.112159620324817411e+01 5.040982609446331253e+00 nan nan nan 8.122083388194639042e+01 nan nan 3.088229282527198549e+01 4.361957128719105903e+00 nan nan 3.019218943785504194e+01 4.645807016888772623e+00 nan nan 3.477733680033350794e+01 3.568821746421653618e+00 nan 8.394687409431586502e+02 2.747644021631670697e+01 3.066067570564384948e+00 nan nan 2.627461868712378390e+01 6.414278079978463332e+00 nan nan 3.308326315876894341e+01 3.626232680220632609e+00 6.988798990466473242e+02 2.507515242155228350e+02 2.257598895875683453e+01 2.809982580928754192e+00 nan 4.538206900086191240e+02 2.543062403441702912e+01 3.100462364548910443e+00 nan 8.653485555469782184e+02 2.810315542897873087e+01 3.771484038064117250e+00
5.200000000000000000e+04 nan nan 4.577673445890686565e+01 3.315491053325072990e+00 nan nan 6.713127750691415940e+01 6.143746111516568575e+00 nan nan 4.010617259129593890e+02 2.036377432981591937e+02 nan nan 3.117511506431899448e+01 4.483979263070350996e+00 nan nan 2.973795183047771573e+01 4.495222614028776320e+00 nan nan 3.409672791563676242e+01 3.596525191641653407e+00 nan 8.560665228386033050e+02 2.803057385383452882e+01 3.045466956940507064e+00 nan nan 2.680806854299423847e+01 5.688155867488811523e+00 nan nan 3.336902819537475295e+01 3.585088834003618441e+00 7.083179418555970415e+02 2.562166138394071595e+02 2.210967357040379966e+01 2.796712406781741489e+00 nan 4.704510641145828913e+02 2.531055058466169072e+01 3.191958220331047702e+00 nan 8.419823864881784630e+02 2.794660931054190911e+01 3.859810429759233052e+00
5.300000000000000000e+04 nan nan 6.672829442598975902e+01 3.479215569616118664e+00 nan nan 7.319583003113113762e+01 6.852247779805244576e+00 1.227846923506898236e+02 nan 1.241953717629325240e+02 3.959779268561701571e+01 nan nan 3.060341417989488377e+01 5.620339179409167940e+00 nan nan 2.949313480327666070e+01 4.501888263025607628e+00 nan nan 3.533991016819427955e+01 3.631185867021385238e+00 nan 8.810619389448332868e+02 2.743017998919227196e+01 3.118213343835663398e+00 nan nan 2.611681917960647326e+01 5.782938789790241785e+00 nan nan 3.374209392167288257e+01 3.562184747155657583e+00 7.262211971674288407e+02 2.490497760477502993e+02 2.330075151413072021e+01 2.812485530876915441e+00 nan 5.244550673107629564e+02 2.580300351035507589e+01 3.172781134391587265e+00 nan 7.690028960489319161e+02 2.796866587124635473e+01 3.698190429443492633e+00
5.400000000000000000e+04 nan nan 7.162014918556720033e+01 3.655964376159523077e+00 nan nan 7.264077657222118489e+01 6.097898744615929623e+00 nan nan 1.056493397764955944e+02 6.014078921715842085e+01 nan nan 3.071132591065007844e+01 4.652351828326662719e+00 nan nan 3.037677452875687933e+01 4.716074604502774825e+00 nan nan 3.501192450462435346e+01 3.456321804381661700e+00 nan 8.965933949843345090e+02 2.829001576547226549e+01 3.097774906958245644e+00 nan 1.299493423488214376e+03 2.640965725617210680e+01 6.838384879340752676e+00 nan nan 3.390234153830617458e+01 3.613843041083538488e+00 7.707834733325419165e+02 2.449435568514685997e+02 2.261229758290016179e+01 2.823737047161128721e+00 nan 4.952996238151952753e+02 2.576923495053943114e+01 3.078074563962877708e+00 nan 8.789593551221678354e+02 2.754010786573290304e+01 3.903607971527486065e+00
5.500000000000000000e+04 nan nan 4.890100852521378272e+01 4.124242794405669876e+00 nan nan 8.623099760188242158e+01 4.295553919298594536e+00 nan nan 1.370520740596442693e+02 2.118436924173445135e+01 nan nan 3.120680505351304035e+01 3.871873332333671591e+00 nan nan 2.906703655536967901e+01 4.786627034671175451e+00 nan nan 3.638999724594371088e+01 3.523341661537582326e+00 nan nan 2.821972705635557688e+01 3.105575752984408133e+00 nan nan 2.647865314708063167e+01 6.536579197987785861e+00 nan nan 3.435931161589127925e+01 3.661928547998974715e+00 7.154595350292115654e+02 2.611314730659382235e+02 2.298960703876624123e+01 2.798918957301805843e+00 nan 5.548263327959532489e+02 2.521414529801315751e+01 3.094974814647994954e+00 nan 8.353180989626007431e+02 2.771096809284132334e+01 4.120771395761750000e+00
5.600000000000000000e+04 nan nan 4.630215344137457123e+01 4.466181416991753750e+00 nan nan 1.832946308027843259e+02 6.737150539837388763e+00 nan nan 1.625066427386639418e+02 1.403801970455533308e+02 nan nan 3.215946729701705209e+01 4.841465815293902075e+00 nan nan 3.004976522824596685e+01 4.578860133297669499e+00 nan nan 3.366453338311807642e+01 3.656167797521427953e+00 nan 1.066147335949041690e+03 2.905872374795475110e+01 3.150434190909078502e+00 nan nan 2.646460797678204102e+01 7.154433773873042135e+00 nan nan 3.118974451683952509e+01 3.641816356523511100e+00 7.856878568144873043e+02 2.720483114549774655e+02 2.253848703099216166e+01 2.782129811776131056e+00 nan 5.562940446356237771e+02 2.548418671212839826e+01 3.270877006220566763e+00 nan 7.854041786298132592e+02 2.775360914672576840e+01 3.775889602677728440e+00
5.700000000000000000e+04 1.318240748603143402e+02 nan 5.168216343445139671e+01 3.715184548205363591e+00 nan nan 8.296278724328530529e+01 7.215647769752555618e+00 nan nan 9.421970852902157390e+01 1.444399209750283397e+01 nan nan 3.138712671915343577e+01 4.253382240375524148e+00 nan nan 2.999616707054834208e+01 4.706323799372457373e+00 nan nan 3.449666733822165554e+01 3.389517958383012619e+00 nan 9.304671280765236361e+02 2.835218506396224569e+01 3.179736567932403002e+00 nan 1.330050705212481262e+03 2.601262576725846287e+01 1.053257423889586342e+01 nan nan 3.360065792536416751e+01 3.557914390740037014e+00 7.202311107597915907e+02 2.466812787606291693e+02 2.346331951631724877e+01 2.810895145869559908e+00 nan 5.037839338762863690e+02 2.670402600748245092e+01 3.285536035036888514e+00 nan 9.885318955576943836e+02 2.803654678043477588e+01 3.785638732895866276e+00
5.800000000000000000e+04 nan nan 4.884851026322421319e+01 3.444180327416879628e+00 3.132648214376174565e+02 nan 7.189753399994096128e+01 6.471280334797967271e+00 nan nan nan 7.616030781221255097e+01 nan nan 3.111356738574749059e+01 3.746552113606876677e+00 nan nan 2.984441418396227164e+01 4.477060437218079336e+00 nan nan 3.606472078653532520e+01 3.622815195684116585e+00 nan 1.096340008386568570e+03 2.874436829408370997e+01 3.155576049867652610e+00 nan nan 2.611880680864486948e+01 7.499371240788836879e+00 nan nan 3.225236183910715226e+01 3.663779177306135004e+00 8.083071591529864008e+02 2.747317613933568623e+02 2.335145399975020908e+01 2.789910714497628952e+00 nan 5.381570824581929173e+02 2.583379848741291340e+01 3.027160779096958798e+00 nan 9.513980289755130570e+02 2.716141667362859380e+01 4.027284678114992467e+00
5.900000000000000000e+04 nan nan 4.754793753117261446e+01 3.677793851509422840e+00 nan nan 1.804601278533984896e+02 7.390937827519285186e+00 nan nan 2.072721870527115584e+02 2.375011173085771432e+01 nan nan 3.093815166228362656e+01 3.894881696348057254e+00 nan nan 2.913116194593574804e+01 4.473876177036786750e+00 nan nan 3.495899526412841851e+01 3.426547123647044835e+00 nan nan 2.815901250744917661e+01 3.223587307144897718e+00 nan nan 2.706226172270057617e+01 7.391922670223213920e+00 nan nan 3.428048193250035780e+01 3.566733056489053588e+00 7.923381818815737461e+02 2.545741858420634856e+02 2.385614110833723345e+01 2.797438708402474106e+00 nan 5.344817036197133575e+02 2.600321429971177167e+01 3.127620363865362130e+00 nan 9.011156237530018416e+02 2.758303589790997989e+01 4.020712208829711365e+00
6.000000000000000000e+04 nan nan 5.068716461515352023e+01 3.623952340865332022e+00 nan nan 6.202861281196472731e+01 6.536682046998189222e+00 1.153460886748738590e+00 nan 1.381501692546273432e+02 3.281748975216381581e+01 nan nan 3.136357444758885293e+01 4.024187530292361537e+00 nan nan 2.892448140893747066e+01 4.511528393873885712e+00 nan nan 3.342711689281747311e+01 3.261234015979176171e+00 nan 1.130167544645358930e+03 2.822028707821667837e+01 3.213567265690596031e+00 nan nan 2.662969376120646459e+01 5.766446503388150902e+00 nan nan 3.467092973127039812e+01 3.632735738469659914e+00 9.329680294564825545e+02 2.876728318390776167e+02 2.375301757358611709e+01 2.790589863325864339e+00 nan 5.718154450138496259e+02 2.670761393319260080e+01 3.527920386432977118e+00 nan 8.790168153202454278e+02 2.741180960326899907e+01 3.966464001681863749e+00
6.100000000000000000e+04 4.310477515990191932e+02 2.521400254587960532e+01 4.743583944916517225e+01 3.659824844958488477e+00 nan nan 1.155372070341689295e+02 5.234097918110573566e+00 nan nan 9.073801908596037435e+01 5.431728514991419843e+01 nan nan 3.161212855335572769e+01 3.796707793965281130e+00 nan nan 3.027730459524061501e+01 4.799532824344540316e+00 nan nan 3.462925716099559281e+01 3.624804421042216340e+00 nan 9.461840612908251842e+02 2.977133901043075070e+01 3.391497230040991351e+00 nan nan 2.609242403366408070e+01 6.898438072842216329e+00 nan nan 3.164103940729510001e+01 3.617829258891529065e+00 8.599557773168241965e+02 2.992026968193733296e+02 2.316360257564734937e+01 2.837153489780376070e+00 nan 5.049846283598805030e+02 2.653804545984218777e+01 3.121696232188244213e+00 nan 9.579844392093907572e+02 2.759475969287334962e+01 4.054713236830106204e+00
6.200000000000000000e+04 nan nan 5.051307067229183190e+01 3.353901748840108610e+00 nan nan 7.560401130352697407e+01 5.544957749984789963e+00 2.085028828262916250e+02 nan 9.029211038161278680e+01 2.121568218794221252e+02 nan nan 3.047621797683903111e+01 3.944991285362756450e+00 nan nan 2.910434522806958668e+01 4.611426031495840405e+00 nan nan 3.540110103366365024e+01 3.547465677328179190e+00 nan 1.058436349849600674e+03 2.826498742746103332e+01 3.336138231552605582e+00 nan nan 2.634458799805344853e+01 6.708019736378325604e+00 nan nan 3.268870449249765642e+01 3.621292383714407315e+00 8.483019561224457448e+02 2.950386464741028476e+02 2.392327575213233359e+01 2.782309975521729761e+00 nan 6.188665777788177138e+02 2.626703237457219942e+01 3.240895667245335066e+00 nan 8.994273465095868687e+02 2.732914274371320218e+01 3.996546452633013669e+00
6.300000000000000000e+04 nan nan 4.722769003798241982e+01 3.192078369058615639e+00 8.283141001952023430e+01 nan 2.128560311082628118e+02 8.111854346626490297e+00 nan nan 9.357659253341553551e+01 2.445657174315941162e+01 nan nan 3.118450559634989006e+01 5.864231158726531667e+00 nan nan 2.887598570642471074e+01 4.748327994060124624e+00 nan nan 3.409216594877058526e+01 3.640576822474157037e+00 nan 9.453475646368831349e+02 2.885902448380368668e+01 3.309395250605130290e+00 nan nan 2.637978104557831927e+01 6.937988955296972904e+00 nan nan 3.197813419425600046e+01 3.524295581555819012e+00 8.997580598745120142e+02 3.072932015412212650e+02 2.422105490895084046e+01 2.827253165676984814e+00 nan 5.677825446689499813e+02 2.649845706880513418e+01 3.018203598767671636e+00 nan 9.006259637855607707e+02 2.798219860884762511e+01 3.893903297827299159e+00
6.400000000000000000e+04 nan nan 4.520047439195020900e+01 3.344858213851894302e+00 nan nan 2.248140548354988368e+02 6.223176655266688506e+00 nan nan 1.319851192386603316e+02 1.451397519848677220e+01 nan nan 3.168116546639584996e+01 4.491973191465399751e+00 nan nan 2.907932621506389026e+01 4.491169122554582671e+00 nan nan 3.359326971950747520e+01 3.537271057176621269e+00 nan 1.110654434645953870e+03 2.851517577624500177e+01 3.384935150162400763e+00 nan nan 2.676774431244118091e+01 9.320923053805975300e+00 nan nan 3.195839100232481655e+01 3.619105092584250283e+00 9.378556959621950000e+02 2.691954929345921528e+02 2.389807191466396574e+01 2.840687026527571213e+00 nan 6.199166498059715877e+02 2.615955237957716051e+01 3.265441797697654636e+00 nan 9.068863164400438563e+02 2.779759698911577814e+01 4.162505602070101673e+00
6.500000000000000000e+04 1.849581565315083367e+02 nan 4.873129255724448683e+01 3.586665830622611573e+00 2.123385821372064086e+01 nan 7.446414804220238182e+01 8.197482233790815087e+00 nan nan 2.475677966947644677e+02 5.770263209621017353e+01 nan nan 3.115318697064069653e+01 4.073384420794258887e+00 nan nan 2.911314929495706494e+01 4.549104886893929667e+00 nan nan 3.471092038936352253e+01 3.467433703394682709e+00 nan nan 2.949487642268592680e+01 3.399739120574961415e+00 nan nan 2.644941638880664669e+01 6.885758095813320878e+00 nan nan 2.972165756854114704e+01 3.696688530741389034e+00 8.477284273318530268e+02 3.088404142071679530e+02 2.372189015138390644e+01 2.803260072462404828e+00 nan 5.937755779667311344e+02 2.624983364503894023e+01 3.431508810486453065e+00 nan nan 2.773503063528834289e+01 3.931921569619066137e+00
6.600000000000000000e+04 nan nan 5.023124455625405460e+01 3.400178826806659060e+00 nan nan 6.453875087387703502e+01 6.962719285888354648e+00 nan nan 8.763346520979833087e+01 1.776259271913803772e+01 nan nan 3.177987294459419587e+01 8.342142326033378907e+00 nan nan 2.897868369219855822e+01 4.521762836947678998e+00 nan nan 3.424417152824326394e+01 3.483777265750034324e+00 nan nan 2.921004254033271152e+01 3.530288180143731580e+00 nan nan 2.660884345305919396e+01 5.738250896522329114e+00 nan nan 2.960974955266346242e+01 3.612478312896643562e+00 9.204092896446079521e+02 3.121488299293685600e+02 2.438907059554198042e+01 2.854161083200240423e+00 nan 6.686904017116851264e+02 2.652327893878672782e+01 3.107647669344169028e+00 nan nan 2.840871499272449086e+01 3.798255829405987161e+00
6.700000000000000000e+04 4.493120908497692767e+02 nan 4.787639702557783039e+01 3.860940265061626686e+00 nan nan 9.995969871529202067e+01 3.609995898043344198e+00 nan nan 3.353631720503845486e+02 3.406619228361948899e+02 nan nan 3.232983063775829891e+01 5.194478993899584118e+00 nan nan 3.088204484595285493e+01 4.659971514394731784e+00 7.360652680731407145e+02 nan 3.304499398734184012e+01 3.428901337547524353e+00 nan 1.042113807184247889e+03 2.923325049739204218e+01 3.574247137820310005e+00 nan nan 2.574356535570548132e+01 7.286558934347863392e+00 nan nan 3.142665085784023304e+01 3.639068089318469923e+00 1.024006461111440785e+03 3.033029753262827626e+02 2.451772284990686757e+01 2.825251871980373863e+00 nan 6.637245235386219520e+02 2.765949354240133928e+01 3.070767934183347148e+00 nan 1.043387574531154769e+03 2.821308582276561694e+01 3.861306459219903786e+00
6.800000000000000000e+04 nan nan 4.318543380306134338e+01 3.330389326807303263e+00 nan nan nan 8.877030427395606438e+00 nan nan 3.675114130202300657e+02 1.001433636676075167e+02 nan nan 3.124344138180939723e+01 4.019467288628915114e+00 nan nan 2.976163286122051232e+01 4.638761389854183292e+00 nan nan 3.357694433274051704e+01 3.576971451174729477e+00 nan 9.836275754076672229e+02 2.874166208625765151e+01 3.447329475582596725e+00 nan nan 2.768528286109121694e+01 7.961548590100406386e+00 nan nan 3.123210600516057411e+01 3.678518999292525571e+00 1.037715584716882859e+03 3.292633618519527658e+02 2.400038971223271034e+01 2.844559265300341533e+00 nan 6.322678204354175477e+02 2.729246862439596200e+01 3.310261718911483797e+00 nan 1.111607399008597895e+03 2.690977886128750995e+01 3.637902894203925541e+00
6.900000000000000000e+04 nan 9.550272451211830571e+01 4.966842287395756728e+01 3.513521588668754525e+00 nan 1.923287549614659326e+02 9.664122047574056751e+01 6.034137023425324209e+00 nan 4.067316494324538212e+02 2.004375687579905048e+02 4.396854373248999082e+01 nan nan 3.090438363524875243e+01 4.768380974813638318e+00 nan nan 2.987188527322101805e+01 4.533983662361411149e+00 nan nan 3.483491567534046141e+01 3.381484221639345034e+00 nan 1.008518356533740871e+03 2.860365081019054401e+01 3.542867481720266110e+00 nan nan 2.714740861192433385e+01 7.527473625921248690e+00 nan nan 3.202782609463440622e+01 3.681294031304370939e+00 9.191674703391075809e+02 3.356718177691438427e+02 2.505982655450475605e+01 2.800158466857014528e+00 nan 5.941630462438748737e+02 2.705927547925250565e+01 3.248906128077440059e+00 nan 1.024649701467517616e+03 2.830419739674169932e+01 3.980147889014131302e+00
7.000000000000000000e+04 3.378467648200594908e+02 nan 5.746216313174791424e+01 4.092811279669751556e+00 nan nan 8.532182657974838946e+01 7.745015259877902736e+00 nan nan 2.159320490758041160e+02 8.466721767354769668e+01 nan nan 3.041408812413466123e+01 3.989106947431513728e+00 nan nan 2.927262727815814358e+01 4.746083899442107068e+00 nan nan 3.559312102349277751e+01 3.650040664817323144e+00 nan 1.193272704035141714e+03 2.943375600759488719e+01 3.573536456348174628e+00 nan nan 2.683532375031209583e+01 7.611726535994456810e+00 nan nan 3.222358337884335100e+01 3.587658058196340871e+00 9.109446618997437781e+02 3.163386602507359271e+02 2.466415615506470971e+01 2.831639903033806416e+00 nan 6.050237468380149721e+02 2.788998629537218221e+01 3.451943004338666299e+00 nan nan 2.820440640929179565e+01 4.221186416637429772e+00
7.100000000000000000e+04 nan nan 4.977840861523571903e+01 3.606018561462743577e+00 2.115258879000887191e+02 nan 2.587988172385215648e+02 nan nan nan 1.428083841369747802e+02 1.962156736614584673e+01 nan nan 3.052315416176750063e+01 3.781599001403654903e+00 nan nan 2.854357370861944077e+01 4.538730295164858042e+00 nan nan 3.413596513239383512e+01 3.514676760100620356e+00 nan 1.200984348623464939e+03 2.952944010842999134e+01 3.572398807845032387e+00 nan nan 2.634349244524343092e+01 7.930431969863951380e+00 nan nan 3.136459213724581829e+01 3.607873504462658865e+00 1.052947330376444825e+03 3.078041090807958540e+02 2.518335021604252333e+01 2.862737839753484614e+00 nan 7.215574676959751059e+02 2.786643891679262452e+01 3.172910617019909729e+00 nan 1.068725314393669123e+03 2.756526913465397044e+01 4.052787303884247017e+00
7.200000000000000000e+04 nan nan 4.899579185081881860e+01 3.761852251047981266e+00 nan nan 7.684928992776853818e+01 6.901385273792565833e+00 nan nan 1.722823194742840371e+02 1.223477432500125950e+01 nan nan 3.068739294425693487e+01 4.489208885713645181e+00 nan nan 2.889116668332631477e+01 4.700806447903182139e+00 nan 2.669356876076027447e+02 3.328152272654663335e+01 3.445469291643487253e+00 nan nan 2.922479242322909698e+01 3.658900104980326695e+00 nan nan 2.686118510161004380e+01 6.592931785490184993e+00 nan nan 3.097531006528433295e+01 3.732462871111124514e+00 1.050480699151708450e+03 3.144701688584453336e+02 2.525309840538441364e+01 2.804643439154014484e+00 nan 6.919863973504272963e+02 2.767819633402693213e+01 3.148059805000025246e+00 nan 1.185907240025181864e+03 2.752827455495746634e+01 4.259219691075751157e+00
7.300000000000000000e+04 nan nan 5.098584296520517967e+01 3.624639187612181956e+00 nan nan 6.095390354755831197e+01 5.211786447609005890e+00 nan nan 1.506244431931853285e+02 4.390183678555982993e+01 nan nan 3.271489290723395982e+01 4.611401592770206115e+00 nan nan 2.923444778984803705e+01 4.596942714230683791e+00 nan nan 3.454189212557375299e+01 3.500899727913711956e+00 nan 1.113212021650239421e+03 2.913647949088728950e+01 3.701944340470297412e+00 nan nan 2.654634931436302736e+01 6.752448591934966160e+00 nan nan 3.190507280396471046e+01 3.670687622489979596e+00 1.207328695316331959e+03 3.480885676258188823e+02 2.598227696136929765e+01 2.869724336982474533e+00 nan 6.545265758003640713e+02 2.632150553426628647e+01 3.494342066602597274e+00 nan nan 2.915465999911944550e+01 3.906394925982458410e+00
7.400000000000000000e+04 nan nan 4.786652146337951308e+01 3.642459251455330893e+00 nan nan 1.235245061878301414e+02 7.552818749946500709e+00 nan nan 2.571269036660459619e+02 2.144983036036575896e+01 nan nan 3.194044972250152270e+01 4.178788536208875470e+00 nan nan 2.866411287383471063e+01 4.762403979731628212e+00 nan nan 3.402097066347003818e+01 3.394197301660415000e+00 nan 1.136506734823121633e+03 2.911357675966236158e+01 3.668469317924220263e+00 nan nan 2.649099559822643712e+01 9.187950512101433986e+00 nan nan 3.110063172104498719e+01 3.704734886849035291e+00 9.857349493165787635e+02 3.274675872547892368e+02 2.574301082554907794e+01 2.860505384479341995e+00 nan 7.033464312667246077e+02 2.800370172095246701e+01 3.511855337083527040e+00 nan 1.091751974331521751e+03 2.802402619659518379e+01 4.101563190008649329e+00
7.500000000000000000e+04 nan nan 4.685128479112324840e+01 4.138490538087495452e+00 nan 3.800074415664847720e+02 4.194384194245552067e+02 9.564596880496091913e+00 nan nan 6.898249129196678098e+01 1.078909587021716163e+02 nan nan 3.032301349803511670e+01 4.665964242095579806e+00 nan nan 3.057720318777405311e+01 4.579323064383684638e+00 nan nan 3.530810005425028919e+01 3.379176525263209108e+00 nan 1.042369023037337229e+03 2.882189899351139317e+01 3.655463192657800953e+00 nan nan 2.763162349271756213e+01 7.880332132725929917e+00 nan nan 3.103262476870100173e+01 3.558398271685292880e+00 9.293364387930887460e+02 3.408329106385546083e+02 2.533454087854772041e+01 2.831090568117694328e+00 nan 6.750733408124820016e+02 2.804205197931434057e+01 3.136314755599156179e+00 nan nan 2.916147173559766159e+01 3.833233515978717865e+00
7.600000000000000000e+04 5.052329551085354531e+00 nan 4.717531813249395611e+01 3.961790611669160800e+00 nan nan nan 1.208039475980996613e+01 nan nan 1.061769441001552252e+02 2.064957074571516316e+01 nan nan 3.091821837616537749e+01 9.168472862436654935e+00 nan nan 2.970797176034039921e+01 4.659744365982717795e+00 nan nan 3.403501119232148397e+01 3.533545295994477531e+00 nan nan 2.973835923617768984e+01 3.687390618803858988e+00 nan nan 2.706994045522166203e+01 9.165225419305780719e+00 nan nan 3.249813221835267285e+01 3.637776582480630960e+00 9.392668300375092940e+02 3.438910506004593799e+02 2.482704733600504454e+01 2.836806067953022037e+00 nan 7.845060901375646836e+02 2.804069426462129400e+01 2.975185168725682061e+00 nan 1.120988928875783586e+03 2.912798610698873603e+01 3.917759931224686021e+00
7.700000000000000000e+04 nan nan 4.223545951338228832e+01 4.716896581408353661e+00 8.549355972614335997e+01 nan nan 1.126981560648022480e+02 nan nan 1.928203132634963879e+02 3.589704791066277068e+01 nan nan 3.175970315116568798e+01 4.260588761240090783e+00 nan nan 2.926368517929320845e+01 4.493555285373241226e+00 nan nan 3.413910285926861832e+01 3.460933391572257989e+00 nan nan 2.847507720702149214e+01 3.565137163052475078e+00 nan nan 2.623931288337533374e+01 7.283058567144938600e+00 nan nan 2.987799562323887059e+01 3.688472931576105118e+00 1.075856121418761859e+03 3.619383643742520462e+02 2.599023295038468362e+01 2.850712617136939464e+00 nan 7.345626635078335767e+02 2.809585608093802378e+01 3.443540005555652872e+00 nan 9.255624482463539380e+02 2.807028734272737580e+01 4.004553022288550146e+00
7.800000000000000000e+04 nan nan 4.897889869460195911e+01 3.597996858463512471e+00 nan nan 7.578964206574384832e+01 9.240901110734336399e+00 1.595871897285912553e+02 nan 1.081192569237328627e+02 1.818021977182943161e+01 nan nan 3.130523785291479300e+01 6.448901463855409411e+00 nan nan 3.038349637745272958e+01 4.718657797548823751e+00 nan nan 3.335162388727461291e+01 3.435237708303884752e+00 nan 1.182332549630817311e+03 2.892942075486687870e+01 3.664030539608019499e+00 nan nan 2.661686212321543366e+01 6.946859950647433557e+00 nan nan 3.127345116846256801e+01 3.568558901086122059e+00 1.143670698685732759e+03 3.238870363503009457e+02 2.637327346697115971e+01 2.851710842153029724e+00 nan 6.411403358565337385e+02 2.767131126242133021e+01 3.240023345857154791e+00 nan nan 2.947341889377826263e+01 3.844221078627165333e+00
7.900000000000000000e+04 nan nan 4.656590795003518934e+01 3.949321090650226296e+00 nan nan 1.269473878456199145e+02 4.854156261029072716e+00 nan 2.356696495664285180e+02 1.210398275984935026e+02 1.727574270159227510e+01 nan nan 3.272662647933700697e+01 4.905907113640410877e+00 nan nan 2.978421099726510235e+01 4.669445909518587179e+00 nan nan 3.565329238729894712e+01 3.505620464239300738e+00 nan 1.199588933416917143e+03 2.961290645899053331e+01 3.699098642545288751e+00 nan nan 2.651096670878185790e+01 7.010905736571825919e+00 nan nan 3.237567030692898840e+01 3.716908278186628500e+00 nan 4.173959975568790242e+02 2.586993955742925522e+01 2.844642180532434672e+00 nan 6.605204304614095463e+02 2.728931141308924069e+01 3.007797965702117438e+00 nan 9.021240055682319507e+02 2.811110458068400675e+01 3.979178451450211984e+00
8.000000000000000000e+04 nan nan 5.486571554615974122e+01 3.309900660358720437e+00 nan nan 8.996081362826755878e+01 1.134085115828613866e+01 nan 1.350261308318297040e+02 2.754088262772388589e+02 9.991788384840079118e+01 nan nan 3.053967037556345687e+01 5.774538374629436532e+00 nan nan 2.976022008142721731e+01 4.670371490088191635e+00 nan nan 3.525683356392581658e+01 3.388353333383054888e+00 nan nan 2.999935218240639045e+01 3.540764077920543151e+00 nan nan 2.723955131005068253e+01 6.472271129956254754e+00 nan nan 3.068978583568508967e+01 3.587087632234593482e+00 1.187835104439579027e+03 3.985625713033164743e+02 2.645085888647429329e+01 2.891751133477818314e+00 nan 6.751756388271339802e+02 2.730745148571003966e+01 3.128046985950054815e+00 nan 1.110176235501990959e+03 2.945872965910167451e+01 3.820565001376093228e+00
8.100000000000000000e+04 nan nan 4.811195486450601067e+01 3.430712841412167258e+00 1.380451577551223465e+02 nan 1.985521473101853189e+02 6.440665808768317291e+00 nan nan 3.629432319487071936e+02 2.665415832022310383e+01 nan nan 3.058971880004356692e+01 1.113851822538034497e+01 nan nan 3.032320588811546713e+01 4.622417234170612232e+00 nan nan 3.342175158511343369e+01 3.567675847664453670e+00 nan nan 2.891210828296433277e+01 3.665053226578385726e+00 nan nan 2.673121060656844250e+01 1.008049917651126570e+01 nan nan 3.182379783382458882e+01 3.662239383169892282e+00 1.171231835378828464e+03 3.603079652370686858e+02 2.535980240675327124e+01 2.856323673013840825e+00 nan 6.958943391360669466e+02 2.804297978101051214e+01 3.409545385262589434e+00 nan 1.056206224052206835e+03 2.770401328059206136e+01 3.955348402235973282e+00
8.200000000000000000e+04 nan nan 4.849155718213772559e+01 3.707642008608365902e+00 nan nan 9.600973429348286459e+01 4.829011216373697124e+00 7.559082031155763559e+01 nan 1.132215197400188629e+02 8.523026043004261254e+00 nan nan 3.103906824994594871e+01 6.140959989121713036e+00 nan nan 3.009442086849902154e+01 4.795756758960132871e+00 nan nan 3.497630048540440839e+01 3.489030371469275416e+00 nan nan 2.931815561318463281e+01 3.620217641284895649e+00 nan nan 2.688663310648404803e+01 7.557506650050024533e+00 nan nan 3.002039443680721931e+01 3.543170824572572375e+00 1.130937580986645571e+03 4.495847812328094051e+02 2.627636092741818175e+01 2.852726257106122709e+00 nan 7.423566729692502122e+02 2.842301319067350818e+01 3.123218641110244498e+00 nan 1.324539604812570133e+03 2.874295636980520996e+01 3.882530639360166624e+00
8.300000000000000000e+04 nan nan 5.922276591237408638e+01 3.413182244488425887e+00 nan nan 1.086801858705656230e+02 5.980305637716680778e+00 nan nan 1.176804036379833889e+02 6.373457705646817573e+01 nan nan 3.101311476384272581e+01 6.624491265685243491e+00 nan nan 2.910382109901746617e+01 4.633553923194506652e+00 nan nan 3.429076574287274326e+01 3.352043970732549560e+00 nan nan 2.906080061212261967e+01 3.667001163425288812e+00 nan nan 2.684974211721026194e+01 6.333278485819773707e+00 nan nan 3.333758616302348088e+01 3.623530439818379190e+00 1.241516753567722162e+03 3.902083927600136235e+02 2.609279554535308421e+01 2.848815327387693053e+00 nan 7.603859051832662317e+02 2.885238799573137314e+01 3.173787931980295074e+00 nan nan 2.868022532569228744e+01 3.839717431990344210e+00
8.400000000000000000e+04 nan nan 5.511099181679382752e+01 3.807606492914756835e+00 1.090547676119129221e+02 nan 1.133280673686999478e+02 1.412713411369387373e+01 nan nan 8.846244860482498495e+01 nan nan nan 3.113367430868708041e+01 6.020939525817913029e+00 nan nan 2.965199639325688707e+01 4.539514660005442792e+00 nan nan 3.504083786828481095e+01 3.505055364706652021e+00 nan nan 2.886277767172294517e+01 3.623082016403391670e+00 nan nan 2.655027773505451449e+01 6.405016506701977974e+00 nan nan 3.083521789960078152e+01 3.614735623986286672e+00 1.255792545444279540e+03 3.946014794663248608e+02 2.646979182263980945e+01 2.862387659240588800e+00 nan 7.621095506009077098e+02 2.850611878947912103e+01 3.410582650274085470e+00 nan 9.982304610739644204e+02 2.850987199365921043e+01 4.188369452624203682e+00
8.500000000000000000e+04 nan nan 4.899213053314244348e+01 3.794579121498089957e+00 1.343829516445219099e+02 nan 1.104720947507775008e+02 8.292078895255809101e+00 1.009844239178497958e+02 nan 1.734626566422733163e+02 3.249098729424962073e+01 nan nan 3.103828008054423293e+01 5.891194111495802410e+00 nan nan 2.974924545098442508e+01 4.755283437531910629e+00 nan nan 3.398434335871075973e+01 3.452395858753958713e+00 nan nan 2.894340208745501286e+01 3.672857906786896276e+00 nan nan 2.681092693349082623e+01 6.878566150227089615e+00 nan nan 3.253854759578919698e+01 3.708983321029295954e+00 1.327024158504802472e+03 3.799267897198438959e+02 2.567447595710994079e+01 2.865599476147011160e+00 nan 7.494470308386835313e+02 2.906280646085728137e+01 3.280598301227277691e+00 nan nan 2.912795307484022800e+01 3.962525226298898584e+00
8.600000000000000000e+04 nan nan 4.523413000200776679e+01 3.774720829192697469e+00 nan nan 7.882519899956780307e+01 1.054096950571464575e+01 nan nan 1.297822197023207593e+02 8.671884087704942345e+00 nan nan 3.050224004328429572e+01 6.111653898678675922e+00 nan nan 2.815347952752755489e+01 4.787363421766118066e+00 nan nan 3.390165907974184023e+01 3.543000753268216840e+00 nan nan 2.909636403769507140e+01 3.669460546053972649e+00 nan nan 2.671042692116014194e+01 6.073902226383455449e+00 nan nan 3.073763921424462353e+01 3.591861943987379568e+00 1.235310498460960616e+03 3.933308434899804524e+02 2.628935405448691043e+01 2.906023432205701251e+00 nan 8.037946895190430041e+02 2.850907562183064670e+01 3.154310138000088415e+00 nan 1.165509849373616817e+03 2.842930753854126280e+01 4.216839802159151773e+00
8.700000000000000000e+04 6.220436780085088913e+02 nan 5.466836196471158615e+01 3.819524146028682843e+00 nan nan 4.416994007169308816e+02 4.945037926552414476e+00 6.198050961634697842e+01 1.908376216535157823e+02 1.237386742347315760e+02 3.519071295686745060e+01 nan nan 3.069133966242578282e+01 7.404410702118587650e+00 nan nan 2.854931085846794758e+01 4.716930828868240333e+00 nan nan 3.406578718794691696e+01 3.452398206469649011e+00 nan nan 2.924677069380682681e+01 3.446326063584106869e+00 nan nan 2.674586579636839545e+01 6.920195519598694389e+00 nan nan 3.117500978794433308e+01 3.671773072399351356e+00 nan 3.726134070369294591e+02 2.553790858468391889e+01 2.824059687247602923e+00 nan 9.286155964997035426e+02 2.861456954786730833e+01 3.203587298366497915e+00 nan 1.099912514337556104e+03 2.917798869887819890e+01 3.804570388115287471e+00
8.800000000000000000e+04 nan nan 5.372498445496896835e+01 3.755002915344826331e+00 nan nan 8.103573686916499241e+01 6.764298149691649442e+00 nan nan 1.213548192379600579e+02 1.375509725268531440e+02 nan nan 3.033445200415967946e+01 8.222165031163424231e+00 nan nan 2.804358372056822901e+01 4.729915304203309745e+00 nan nan 3.471517437447673871e+01 3.436674694850140099e+00 nan nan 2.964803702161378851e+01 3.685367680576558946e+00 nan nan 2.698893001307805406e+01 6.344455229602550261e+00 nan nan 2.819873425074857209e+01 3.677704241396646978e+00 1.283072296607030239e+03 4.180888628039709261e+02 2.664074928879885107e+01 2.849562598667033875e+00 nan 9.346194099564366979e+02 2.881219616045737553e+01 3.226751880321545141e+00 nan nan 2.868651319253439169e+01 3.833092789295696523e+00
8.900000000000000000e+04 nan nan 5.906876064962184358e+01 3.545061777810859294e+00 nan nan 1.325973157258420656e+02 1.063905928492614983e+01 nan nan 1.090210294150519985e+02 7.083960134960754829e+01 nan nan 3.191752113539730473e+01 6.677019165666477463e+00 nan nan 3.029683132482544039e+01 4.717047111710206408e+00 4.440417815686123504e+02 nan 3.664033173417447387e+01 3.533510525025298055e+00 nan 1.362758642798188248e+03 2.911235076396842558e+01 3.611261765801931034e+00 nan nan 2.713479646404591605e+01 7.769466780209789647e+00 nan nan 2.921422695055350971e+01 3.649351517150274393e+00 nan 4.595205387437562194e+02 2.610026712857729336e+01 2.876576773382276464e+00 nan 6.476847364616384084e+02 2.954768142873155057e+01 3.395135152917601040e+00 nan 1.256603595496356093e+03 2.900786037760233427e+01 3.703892430444013062e+00
9.000000000000000000e+04 nan 2.161322771592364518e+02 5.111397320940851330e+01 3.768905388130067813e+00 nan nan 2.120763281545560801e+02 5.105906013808779953e+00 5.524916497985389974e+00 nan 1.470911324693124129e+02 4.370749984905204144e+01 nan nan 3.218732245517522728e+01 6.911673930305539670e+00 nan nan 2.885769017611064058e+01 4.568772514867418977e+00 nan nan 3.511983599662761435e+01 3.427662014810126667e+00 nan 1.303187196333390148e+03 3.025483925990821632e+01 3.614231478882145687e+00 nan nan 2.701403631746358158e+01 7.935991903710989170e+00 nan nan 3.048597876404243223e+01 3.631903122986031462e+00 nan 4.532110895522449709e+02 2.560239349142979748e+01 2.842789232538183164e+00 nan 7.916283821737575863e+02 2.925444345806223012e+01 3.362452677112062638e+00 nan 1.190159175704480731e+03 2.819798438249836181e+01 3.545231487430849704e+00
9.100000000000000000e+04 4.474155494502795705e+02 nan 5.295169928315167596e+01 3.318032358138195637e+00 nan nan nan 7.822996561244385916e+00 2.504406970640458585e+00 nan 1.361432941673113248e+02 1.197308034003325439e+01 nan nan 3.149398084918129825e+01 7.009111212473366770e+00 nan nan 2.937316240059495343e+01 4.616440924151808289e+00 nan nan 3.604319392590551274e+01 3.538285442772221678e+00 nan nan 3.263069066960530051e+01 3.449205836364699795e+00 nan nan 2.638877551584648629e+01 9.517395221310732012e+00 nan nan 3.141707200233454600e+01 3.631486928385275093e+00 1.209668842471503467e+03 4.320732629152111031e+02 2.636714015806764522e+01 2.876551307021389725e+00 nan 9.097711392379554809e+02 2.898572372092412053e+01 3.165928476336413500e+00 nan nan 2.868877942918149415e+01 3.593615396639189719e+00
9.200000000000000000e+04 nan nan 4.792571562046409639e+01 3.358731917276827517e+00 nan nan 1.259231027338608726e+02 1.393620634943407666e+01 nan nan nan 1.767435136430167830e+01 nan nan 3.165449292412346338e+01 7.513417496935538509e+00 nan nan 2.834375729911556618e+01 4.672631631823408682e+00 nan nan 3.581861838337544413e+01 3.422827048786442727e+00 nan nan 2.935110854977496686e+01 3.543695932813817784e+00 nan nan 2.690037035359294393e+01 6.585983233213911880e+00 nan nan 2.968669439452712311e+01 3.541260817667656990e+00 1.251311232351184117e+03 4.080672775331455000e+02 2.759371274725813805e+01 2.859510264807097801e+00 nan 7.387096954638624311e+02 2.898490111608185060e+01 3.154763294564018938e+00 nan nan 2.942284801879693390e+01 4.013426400773134617e+00
9.300000000000000000e+04 nan nan 4.955283997069265922e+01 3.635272865782111840e+00 nan nan 1.918687603660728200e+02 4.666785669136464421e+00 4.940585359759347739e+02 nan 1.188107281688387786e+02 5.191871337523704000e+01 nan nan 3.176262995531260458e+01 9.421471926345409642e+00 nan nan 2.960334938892426493e+01 4.568966049817258401e+00 nan nan 3.583248655872814936e+01 3.360724298337219640e+00 nan 1.165184550488920195e+03 2.980861767808256602e+01 3.620233439992549762e+00 nan nan 2.673106638945949243e+01 6.922241598165467913e+00 nan nan 2.976847835769794415e+01 3.589702325191031829e+00 nan 4.626819398256727141e+02 2.656105641118108451e+01 2.857419008789220616e+00 nan 8.275729600384231617e+02 2.958920731131173554e+01 3.812776499363071281e+00 nan 1.159948452250886930e+03 2.789268425692408115e+01 3.793364513552418771e+00
9.400000000000000000e+04 nan nan 4.026606401346846553e+01 3.205100688651767005e+00 nan nan 1.824146540390146072e+02 6.477516559047304945e+00 nan nan 1.112777141057538302e+02 1.509322425233717979e+02 nan nan 3.145233738440923688e+01 6.896756591161829597e+00 nan nan 3.027922151248988669e+01 4.535375014989096343e+00 nan nan 3.458789963942454904e+01 3.460121820162496142e+00 nan nan 3.051223328533111356e+01 3.703033990422562649e+00 nan nan 2.662356000014761293e+01 1.021390087762164356e+01 nan nan 3.019769181294560312e+01 3.663842307280531507e+00 nan 4.767078355821025752e+02 2.689254918402182781e+01 2.813062264381046340e+00 nan 7.692597361681416714e+02 2.932648753473306513e+01 3.253155507165497173e+00 nan nan 2.875120287495125382e+01 3.656349266252660435e+00
9.500000000000000000e+04 nan nan 4.537685309451585169e+01 3.951123520915032827e+00 nan nan 1.540895846442256811e+02 5.495955934146133259e+00 nan nan 2.594534987862822391e+02 4.529001376253330591e+01 nan nan 3.205214355127417747e+01 7.616009942659026422e+00 nan nan 2.907320385131322382e+01 4.751208827233503129e+00 nan nan 3.300169783142347057e+01 3.664797436870554925e+00 nan nan 3.051942442905041730e+01 3.461659486702190147e+00 nan nan 2.628813506724442206e+01 7.364658695623664819e+00 nan nan 2.928019464304714958e+01 3.614913668755466603e+00 nan 4.420353307661962390e+02 2.604576926364724088e+01 2.846549791027922716e+00 nan 8.256529731938392160e+02 2.948603685286154885e+01 3.117004393391999972e+00 nan nan 3.043972856520695558e+01 4.181375466624899673e+00
9.600000000000000000e+04 nan nan 4.690424685333672272e+01 3.516291353969929645e+00 nan nan 8.202898860734822506e+01 1.080023416561819438e+01 7.337917473036711158e+01 nan nan 4.138577549325174232e+01 nan nan 2.978937040251329194e+01 9.424003974082022950e+00 nan nan 2.910623882722125089e+01 4.608888394187223625e+00 nan nan 3.402232452938226004e+01 3.462399766942566348e+00 nan 1.273543326747272886e+03 3.136607494801349461e+01 3.621363937823912860e+00 nan nan 2.719249196047387684e+01 7.638074032503284982e+00 nan nan 3.015323050034061225e+01 3.640179124810683398e+00 1.465901721803550345e+03 4.328848173933188264e+02 2.623063798499264365e+01 2.941930478173898855e+00 nan 9.244165781079976796e+02 2.961722156390704797e+01 3.215691109459934971e+00 nan nan 2.893678539184617904e+01 4.136379232782135595e+00
9.700000000000000000e+04 6.606055084077667061e+02 nan 4.807849704351408349e+01 4.112248939484826948e+00 nan nan 1.256270639707961436e+02 8.022960658839357606e+00 2.553394234566925718e+02 nan 1.087992667255392689e+02 3.395213206296282493e+01 nan nan 3.066016872933815307e+01 7.785537276938103268e+00 nan nan 2.978981857325001670e+01 4.594860558667147821e+00 nan nan 3.520875302738376433e+01 3.533024422400812714e+00 nan nan 3.098000658576976818e+01 3.528098253518332061e+00 nan nan 2.721173510875367896e+01 1.043634680153316374e+01 nan nan 2.906008791830357296e+01 3.670256015825061446e+00 nan 4.473558363595079754e+02 2.724003965322354048e+01 2.893769195006791417e+00 nan 9.024868990074501198e+02 3.029908963812869871e+01 3.171829600036109920e+00 nan nan 2.972645128958915706e+01 3.609779810090477437e+00
9.800000000000000000e+04 nan nan 4.739532840025992755e+01 3.768273799303075489e+00 3.658485638200597378e+01 nan 1.827789840839618876e+02 1.112544868068856729e+01 nan nan 2.320060913125291790e+02 3.281568825925326394e+01 nan nan 3.116221998326706100e+01 8.114421574042477658e+00 nan nan 2.938554770757944112e+01 4.640303772365855117e+00 nan nan 3.380517687448396202e+01 3.480854091565537711e+00 nan nan 2.989366280792202701e+01 3.597682526591420960e+00 nan nan 2.706462022280766178e+01 9.433776049447814671e+00 nan nan 2.918974622167839783e+01 3.628244179140483361e+00 nan 4.490623062701963022e+02 2.627834228109615111e+01 2.901882525228521637e+00 nan 7.193177819640692405e+02 2.970531292417022229e+01 3.157387552537960218e+00 nan nan 2.986600395386972195e+01 3.955482873790470144e+00
9.900000000000000000e+04 nan nan 5.214439615344133472e+01 3.362503060721254933e+00 nan nan 9.703742692313851137e+01 6.492537120504121795e+00 nan nan 8.802598668636133539e+01 9.127708400953737566e+01 nan nan 3.153169986116993684e+01 6.561898857388312578e+00 nan nan 2.853036794015595845e+01 4.581126780107622309e+00 nan nan 3.325106668906573049e+01 3.498998383302143189e+00 nan nan 3.058393289362165390e+01 3.619363809870711712e+00 nan nan 2.683332345821518317e+01 6.792402121407346449e+00 nan nan 3.007270748615610501e+01 3.589085103897622364e+00 nan 4.507844142532206888e+02 2.664380943100693599e+01 2.930109815896682512e+00 nan 8.812990122525786774e+02 2.987167943788859503e+01 3.412907993970832443e+00 nan nan 2.948713562557230006e+01 3.863978270909202539e+00
1.000000000000000000e+05 nan 1.855591512197833310e+02 5.433806930863420348e+01 3.648014541930971966e+00 nan nan 9.408660337233794735e+01 nan nan nan 2.648104002759259288e+02 1.205865613017549975e+02 nan nan 3.044087566491855412e+01 7.944201573448282261e+00 nan nan 2.813661728000608520e+01 4.656997396242981146e+00 nan nan 3.412310001473988308e+01 3.495909182945667659e+00 nan 1.198366888664430462e+03 3.036030223553093421e+01 3.551866537494749565e+00 nan nan 2.705637717095981998e+01 8.743567378499328413e+00 nan nan 2.857600424750778956e+01 3.677402532349482556e+00 1.294750254414776919e+03 4.368284380825756443e+02 2.661922799738137613e+01 2.902078265827313874e+00 nan 7.807384733005808357e+02 3.062602705039033779e+01 3.205797643579556766e+00 nan nan 2.976652017856014254e+01 4.173936871742483845e+00
