# Supplementary material for: Three learning stages and accuracy–efficiency tradeoff of restricted Boltzmann machines
Source: Nat Commun. 2022 Sep 17;13:5474. doi: 10.1038/s41467-022-33126-x (PMC9482660; doi:10.1038/s41467-022-33126-x)
Supplement: Supplementary file 3 — Source Data [file 41467_2022_33126_MOESM3_ESM.zip › source_data/Fig3c-sigma_w.dat]

# \sigma_w
# column label: number_of_hidden_units
# training_epoch N=256 N=64 N=16 N=4
0.000000000000000000e+00 9.952445514500141144e-03 1.003764383494853973e-02 1.044688094407320023e-02 9.936044923961162567e-03
1.000000000000000000e+00 9.984582662582397461e-03 1.018902100622653961e-02 1.064179558306932449e-02 1.032291259616613388e-02
2.000000000000000000e+00 1.003241818398237228e-02 1.042080577462911606e-02 1.118651870638132095e-02 1.149550359696149826e-02
4.000000000000000000e+00 1.012812182307243347e-02 1.067768596112728119e-02 1.233366690576076508e-02 1.388801168650388718e-02
7.000000000000000000e+00 1.027765125036239624e-02 1.090089604258537292e-02 1.365329232066869736e-02 1.696584187448024750e-02
1.000000000000000000e+01 1.041691470891237259e-02 1.106894109398126602e-02 1.462176442146301270e-02 1.955401524901390076e-02
1.300000000000000000e+01 1.057366933673620224e-02 1.120219007134437561e-02 1.522421371191740036e-02 2.162111178040504456e-02
1.600000000000000000e+01 1.073133107274770737e-02 1.133896969258785248e-02 1.564709283411502838e-02 2.322119474411010742e-02
2.000000000000000000e+01 1.095134112983942032e-02 1.152029819786548615e-02 1.617424190044403076e-02 2.522231824696063995e-02
2.500000000000000000e+01 1.120746135711669922e-02 1.173546444624662399e-02 1.659906469285488129e-02 2.696542814373970032e-02
3.000000000000000000e+01 1.145317684859037399e-02 1.196479704231023788e-02 1.681400276720523834e-02 2.835886366665363312e-02
3.500000000000000000e+01 1.169717498123645782e-02 1.217442378401756287e-02 1.697248965501785278e-02 2.948748879134654999e-02
4.000000000000000000e+01 1.199488434940576553e-02 1.244131196290254593e-02 1.702377758920192719e-02 3.056595288217067719e-02
4.500000000000000000e+01 1.228029467165470123e-02 1.262484118342399597e-02 1.732615940272808075e-02 3.115753084421157837e-02
5.000000000000000000e+01 1.257381588220596313e-02 1.289906259626150131e-02 1.736044883728027344e-02 3.155195713043212891e-02
5.500000000000000000e+01 1.285448111593723297e-02 1.315155718475580215e-02 1.745999604463577271e-02 3.199340775609016418e-02
6.000000000000000000e+01 1.316188368946313858e-02 1.338442414999008179e-02 1.760881952941417694e-02 3.242848813533782959e-02
7.000000000000000000e+01 1.378462463617324829e-02 1.399606280028820038e-02 1.788912713527679443e-02 3.326431661844253540e-02
8.000000000000000000e+01 1.443842053413391113e-02 1.458383910357952118e-02 1.831101998686790466e-02 3.355477750301361084e-02
9.000000000000000000e+01 1.511101145297288895e-02 1.518861763179302216e-02 1.882800832390785217e-02 3.428758680820465088e-02
1.000000000000000000e+02 1.581465266644954681e-02 1.584873907268047333e-02 1.920121721923351288e-02 3.461096435785293579e-02
1.100000000000000000e+02 1.658682338893413544e-02 1.653422042727470398e-02 1.971581950783729553e-02 3.511039540171623230e-02
1.200000000000000000e+02 1.738777942955493927e-02 1.731612160801887512e-02 2.023303508758544922e-02 3.561763837933540344e-02
1.300000000000000000e+02 1.823026500642299652e-02 1.813700981438159943e-02 2.090601436793804169e-02 3.612742945551872253e-02
1.400000000000000000e+02 1.913573220372200012e-02 1.899721473455429077e-02 2.155232988297939301e-02 3.676240891218185425e-02
1.500000000000000000e+02 2.012545056641101837e-02 1.992738433182239532e-02 2.238830551505088806e-02 3.698118031024932861e-02
1.600000000000000000e+02 2.112387493252754211e-02 2.090717107057571411e-02 2.334832213819026947e-02 3.810782358050346375e-02
1.700000000000000000e+02 2.219038270413875580e-02 2.195857092738151550e-02 2.436835691332817078e-02 3.890030831098556519e-02
1.800000000000000000e+02 2.332785353064537048e-02 2.305168285965919495e-02 2.534020878374576569e-02 3.947376459836959839e-02
1.900000000000000000e+02 2.453050948679447174e-02 2.425220794975757599e-02 2.629278041422367096e-02 4.050306230783462524e-02
2.000000000000000000e+02 2.583893202245235443e-02 2.558435685932636261e-02 2.745290286839008331e-02 4.150553047657012939e-02
2.200000000000000000e+02 2.877806127071380615e-02 2.835129573941230774e-02 3.010952286422252655e-02 4.290080443024635315e-02
2.400000000000000000e+02 3.201812133193016052e-02 3.164043650031089783e-02 3.296528011560440063e-02 4.540858790278434753e-02
2.600000000000000000e+02 3.574651852250099182e-02 3.529323264956474304e-02 3.643439337611198425e-02 4.782398417592048645e-02
2.800000000000000000e+02 3.988493606448173523e-02 3.956959024071693420e-02 4.068104177713394165e-02 5.072627961635589600e-02
3.000000000000000000e+02 4.440957307815551758e-02 4.450836777687072754e-02 4.563030973076820374e-02 5.405496433377265930e-02
3.200000000000000000e+02 4.933333396911621094e-02 5.015028640627861023e-02 5.121485143899917603e-02 5.809891968965530396e-02
3.400000000000000000e+02 5.459188669919967651e-02 5.650847032666206360e-02 5.767842382192611694e-02 6.251939386129379272e-02
3.600000000000000000e+02 5.999203026294708252e-02 6.360345333814620972e-02 6.482262909412384033e-02 6.733049452304840088e-02
3.800000000000000000e+02 6.544625014066696167e-02 7.152211666107177734e-02 7.318960130214691162e-02 7.323618233203887939e-02
4.000000000000000000e+02 7.073793560266494751e-02 8.037485927343368530e-02 8.264746516942977905e-02 7.957723736763000488e-02
4.500000000000000000e+02 8.255845308303833008e-02 1.046101599931716919e-01 1.119308024644851685e-01 9.964706748723983765e-02
5.000000000000000000e+02 9.283111989498138428e-02 1.290745884180068970e-01 1.488550752401351929e-01 1.276580691337585449e-01
5.500000000000000000e+02 1.024916693568229675e-01 1.502856761217117310e-01 1.909983456134796143e-01 1.628125458955764771e-01
6.000000000000000000e+02 1.119357496500015259e-01 1.677741259336471558e-01 2.333455979824066162e-01 2.069335877895355225e-01
6.500000000000000000e+02 1.207201257348060608e-01 1.835815608501434326e-01 2.720781862735748291e-01 2.591603100299835205e-01
7.000000000000000000e+02 1.287540793418884277e-01 1.997256726026535034e-01 3.054547905921936035e-01 3.165029585361480713e-01
7.500000000000000000e+02 1.358449906110763550e-01 2.163855433464050293e-01 3.337741196155548096e-01 3.765102326869964600e-01
8.000000000000000000e+02 1.421567946672439575e-01 2.326915264129638672e-01 3.593490123748779297e-01 4.377535879611968994e-01
8.500000000000000000e+02 1.481337696313858032e-01 2.480463087558746338e-01 3.840251266956329346e-01 4.970461428165435791e-01
9.000000000000000000e+02 1.539230793714523315e-01 2.617724239826202393e-01 4.100837111473083496e-01 5.537891387939453125e-01
9.500000000000000000e+02 1.598387360572814941e-01 2.737188637256622314e-01 4.375591874122619629e-01 6.067188978195190430e-01
1.000000000000000000e+03 1.659086942672729492e-01 2.842950820922851562e-01 4.662117362022399902e-01 6.566628813743591309e-01
1.100000000000000000e+03 1.784033179283142090e-01 3.032653331756591797e-01 5.230215787887573242e-01 7.458207011222839355e-01
1.200000000000000000e+03 1.910475343465805054e-01 3.226015269756317139e-01 5.759019255638122559e-01 8.231514692306518555e-01
1.300000000000000000e+03 2.041524201631546021e-01 3.438096642494201660e-01 6.217274665832519531e-01 8.881053924560546875e-01
1.400000000000000000e+03 2.179536074399948120e-01 3.669138252735137939e-01 6.614497900009155273e-01 9.445669651031494141e-01
1.500000000000000000e+03 2.323081940412521362e-01 3.910400569438934326e-01 6.979229450225830078e-01 9.938997030258178711e-01
1.600000000000000000e+03 2.470657825469970703e-01 4.160542786121368408e-01 7.347249984741210938e-01 1.037394404411315918e+00
1.700000000000000000e+03 2.615961432456970215e-01 4.425224363803863525e-01 7.738029360771179199e-01 1.075306773185729980e+00
1.800000000000000000e+03 2.754620015621185303e-01 4.706774353981018066e-01 8.160048127174377441e-01 1.108462929725646973e+00
1.900000000000000000e+03 2.882499098777770996e-01 5.003517866134643555e-01 8.607831597328186035e-01 1.137702226638793945e+00
2.000000000000000000e+03 2.999442219734191895e-01 5.311023592948913574e-01 9.073439836502075195e-01 1.164078354835510254e+00
2.100000000000000000e+03 3.107875883579254150e-01 5.621435046195983887e-01 9.545215368270874023e-01 1.189041376113891602e+00
2.200000000000000000e+03 3.205927014350891113e-01 5.927036404609680176e-01 1.001719713211059570e+00 1.212170243263244629e+00
2.300000000000000000e+03 3.297359645366668701e-01 6.219141483306884766e-01 1.048164844512939453e+00 1.234465241432189941e+00
2.400000000000000000e+03 3.381640613079071045e-01 6.495851278305053711e-01 1.093846678733825684e+00 1.256131768226623535e+00
2.500000000000000000e+03 3.460825085639953613e-01 6.756611466407775879e-01 1.138318419456481934e+00 1.276832342147827148e+00
2.750000000000000000e+03 3.640318810939788818e-01 7.340303659439086914e-01 1.243535995483398438e+00 1.324317812919616699e+00
3.000000000000000000e+03 3.801202774047851562e-01 7.840392589569091797e-01 1.339789509773254395e+00 1.364812135696411133e+00
3.250000000000000000e+03 3.946492969989776611e-01 8.270639181137084961e-01 1.425574421882629395e+00 1.397900104522705078e+00
3.500000000000000000e+03 4.079057276248931885e-01 8.645854592323303223e-01 1.502573609352111816e+00 1.426268100738525391e+00
3.750000000000000000e+03 4.200977683067321777e-01 8.978295326232910156e-01 1.570935487747192383e+00 1.450433731079101562e+00
4.000000000000000000e+03 4.314246773719787598e-01 9.273334741592407227e-01 1.632735133171081543e+00 1.471228957176208496e+00
4.250000000000000000e+03 4.415401816368103027e-01 9.537094831466674805e-01 1.688186526298522949e+00 1.490321755409240723e+00
4.500000000000000000e+03 4.508701562881469727e-01 9.776187539100646973e-01 1.738681316375732422e+00 1.505862593650817871e+00
4.750000000000000000e+03 4.594239592552185059e-01 9.991406798362731934e-01 1.784464359283447266e+00 1.519601702690124512e+00
5.000000000000000000e+03 4.673882424831390381e-01 1.018872737884521484e+00 1.826261281967163086e+00 1.531824707984924316e+00
5.250000000000000000e+03 4.748922586441040039e-01 1.037210464477539062e+00 1.864767909049987793e+00 1.542596817016601562e+00
5.500000000000000000e+03 4.820564389228820801e-01 1.054055690765380859e+00 1.900200963020324707e+00 1.551716327667236328e+00
5.750000000000000000e+03 4.887361824512481689e-01 1.069954752922058105e+00 1.932726144790649414e+00 1.560510396957397461e+00
6.000000000000000000e+03 4.951410889625549316e-01 1.084800243377685547e+00 1.963098049163818359e+00 1.568950176239013672e+00
6.250000000000000000e+03 5.014593005180358887e-01 1.098901629447937012e+00 1.991255760192871094e+00 1.576359868049621582e+00
6.500000000000000000e+03 5.074909925460815430e-01 1.112234473228454590e+00 2.017472267150878906e+00 1.582993268966674805e+00
6.750000000000000000e+03 5.134113430976867676e-01 1.124967575073242188e+00 2.042243242263793945e+00 1.589313387870788574e+00
7.000000000000000000e+03 5.192959308624267578e-01 1.136977553367614746e+00 2.065504074096679688e+00 1.595226526260375977e+00
7.250000000000000000e+03 5.248928070068359375e-01 1.148391723632812500e+00 2.087460994720458984e+00 1.600890994071960449e+00
7.500000000000000000e+03 5.304915308952331543e-01 1.159556627273559570e+00 2.108475685119628906e+00 1.607246279716491699e+00
7.750000000000000000e+03 5.360755324363708496e-01 1.170294523239135742e+00 2.128318548202514648e+00 1.612217187881469727e+00
8.000000000000000000e+03 5.415623784065246582e-01 1.180615544319152832e+00 2.147155523300170898e+00 1.618123292922973633e+00
8.250000000000000000e+03 5.469747781753540039e-01 1.190643072128295898e+00 2.165180683135986328e+00 1.623090028762817383e+00
8.500000000000000000e+03 5.522844195365905762e-01 1.200183749198913574e+00 2.182325601577758789e+00 1.628275871276855469e+00
8.750000000000000000e+03 5.575065016746520996e-01 1.209540486335754395e+00 2.198546886444091797e+00 1.633597731590270996e+00
9.000000000000000000e+03 5.625913143157958984e-01 1.218542933464050293e+00 2.214360475540161133e+00 1.638956427574157715e+00
9.250000000000000000e+03 5.677027702331542969e-01 1.227420806884765625e+00 2.229347944259643555e+00 1.644091129302978516e+00
9.500000000000000000e+03 5.727934837341308594e-01 1.236015200614929199e+00 2.243506669998168945e+00 1.648999929428100586e+00
9.750000000000000000e+03 5.778099298477172852e-01 1.244378805160522461e+00 2.257174491882324219e+00 1.654766082763671875e+00
1.000000000000000000e+04 5.827979445457458496e-01 1.252515077590942383e+00 2.270176172256469727e+00 1.659918189048767090e+00
1.050000000000000000e+04 5.924574136734008789e-01 1.268103480339050293e+00 2.294927358627319336e+00 1.669915199279785156e+00
1.100000000000000000e+04 6.018144488334655762e-01 1.283296942710876465e+00 2.318057537078857422e+00 1.679934382438659668e+00
1.150000000000000000e+04 6.108685731887817383e-01 1.297605752944946289e+00 2.339344024658203125e+00 1.690084338188171387e+00
1.200000000000000000e+04 6.197063922882080078e-01 1.311282038688659668e+00 2.359463930130004883e+00 1.698915004730224609e+00
1.250000000000000000e+04 6.280886530876159668e-01 1.324656009674072266e+00 2.378409624099731445e+00 1.707514524459838867e+00
1.300000000000000000e+04 6.361386775970458984e-01 1.337523579597473145e+00 2.396263837814331055e+00 1.715939640998840332e+00
1.350000000000000000e+04 6.438359618186950684e-01 1.349922657012939453e+00 2.413318157196044922e+00 1.724880337715148926e+00
1.400000000000000000e+04 6.512426137924194336e-01 1.361912250518798828e+00 2.429222583770751953e+00 1.732375860214233398e+00
1.450000000000000000e+04 6.583434939384460449e-01 1.373295783996582031e+00 2.444492101669311523e+00 1.740175127983093262e+00
1.500000000000000000e+04 6.652834415435791016e-01 1.384441375732421875e+00 2.458960056304931641e+00 1.746963381767272949e+00
1.550000000000000000e+04 6.716771125793457031e-01 1.395372271537780762e+00 2.472563982009887695e+00 1.753486275672912598e+00
1.600000000000000000e+04 6.778987646102905273e-01 1.405794739723205566e+00 2.485526323318481445e+00 1.760043740272521973e+00
1.650000000000000000e+04 6.839871406555175781e-01 1.415957450866699219e+00 2.497845411300659180e+00 1.766500711441040039e+00
1.700000000000000000e+04 6.898526549339294434e-01 1.425809383392333984e+00 2.509347915649414062e+00 1.773195505142211914e+00
1.750000000000000000e+04 6.954346299171447754e-01 1.435433626174926758e+00 2.520463705062866211e+00 1.779162526130676270e+00
1.800000000000000000e+04 7.009714245796203613e-01 1.444993376731872559e+00 2.530989170074462891e+00 1.784859776496887207e+00
1.850000000000000000e+04 7.061265110969543457e-01 1.454073309898376465e+00 2.540851354598999023e+00 1.790187239646911621e+00
1.900000000000000000e+04 7.111130356788635254e-01 1.462918877601623535e+00 2.550558567047119141e+00 1.795845508575439453e+00
1.950000000000000000e+04 7.159104347229003906e-01 1.471617937088012695e+00 2.559695243835449219e+00 1.801508665084838867e+00
2.000000000000000000e+04 7.206046581268310547e-01 1.479769349098205566e+00 2.568227052688598633e+00 1.806597828865051270e+00
2.050000000000000000e+04 7.252017855644226074e-01 1.488032817840576172e+00 2.576594591140747070e+00 1.811226487159729004e+00
2.100000000000000000e+04 7.295151948928833008e-01 1.496148467063903809e+00 2.584515810012817383e+00 1.816181421279907227e+00
2.150000000000000000e+04 7.338206171989440918e-01 1.504007101058959961e+00 2.592222213745117188e+00 1.820386290550231934e+00
2.200000000000000000e+04 7.380296587944030762e-01 1.511623263359069824e+00 2.599317312240600586e+00 1.824551582336425781e+00
2.250000000000000000e+04 7.420437932014465332e-01 1.519142866134643555e+00 2.606326103210449219e+00 1.828095078468322754e+00
2.300000000000000000e+04 7.459132075309753418e-01 1.526496648788452148e+00 2.613010406494140625e+00 1.832311511039733887e+00
2.350000000000000000e+04 7.496793270111083984e-01 1.533705830574035645e+00 2.619259834289550781e+00 1.836870193481445312e+00
2.400000000000000000e+04 7.533749938011169434e-01 1.540679812431335449e+00 2.625216722488403320e+00 1.840751171112060547e+00
2.450000000000000000e+04 7.570948600769042969e-01 1.547641634941101074e+00 2.631076574325561523e+00 1.844159841537475586e+00
2.500000000000000000e+04 7.605122923851013184e-01 1.554243206977844238e+00 2.636857748031616211e+00 1.847985625267028809e+00
2.600000000000000000e+04 7.673262357711791992e-01 1.567248463630676270e+00 2.647652387619018555e+00 1.855077266693115234e+00
2.700000000000000000e+04 7.739464044570922852e-01 1.579704046249389648e+00 2.657829999923706055e+00 1.861521005630493164e+00
2.800000000000000000e+04 7.801144719123840332e-01 1.591952204704284668e+00 2.667085170745849609e+00 1.867336392402648926e+00
2.900000000000000000e+04 7.859685420989990234e-01 1.603713870048522949e+00 2.675959825515747070e+00 1.873580694198608398e+00
3.000000000000000000e+04 7.917363643646240234e-01 1.615177512168884277e+00 2.684228897094726562e+00 1.879630208015441895e+00
3.100000000000000000e+04 7.973842620849609375e-01 1.626290798187255859e+00 2.692196130752563477e+00 1.884770035743713379e+00
3.200000000000000000e+04 8.027411699295043945e-01 1.636811137199401855e+00 2.699683427810668945e+00 1.889897108078002930e+00
3.300000000000000000e+04 8.077389001846313477e-01 1.647043228149414062e+00 2.706855535507202148e+00 1.894987225532531738e+00
3.400000000000000000e+04 8.126656413078308105e-01 1.657080888748168945e+00 2.713780641555786133e+00 1.899010300636291504e+00
3.500000000000000000e+04 8.173061609268188477e-01 1.667061686515808105e+00 2.720045328140258789e+00 1.903886914253234863e+00
3.600000000000000000e+04 8.219390511512756348e-01 1.676712274551391602e+00 2.726022720336914062e+00 1.908105969429016113e+00
3.700000000000000000e+04 8.261765241622924805e-01 1.685772061347961426e+00 2.731671571731567383e+00 1.911987543106079102e+00
3.800000000000000000e+04 8.305531740188598633e-01 1.694581270217895508e+00 2.736966609954833984e+00 1.915979743003845215e+00
3.900000000000000000e+04 8.347179293632507324e-01 1.703173398971557617e+00 2.742040395736694336e+00 1.918967247009277344e+00
4.000000000000000000e+04 8.388013243675231934e-01 1.711824774742126465e+00 2.746570825576782227e+00 1.922750592231750488e+00
4.100000000000000000e+04 8.427647948265075684e-01 1.720117568969726562e+00 2.751205444335937500e+00 1.924999833106994629e+00
4.200000000000000000e+04 8.466972708702087402e-01 1.728313088417053223e+00 2.755431890487670898e+00 1.929097414016723633e+00
4.300000000000000000e+04 8.504167795181274414e-01 1.736338376998901367e+00 2.759588718414306641e+00 1.932310581207275391e+00
4.400000000000000000e+04 8.540761470794677734e-01 1.744118332862854004e+00 2.763756990432739258e+00 1.935022830963134766e+00
4.500000000000000000e+04 8.575581312179565430e-01 1.751981854438781738e+00 2.767774343490600586e+00 1.937920928001403809e+00
4.600000000000000000e+04 8.609546422958374023e-01 1.759488821029663086e+00 2.771705865859985352e+00 1.941197752952575684e+00
4.700000000000000000e+04 8.642940521240234375e-01 1.766779184341430664e+00 2.775471687316894531e+00 1.944017529487609863e+00
4.800000000000000000e+04 8.676639199256896973e-01 1.773993730545043945e+00 2.779614925384521484e+00 1.946674227714538574e+00
4.900000000000000000e+04 8.707086443901062012e-01 1.780921339988708496e+00 2.783195257186889648e+00 1.948969602584838867e+00
5.000000000000000000e+04 8.739089965820312500e-01 1.787776708602905273e+00 2.786769151687622070e+00 1.951942682266235352e+00
5.100000000000000000e+04 8.770812749862670898e-01 1.794665575027465820e+00 2.790231227874755859e+00 1.954285144805908203e+00
5.200000000000000000e+04 8.799966573715209961e-01 1.801308155059814453e+00 2.793715000152587891e+00 1.956461906433105469e+00
5.300000000000000000e+04 8.830471634864807129e-01 1.807853221893310547e+00 2.797177791595458984e+00 1.958599686622619629e+00
5.400000000000000000e+04 8.857290744781494141e-01 1.814218044281005859e+00 2.800618886947631836e+00 1.960883736610412598e+00
5.500000000000000000e+04 8.884965777397155762e-01 1.820604920387268066e+00 2.804210662841796875e+00 1.962764739990234375e+00
5.600000000000000000e+04 8.913028836250305176e-01 1.826689004898071289e+00 2.807913541793823242e+00 1.964492321014404297e+00
5.700000000000000000e+04 8.939419388771057129e-01 1.832849264144897461e+00 2.811142683029174805e+00 1.966974496841430664e+00
5.800000000000000000e+04 8.965668082237243652e-01 1.839051365852355957e+00 2.814615011215209961e+00 1.968767762184143066e+00
5.900000000000000000e+04 8.992982506752014160e-01 1.844920992851257324e+00 2.818201541900634766e+00 1.970660090446472168e+00
6.000000000000000000e+04 9.018420577049255371e-01 1.850525021553039551e+00 2.821595668792724609e+00 1.972662568092346191e+00
6.100000000000000000e+04 9.042942523956298828e-01 1.856267213821411133e+00 2.825060844421386719e+00 1.974072813987731934e+00
6.200000000000000000e+04 9.067460298538208008e-01 1.862045884132385254e+00 2.828367471694946289e+00 1.976348757743835449e+00
6.300000000000000000e+04 9.092491269111633301e-01 1.867715120315551758e+00 2.831684112548828125e+00 1.978025794029235840e+00
6.400000000000000000e+04 9.116678237915039062e-01 1.873117566108703613e+00 2.835133075714111328e+00 1.979401588439941406e+00
6.500000000000000000e+04 9.141032695770263672e-01 1.878417730331420898e+00 2.838367223739624023e+00 1.981688499450683594e+00
6.600000000000000000e+04 9.163736701011657715e-01 1.883802890777587891e+00 2.841669559478759766e+00 1.983367919921875000e+00
6.700000000000000000e+04 9.188262224197387695e-01 1.889105916023254395e+00 2.845021486282348633e+00 1.984098315238952637e+00
6.800000000000000000e+04 9.210093617439270020e-01 1.894282460212707520e+00 2.848250389099121094e+00 1.986141920089721680e+00
6.900000000000000000e+04 9.232855439186096191e-01 1.899128913879394531e+00 2.851533412933349609e+00 1.987284541130065918e+00
7.000000000000000000e+04 9.254220724105834961e-01 1.904364228248596191e+00 2.854680061340332031e+00 1.989296793937683105e+00
7.100000000000000000e+04 9.275509119033813477e-01 1.909403443336486816e+00 2.857757329940795898e+00 1.990577936172485352e+00
7.200000000000000000e+04 9.297629594802856445e-01 1.914497256278991699e+00 2.860838890075683594e+00 1.992390751838684082e+00
7.300000000000000000e+04 9.317982792854309082e-01 1.919447302818298340e+00 2.864003181457519531e+00 1.993478417396545410e+00
7.400000000000000000e+04 9.337912201881408691e-01 1.924237728118896484e+00 2.866947174072265625e+00 1.995062112808227539e+00
7.500000000000000000e+04 9.357673525810241699e-01 1.929208517074584961e+00 2.869790792465209961e+00 1.995954990386962891e+00
7.600000000000000000e+04 9.378105401992797852e-01 1.933838009834289551e+00 2.872697114944458008e+00 1.997511267662048340e+00
7.700000000000000000e+04 9.397428631782531738e-01 1.938656926155090332e+00 2.875610351562500000e+00 1.999194502830505371e+00
7.800000000000000000e+04 9.416697621345520020e-01 1.943221092224121094e+00 2.878410577774047852e+00 2.000871419906616211e+00
7.900000000000000000e+04 9.435465931892395020e-01 1.947948932647705078e+00 2.880880594253540039e+00 2.002271890640258789e+00
8.000000000000000000e+04 9.452186822891235352e-01 1.952338457107543945e+00 2.883566379547119141e+00 2.003436088562011719e+00
8.100000000000000000e+04 9.471035003662109375e-01 1.956901788711547852e+00 2.886202812194824219e+00 2.004729509353637695e+00
8.200000000000000000e+04 9.489381313323974609e-01 1.961416721343994141e+00 2.888596296310424805e+00 2.005741834640502930e+00
8.300000000000000000e+04 9.507420659065246582e-01 1.965809822082519531e+00 2.891241788864135742e+00 2.007355690002441406e+00
8.400000000000000000e+04 9.526309967041015625e-01 1.970198273658752441e+00 2.893978118896484375e+00 2.008407592773437500e+00
8.500000000000000000e+04 9.543319344520568848e-01 1.974357366561889648e+00 2.896500587463378906e+00 2.009075880050659180e+00
8.600000000000000000e+04 9.560497999191284180e-01 1.978806257247924805e+00 2.899121046066284180e+00 2.010550975799560547e+00
8.700000000000000000e+04 9.578195214271545410e-01 1.983073353767395020e+00 2.901606082916259766e+00 2.011988401412963867e+00
8.800000000000000000e+04 9.594836235046386719e-01 1.987281560897827148e+00 2.904266119003295898e+00 2.013116121292114258e+00
8.900000000000000000e+04 9.612363576889038086e-01 1.991398811340332031e+00 2.906793117523193359e+00 2.014566183090209961e+00
9.000000000000000000e+04 9.628596305847167969e-01 1.995265960693359375e+00 2.909275054931640625e+00 2.016518592834472656e+00
9.100000000000000000e+04 9.645897746086120605e-01 1.999341607093811035e+00 2.911663532257080078e+00 2.017936706542968750e+00
9.200000000000000000e+04 9.663086533546447754e-01 2.003528833389282227e+00 2.914025783538818359e+00 2.020891666412353516e+00
9.300000000000000000e+04 9.679554700851440430e-01 2.007551193237304688e+00 2.916226863861083984e+00 2.022408962249755859e+00
9.400000000000000000e+04 9.695809483528137207e-01 2.011618137359619141e+00 2.918364763259887695e+00 2.024793624877929688e+00
9.500000000000000000e+04 9.711187481880187988e-01 2.015608310699462891e+00 2.920666217803955078e+00 2.027304649353027344e+00
9.600000000000000000e+04 9.726568460464477539e-01 2.019736528396606445e+00 2.922731876373291016e+00 2.030059576034545898e+00
9.700000000000000000e+04 9.743726253509521484e-01 2.023609876632690430e+00 2.924924373626708984e+00 2.032369852066040039e+00
9.800000000000000000e+04 9.760238528251647949e-01 2.027185201644897461e+00 2.926944494247436523e+00 2.034922838211059570e+00
9.900000000000000000e+04 9.776800870895385742e-01 2.030937194824218750e+00 2.929165124893188477e+00 2.037930011749267578e+00
1.000000000000000000e+05 9.791688919067382812e-01 2.034710884094238281e+00 2.931361675262451172e+00 2.040587902069091797e+00
