# Supplementary material for: Three learning stages and accuracy–efficiency tradeoff of restricted Boltzmann machines
Source: Nat Commun. 2022 Sep 17;13:5474. doi: 10.1038/s41467-022-33126-x (PMC9482660; doi:10.1038/s41467-022-33126-x)
Supplement: Supplementary file 3 — Source Data [file 41467_2022_33126_MOESM3_ESM.zip › source_data/Fig3b-Delta_theta.dat]

# \Delta_\theta
# column label: panel_column,panel_row,number_of_hidden_units
# training_epoch 0,0,N=256 0,0,N=64 0,0,N=16 0,0,N=4 0,1,N=256 0,1,N=64 0,1,N=16 0,1,N=4 0,2,N=256 0,2,N=64 0,2,N=16 0,2,N=4 1,0,N=256 1,0,N=64 1,0,N=16 1,0,N=4 1,1,N=256 1,1,N=64 1,1,N=16 1,1,N=4 1,2,N=256 1,2,N=64 1,2,N=16 1,2,N=4 2,0,N=256 2,0,N=64 2,0,N=16 2,0,N=4 2,1,N=256 2,1,N=64 2,1,N=16 2,1,N=4 2,2,N=256 2,2,N=64 2,2,N=16 2,2,N=4 3,0,N=256 3,0,N=64 3,0,N=16 3,0,N=4 3,1,N=256 3,1,N=64 3,1,N=16 3,1,N=4 3,2,N=256 3,2,N=64 3,2,N=16 3,2,N=4
0.000000000000000000e+00 1.104198481523831710e+01 1.078068065607366144e+01 1.088008083879442722e+01 1.090287192428717766e+01 1.093962992624668651e+01 1.094090889588147242e+01 1.096140742224462450e+01 1.094714172131894969e+01 1.114526151644043850e+01 1.103442160459060872e+01 1.088302182402717122e+01 1.097025355906954935e+01 1.117806428880489378e+01 1.099805994443874191e+01 1.097691884539926122e+01 1.090941045895573858e+01 1.096713259523083295e+01 1.081540386060414427e+01 1.095120175499259574e+01 1.096006164269247662e+01 1.095280807366681231e+01 1.091243321212360762e+01 1.099023624136142985e+01 1.088912701817393369e+01 1.095203503315465277e+01 1.083980090975914301e+01 1.090767582919350787e+01 1.089477372674360467e+01 1.105851525585605444e+01 1.100224528850491446e+01 1.088290884882244214e+01 1.088193520051116003e+01 1.114798426260169961e+01 1.097939215286695891e+01 1.091799223427533505e+01 1.096031613570741214e+01 1.108387375914148265e+01 1.091171762072130846e+01 1.100455198295014725e+01 1.086105840248220389e+01 1.117348977944096156e+01 1.077794072653271940e+01 1.100531605646383682e+01 1.089888094434973098e+01 1.117339955735767454e+01 1.092332924983094600e+01 1.081590335651607404e+01 1.092388084289495609e+01
1.000000000000000000e+00 4.960669142305117241e+00 3.957151687278128271e+00 4.159798115263734886e+00 4.416788178307081481e+00 6.428018505661178494e+00 3.555419470476429034e+00 3.911075329869292183e+00 4.191197557496233905e+00 7.572912558863332144e+00 3.326683038643765578e+00 3.469138187547290642e+00 4.270509759866337518e+00 4.775349095201976368e+00 4.635047803932488719e+00 4.717307781285663637e+00 4.895842696353631673e+00 4.934365397888278437e+00 4.652919167242107967e+00 4.664072916918858169e+00 4.610879194625993271e+00 4.986471654635236561e+00 4.665907053897369039e+00 4.640238936176833917e+00 4.578971978317648350e+00 4.652250604507905507e+00 4.682237754207456248e+00 6.383387120530215952e+00 7.916187857563135033e+00 4.683656478572014059e+00 4.616710237126429028e+00 5.419452591250565554e+00 6.634658467683854255e+00 4.730363640031969297e+00 4.619936817596546064e+00 4.857250274148261049e+00 5.407189255010750983e+00 4.677971932416061129e+00 6.027132513443933526e+00 8.680939054065635929e+00 9.736656922792786162e+00 4.646053894270378848e+00 5.072042734160258526e+00 7.559032297739197936e+00 8.984479204721765200e+00 4.659710939056980195e+00 4.682617351451106913e+00 6.313797683586867215e+00 7.917591413969906178e+00
2.000000000000000000e+00 4.871411751269105750e+00 3.247317594006739139e+00 3.722399134731129600e+00 4.159103481628379839e+00 7.301183905571711819e+00 2.752633508525135220e+00 3.356768867779402310e+00 4.039656889806691353e+00 8.208321610309075922e+00 2.694516218117203099e+00 2.903918255116281877e+00 4.132005349019676643e+00 4.763562342052175325e+00 4.630099063825023897e+00 4.652214801499889418e+00 4.611636890371843656e+00 4.801039988023914518e+00 4.638806057430460150e+00 4.623799131029762144e+00 4.567426463957072968e+00 4.680715466915835066e+00 4.536856554532032071e+00 4.551667649895918544e+00 4.550741971679321374e+00 4.650395270903986855e+00 4.610919063656048422e+00 5.430993883185560200e+00 6.619652624830716370e+00 4.675774687265361607e+00 4.613825841140233308e+00 4.856196007851810492e+00 5.419605507788053167e+00 4.716715293197016656e+00 4.627390530593984863e+00 4.679836324883117626e+00 4.738434283344816755e+00 4.642069544518390600e+00 5.086401876871123662e+00 7.565063586138686347e+00 8.973088869603383699e+00 4.646781575771159467e+00 4.680419307650997673e+00 6.408028655082615543e+00 7.912731616419828917e+00 4.657286029007245531e+00 4.611771215021010839e+00 5.388702819767542174e+00 6.614027812438770582e+00
4.000000000000000000e+00 4.797443890300245428e+00 2.482950090438431179e+00 3.143311295954801299e+00 3.944556442336785373e+00 6.325529346270967856e+00 2.173294832126469345e+00 2.618216877782226781e+00 3.949477080480411129e+00 1.253310323764583778e+01 2.251021622951498991e+00 2.355102525184721518e+00 4.068685756235614015e+00 4.761582799929605869e+00 4.607958186513130272e+00 4.612678629536974384e+00 4.565425754358428456e+00 4.484435108338185039e+00 4.508965151516193259e+00 4.561376923060016964e+00 4.540907571523087327e+00 3.983303342986060702e+00 3.959632421417143000e+00 4.242681893952903849e+00 4.457999049693965432e+00 4.652571364762183137e+00 4.606191747456615637e+00 4.857863764657568417e+00 5.402979800673813671e+00 4.674531947375617058e+00 4.611172645980057716e+00 4.677355545622349453e+00 4.743035211941689866e+00 4.723452010744305873e+00 4.623127093922366093e+00 4.636867997737438074e+00 4.585568218431554932e+00 4.641489668092138920e+00 4.688006694732690605e+00 6.417308612100290688e+00 7.905847139930356704e+00 4.646451114553654449e+00 4.608427598677660164e+00 5.440028139640149973e+00 6.609662446599296359e+00 4.653827292409907557e+00 4.608593660245219326e+00 4.843598546439086050e+00 5.400179147056265450e+00
7.000000000000000000e+00 4.329799061665953630e+00 1.860388751172197930e+00 2.524400401893772905e+00 3.881960719868188470e+00 8.957913284091983286e+00 2.106591859409763234e+00 2.284164039832405901e+00 3.971963335633263092e+00 1.053382114517771129e+01 1.859361144010625022e+00 2.440900597091790303e+00 4.070555897485252039e+00 4.559539868157780340e+00 4.563474702784856341e+00 4.574446764124775910e+00 4.546201762523227607e+00 4.009527901402291761e+00 4.169086301803877070e+00 4.373716959675189919e+00 4.500748419456039429e+00 3.480410908203593667e+00 3.545299190744418460e+00 3.826456317131516016e+00 4.222653254885760710e+00 4.656815587461515804e+00 4.606292140961362414e+00 4.693575421033157724e+00 4.813771274872635786e+00 4.670197281344330875e+00 4.609496621341878431e+00 4.638043513426358011e+00 4.595418655415761222e+00 4.683674792656499442e+00 4.603146950283047545e+00 4.605038840596740179e+00 4.558788999764882277e+00 4.641233907279444182e+00 4.614445102991831860e+00 5.606268682978180706e+00 6.868833473906950537e+00 4.643201088622656236e+00 4.604797686588732120e+00 4.935289630978767050e+00 5.600703061665082139e+00 4.655549867386814533e+00 4.606679881089016604e+00 4.690355944288598700e+00 4.810624383758725031e+00
1.000000000000000000e+01 4.087555319147865518e+00 1.797095306987510854e+00 2.271581525661528822e+00 3.892282520567356130e+00 8.059385141375535966e+00 1.926609056454057001e+00 2.189690172990160111e+00 3.962916435638555335e+00 9.975394152342088816e+00 1.644196712578955388e+00 2.382729113185287240e+00 4.078803406457268466e+00 4.314893219840568506e+00 4.453386324607076396e+00 4.527399173582433711e+00 4.535837865806312763e+00 3.747797508118121179e+00 3.879975825005857359e+00 4.139936573500920147e+00 4.395969203125153157e+00 3.149897603369673504e+00 3.163179274435216737e+00 3.569504637713150963e+00 4.072196470282141156e+00 4.655688264664734177e+00 4.603653483351533460e+00 4.658723066949433722e+00 4.650833178090300279e+00 4.667672172164053279e+00 4.606943077403014009e+00 4.620489100619118439e+00 4.572283128839105260e+00 4.586192147819581066e+00 4.576765503248381606e+00 4.585366950395482810e+00 4.547625660158902683e+00 4.639964949534343575e+00 4.607739177998273483e+00 5.205608525150525523e+00 6.188206381221204033e+00 4.649364094528026570e+00 4.604402216315056862e+00 4.768578309423331163e+00 5.113445271439344353e+00 4.654864658057038085e+00 4.603838084977477152e+00 4.656769364124222932e+00 4.650960525157559644e+00
1.300000000000000000e+01 4.612342939960460519e+00 1.626923857710821819e+00 2.193688838434632693e+00 3.875019641393669723e+00 7.139595923791982379e+00 1.643456474326129735e+00 2.142416271480602319e+00 3.916326547466616237e+00 9.810341066050222381e+00 1.667267245411725440e+00 2.487163274061161111e+00 4.117980347667082874e+00 4.093545282646156913e+00 4.290974231853736498e+00 4.453469977554079584e+00 4.522492217529934244e+00 3.556070795432292098e+00 3.681534003569349345e+00 3.955453802241009065e+00 4.264377823984923488e+00 2.996239805437999060e+00 2.836516104295662810e+00 3.347055608066973775e+00 4.000908172336963275e+00 4.651057548034399858e+00 4.604250734286083002e+00 4.643124619299384470e+00 4.602081817609991354e+00 4.650958166718588416e+00 4.597981777351360044e+00 4.606551840811466292e+00 4.561098279548457590e+00 4.467625657906237890e+00 4.542591959611435470e+00 4.563882269455242557e+00 4.538722813566428371e+00 4.639996487647577439e+00 4.606059171954436593e+00 4.987251835906873154e+00 5.724016318729074015e+00 4.644066009794862282e+00 4.603597167587784256e+00 4.707173212030172138e+00 4.865088103376946194e+00 4.659662566556884933e+00 4.602952912744522784e+00 4.642274876706251163e+00 4.601284775299304464e+00
1.600000000000000000e+01 4.564094970390668138e+00 1.513731848063651464e+00 2.102135953986260297e+00 3.872955004609357932e+00 6.904481602811936902e+00 1.553446969004045553e+00 2.080917582160483725e+00 3.919254244823100919e+00 9.214934115900172529e+00 1.409591790959681346e+00 2.238103627571187637e+00 4.080282952359475246e+00 3.938607318403585023e+00 4.132438751095122598e+00 4.337395559357440256e+00 4.502410065489164559e+00 3.323422293097921365e+00 3.531124161672005268e+00 3.783777246725156918e+00 4.159803879994685261e+00 2.984731057177212765e+00 2.480419955528581966e+00 3.138640559093838878e+00 3.958783091900268225e+00 4.649646761805904305e+00 4.602154355197247249e+00 4.632486484837287755e+00 4.582239735517165791e+00 4.635080288238957458e+00 4.591937072383480256e+00 4.595118869091610492e+00 4.553270477803097904e+00 4.337997778067607335e+00 4.474509644043990875e+00 4.541036772508204145e+00 4.531507333806894522e+00 4.641061274140217741e+00 4.605708669314201309e+00 4.861502384137566857e+00 5.401362646188005989e+00 4.643967664595384015e+00 4.603157238968340614e+00 4.679061601533969217e+00 4.736151776070294694e+00 4.647440906774754410e+00 4.601788693620067150e+00 4.631458863988866526e+00 4.582890806836879882e+00
2.000000000000000000e+01 5.210084548635164126e+00 1.474707482096527134e+00 2.085610906268102749e+00 3.856352751948500135e+00 8.413215063890133294e+00 1.645662612566815897e+00 2.177177207703082651e+00 3.924489352579926926e+00 8.891635824064319849e+00 1.897796257356343830e+00 2.286205610129378840e+00 4.132338297540920635e+00 3.765122001227682258e+00 3.966490513279903318e+00 4.173328008894433339e+00 4.442979519448334358e+00 3.167487407285118017e+00 3.283658836287338456e+00 3.609839230475838434e+00 4.059377427692629325e+00 2.845024545584748044e+00 2.178019951656673836e+00 2.887322750181163578e+00 3.901509153966969734e+00 4.646561661731946735e+00 4.598253083007207920e+00 4.621158960072262012e+00 4.570535127916301121e+00 4.592965897504415196e+00 4.582397546831323609e+00 4.583622647742627620e+00 4.545624653013040195e+00 4.154688652073614819e+00 4.344780479742095913e+00 4.493764409492691847e+00 4.520869625840269634e+00 4.641424990664920536e+00 4.604957878700031593e+00 4.769303901975373350e+00 5.114328434480176711e+00 4.643805685665971517e+00 4.601970214015099536e+00 4.660860105665224573e+00 4.652453406538443303e+00 4.652156830239765561e+00 4.599316688871128989e+00 4.618831238665594974e+00 4.570978968564388900e+00
2.500000000000000000e+01 4.189946033169535511e+00 1.344480837374770310e+00 2.035853839125909559e+00 3.857662429581481867e+00 8.357955445874898359e+00 1.336347655626790587e+00 2.219120327031123274e+00 3.904509628097822649e+00 9.133704236466501314e+00 1.420794781319151934e+00 2.330548073115025431e+00 4.114051298944809254e+00 3.617549932471085583e+00 3.794164396759981628e+00 4.015183945165899715e+00 4.320183738650329452e+00 2.936142456921287280e+00 2.982026750951881411e+00 3.416366020372688439e+00 3.988304236363674704e+00 2.617591725385822965e+00 1.895026115229991648e+00 2.648719491600473930e+00 3.862488124666506373e+00 4.640137757017969378e+00 4.595925122772844595e+00 4.607761599634232041e+00 4.561278365108311306e+00 4.543063047521177289e+00 4.562022776956900394e+00 4.570519974575578459e+00 4.539823322415081464e+00 3.999030411881567382e+00 4.180303331456999949e+00 4.391408315935694695e+00 4.499749381154699357e+00 4.640499122349079464e+00 4.604800807370715177e+00 4.713285084589305285e+00 4.896838499162730507e+00 4.639665229291288995e+00 4.600484358957362296e+00 4.647502364419781706e+00 4.607534830948931237e+00 4.642122308245272500e+00 4.598176874343022469e+00 4.607042681418073826e+00 4.561768743212330612e+00
3.000000000000000000e+01 4.770123963999701289e+00 1.394849386599334773e+00 2.050717217795602121e+00 3.842958169074148778e+00 8.624995164030694994e+00 1.663308892468511768e+00 2.202614062278934970e+00 3.946477757331214864e+00 8.652852173902770616e+00 1.309728670137145778e+00 2.422121450412442645e+00 4.112926547366717145e+00 3.460197563491634209e+00 3.664836191514419195e+00 3.869067008228053162e+00 4.200588149104762969e+00 2.802941939371827118e+00 2.676130724283948048e+00 3.228740687864790182e+00 3.947752582327607396e+00 2.569817695211161102e+00 1.671707628875857665e+00 2.473115146456874136e+00 3.847441105508714543e+00 4.631139916191038708e+00 4.591933928034342749e+00 4.598339644766117118e+00 4.554307292664590889e+00 4.455425687240072818e+00 4.532818101991378690e+00 4.557840422841617389e+00 4.534931097000493239e+00 3.876758942897099214e+00 4.050792231037033453e+00 4.259216581647388367e+00 4.463858228495870328e+00 4.638424253448685697e+00 4.604122186178247311e+00 4.685634965317621692e+00 4.770157787167662811e+00 4.642344710905506489e+00 4.599446112692959332e+00 4.637020927758777944e+00 4.588186828641076964e+00 4.631692139068955605e+00 4.594403132078769936e+00 4.597509925118247409e+00 4.554401455373909613e+00
3.500000000000000000e+01 4.378085826790252710e+00 1.300196919777825588e+00 1.968682521390832774e+00 3.863175359682228471e+00 7.926564392128652159e+00 1.380330463454311651e+00 2.181937326969602076e+00 3.903475593117137432e+00 8.548859924230708174e+00 1.146437836192487625e+00 2.462574186272914467e+00 4.025721113760766023e+00 3.320873391836220101e+00 3.540933541231815695e+00 3.748780503231301964e+00 4.122069006324208473e+00 2.658915442327558942e+00 2.427555170772642157e+00 3.043811949507357895e+00 3.923481558877019548e+00 2.389417593542940033e+00 1.549659061210537647e+00 2.342910337578931745e+00 3.829634348297807467e+00 4.623729311003431874e+00 4.588076352825001258e+00 4.590069792565437901e+00 4.549234547569808385e+00 4.362110007465444639e+00 4.483092581892358375e+00 4.542631491286043044e+00 4.530479405286209627e+00 3.768732723671796236e+00 3.930493941394137103e+00 4.150080141949007206e+00 4.413363918380035500e+00 4.639019050863531390e+00 4.603879102192557582e+00 4.669696387128647430e+00 4.696116185370859952e+00 4.640245651640883651e+00 4.598341960588264499e+00 4.628845766842432319e+00 4.577796279066572716e+00 4.622914198929684915e+00 4.589086189489428591e+00 4.589894030683433712e+00 4.549032157789107522e+00
4.000000000000000000e+01 5.214309612608159838e+00 1.274727076469678533e+00 1.946214068708375988e+00 3.839183530095631625e+00 7.113467757908670031e+00 1.274408600176405226e+00 2.285895598775164128e+00 3.902231926531949391e+00 5.779299115114336693e+00 1.434919428060204671e+00 2.250482959939934968e+00 4.049755664427710400e+00 3.169139087483982653e+00 3.420064684268825594e+00 3.656857777655679875e+00 4.068210899534720149e+00 2.600333347828977626e+00 2.238764515604677374e+00 2.862480066859889316e+00 3.900468093554874116e+00 2.273257692968972954e+00 1.404678303379423898e+00 2.257443630085222086e+00 3.821985229828584352e+00 4.615031721918562369e+00 4.584583808979204811e+00 4.582657706713733070e+00 4.545163812819826177e+00 4.260768696718535864e+00 4.423140560526785059e+00 4.521865945150319810e+00 4.524874449238120988e+00 3.658736416202701403e+00 3.832919297372570533e+00 4.060305916956248318e+00 4.349116739702982848e+00 4.639072209396504221e+00 4.603416863501789358e+00 4.659689592656325097e+00 4.651843444710988429e+00 4.638672275204866580e+00 4.598041597639270783e+00 4.621732882966532507e+00 4.570689086161527470e+00 4.615845838977802984e+00 4.584322252317464930e+00 4.582881159265875581e+00 4.544275139580102874e+00
4.500000000000000000e+01 4.602910639719657304e+00 1.326986574726347845e+00 1.963718942455596306e+00 3.858896478081037085e+00 7.940959989870229663e+00 1.498449736671414234e+00 2.104917233655882569e+00 3.907032443616672790e+00 7.651758057951182579e+00 1.219644418768972560e+00 2.592387810479464427e+00 4.148607121306981504e+00 3.075769125197517440e+00 3.270546063615660248e+00 3.576338037357224664e+00 4.030063631710198102e+00 2.529894157872847327e+00 2.054576412818555298e+00 2.717355634722472324e+00 3.877039374282638562e+00 2.196670743113092961e+00 1.339043124888146696e+00 2.190332444425415304e+00 3.817849427006362983e+00 4.596818305715292929e+00 4.577954554525038411e+00 4.576237380893820372e+00 4.541897754243612972e+00 4.170182635569391394e+00 4.344575086784987938e+00 4.495881888095027534e+00 4.518971629504562770e+00 3.563485308236839622e+00 3.753747843337882806e+00 3.970805454253135913e+00 4.280754250579605902e+00 4.638701699794022026e+00 4.602642542521531155e+00 4.652606625111771699e+00 4.624475411857240204e+00 4.635431662769603278e+00 4.597222983367868387e+00 4.614589736585095636e+00 4.565443378574746802e+00 4.592695522887003001e+00 4.578703285833232606e+00 4.576988033831407066e+00 4.541748928764654636e+00
5.000000000000000000e+01 5.385905025092737830e+00 1.285896466591464726e+00 1.894760808034344324e+00 3.855880679774841724e+00 6.286532738068835613e+00 1.244093411198215815e+00 2.082176645960798655e+00 3.910535983555589290e+00 6.668939657605010396e+00 1.214787839447080575e+00 2.714662503818394690e+00 4.135591594976473218e+00 2.983984032706199052e+00 3.121866792060524087e+00 3.492296308053135956e+00 4.007344058318285995e+00 2.439033601541932050e+00 1.928450742215959135e+00 2.590634167939922072e+00 3.861083889285354509e+00 2.212602353622041385e+00 1.267223097404828858e+00 2.139529476254559803e+00 3.813786969358000878e+00 4.569480799944351190e+00 4.573231837599711191e+00 4.571325588642389803e+00 4.538916370432364289e+00 4.093310071409296036e+00 4.268900073204343393e+00 4.457113599718274699e+00 4.510356135229956820e+00 3.477529667155720094e+00 3.679252121782552898e+00 3.880434873036465948e+00 4.221043784128033494e+00 4.637674959498381710e+00 4.602464685189429972e+00 4.646362703259314664e+00 4.607203220722703385e+00 4.633910033585617150e+00 4.595024907579992934e+00 4.608523168822751259e+00 4.561059427053655746e+00 4.565628836078086117e+00 4.572811254564811634e+00 4.571266535166170542e+00 4.538693257921445401e+00
5.500000000000000000e+01 5.601120186569157333e+00 1.303466393620595021e+00 1.838337060092128938e+00 3.865325953595200481e+00 8.357515978848020666e+00 1.211036696000019397e+00 2.211705139891639416e+00 3.917254600536656195e+00 5.660276313741500864e+00 9.836361795351391546e-01 2.370317440300034662e+00 4.092686927944539477e+00 2.908682699098902535e+00 2.975414789702509388e+00 3.412040337640713350e+00 3.985217448792484962e+00 2.371771285633506920e+00 1.782880299748566655e+00 2.472955581580072781e+00 3.847886356677988395e+00 2.297778643067089011e+00 1.174947465662923074e+00 2.102724116082939076e+00 3.806642552282021974e+00 4.542687676954663800e+00 4.563406094470825458e+00 4.565123979505997021e+00 4.536774578818879355e+00 4.022620950380290772e+00 4.198747958958192861e+00 4.404327005839851594e+00 4.498131333797960707e+00 3.369070805454258188e+00 3.604726264276867376e+00 3.799564687030190235e+00 4.163747309075882974e+00 4.637045389020419073e+00 4.601808705931880183e+00 4.641141498762113571e+00 4.595402742796824924e+00 4.633767423781607775e+00 4.593735737657461016e+00 4.603702247399886538e+00 4.556923994257839006e+00 4.546009634917792752e+00 4.565442499318780101e+00 4.565727592636055654e+00 4.536754120244759214e+00
6.000000000000000000e+01 5.146928412478215975e+00 1.243426199501846519e+00 1.862135215482350503e+00 3.834164449719746237e+00 6.276581318463369641e+00 1.187941317677375430e+00 2.147634456632180111e+00 3.896523963368837773e+00 5.814670247233970635e+00 1.041852917372544152e+00 2.383177039323828517e+00 4.113774179948610943e+00 2.871795566705968472e+00 2.822956961935132458e+00 3.329190336874264577e+00 3.971571068530875603e+00 2.316221338726181411e+00 1.685378660487109048e+00 2.390958194867358166e+00 3.838154623437676438e+00 2.057882388918356842e+00 1.199041953817836959e+00 2.098173548880052586e+00 3.804838039102596436e+00 4.517570115747842507e+00 4.551886544311185112e+00 4.559903090801386227e+00 4.534950791243631762e+00 3.947523437346533992e+00 4.137768907462933576e+00 4.347701322152692782e+00 4.479675729951400953e+00 3.264526428259749480e+00 3.532954230164635057e+00 3.728363490564126526e+00 4.115092941888237377e+00 4.638313548346642889e+00 4.600769898817219428e+00 4.636232699342589747e+00 4.587407804149140844e+00 4.628828259259220701e+00 4.593125451106084611e+00 4.599320006563187846e+00 4.554257571417444694e+00 4.512652732774130371e+00 4.556248842880799899e+00 4.560473171354625599e+00 4.534933918207829429e+00
7.000000000000000000e+01 4.433283823633523468e+00 1.301268195336682032e+00 1.866358294518329242e+00 3.831189508576362979e+00 6.095653186615270336e+00 9.927550926654020724e-01 2.146706164072191392e+00 3.883627609623593546e+00 6.593601138814539020e+00 1.159794413451589623e+00 2.563461867606434019e+00 4.147035610241547765e+00 2.707597080840427939e+00 2.553711532762279912e+00 3.165880796948882470e+00 3.949178049368600618e+00 2.182706769945677472e+00 1.527639755032029534e+00 2.247233767608118882e+00 3.824095377385477779e+00 2.112852587991436160e+00 1.086206798194700562e+00 2.029056864102546598e+00 3.804111964792961320e+00 4.438992847079326509e+00 4.524271575406365820e+00 4.548675694250816193e+00 4.531859229313852211e+00 3.843927004656215729e+00 4.023536957543663029e+00 4.231422396260794194e+00 4.431098342161494230e+00 3.099142192286818531e+00 3.370295609859017993e+00 3.614372927480490993e+00 4.046450102515188441e+00 4.637428933544161858e+00 4.599973501011048072e+00 4.628003782077131589e+00 4.577014482056727118e+00 4.625451026516588016e+00 4.589351634659154300e+00 4.590993954598851623e+00 4.548908017333175735e+00 4.435154717721063733e+00 4.527918229885735002e+00 4.550022455864834114e+00 4.530985291244913782e+00
8.000000000000000000e+01 4.316178965633791442e+00 1.361773621352830199e+00 1.917686961226699793e+00 3.828636121421159721e+00 6.087255301473753377e+00 1.287789927818675073e+00 2.189294861783392498e+00 3.933923993073171310e+00 6.508585671811185414e+00 1.367904801333024611e+00 2.640418316301533341e+00 4.068231531058121853e+00 2.628250739056532836e+00 2.328426573273526312e+00 3.010510815931078277e+00 3.923131705321922791e+00 2.153848184065627613e+00 1.428070245973425578e+00 2.147029533629244646e+00 3.811175520891674662e+00 2.060644509293068527e+00 1.121159148850554566e+00 2.024118330011646982e+00 3.799028247890530174e+00 4.347287769661089207e+00 4.482155738843286663e+00 4.533836752481604115e+00 4.528588114637504880e+00 3.757074699632293679e+00 3.917824649417048111e+00 4.143003997411051742e+00 4.366784538816762762e+00 2.977713087319743490e+00 3.174396432941641422e+00 3.508165069301581784e+00 4.004018559812630329e+00 4.635368494020314145e+00 4.599026293339276705e+00 4.620752158892409867e+00 4.570225813439956042e+00 4.615364000378120224e+00 4.586709075107738620e+00 4.584076539906599024e+00 4.544950174292588407e+00 4.339180242348054328e+00 4.484006204303187637e+00 4.536636325303523343e+00 4.527720652807212254e+00
9.000000000000000000e+01 5.696090578449449993e+00 1.257222924359211680e+00 1.929121981887615078e+00 3.842317696148429551e+00 5.341907444454425224e+00 1.018065499383628003e+00 2.177232372533060012e+00 3.870019144809897060e+00 5.494291740204158003e+00 1.396976210350308056e+00 2.381081507358521865e+00 4.055687010667487158e+00 2.506396519148528235e+00 2.148665697824276410e+00 2.859853425855344078e+00 3.901068819349873706e+00 1.947856342040505284e+00 1.329939214603379494e+00 2.082494262528724160e+00 3.805887020824577860e+00 1.878341842039786602e+00 9.858978619880174321e-01 1.995190225245103477e+00 3.799629149691094998e+00 4.255598470166761516e+00 4.421879730678180742e+00 4.513426131541564246e+00 4.524677565931641610e+00 3.678881527669914053e+00 3.828080434322894909e+00 4.062428408470341701e+00 4.298779458064047709e+00 2.879053315030397187e+00 2.982591716896557443e+00 3.401821959963867492e+00 3.980193715997111692e+00 4.633640470341786610e+00 4.598234224998495101e+00 4.614447070376539450e+00 4.564760406141942006e+00 4.603466702339998662e+00 4.582486654617106581e+00 4.577963964115683737e+00 4.541251876418295197e+00 4.250604157068396560e+00 4.426656096315936040e+00 4.518673931610552863e+00 4.524987078968108811e+00
1.000000000000000000e+02 5.511334813885279793e+00 1.205531430832583073e+00 1.819827525489210895e+00 3.829943990325900494e+00 4.971396169374831864e+00 9.955851903754036059e-01 2.072627038682114176e+00 3.945822358890563208e+00 4.697227717332627783e+00 1.119024780621650228e+00 2.511856156481639513e+00 4.197743115042530171e+00 2.395895345083043360e+00 1.985506082796166583e+00 2.719638479094685923e+00 3.884853658673365295e+00 1.928462495913735975e+00 1.241102754222894955e+00 2.030872698257998987e+00 3.800284010508778287e+00 1.929682861848049047e+00 9.665802756660537565e-01 1.961069745623632343e+00 3.784778436911273136e+00 4.184082838672530613e+00 4.352495743562938557e+00 4.484034477010444775e+00 4.520554164049794821e+00 3.579831902894839768e+00 3.760080667886063654e+00 3.978568751246100099e+00 4.238102400901415656e+00 2.790237346410826547e+00 2.795736839870365031e+00 3.294952080425472385e+00 3.960888269938790618e+00 4.632054358957217843e+00 4.596239757456506148e+00 4.608685995580222183e+00 4.560447463999432571e+00 4.591571398760071254e+00 4.577740355171343367e+00 4.572082928269228574e+00 4.538575174328878248e+00 4.177542883539284269e+00 4.353198067335432242e+00 4.491999528745142634e+00 4.520018168440083528e+00
1.100000000000000000e+02 5.040531394865688242e+00 1.119067264487112023e+00 1.960924308516958092e+00 3.835033120961704789e+00 5.001037998662598127e+00 9.243016368077261458e-01 2.147630870490579102e+00 3.915617018669683258e+00 5.779197733951185967e+00 1.331862222145939745e+00 2.397147256826111850e+00 4.089682503177862749e+00 2.345533024211708728e+00 1.846945281578521669e+00 2.604343815716956279e+00 3.871012879119548611e+00 1.846866814071891794e+00 1.200233996055162233e+00 1.995065579572308012e+00 3.796758741282104666e+00 2.007139719323667748e+00 9.448439139829487576e-01 1.944781938333891791e+00 3.785203693604631159e+00 4.105839539346009204e+00 4.277194382224040581e+00 4.444131891614280683e+00 4.514142114475095724e+00 3.496166271077650656e+00 3.693930270886485623e+00 3.894407745513460473e+00 4.183565056708703267e+00 2.711054967264924009e+00 2.616026885474862063e+00 3.190994562293319348e+00 3.944054320195495400e+00 4.629966446427697058e+00 4.595885346313933084e+00 4.603412288761461468e+00 4.556694868797818820e+00 4.572970602797606254e+00 4.572998456289212754e+00 4.567519657367985708e+00 4.536362801449888238e+00 4.110596990828552677e+00 4.280875886623162430e+00 4.453347458946076642e+00 4.514161836037041908e+00
1.200000000000000000e+02 5.536766855602870407e+00 1.223284744435551241e+00 1.864168146278324611e+00 3.841182200440640848e+00 5.537413893511613949e+00 1.143419688305280513e+00 2.179652194107315033e+00 3.886943546612540157e+00 5.362039165482796577e+00 1.527930771135873611e+00 2.401290098846222243e+00 4.078187108240428849e+00 2.269413772182331090e+00 1.731681411947305183e+00 2.494095543105208090e+00 3.858643511487183986e+00 1.830781592258561741e+00 1.124583256585139912e+00 1.970428393541235668e+00 3.793558483070424980e+00 1.937689453350991187e+00 9.062408197191599291e-01 1.929640407442376304e+00 3.788084774927388931e+00 4.048710650186539972e+00 4.215739009040575525e+00 4.394463396622554363e+00 4.506525686433345612e+00 3.409673196266775896e+00 3.626226789023765384e+00 3.817682987889308155e+00 4.133617888542742591e+00 2.626718840624776785e+00 2.460931628899297063e+00 3.077599074981235194e+00 3.928333700855975330e+00 4.629361180987489277e+00 4.594777442502859799e+00 4.598910958553673822e+00 4.553536859401289050e+00 4.552064878702263506e+00 4.565858014087038619e+00 4.562666881649741768e+00 4.534683954570544628e+00 4.046112898504928168e+00 4.214769693806852402e+00 4.403102820553167263e+00 4.504780901941115800e+00
1.300000000000000000e+02 5.080450608939763413e+00 1.276115323555611969e+00 1.927006882209762129e+00 3.828123604122480206e+00 5.856050852880938962e+00 9.921005912827975948e-01 2.208846882159654967e+00 3.905472034021185923e+00 4.932111020515487887e+00 1.258985179742819316e+00 2.426030878578258498e+00 4.124465491356597902e+00 2.228109449242354767e+00 1.636469516700657323e+00 2.405747731015958291e+00 3.851059768344139655e+00 1.680027255315182710e+00 1.118567494149817598e+00 1.946698112076110432e+00 3.794648823242243285e+00 1.885185252880391626e+00 9.382602878009704828e-01 1.918567820021984671e+00 3.778259886995152250e+00 3.981932073017814933e+00 4.161700036491514432e+00 4.334989359107471962e+00 4.493748632799255738e+00 3.309398219532742935e+00 3.555798106674623593e+00 3.747446143111517358e+00 4.092852487469617273e+00 2.584268688397507674e+00 2.313189637821163380e+00 2.972695177293484647e+00 3.910574940158056734e+00 4.626637962082769562e+00 4.593491565027989054e+00 4.594559501837911064e+00 4.550912409904899647e+00 4.523755336344787104e+00 4.557802824650697637e+00 4.557474119607017649e+00 4.532983471816335097e+00 3.982375734028981817e+00 4.158333647611327066e+00 4.345076748995124305e+00 4.491990147122369770e+00
1.400000000000000000e+02 5.784566861446061914e+00 1.042726128800635532e+00 1.949539978355913750e+00 3.831981468161672844e+00 5.248473632204301964e+00 9.411696234699904462e-01 2.179003249577906587e+00 3.909310505711883987e+00 5.808559646019667788e+00 1.632556454355498676e+00 2.218196895493941945e+00 4.076113686552276683e+00 2.136515386563574648e+00 1.546073269428636099e+00 2.328909817914764258e+00 3.840684375362650282e+00 1.665296811286621992e+00 1.047362840148771346e+00 1.929746839079413023e+00 3.792829305054969069e+00 1.810478356236954856e+00 8.985664029488885651e-01 1.910792914877035953e+00 3.788545830103309697e+00 3.937649335806581607e+00 4.111809606754631474e+00 4.277963981438562158e+00 4.477233721515210263e+00 3.238560017626222809e+00 3.480689547357528113e+00 3.685578100411154079e+00 4.060536883235309702e+00 2.529275355188012497e+00 2.187141360794727429e+00 2.874586113314733016e+00 3.896098422720998933e+00 4.624745003301176105e+00 4.592182513408769928e+00 4.590582174974466412e+00 4.548449479753260860e+00 4.491486147284324382e+00 4.547385106335823934e+00 4.552040215275687807e+00 4.531410911906117001e+00 3.929522562616180714e+00 4.107788210049273303e+00 4.284803749488072633e+00 4.473306069168673460e+00
1.500000000000000000e+02 4.312719635056332379e+00 1.075984835115349814e+00 1.880570954907883507e+00 3.810031297886975921e+00 5.244564661002668160e+00 8.185547910528898630e-01 2.109459911281339028e+00 3.909126663793457190e+00 5.728916515979174839e+00 1.066516499434103649e+00 2.653075737448017613e+00 4.088539455706710513e+00 2.086235188795499962e+00 1.478141801804602418e+00 2.262514624621462467e+00 3.832632545858468465e+00 1.677138204733272131e+00 1.041032665969016779e+00 1.915605276995525186e+00 3.787954405424753812e+00 1.900680640177101477e+00 8.970021467066130461e-01 1.917433263771118890e+00 3.772157910369746681e+00 3.887173804247952003e+00 4.060476041302718997e+00 4.225239023200638044e+00 4.451440185551272855e+00 3.151723270790732556e+00 3.405682480642431731e+00 3.631909799193115074e+00 4.035556318865485714e+00 2.468247750695785392e+00 2.078037114857133272e+00 2.786655941782277157e+00 3.879932388405249899e+00 4.622504439759159034e+00 4.590767915254599707e+00 4.587103283347280680e+00 4.546166916044868778e+00 4.454783188215547973e+00 4.533312487423411419e+00 4.546947562314650249e+00 4.530383025130311658e+00 3.888471015146562682e+00 4.056231647194545431e+00 4.230115309163509529e+00 4.447796181358659950e+00
1.600000000000000000e+02 5.330545211989606180e+00 1.175161989972558718e+00 1.915589846984695921e+00 3.834621599664342462e+00 5.119890015725791166e+00 8.881921507489251022e-01 2.094098357240029795e+00 3.914988827970073970e+00 4.545496315719709912e+00 1.329512294026067520e+00 2.837429379073951985e+00 4.014008058598302675e+00 2.037697526914546309e+00 1.419151077169452213e+00 2.206444583891025157e+00 3.825993373780953277e+00 1.475244037858685298e+00 1.035800766085850366e+00 1.923475203214701335e+00 3.788990817688380641e+00 2.047975870822539068e+00 8.670434946888730954e-01 1.905451074327182637e+00 3.773254775110577608e+00 3.849149026115013417e+00 4.008731277452800335e+00 4.180388875620776545e+00 4.418884772353881552e+00 3.072197169580549225e+00 3.326187847803592668e+00 3.577818341866838558e+00 4.016688155008404593e+00 2.406284537029709902e+00 1.979858262338200392e+00 2.703339183143449898e+00 3.867266353162916115e+00 4.620011544845429974e+00 4.589370289308095430e+00 4.584195839583471432e+00 4.544405921609165233e+00 4.413040516562294791e+00 4.516319216917523249e+00 4.539955300755392997e+00 4.528893013284077895e+00 3.844890014815398160e+00 3.999539433834832014e+00 4.182465590901504271e+00 4.414943449934371600e+00
1.700000000000000000e+02 5.587309751006311664e+00 1.095079666272032792e+00 1.824328083053079919e+00 3.810373525293135000e+00 4.338555706616027408e+00 8.351397862668579197e-01 2.224801315585939854e+00 3.944432059468741869e+00 4.229312903604402152e+00 1.437972599481498248e+00 2.661420510043613241e+00 4.087886532446928456e+00 1.968804931242583267e+00 1.363115920676156501e+00 2.167437387793982762e+00 3.820174245970819449e+00 1.582468194043427312e+00 9.894516992849003989e-01 1.897950047550414521e+00 3.787454313068717049e+00 1.900829173570080854e+00 9.002218507099526423e-01 1.902760160599156425e+00 3.777052627355954151e+00 3.805316396153954006e+00 3.957252983108070055e+00 4.140991384604324033e+00 4.378416396343047801e+00 3.030454591714657031e+00 3.236912065012732764e+00 3.523768020234573584e+00 4.000776354637580745e+00 2.339501986534098243e+00 1.899007057773688611e+00 2.637038507435458534e+00 3.855162429348712116e+00 4.616158208012028474e+00 4.587881704817820427e+00 4.581066494752593421e+00 4.542657785605124232e+00 4.374353126774080280e+00 4.496569261723612598e+00 4.532872913840655826e+00 4.527668205227745268e+00 3.812481987252231086e+00 3.949464321392078148e+00 4.139353833792286608e+00 4.377203513516213285e+00
1.800000000000000000e+02 4.826388044848845205e+00 1.072102330029114148e+00 1.870420215819628140e+00 3.829927630361064761e+00 4.575040401304958593e+00 1.088477789612438684e+00 2.217795838805554975e+00 3.947051145661705451e+00 4.601776396280355286e+00 1.443882737362336410e+00 2.338861208969861050e+00 4.059275765871905861e+00 1.960353703335628861e+00 1.327408268227007415e+00 2.120359776359980408e+00 3.817408719590003496e+00 1.522221657748660473e+00 9.832880080424912794e-01 1.898291534082354515e+00 3.784656680279898211e+00 1.894898413355382116e+00 9.056204314705054159e-01 1.925501097961964891e+00 3.775846956647091357e+00 3.770277799469742952e+00 3.908681001104739039e+00 4.102699754737278326e+00 4.334553261265989832e+00 2.968122244332612070e+00 3.146878248209448170e+00 3.465146134558961144e+00 3.988541566367744373e+00 2.305506794159229766e+00 1.815273663933068438e+00 2.575509023046096413e+00 3.846992955151589566e+00 4.611790309791546250e+00 4.586660614039101524e+00 4.578162116909840762e+00 4.541191197444063299e+00 4.331441071494138484e+00 4.472880095257005806e+00 4.524074552854361109e+00 4.526269160967506089e+00 3.772570443668693763e+00 3.901533636447466424e+00 4.099893825960380767e+00 4.338523041007219305e+00
1.900000000000000000e+02 4.975899591914553000e+00 1.252396774391514978e+00 1.918760444947366750e+00 3.834094103094375150e+00 4.069309113825572588e+00 9.767217883573741100e-01 2.232531438731137463e+00 3.901485508754678477e+00 3.961390605591096126e+00 1.481946084554117693e+00 2.605008704041129164e+00 4.059770522743939125e+00 1.853902762530451387e+00 1.269648775760269466e+00 2.090010178809470709e+00 3.810587943002883726e+00 1.471719289412594112e+00 9.419081439108166753e-01 1.884263003336788866e+00 3.786251958622921965e+00 2.232641189782718527e+00 8.885499132333988248e-01 1.924566305609093364e+00 3.774772540357667960e+00 3.739341280423694514e+00 3.866440607970189181e+00 4.063304690218618731e+00 4.289851981419582572e+00 2.906313530069614792e+00 3.047331526921091438e+00 3.408582088019967760e+00 3.977403368302417697e+00 2.255166584434128652e+00 1.738765755748970410e+00 2.518248111295716019e+00 3.838899419901770305e+00 4.607340827572322439e+00 4.584432106045229993e+00 4.575305787898289900e+00 4.539943197601471248e+00 4.293142961954020009e+00 4.443923361581022746e+00 4.513918284157979244e+00 4.525198126023894041e+00 3.737076749010223686e+00 3.862329776478348631e+00 4.058268573359928411e+00 4.303467179685138255e+00
2.000000000000000000e+02 4.504160328137929881e+00 1.191340651601737965e+00 1.910992499721594795e+00 3.828461434330221458e+00 4.071206777545869571e+00 1.052381824043836289e+00 2.149477032084265549e+00 3.878666908353197051e+00 3.899387330196860457e+00 1.196089308308018184e+00 2.615139716303689799e+00 4.075071916811655370e+00 1.806561852435662363e+00 1.219711599709995431e+00 2.057755305834549908e+00 3.808461401988044059e+00 1.397925142890248384e+00 9.619809137293570123e-01 1.880788676654318481e+00 3.782647113529995941e+00 1.927823516812394278e+00 8.989108277473289998e-01 1.936281165204988497e+00 3.778681449252272451e+00 3.697551926842338244e+00 3.831081664623011029e+00 4.022506485225410877e+00 4.246108863343807549e+00 2.862430879058687871e+00 2.953536925839351568e+00 3.348734118823489148e+00 3.966304836306303372e+00 2.219014270654672494e+00 1.675040598951096582e+00 2.468970190579285351e+00 3.832732262683671287e+00 4.602184239858080339e+00 4.582829064789249784e+00 4.572987386381504038e+00 4.538581409382533849e+00 4.254076970670858771e+00 4.411575639034941432e+00 4.501632022807851463e+00 4.523802766328235414e+00 3.698504303468205023e+00 3.825850127975704229e+00 4.016229986731522317e+00 4.272173305573951474e+00
2.200000000000000000e+02 5.305343794652690015e+00 9.196994713765347385e-01 1.920480059792153416e+00 3.820789078783355386e+00 4.768245176544932740e+00 9.974737061444309827e-01 2.254318935457150452e+00 3.883697788257795658e+00 3.491442675729202083e+00 1.565354533487152366e+00 2.519626335964725516e+00 4.020576394232060480e+00 1.720300981465611390e+00 1.171022286285541503e+00 2.010578875457907255e+00 3.802506013910026184e+00 1.484555419727580095e+00 8.861884576589387219e-01 1.869614636883871750e+00 3.780898673963707601e+00 1.980937141715308769e+00 9.455967024932517839e-01 1.912124556250861973e+00 3.768341007200758153e+00 3.619164654450377050e+00 3.768416930818483390e+00 3.935895690374664468e+00 4.176677818899688255e+00 2.783678682847720243e+00 2.765301361772858790e+00 3.227336821414005019e+00 3.945485388157241147e+00 2.113226232384128878e+00 1.556853082355274642e+00 2.371642716053877553e+00 3.822225808220801380e+00 4.590340271438224207e+00 4.578234767572348929e+00 4.568609832780579971e+00 4.536112817867494762e+00 4.187840358733170731e+00 4.341253122306308221e+00 4.468816520935440906e+00 4.520471467828455658e+00 3.626843159842807918e+00 3.767812415555888972e+00 3.929358856027699964e+00 4.215244489103623593e+00
2.400000000000000000e+02 4.088911252313430111e+00 9.562704942820763332e-01 1.860288050297639773e+00 3.848588438283473412e+00 4.262281241213967675e+00 8.518806214740770599e-01 2.205012269881821307e+00 3.918620599347373279e+00 4.206551621386050321e+00 1.160948479057429816e+00 2.661697592793768052e+00 4.104087546815308407e+00 1.690171326307607469e+00 1.123341293060361901e+00 1.966698943419836976e+00 3.796808944368724958e+00 1.383494169480637304e+00 8.865940007872821216e-01 1.867933650586940830e+00 3.779777867658320023e+00 1.990515925200104119e+00 9.249778751182260450e-01 1.917344723212950353e+00 3.765226956682878434e+00 3.541344218220847218e+00 3.710795945781413252e+00 3.850829285434804738e+00 4.131350818429778471e+00 2.722647173544338273e+00 2.593712302100598777e+00 3.115423551285050330e+00 3.926746457367879195e+00 2.046203828504700173e+00 1.466871435642091992e+00 2.292145523134457186e+00 3.816526741371933262e+00 4.575705127288522078e+00 4.573744993029061234e+00 4.564125749964031975e+00 4.534506013531196977e+00 4.128499458999639771e+00 4.271822192903134585e+00 4.425014165742963357e+00 4.516458386696615257e+00 3.541054539400265266e+00 3.707832588060436585e+00 3.849918238018836369e+00 4.162464671882860401e+00
2.600000000000000000e+02 4.759513855942502758e+00 1.058373808007841754e+00 2.031466686474979522e+00 3.839785751900584465e+00 5.542522272130172567e+00 8.671546532956359021e-01 2.242918908895283892e+00 3.941306946614832718e+00 3.732113791921368495e+00 1.416929380343219469e+00 2.558715153871992776e+00 4.081274095876202601e+00 1.620483893220061589e+00 1.049613103898839217e+00 1.934902175608247843e+00 3.791089869437890059e+00 1.457648609872624679e+00 8.139619311791432832e-01 1.850243875349177447e+00 3.776813598182955367e+00 2.186606576123158341e+00 8.934304822087424380e-01 1.915815339428632358e+00 3.763977341592505521e+00 3.467195325648911641e+00 3.646699534395561493e+00 3.778383019264236253e+00 4.100370365032803832e+00 2.652225759552020001e+00 2.443019979177978307e+00 3.007762573180040366e+00 3.907559602579846914e+00 1.979535443482733026e+00 1.393887226188763595e+00 2.226904368318625149e+00 3.812046688582699794e+00 4.554718018846299898e+00 4.567605062188413001e+00 4.560016451418851702e+00 4.532692314541925782e+00 4.069767883923718799e+00 4.214575310186295276e+00 4.372919110225764960e+00 4.509592884985699435e+00 3.467671424903589816e+00 3.645077153762303901e+00 3.782085972451961542e+00 4.116918221226225860e+00
2.800000000000000000e+02 4.608711728979964839e+00 1.083158106316535640e+00 1.992686368896740223e+00 3.832609917835058777e+00 4.774154442290402756e+00 9.158239267379537640e-01 2.256501860772799795e+00 3.913518363106786691e+00 3.581585671601312804e+00 1.767801536977213317e+00 2.511716902953347930e+00 4.068026486417291920e+00 1.502375131651994655e+00 1.021841628241400901e+00 1.907153164005595869e+00 3.787249969536934824e+00 1.347171374265881960e+00 8.173569293006975878e-01 1.847858947590916845e+00 3.774292159309674766e+00 2.400331774216674319e+00 9.339015768197425071e-01 1.873587206599997668e+00 3.761904188123281756e+00 3.379585276792737236e+00 3.583663624518043100e+00 3.718784375878338100e+00 4.074756567261448303e+00 2.590531518660314614e+00 2.307112924526744102e+00 2.907780001988798713e+00 3.889210918031932529e+00 1.913684741298287362e+00 1.325525264989424468e+00 2.176865879954646310e+00 3.807542354946944041e+00 4.530608393279076829e+00 4.560426251640142148e+00 4.555961301445742961e+00 4.531062797758009353e+00 4.011053123175701174e+00 4.165240752379418154e+00 4.317511654769917051e+00 4.500479136703530614e+00 3.378331850772319456e+00 3.580154914177962944e+00 3.723868991193872713e+00 4.081348880502979171e+00
3.000000000000000000e+02 4.633760043395357187e+00 9.244511747015605740e-01 1.985050848047971161e+00 3.824971169909017643e+00 4.090111627695664609e+00 1.076566539710325454e+00 2.186634316212409779e+00 3.922496806219308407e+00 3.534497789657881306e+00 1.487960990164844510e+00 2.678369588499714293e+00 4.075687557086420831e+00 1.506681658759002396e+00 9.998968362139419863e-01 1.890503957341014285e+00 3.782682281638528821e+00 1.429223461984461929e+00 8.361637063326481378e-01 1.837748807856992572e+00 3.775939247759652950e+00 2.197272085163909594e+00 8.860583629871753297e-01 1.918236839227711155e+00 3.767214835368959847e+00 3.297685525165796605e+00 3.514285230907675750e+00 3.668839529743718852e+00 4.050984269302988494e+00 2.528770129917505383e+00 2.189208738484042183e+00 2.819373555592346925e+00 3.871598401184468408e+00 1.851940168276767995e+00 1.263152489315240157e+00 2.135886875112058103e+00 3.804469569283424057e+00 4.502555443350966691e+00 4.550164802538299469e+00 4.551762393186602473e+00 4.529764720886223728e+00 3.958312277734397533e+00 4.118382900161885907e+00 4.263968202513808592e+00 4.486484718072852651e+00 3.302751689158786697e+00 3.510671619287340839e+00 3.677458723776515281e+00 4.053429196838846060e+00
3.200000000000000000e+02 3.677976357398419882e+00 9.628982846313919319e-01 1.886411257574498235e+00 3.843950305932511746e+00 3.909306509562968213e+00 1.301591906558657419e+00 2.465158555816693742e+00 3.892625470151221290e+00 3.322489867594414559e+00 1.636285481365725492e+00 2.560971322021051044e+00 4.130646457996703269e+00 1.412933642783847921e+00 9.659170057032566703e-01 1.876941584982105171e+00 3.782813515179133113e+00 1.287149838686711512e+00 8.096360816699172958e-01 1.839431505576893500e+00 3.774596526382912209e+00 1.917525397162278100e+00 8.723775385245075009e-01 1.870231358205234784e+00 3.768035782822099833e+00 3.212842130789395956e+00 3.445769923148307434e+00 3.621442483097565113e+00 4.028841287764416634e+00 2.461433722070346164e+00 2.084838582921615391e+00 2.737151656693866730e+00 3.856387076132396174e+00 1.769125127932384967e+00 1.221499116802752249e+00 2.102036364713858685e+00 3.801102965224131935e+00 4.468806081972386934e+00 4.538967474342733510e+00 4.546498456626591356e+00 4.528443864774877703e+00 3.915174528629869144e+00 4.068854648231011950e+00 4.218382313795890681e+00 4.466474434171969321e+00 3.210673686779453639e+00 3.440442060679893554e+00 3.634425984930538700e+00 4.030792558902395406e+00
3.400000000000000000e+02 4.521947139909348046e+00 1.040049336716851291e+00 1.839130306223229594e+00 3.826437842696802871e+00 4.039952041328403354e+00 9.948209951953446151e-01 2.534523820480205636e+00 3.895098381637789764e+00 3.626323572935102213e+00 1.250836124650860581e+00 2.856099229944709883e+00 4.003426911916907471e+00 1.356003358231724354e+00 9.424530177642678197e-01 1.863312027814610916e+00 3.780376718628949195e+00 1.380589566137670809e+00 8.199503846782091321e-01 1.832747034051649182e+00 3.771827723392313203e+00 2.090424379478115213e+00 7.856807842507036455e-01 1.884128656434260307e+00 3.767344428291186542e+00 3.141841689770283885e+00 3.371211806942054245e+00 3.575613225877880552e+00 4.009095116851416840e+00 2.397611334058176169e+00 1.989346562065318791e+00 2.664819363440452005e+00 3.844114695745914467e+00 1.705121061108898939e+00 1.173596739563684599e+00 2.073503993649827404e+00 3.797934465618924893e+00 4.431247177946140425e+00 4.524456302156001364e+00 4.541042685688614355e+00 4.527074367130921040e+00 3.878028757910179536e+00 4.017910804376850997e+00 4.180482593073254982e+00 4.439355007793478691e+00 3.139498642996509936e+00 3.366058791139683315e+00 3.591205561831108728e+00 4.011230310635652607e+00
3.600000000000000000e+02 4.271494674548596215e+00 9.557512037712280195e-01 1.935484780970117002e+00 3.830309173212227414e+00 4.912858090853175597e+00 1.044233353805949838e+00 2.258152820855404919e+00 3.959109852242226335e+00 3.535809748400608132e+00 1.185916454140573340e+00 2.389259323102670862e+00 4.173696439943579861e+00 1.286445071449570099e+00 9.241905912417079927e-01 1.850587766229931930e+00 3.779267042113155561e+00 1.348648624015650777e+00 8.083960959688025749e-01 1.838540891171969394e+00 3.766919762759335377e+00 2.447866710404217550e+00 9.573222956294455965e-01 1.857149592014859296e+00 3.770695373327849431e+00 3.067833274643759101e+00 3.291676310842901021e+00 3.525885185136901079e+00 3.991766440858623533e+00 2.354691561717673576e+00 1.901651697213392778e+00 2.598501571285942280e+00 3.833927055188545374e+00 1.697482938529638830e+00 1.139794050235121592e+00 2.048168699865177356e+00 3.794503611241504704e+00 4.390931930247601755e+00 4.505580893434971479e+00 4.534744653742170506e+00 4.525519883705453772e+00 3.845733962200078793e+00 3.967249070558357182e+00 4.146924414572482398e+00 4.406178374804462727e+00 3.066659910010115286e+00 3.284161584983424031e+00 3.543700928172041298e+00 3.995176175607309865e+00
3.800000000000000000e+02 3.932100048933561798e+00 8.164753192066408483e-01 2.016387562252115906e+00 3.839093830870480506e+00 3.611320460672190702e+00 1.530591091511048552e+00 2.310195723328123396e+00 3.922985677914149871e+00 2.908872372819949703e+00 1.278296003471426356e+00 2.693443893459372962e+00 4.019577230605761997e+00 1.266974105039046838e+00 9.041044449288078155e-01 1.840280618067371421e+00 3.777244140394500072e+00 1.291825340249947107e+00 8.479757003821217776e-01 1.840815560362728531e+00 3.765729942957933840e+00 2.150816411760028579e+00 9.097554904356440764e-01 1.851625614124640107e+00 3.774258985270446232e+00 3.002987919971404462e+00 3.205314670305214886e+00 3.475207856992935884e+00 3.977661385443948205e+00 2.301483576509240070e+00 1.822389799592232906e+00 2.540517241034483842e+00 3.825484556088583954e+00 1.612487062914259139e+00 1.104026110559820362e+00 2.039627652220192822e+00 3.792055984477153974e+00 4.353069610361965935e+00 4.483086718739559551e+00 4.527094543039543950e+00 4.524155084473586719e+00 3.817293792709402389e+00 3.921029119553986586e+00 4.112742538163002060e+00 4.367134509407562426e+00 3.002260699620170392e+00 3.194545212665548028e+00 3.492925596511231134e+00 3.982247269223402775e+00
4.000000000000000000e+02 4.216866194274568436e+00 1.036095494306887854e+00 1.890379485392237102e+00 3.842382127035781192e+00 4.271172843754690973e+00 1.221055065213816127e+00 2.298692747462871555e+00 3.917737104995199893e+00 4.568336451445868640e+00 1.092288256746146269e+00 2.501924303732151689e+00 4.012837497272126797e+00 1.268515907740099369e+00 8.861212076542356320e-01 1.834359513493457383e+00 3.774865936023229729e+00 1.471003366709605409e+00 8.094444677591040582e-01 1.826913926375870911e+00 3.766860850237158331e+00 2.523666721060048523e+00 8.617029875803948746e-01 1.856247367153576189e+00 3.767428559458357196e+00 2.949259277061581308e+00 3.113437024343366666e+00 3.422347347263313022e+00 3.965360068031920981e+00 2.242741016497579842e+00 1.750218977400875620e+00 2.482783432459127138e+00 3.818938810668627948e+00 1.579221789624072780e+00 1.081049767964981090e+00 2.007473976176365138e+00 3.790587205497642831e+00 4.313915133781010880e+00 4.456701729029141745e+00 4.517872604401573788e+00 4.522629232743201833e+00 3.782647876811482401e+00 3.881223515316736261e+00 4.076804909788613429e+00 4.325472255210266681e+00 2.949991557094368666e+00 3.102973221493447120e+00 3.439167518108237065e+00 3.972071926852627222e+00
4.500000000000000000e+02 4.205700190059421750e+00 9.677802093354864743e-01 1.939670631612683938e+00 3.818465338821387611e+00 3.892283114136721345e+00 1.061737031524412123e+00 2.333020730605734006e+00 3.852666908235633514e+00 2.785058962449851183e+00 1.374720366236227731e+00 2.528879487197232656e+00 4.181999554015852993e+00 1.123408208222427485e+00 8.459074836009319309e-01 1.813406808822826122e+00 3.771435559088912814e+00 1.291239563093959708e+00 7.777018744800313632e-01 1.833695663801124365e+00 3.762058579077965703e+00 2.425718078405661338e+00 8.648872785449880363e-01 1.871877105074387426e+00 3.766081792166065867e+00 2.832671271084437503e+00 2.872760878576120724e+00 3.287704647801430902e+00 3.942163585744829390e+00 2.141003890129876019e+00 1.595679652855268582e+00 2.370882481610207204e+00 3.808052004355995557e+00 1.449611276951769279e+00 1.006151029994155843e+00 1.976749676849870463e+00 3.785057143683250303e+00 4.235004502950833860e+00 4.375228875729135325e+00 4.486456685944189005e+00 4.517392705236755290e+00 3.698410552018661868e+00 3.806429391035899723e+00 3.977478999525579262e+00 4.227635810228986379e+00 2.835947053347898539e+00 2.859460783298722220e+00 3.294161210203772949e+00 3.953726019735036346e+00
5.000000000000000000e+02 4.010310661977579905e+00 9.136798969521946479e-01 1.913637672373518228e+00 3.830061532857679030e+00 4.065158479808341774e+00 1.124092792034318222e+00 2.245429674312264812e+00 3.918574716344501496e+00 3.170417840656604369e+00 1.160841087497070045e+00 2.433893815003283834e+00 4.048597396065829024e+00 1.091790180448911851e+00 8.042040193956039307e-01 1.794479073228985255e+00 3.769043102666968625e+00 1.478746487998806369e+00 7.741904694797140385e-01 1.838719427034939624e+00 3.759046624854352814e+00 2.075650691498371891e+00 8.975489509447369674e-01 1.831156454011951151e+00 3.765943544633059581e+00 2.745776621850119170e+00 2.653774568325643290e+00 3.154670288851989746e+00 3.924301377643818256e+00 2.038711848310650332e+00 1.481629957907732109e+00 2.282263771277528441e+00 3.802050496877769525e+00 1.356636509983256467e+00 9.608289952041799697e-01 1.949905269536425401e+00 3.783270059873175661e+00 4.165792809242178762e+00 4.291740868234422912e+00 4.438558963783478362e+00 4.509276583029038221e+00 3.614028246321338234e+00 3.742649604129043350e+00 3.874152898786153543e+00 4.153375339806367528e+00 2.737430610445509949e+00 2.635557029915241767e+00 3.146096030693672052e+00 3.940627502688930583e+00
5.500000000000000000e+02 3.578605139342793784e+00 9.851315115860073135e-01 1.956433636117462571e+00 3.830538506771382856e+00 4.382403643192314568e+00 1.257439948859198742e+00 2.371132265696695551e+00 3.934231892008491993e+00 4.199193826642639849e+00 1.148574996003181470e+00 2.683059926255714878e+00 4.104621807707537151e+00 1.069099005001536984e+00 7.703307527590096404e-01 1.794679833299450467e+00 3.769010912635250232e+00 1.364389114574633632e+00 7.909730452759786701e-01 1.817479151328080800e+00 3.751771393261639442e+00 2.782341145147738448e+00 8.645711657416581541e-01 1.828203183424336853e+00 3.768185906747770098e+00 2.660593139237481530e+00 2.466910780378488433e+00 3.023432973936495127e+00 3.907524238851507903e+00 1.961288915056080384e+00 1.387649673302524755e+00 2.206921671414921349e+00 3.798414208341966081e+00 1.283689573634908987e+00 9.107131709647019457e-01 1.930103331098649955e+00 3.780045272150713398e+00 4.095980796405380708e+00 4.224771002033868683e+00 4.377067712540091193e+00 4.496912811123206843e+00 3.527410706296772780e+00 3.674210576073122070e+00 3.784731418183251428e+00 4.101887119026413231e+00 2.655878473245898874e+00 2.446053522569390459e+00 3.008413740725095042e+00 3.929627934805838496e+00
6.000000000000000000e+02 4.379994864434574531e+00 9.368852778405563075e-01 1.879339118254621521e+00 3.833359427726816815e+00 3.919036156450640185e+00 1.512479731747884637e+00 2.310562327400046634e+00 3.886337757218551126e+00 3.628919121697983030e+00 1.459814827726451547e+00 2.775241747210305476e+00 4.042050876849204499e+00 1.029079570372719576e+00 7.518003884003233717e-01 1.778564459364160744e+00 3.764589397762514889e+00 1.458834740459586277e+00 7.812223367862485279e-01 1.831480188067050152e+00 3.746169272792974514e+00 2.426492860527939222e+00 9.143337957229261681e-01 1.830032939545372939e+00 3.762629912004157973e+00 2.591780636086092215e+00 2.308138651039847389e+00 2.901423770634417476e+00 3.892190683961426423e+00 1.870874896315886771e+00 1.305254393428670223e+00 2.150501995294273883e+00 3.795362537034267625e+00 1.198916143831057379e+00 8.803313942447898999e-01 1.910067095786061708e+00 3.777515817650582086e+00 4.026887358871787725e+00 4.169934015306798081e+00 4.310980717003288554e+00 4.478684072193189536e+00 3.434764106772063119e+00 3.599254438329033690e+00 3.715287934361843014e+00 4.067006789316415016e+00 2.582162352845118303e+00 2.280408356977781548e+00 2.886029638000302988e+00 3.919302641488304317e+00
6.500000000000000000e+02 3.672841953646938773e+00 1.071033516448182121e+00 1.949549573911214306e+00 3.820351521363412051e+00 5.204153375502340140e+00 1.437194839996649653e+00 2.590034219285544559e+00 3.893788878269664799e+00 3.515502357014942625e+00 1.407462191965405562e+00 2.439807254677255344e+00 4.034116300646817699e+00 9.879413397840819400e-01 7.149343931787000006e-01 1.778661773456697404e+00 3.763929820534447579e+00 1.375776973350882226e+00 7.741537193607340717e-01 1.827980890713617912e+00 3.747539517987162672e+00 2.842591360130806599e+00 9.952995673538238552e-01 1.825339285141402090e+00 3.764305127857818345e+00 2.519216978790898231e+00 2.173549585645353943e+00 2.788653388559531265e+00 3.878074953513864553e+00 1.795194413483896856e+00 1.242862143490172766e+00 2.105722843623740292e+00 3.793938025562024308e+00 1.129878484071927591e+00 8.420811674183552586e-01 1.903173043109727125e+00 3.777277955888117766e+00 3.967251642105769527e+00 4.116600371038261486e+00 4.251098643600530025e+00 4.453820808110201313e+00 3.335141473455898620e+00 3.519014482119732001e+00 3.656655012979423081e+00 4.039424389244451241e+00 2.500004722593705431e+00 2.140070537066682821e+00 2.776770527619923712e+00 3.909641014117981150e+00
7.000000000000000000e+02 3.680161610742827438e+00 1.045195658835265995e+00 1.939750863102111200e+00 3.822721244152965880e+00 4.501775632672210925e+00 1.218050696285293277e+00 2.214083251779397354e+00 3.881650311799199837e+00 3.104911347553097389e+00 1.224118621209254298e+00 2.460364138312799209e+00 4.031848468527925000e+00 9.876394725937116537e-01 7.310410571421014359e-01 1.770146307395754848e+00 3.762313634143904295e+00 1.410863697982891463e+00 7.910500557030074598e-01 1.818420636509586075e+00 3.742448607337925726e+00 2.836495036304340633e+00 9.274250742158043348e-01 1.814258443383902630e+00 3.766862329858528646e+00 2.447200260164480223e+00 2.055108613572009801e+00 2.686797378349400134e+00 3.865541153226209836e+00 1.722349805111149212e+00 1.181075692919566045e+00 2.066698801398293650e+00 3.792561162385852391e+00 1.074314234871552198e+00 8.237730952313325750e-01 1.890182411866387691e+00 3.775128504422336384e+00 3.920017286991309025e+00 4.055725101207970695e+00 4.201258565317756322e+00 4.422673595941445157e+00 3.230917371792678239e+00 3.437854863124765181e+00 3.602651639146920992e+00 4.016094384083917390e+00 2.435575119383871279e+00 2.017523937668498579e+00 2.678647439736785429e+00 3.899290516358713710e+00
7.500000000000000000e+02 3.712282195915740601e+00 1.077647487721639319e+00 1.899192266437967236e+00 3.828041378106529891e+00 5.004430790522126138e+00 1.146881739971480574e+00 2.272772153511684046e+00 3.896580100605091079e+00 4.011586479005437411e+00 1.454039848998453177e+00 2.456627635254442943e+00 4.079745408216185254e+00 9.691673322041749472e-01 6.895535304823608991e-01 1.776767319764954278e+00 3.761121735467215732e+00 1.605062388645983162e+00 7.865737347981222038e-01 1.814704201784821391e+00 3.743959517428529615e+00 2.376438823827167646e+00 9.948528022112709257e-01 1.830078387545014396e+00 3.758069209856631065e+00 2.377586178454684784e+00 1.943948865237182133e+00 2.596178900107740439e+00 3.854797017210395804e+00 1.652847018316832450e+00 1.130845575414352044e+00 2.037000355709992050e+00 3.790873644035710921e+00 1.044683235996624937e+00 8.036326726519062991e-01 1.880308759243023209e+00 3.773785126714646943e+00 3.879931139136947316e+00 3.994276410910602149e+00 4.160719993676123885e+00 4.385779102255510153e+00 3.134167132002578349e+00 3.351265302791213596e+00 3.546617768902124546e+00 3.995345847590836996e+00 2.362678655017582230e+00 1.910093769493273808e+00 2.592209554564048002e+00 3.887642718638816497e+00
8.000000000000000000e+02 4.792233246465097629e+00 9.536692296837843141e-01 1.845428269067791449e+00 3.820561189081940423e+00 4.021085827163544124e+00 1.395523805168588316e+00 2.325494304386709565e+00 3.879911156646984161e+00 3.063283975302970141e+00 1.297789787680447171e+00 2.559571734380235775e+00 4.036999300999543294e+00 9.364678042732789143e-01 7.175199871090937043e-01 1.770227714139019692e+00 3.759194209633128558e+00 1.524628625135231452e+00 8.142172935587337346e-01 1.828176383577226005e+00 3.747608645429553409e+00 2.619681139459070884e+00 9.247591833620232293e-01 1.829949645077392217e+00 3.777608350966677797e+00 2.313835441808173243e+00 1.852135879540259156e+00 2.514797426053989593e+00 3.844879459245146514e+00 1.587265309703484117e+00 1.093354332248537508e+00 2.011526465587442747e+00 3.789130354906700582e+00 1.003848651802938585e+00 7.916903719866992262e-01 1.875489893880077252e+00 3.772630243991045518e+00 3.844680316343884297e+00 3.936782011554451621e+00 4.122637407049582592e+00 4.345950118875013146e+00 3.045003768190023941e+00 3.254579121752636972e+00 3.485115546337528514e+00 3.977974917452598014e+00 2.300806130814969208e+00 1.813624056032463683e+00 2.517139317777265628e+00 3.876612111792812954e+00
8.500000000000000000e+02 4.363938766688652215e+00 1.026869040819277323e+00 1.847620133858982383e+00 3.820660671355874172e+00 3.878210641260436464e+00 1.186591271197840580e+00 2.268921701683214387e+00 3.898509025931367944e+00 3.168484271341283520e+00 1.526629639001377159e+00 2.327178012438475552e+00 4.046879754480285918e+00 9.994674815986213101e-01 6.976920755783408978e-01 1.775331873304109020e+00 3.757813992651060087e+00 1.573387125654629237e+00 7.861413330976956271e-01 1.826939349267527657e+00 3.742330309363035123e+00 2.673621158250379715e+00 9.549686112612105759e-01 1.826566724882679349e+00 3.767489955230133525e+00 2.256038325449746473e+00 1.765885772986672375e+00 2.445130276130544900e+00 3.837134169312832910e+00 1.520305587695626848e+00 1.062088577675451839e+00 1.985469390231780595e+00 3.788074877648613725e+00 1.000594904109412431e+00 7.892764550104344190e-01 1.853071869835548391e+00 3.770563922747940389e+00 3.809771805511421583e+00 3.888321030187164240e+00 4.081867441967015786e+00 4.305410991046835001e+00 2.973734557963477521e+00 3.144756524735602632e+00 3.420305504766234517e+00 3.962896166047924940e+00 2.239074453992627500e+00 1.728124338433882246e+00 2.450382223569469886e+00 3.864710881290746247e+00
9.000000000000000000e+02 3.296669944334353008e+00 9.950508864282410215e-01 1.896036194500987149e+00 3.833446075678005549e+00 4.586617780934231448e+00 1.160367184210536085e+00 2.205040865647419857e+00 3.905730491868902199e+00 4.115982604600508132e+00 1.397160364336398120e+00 2.678771715820184252e+00 4.113111736204822400e+00 9.734655890238895770e-01 7.092137306195039903e-01 1.775926833741651389e+00 3.760225230991666390e+00 1.712757566687729049e+00 8.050594328178972692e-01 1.819409532918252470e+00 3.742798651490297779e+00 2.414508719997711328e+00 9.208646638658221084e-01 1.864768606829013464e+00 3.763778178280750897e+00 2.197428745720007903e+00 1.691446362960370209e+00 2.382085776974702807e+00 3.830879920390581450e+00 1.462478640106057437e+00 1.024668330866783883e+00 1.970824020667012677e+00 3.784769869168687961e+00 9.440450545327377929e-01 7.582863339783967316e-01 1.846197213847937002e+00 3.768586941061241369e+00 3.773865295097787786e+00 3.850245666570320857e+00 4.035775905245428063e+00 4.266299888162569331e+00 2.904461412911977902e+00 3.027173259145340189e+00 3.350007422550193237e+00 3.950761702142471243e+00 2.183382737293088294e+00 1.650505326090707658e+00 2.391352532009884069e+00 3.853363960735344929e+00
9.500000000000000000e+02 4.072135598679930801e+00 1.150359027660543543e+00 1.907231693251360216e+00 3.833631499254984476e+00 4.512747760053120949e+00 1.260779579867550959e+00 2.383965031259838163e+00 3.879973047879143877e+00 3.440458398789520977e+00 1.645499636972116875e+00 2.662544033071172489e+00 4.078281272840640348e+00 1.024091583760774249e+00 7.098157897898245139e-01 1.768099273264869709e+00 3.758397681870309093e+00 1.823504514995367698e+00 8.484440830010269163e-01 1.831317963941022864e+00 3.741083856127831897e+00 2.828630697149007833e+00 1.047420009884348024e+00 1.828271708430519782e+00 3.766952341191975417e+00 2.140716004981179310e+00 1.620767813867591611e+00 2.327326066287915829e+00 3.824783459652520978e+00 1.417112444785935343e+00 9.981002629511207536e-01 1.956003359909221473e+00 3.783751279545052082e+00 9.073813650607787107e-01 7.452760245043335008e-01 1.837552262820099536e+00 3.768443656001765785e+00 3.736321902278682217e+00 3.819372867376647385e+00 3.986121876615960957e+00 4.230337846216102982e+00 2.848652790767964404e+00 2.907709587111850347e+00 3.278872766859163512e+00 3.940725178223988934e+00 2.133708996581314743e+00 1.587294231177295734e+00 2.342924600013177816e+00 3.842520690265351924e+00
1.000000000000000000e+03 3.447586168738648205e+00 9.800790676403762225e-01 1.895294007463939279e+00 3.831845412455206823e+00 4.907538270682043624e+00 1.478013649663483253e+00 2.289107386505232711e+00 3.912372148763860302e+00 3.245077978949221453e+00 1.606833547780073035e+00 2.516102103597420037e+00 4.048511078213300252e+00 9.997535020924130933e-01 7.057593169897542484e-01 1.764188737161590081e+00 3.756287909886884879e+00 1.599055643194331688e+00 7.856342498286833509e-01 1.817238141953845254e+00 3.740652161361671890e+00 2.740762476826868799e+00 1.010996107732095917e+00 1.828778784908273281e+00 3.768131293087342293e+00 2.094655224228226587e+00 1.560449061913462110e+00 2.276407031616838772e+00 3.820533198410243081e+00 1.356677598764069348e+00 9.659315207207852527e-01 1.941001041283291872e+00 3.782484368901422478e+00 9.067285557205577717e-01 7.273940956542743752e-01 1.821635449072655399e+00 3.769079611053217427e+00 3.696431500342235665e+00 3.791164810322206424e+00 3.935170344803309739e+00 4.196572484712584483e+00 2.802716278061994526e+00 2.790519767567894771e+00 3.206961746320042383e+00 3.932437094788767240e+00 2.075889415980888941e+00 1.524016435231523081e+00 2.300433508193976628e+00 3.833852644154025935e+00
1.100000000000000000e+03 3.622217663200676618e+00 1.007585326716076146e+00 1.859887733197957305e+00 3.817820035514876587e+00 4.419555339966750651e+00 1.190360529582229043e+00 2.555720147922020402e+00 3.930032172067938312e+00 3.559553353602076697e+00 1.433139604812508461e+00 2.519275068977782972e+00 3.965032120970043650e+00 9.966261228174501108e-01 6.590743770667002455e-01 1.776578088420300405e+00 3.756531707808785203e+00 1.836041814319945287e+00 8.530912248643757190e-01 1.826474657020231929e+00 3.740766010964561072e+00 2.381174857024988878e+00 9.870822843000153224e-01 1.835281746706356021e+00 3.765761171625360504e+00 2.010077168621528187e+00 1.457201285872923524e+00 2.195986508978629015e+00 3.813433835030816343e+00 1.266136263222430891e+00 9.240242684967510112e-01 1.921504517930441747e+00 3.779692408949597571e+00 8.647189741112738526e-01 7.154113137336081119e-01 1.815143752724740489e+00 3.766439851828967456e+00 3.619887577668502665e+00 3.733716573109981507e+00 3.838838763687100197e+00 4.136424864762302533e+00 2.713406909230376307e+00 2.579549328072967107e+00 3.065735272239870746e+00 3.917516821978578978e+00 1.996277162723929077e+00 1.419686630211159928e+00 2.229848629632385837e+00 3.818377167274797923e+00
1.200000000000000000e+03 3.792655826603770208e+00 9.086164168725664458e-01 1.950209150079768250e+00 3.839191425975043703e+00 4.244909127034889096e+00 1.046814634148907963e+00 2.322132275119669576e+00 3.904010735603679727e+00 4.157710182502659002e+00 1.797773258989725731e+00 2.668591799707782375e+00 3.981423877833820679e+00 1.027837258015135369e+00 6.700322639808019565e-01 1.775075087051841694e+00 3.754343301534730504e+00 1.679140417844409594e+00 8.088790865420547593e-01 1.825734814171361409e+00 3.743482984570539518e+00 2.695484804365882781e+00 1.043527253068073257e+00 1.807228669915466046e+00 3.772497114167390642e+00 1.926767533887918660e+00 1.371177996342603844e+00 2.137069584569549541e+00 3.807769015551127900e+00 1.188440431444381051e+00 8.849094327276416649e-01 1.902505442517640644e+00 3.778932327852570161e+00 8.340991650467726171e-01 6.976634414078928259e-01 1.800015823056538400e+00 3.764550391046890265e+00 3.542060361975147398e+00 3.668090700925981107e+00 3.757804308395958692e+00 4.087554878445135209e+00 2.639701137226983185e+00 2.401771657537824289e+00 2.930574952019136870e+00 3.903350229485622602e+00 1.907211198624536141e+00 1.336810321245827771e+00 2.174205583487611282e+00 3.807845964891801938e+00
1.300000000000000000e+03 4.080716981181358172e+00 1.001457325160893586e+00 1.964245741081671826e+00 3.819701091734275078e+00 5.005744896060416060e+00 1.253173020309388708e+00 2.243460980403114924e+00 3.926586038513852905e+00 4.010782886561445437e+00 1.502906829314267778e+00 2.419026168664998977e+00 4.014811305587565826e+00 9.291102592520343872e-01 6.600193835577696788e-01 1.774217555917048328e+00 3.754361131532541584e+00 1.641755377475003330e+00 8.321370357682467134e-01 1.812624748786262785e+00 3.740209895876950075e+00 2.939256066029024339e+00 1.053721176102243140e+00 1.838596385457935911e+00 3.769830936110588393e+00 1.844761892077734444e+00 1.304470102929864872e+00 2.088983265220229590e+00 3.802602765975906518e+00 1.094929369057625390e+00 8.529962633254454252e-01 1.885841149535128380e+00 3.775931148384542801e+00 8.251602076087278803e-01 6.822503657616947326e-01 1.795675237351215481e+00 3.761960157675209082e+00 3.456839748289080028e+00 3.594695413902518233e+00 3.694991736544076755e+00 4.049691372501272646e+00 2.565811426757794500e+00 2.249554983322519686e+00 2.808250574137468369e+00 3.889189420287709531e+00 1.823426237682046702e+00 1.264340834411795678e+00 2.130003354053705777e+00 3.800502965462141614e+00
1.400000000000000000e+03 3.884075035953871602e+00 1.056085423081438268e+00 1.878501136468089694e+00 3.839055303481389902e+00 5.248934964566813299e+00 1.561390807895377986e+00 2.336359254991482004e+00 3.919724625643895788e+00 4.297241758420812019e+00 1.845602659678630131e+00 2.710880546681231351e+00 4.008502874660027082e+00 1.018695956895298460e+00 6.444948863132579087e-01 1.762194843268015676e+00 3.753476938861550760e+00 1.618894918311961861e+00 8.206425654179723139e-01 1.830178913034498533e+00 3.736906342653447233e+00 2.708665219050776507e+00 9.378054114956013709e-01 1.794924572911278160e+00 3.762743988477399881e+00 1.768425008400855258e+00 1.248279776457660084e+00 2.051150669497173062e+00 3.797504228562269102e+00 1.053146107300504619e+00 8.233346366918438131e-01 1.881507157813127495e+00 3.774182512236104792e+00 7.990631497658894355e-01 6.659980970218880580e-01 1.792475767303607137e+00 3.760813126539453322e+00 3.363062100844870006e+00 3.517367540157922967e+00 3.641794181567478805e+00 4.019320357626407159e+00 2.494054940229323059e+00 2.117257083952307717e+00 2.699241525334971303e+00 3.876000779684405817e+00 1.745165122189779039e+00 1.207476220911436693e+00 2.095710060100301142e+00 3.795447199606264199e+00
1.500000000000000000e+03 3.762299250057394406e+00 1.090795126253750746e+00 1.861354806148327157e+00 3.837714360313881024e+00 5.046613520607495573e+00 1.402322591597518375e+00 2.299476140407374913e+00 3.934776154895410993e+00 3.705112641260309481e+00 1.628239877647605471e+00 2.420085715339570065e+00 4.042358328852129645e+00 9.488086332718224103e-01 6.450593698493334305e-01 1.759819931526479975e+00 3.755103638869949911e+00 1.859369495495791114e+00 8.227305532129631782e-01 1.807138046122491959e+00 3.738338621532218298e+00 2.495569544358265723e+00 9.841031842491714254e-01 1.838860472529236789e+00 3.773073667402698561e+00 1.701722689096804686e+00 1.192784638408090681e+00 2.023180445021948604e+00 3.793328298699898848e+00 9.898215229036265717e-01 8.009925952240705138e-01 1.864917723331493749e+00 3.772423433876648691e+00 7.729542164201047560e-01 6.654796978244474914e-01 1.782667187436561385e+00 3.759492549735035993e+00 3.262091433537334328e+00 3.438777976834853867e+00 3.587549796203996610e+00 3.994422284927532818e+00 2.425488289420796750e+00 1.998807235822063433e+00 2.605681586341591416e+00 3.863399207730474849e+00 1.681524093634565897e+00 1.153700316926221880e+00 2.068640207140182152e+00 3.790799856203514562e+00
1.600000000000000000e+03 3.938525405439695426e+00 1.301430585450738864e+00 1.878258264856968562e+00 3.815890430714406811e+00 4.460875224069939193e+00 1.444087394377923550e+00 2.392017854893480511e+00 3.878933022708571432e+00 4.488429146232006062e+00 1.923432549753236076e+00 2.601080512046314741e+00 4.063011472986966410e+00 1.002592646516050845e+00 6.401274516268371517e-01 1.762914049605340150e+00 3.750355762824864936e+00 1.775731233947958287e+00 8.954611839922590466e-01 1.816824238923078427e+00 3.739391998876755885e+00 2.592388697356845739e+00 1.066181825270873906e+00 1.833430373642482181e+00 3.763637777132631701e+00 1.639092873891529134e+00 1.153073938723490066e+00 1.997293994300475273e+00 3.789996373846451938e+00 9.618231924326250404e-01 7.821533423970861154e-01 1.859021478649334203e+00 3.770750393759349173e+00 8.276084596050379272e-01 6.547116127719730949e-01 1.769738538540142736e+00 3.759503102620075587e+00 3.164278572650094823e+00 3.354548414575889037e+00 3.526602085714420465e+00 3.974304055099452171e+00 2.355775863919698843e+00 1.896229701722855099e+00 2.523473811082697971e+00 3.851585597386166349e+00 1.616376978536003151e+00 1.114249437911915441e+00 2.043540881558453037e+00 3.787846257070385914e+00
1.700000000000000000e+03 3.616108896401116990e+00 1.222712769194226334e+00 1.887648863637657159e+00 3.813328247234680557e+00 6.358298449696512478e+00 1.366613212338526173e+00 2.521726444857217864e+00 3.880398875865474828e+00 4.385348714214130084e+00 1.902542897820973966e+00 2.657644387433619748e+00 4.027630104082422058e+00 9.794249518614419614e-01 6.534193836607966599e-01 1.756212728955095725e+00 3.751962581103697403e+00 1.932287634768333318e+00 8.375940082363924066e-01 1.794956061702976724e+00 3.739614367092053637e+00 2.899774734117890773e+00 1.041162589787638870e+00 1.820015876459345261e+00 3.767005157718905650e+00 1.569505401832405500e+00 1.107119435428408627e+00 1.979157749053009452e+00 3.786467687205694155e+00 9.231020271501547692e-01 7.595925226936712793e-01 1.853177231277564285e+00 3.769715127189391612e+00 8.043199019522871973e-01 6.647948779981034395e-01 1.754701232654138687e+00 3.758283677745399842e+00 3.071176359498393627e+00 3.258090233297338045e+00 3.458501085739678071e+00 3.958879918771419426e+00 2.289245214437833909e+00 1.801446469105273618e+00 2.452824103240360820e+00 3.841360666477231067e+00 1.554619496554839220e+00 1.070547323258581596e+00 2.024730969606982178e+00 3.784545054995987812e+00
1.800000000000000000e+03 3.323792185365350260e+00 1.156641929151307036e+00 1.931525314846777475e+00 3.843627786821381509e+00 4.637393386294347053e+00 1.605578394961488353e+00 2.108013894908840058e+00 3.886483301433599102e+00 3.445917948602372771e+00 1.639683398517220780e+00 2.448819038918990110e+00 4.094563891917681886e+00 9.977694979207780701e-01 6.842015038748142652e-01 1.756650284561465769e+00 3.749585641365882793e+00 1.857423995409355655e+00 8.605934517479608692e-01 1.790559008235089067e+00 3.739893085785203741e+00 2.991591335399054863e+00 1.083562088694557612e+00 1.814283132090378725e+00 3.763016896004346190e+00 1.511251142958773830e+00 1.069139277382515463e+00 1.963434779327603463e+00 3.783902103955791407e+00 8.709702916411783402e-01 7.542430914089861549e-01 1.844224797410306094e+00 3.768056952719657460e+00 7.740199187078287135e-01 6.421921394459330079e-01 1.762192803264932328e+00 3.757811926540319369e+00 2.991759958530927577e+00 3.150043596962996073e+00 3.384609251359138593e+00 3.945362056632688130e+00 2.226027012350202394e+00 1.719642435065013242e+00 2.392188983082958575e+00 3.833393633852895110e+00 1.503337831325289420e+00 1.036821799433745417e+00 2.006670677449901241e+00 3.782279039801600184e+00
1.900000000000000000e+03 3.708535681002915307e+00 1.115456472030512902e+00 1.877821164084181094e+00 3.832551793834283238e+00 4.859829745718722727e+00 1.557664100984906375e+00 2.280892455226505966e+00 3.891468150657983127e+00 4.269967185390233233e+00 1.850059974395758644e+00 2.737543411119506054e+00 4.063382801316563153e+00 1.067250748951447115e+00 6.839207572765685361e-01 1.749629104978093652e+00 3.747693267643467330e+00 1.724316212393652847e+00 8.834927367529656905e-01 1.797487125451048273e+00 3.738657432126758273e+00 3.244235549022020937e+00 1.077490452484542338e+00 1.821572172472868845e+00 3.765322441362385142e+00 1.454000747695935791e+00 1.045671645320987775e+00 1.951501840299558754e+00 3.780835058818985850e+00 8.461486671591258446e-01 7.286281195925623511e-01 1.839055106139567020e+00 3.768157142618931310e+00 7.771569425744344617e-01 6.246005135331229585e-01 1.756425370806485198e+00 3.757939632282412568e+00 2.922843605197679828e+00 3.033509825524319581e+00 3.308717440577061186e+00 3.933242976264388346e+00 2.173371915126686815e+00 1.646393806526369019e+00 2.339855693310165297e+00 3.825840843583902195e+00 1.436732831014323475e+00 1.008942241889789537e+00 1.993581049384911763e+00 3.781026506668209830e+00
2.000000000000000000e+03 3.831786822939606818e+00 1.228022118228036863e+00 1.908105496046953009e+00 3.853198743276406990e+00 5.295858048285860598e+00 1.628111386457577137e+00 2.165220405386116376e+00 3.900044496286970919e+00 5.624433657133914188e+00 1.857518847035289244e+00 2.513648349622066291e+00 4.067573541018315808e+00 1.021068058658839428e+00 6.749051807204280440e-01 1.750710741098255641e+00 3.745513787512631865e+00 1.902454422771590714e+00 9.507462284086513060e-01 1.804690613911201780e+00 3.742326088791292360e+00 2.638956293079028903e+00 1.326495295877174296e+00 1.803415632800845048e+00 3.764171664402323980e+00 1.393242164816932194e+00 1.022040729740039788e+00 1.940659734626407840e+00 3.778263295044697490e+00 8.275873972998040173e-01 7.202432267317062653e-01 1.832610451192524526e+00 3.766295415255019208e+00 7.804732803387123274e-01 6.518958635466246543e-01 1.752556645722207485e+00 3.758069392543293752e+00 2.862434380821023971e+00 2.913819428034322812e+00 3.231464338726300234e+00 3.921489348217392923e+00 2.118565288316027306e+00 1.578258844536561734e+00 2.296168445464710661e+00 3.820654574621623389e+00 1.378128555753242557e+00 9.779888702373211729e-01 1.982444773756898870e+00 3.779917412808030175e+00
2.100000000000000000e+03 4.067676171362078819e+00 1.238630192887599346e+00 1.886962744760265931e+00 3.827236566791930805e+00 5.323605900375405042e+00 1.783163168003931487e+00 2.343683107519497266e+00 3.939250244061532236e+00 3.762874835042965938e+00 2.100221264250543562e+00 2.632170186395331513e+00 4.002334552926397393e+00 1.084765040280511350e+00 6.744659771366754430e-01 1.764349857865057825e+00 3.744171822194482413e+00 1.707641173546316837e+00 9.343605625472134468e-01 1.816315783950763985e+00 3.741018984825524196e+00 3.156991732607200341e+00 1.188864215698208548e+00 1.818831579441741342e+00 3.770751986355401986e+00 1.345968866319047441e+00 9.887231592933870550e-01 1.930614895740763615e+00 3.775019347353905097e+00 8.098138211908049167e-01 7.056774455172443172e-01 1.827215216880399895e+00 3.765313658730479851e+00 8.056763493127488962e-01 6.487585230248553714e-01 1.749300797776944583e+00 3.758385701240115395e+00 2.811555454348744654e+00 2.797090728009044458e+00 3.156624856892167763e+00 3.910282331626149244e+00 2.068815875431867735e+00 1.519684461286118227e+00 2.256945712180645991e+00 3.816276407645602831e+00 1.333653221229654573e+00 9.544789244581137755e-01 1.968634050669177737e+00 3.777954451277050651e+00
2.200000000000000000e+03 3.985002042549335322e+00 1.256126103655335946e+00 1.919020345361197144e+00 3.831968078916070830e+00 4.535467588274916473e+00 1.510275609393915364e+00 2.228216930498020609e+00 3.926598361434321838e+00 4.666140906095868957e+00 2.324095882845590211e+00 2.834512333342293910e+00 4.038014929183352031e+00 1.182590331807544581e+00 6.864598129278602912e-01 1.752909098431444379e+00 3.746915002988465915e+00 2.086200867381096113e+00 1.029517830807846090e+00 1.803967691148323338e+00 3.741145146349213579e+00 3.000928224963153923e+00 1.042807861155129689e+00 1.830725111855983300e+00 3.767226997408935851e+00 1.306603105459934744e+00 9.729263334237201466e-01 1.926116654790504201e+00 3.772168304763344082e+00 7.943244170100667301e-01 7.127881190625429131e-01 1.820019349016875010e+00 3.764454756067725949e+00 8.042866594890296650e-01 6.586706553805411479e-01 1.741660975824459223e+00 3.757681453762701462e+00 2.765497481049725259e+00 2.686219103163509203e+00 3.083577758269116398e+00 3.899516108064465580e+00 2.019943734044652217e+00 1.466389095301543710e+00 2.222720002381235904e+00 3.813044295967899622e+00 1.294984243306326555e+00 9.372383790514545732e-01 1.961040344805615288e+00 3.776189052416442316e+00
2.300000000000000000e+03 3.972261522938542733e+00 1.320007414339805285e+00 1.891975228792048824e+00 3.837842971803289149e+00 5.000095540127783345e+00 1.501132641788055944e+00 2.389029184145429419e+00 3.930090139432556917e+00 4.787842714261112853e+00 1.950058156308105639e+00 2.490422632069845044e+00 4.095680007737040995e+00 1.231576244581849000e+00 6.789160053309272191e-01 1.762452795870623090e+00 3.744985246919481092e+00 1.864854362134273913e+00 9.335950294767270119e-01 1.792169755070517567e+00 3.736960124403930106e+00 2.788779763915492538e+00 1.110323050815517743e+00 1.852802522766879845e+00 3.767708245091055286e+00 1.260894184079073277e+00 9.458897303932756184e-01 1.917714534279428396e+00 3.769404139046886648e+00 7.703852354772988686e-01 6.924077103140175993e-01 1.813631406393495293e+00 3.764230685161524370e+00 8.133499948998673679e-01 6.332135829522625992e-01 1.734594010072214809e+00 3.759810176425403938e+00 2.722802464755851304e+00 2.583668184493320918e+00 3.012973618419819921e+00 3.888872076873624906e+00 1.975167592027877062e+00 1.417442645630617726e+00 2.191693958898741190e+00 3.810182981173634520e+00 1.239789072872092168e+00 9.116660720778269056e-01 1.950719491449405041e+00 3.775997429396967586e+00
2.400000000000000000e+03 inf 1.163863419572051860e+00 1.855228516247277026e+00 3.836029660096381466e+00 5.186318938055187289e+00 1.570501038661987092e+00 2.443681432489501759e+00 3.882371119027645534e+00 4.474878912738127212e+00 1.979958619132373698e+00 2.541192046085272604e+00 4.030647373460579885e+00 1.159947029725092893e+00 7.005560181056905700e-01 1.755342393273946255e+00 3.749475700184599525e+00 2.401968365026589058e+00 9.586580304717939871e-01 1.823968917900205655e+00 3.739646580800697340e+00 2.657128399138211527e+00 1.116121974660030824e+00 1.792283899143432446e+00 3.772675065058394672e+00 1.206889242594455292e+00 9.291779987461152857e-01 1.909824821900845349e+00 3.767548296683552955e+00 7.543754204732960877e-01 6.883242532517483969e-01 1.808498364005411974e+00 3.763115643432570323e+00 8.426575709062473774e-01 6.247334156202454247e-01 1.734124131269929814e+00 3.755987848117201988e+00 2.682655724218976356e+00 2.489419164739109736e+00 2.944804967620768821e+00 3.878852496806971750e+00 1.925924148316890738e+00 1.374005437447182398e+00 2.166213450445314326e+00 3.807882477650899489e+00 1.197706774101236160e+00 8.872805851882586969e-01 1.941928921045122491e+00 3.774427793538596809e+00
2.500000000000000000e+03 nan 1.459739467164903326e+00 1.902686296374094699e+00 3.815562541848161793e+00 inf 1.723856835986919078e+00 2.302067166367154805e+00 3.865773211496075668e+00 5.362978881581380364e+00 2.314221668881176530e+00 2.512223888367810964e+00 4.042638151415054892e+00 1.171138829943559667e+00 7.727616963919826665e-01 1.758551021402234849e+00 3.747887195444430830e+00 2.287045035077066579e+00 9.725456231004484531e-01 1.824898099362517456e+00 3.741868676049588061e+00 2.446670905943510554e+00 1.132024642786255475e+00 1.814315129960623052e+00 3.763142219597342297e+00 1.165709560827893565e+00 9.040491554110813288e-01 1.909051425506609778e+00 3.765898069673775161e+00 7.305705224283697286e-01 6.780922988422458664e-01 1.810567060609734158e+00 3.763652590732997627e+00 8.065053850394902080e-01 6.313110822477737694e-01 1.733912662198522803e+00 3.757508216310532223e+00 2.645789003020654118e+00 2.403205143531849330e+00 2.879015900975916420e+00 3.869810560089495421e+00 1.886976189936449000e+00 1.337326704714896897e+00 2.140627451112428581e+00 3.806235327649057698e+00 1.160367814835085110e+00 8.710416751547496172e-01 1.935570697374462412e+00 3.773465310999110756e+00
2.750000000000000000e+03 nan 1.557869561850973250e+00 1.859949903887358147e+00 3.834902579887848439e+00 inf 1.792244736653608950e+00 2.181379061330722458e+00 3.891845504138410128e+00 5.981685897218470771e+00 2.664519541029270133e+00 2.760538520456071065e+00 4.115258724667554269e+00 1.228047730378817315e+00 6.808482356414812253e-01 1.763652302387475057e+00 3.751204298403322035e+00 2.040574264274339189e+00 9.555486075488301978e-01 1.817227395058200301e+00 3.739371322114764862e+00 2.777659560350166146e+00 1.272331755689269261e+00 1.790071599939044855e+00 3.762039308258849246e+00 1.089993874092833215e+00 8.656238892588985490e-01 1.893901919656090671e+00 3.762454660404790818e+00 7.147784851167428011e-01 6.619913899026398374e-01 1.801939782000473445e+00 3.762604722221608800e+00 8.352455493342842985e-01 6.486562867735171656e-01 1.720089270102705958e+00 3.757120856077538207e+00 2.554602190396740191e+00 2.214223959262838548e+00 2.728958451236498384e+00 3.850866376646847833e+00 1.787987668480120362e+00 1.254755206589557082e+00 2.092857016125146519e+00 3.802945198880308908e+00 1.075827864534754319e+00 8.378563797983401562e-01 1.920942346960577307e+00 3.771301797950685319e+00
3.000000000000000000e+03 nan 1.384155938719358936e+00 1.810800446830034272e+00 3.833260207947025489e+00 inf 1.906761936963251802e+00 2.229024369600095756e+00 3.868039931003886434e+00 5.905140658062667747e+00 2.945220631708687087e+00 2.651796929911767187e+00 4.070352262729627135e+00 1.184050162032774134e+00 7.531047209135193210e-01 1.742545444918236042e+00 3.754281038086152655e+00 2.433350492302353896e+00 1.035928787438022747e+00 1.820964759976778424e+00 3.740886504193068340e+00 2.475979546338275661e+00 1.240404761093728103e+00 1.788282087195277370e+00 3.769721788277288876e+00 1.011822522587730866e+00 8.325452042581658052e-01 1.888984434725288208e+00 3.760217283671089206e+00 7.061405686639302681e-01 6.421392642385226335e-01 1.786017810811602491e+00 3.761743825685221587e+00 8.165890610723165466e-01 6.260183482780560249e-01 1.705947750988048961e+00 3.756285958244919065e+00 2.461504133070557820e+00 2.056880896578989759e+00 2.603017734499527336e+00 3.837408614772031434e+00 1.698655691725382111e+00 1.185411620833946023e+00 2.056128018193462914e+00 3.800058893372965318e+00 1.009417364439933129e+00 8.042888852101255370e-01 1.913501207795824444e+00 3.769156926914468020e+00
3.250000000000000000e+03 nan 1.192704707279541587e+00 1.860051568638008579e+00 3.834497507507235614e+00 nan 1.896002654070176208e+00 2.695352024688899117e+00 3.901154798043426464e+00 5.826073653131170538e+00 2.350972757233316113e+00 2.861488730428280114e+00 4.061795610222772801e+00 1.278102861453827011e+00 7.600171116155861606e-01 1.750660600331200190e+00 3.753185860225568327e+00 2.050875163736445295e+00 9.849976547081651379e-01 1.835975099548126321e+00 3.741965201593322465e+00 3.021641874514254589e+00 1.338637188219563123e+00 1.776422994290294266e+00 3.767014386262413694e+00 9.411501608377632611e-01 8.053887023893038233e-01 1.878211184601465744e+00 3.758922820423860056e+00 6.863787159385067449e-01 6.477809493113027006e-01 1.792307342165960993e+00 3.762065634102063516e+00 9.673710446219599968e-01 6.317104964231544662e-01 1.701574925898373003e+00 3.756324955991448888e+00 2.372510334241398677e+00 1.920233840264080616e+00 2.500078275796812299e+00 3.827297492822237412e+00 1.617923424055571546e+00 1.126295145499294215e+00 2.026628221306893352e+00 3.796842956170723760e+00 9.344640610484061805e-01 7.789803806122718166e-01 1.896315874956612690e+00 3.766504188324408808e+00
3.500000000000000000e+03 nan 1.600719798210985090e+00 1.938878198516937434e+00 3.838642205562680321e+00 nan 1.678625621014381064e+00 2.203242574575722923e+00 3.929731168192095225e+00 7.978391471002638013e+00 2.685512941953349664e+00 2.541096347568708946e+00 4.025743828979726047e+00 1.278928061415608219e+00 7.436704484817893146e-01 1.747024197686103175e+00 3.753699611898718924e+00 2.319767951710586917e+00 1.081773131545911149e+00 1.826978379956619047e+00 3.739771200657599159e+00 2.477596610228685936e+00 1.400298520795776103e+00 1.809420758746568936e+00 3.767918271497102900e+00 8.957198443592216952e-01 7.880955175711760186e-01 1.871828677596072854e+00 3.757653366449241528e+00 6.709397605690453625e-01 6.350264832254109981e-01 1.783294665173514870e+00 3.762081543765460001e+00 9.171545608945093075e-01 6.810062592653123303e-01 1.701117848634483343e+00 3.757992226861801122e+00 2.287819725336861065e+00 1.803780809993642764e+00 2.414994901303153085e+00 3.819965655289228490e+00 1.538142187093357816e+00 1.076261792061377509e+00 2.002573827272599694e+00 3.793931789187384052e+00 8.850319523986553971e-01 7.595705946102297990e-01 1.890369315050810517e+00 3.764475468638266875e+00
3.750000000000000000e+03 nan 1.653773285241088242e+00 1.838218183094877389e+00 3.833428119924562338e+00 nan 2.069936942361304766e+00 2.236437219995063064e+00 3.930822060595535739e+00 8.663182242057848370e+00 2.729718774588223873e+00 2.575411943221413313e+00 4.160453788910479567e+00 1.272012825344204012e+00 8.233385767776111308e-01 1.738086827876439644e+00 3.754744818077864643e+00 2.895330354389061167e+00 1.040634608991972021e+00 1.810912668156789307e+00 3.740429937400131966e+00 2.886636653105590256e+00 1.314878035072520213e+00 1.821576917128296502e+00 3.765947221551681601e+00 8.490969923361190164e-01 7.605264193572052189e-01 1.860108409650626182e+00 3.756751957585382051e+00 6.687624449814661975e-01 6.211317163235390293e-01 1.781586006878451700e+00 3.762621574090197818e+00 8.877954177875194697e-01 6.589978607748674388e-01 1.695564175416361730e+00 3.757579024986816840e+00 2.208506922994335930e+00 1.701942968282115443e+00 2.343646462531554953e+00 3.813156988537621750e+00 1.464311094157640714e+00 1.038743625391969960e+00 1.986599402769317679e+00 3.791026295114580336e+00 8.490128712566429314e-01 7.444361923942606207e-01 1.881753041517050251e+00 3.763093059236775506e+00
4.000000000000000000e+03 nan 1.590534469020778108e+00 1.819101479740528715e+00 3.841645242485075329e+00 nan 2.357344808049194995e+00 2.222903492695008421e+00 3.893756711861546815e+00 7.535580830779460726e+00 2.620156453501224725e+00 2.632427334974510647e+00 4.003607586463995283e+00 1.506779034575019605e+00 7.866525259101747602e-01 1.731769538240365502e+00 3.752503270227930621e+00 1.943398119017699432e+00 1.070599443644634441e+00 1.802272314978345946e+00 3.738215152747906611e+00 2.515447615075679266e+00 1.321783943518087590e+00 1.819712749123073792e+00 3.766486182257930526e+00 8.179587864866773028e-01 7.486104719189710099e-01 1.856386463466660697e+00 3.754676849356203494e+00 6.692850307475891602e-01 6.146496139066597308e-01 1.775543719258993791e+00 3.762380756683296745e+00 9.188891193183662542e-01 6.402036922951579445e-01 1.679182952861792977e+00 3.758154227287692439e+00 2.134386944020694621e+00 1.613486541978141897e+00 2.284240430824259427e+00 3.807577650656826851e+00 1.399477414235711370e+00 1.000147727202630454e+00 1.965808436834758144e+00 3.787260070439626425e+00 8.162083570260604271e-01 7.261806423424344015e-01 1.868478654358437296e+00 3.762429952327521754e+00
4.250000000000000000e+03 nan 1.525209193398778362e+00 1.804442115303444227e+00 3.831441615413054613e+00 nan 2.338871340064916815e+00 2.506941147292983452e+00 3.881640639889215372e+00 inf 2.684114070690082343e+00 2.775071770497596013e+00 4.030878073283773233e+00 1.648010016593814075e+00 7.478649588794168412e-01 1.735364780170703281e+00 3.750375423284653120e+00 2.370477346333602409e+00 1.141849260376589736e+00 1.795280997185297212e+00 3.739403832540644679e+00 2.941848716633084670e+00 1.376316765362461947e+00 1.822199247384220566e+00 3.775882758343217294e+00 7.733631506759633956e-01 7.293728603285286605e-01 1.845267089326000587e+00 3.754153661517020346e+00 6.746172820097212641e-01 6.139484196729438903e-01 1.768043133560289748e+00 3.761055077672987412e+00 9.435467725337998157e-01 6.389441888875480036e-01 1.680768857561906193e+00 3.757299279856852969e+00 2.066245531599723684e+00 1.537909996369512422e+00 2.233452281720304633e+00 3.803216183460068400e+00 1.336135833251135718e+00 9.684880799992766631e-01 1.952850843519568169e+00 3.784632653612273856e+00 7.737971546131559020e-01 7.169896126553693128e-01 1.864236738505319124e+00 3.761214922677400985e+00
4.500000000000000000e+03 nan 2.082664287545718196e+00 1.842097156391058421e+00 3.829748896962042348e+00 nan 2.775973626438720920e+00 2.195217075754526626e+00 3.905236729748567281e+00 inf 2.461885971276111640e+00 2.676026924159669473e+00 4.107986412836362788e+00 1.822286979794493833e+00 7.792639939680396921e-01 1.743718125690872256e+00 3.749281854300488881e+00 2.187177221054700915e+00 1.095141712919165178e+00 1.788502739152709520e+00 3.740895468530447854e+00 3.010831355243730911e+00 1.637545449180468848e+00 1.811898193842438332e+00 3.765919424857269604e+00 7.521316181367565523e-01 7.163994204441008762e-01 1.839807413119636026e+00 3.751857092802856730e+00 6.441651684219478202e-01 6.233836349467578586e-01 1.761985124735680586e+00 3.762069376656599129e+00 9.253244927451801383e-01 6.897325672325462786e-01 1.673551025799669523e+00 3.757983965557599504e+00 2.004039135250211157e+00 1.470513493719735498e+00 2.189991641174978465e+00 3.799639797448714607e+00 1.278599340953318952e+00 9.416915522557642859e-01 1.942560628551251556e+00 3.782991350810418929e+00 7.433828092637992935e-01 7.017233728576114382e-01 1.852252749902359552e+00 3.761154097085934289e+00
4.750000000000000000e+03 nan 1.753375872983870210e+00 1.857372884556977466e+00 3.833581442819623764e+00 nan 3.063879768765881639e+00 2.274395699691344142e+00 3.868694630212227814e+00 inf 2.663731522165633692e+00 3.060885724537578234e+00 4.070618945838542224e+00 1.639010197751751718e+00 8.066646427900577843e-01 1.716533476711980866e+00 3.745899330660246385e+00 2.590445953874000118e+00 1.096455606351800061e+00 1.790802038842691291e+00 3.737176553564638404e+00 3.173423261543284468e+00 1.559374109330052161e+00 1.826992236697356775e+00 3.770996124924606896e+00 7.178527240146406196e-01 7.062676922480660702e-01 1.832155799334802326e+00 3.750210633646253289e+00 6.705794765805064284e-01 6.185064602125391886e-01 1.759515235303267477e+00 3.760690524160484216e+00 8.757794226294477458e-01 6.544066927370648656e-01 1.686235291823079185e+00 3.756864488659960699e+00 1.947348765026474471e+00 1.410677778798628657e+00 2.154625550603908923e+00 3.797025815540668425e+00 1.226012741860067257e+00 9.100125150647583316e-01 1.932637057084091392e+00 3.780637664424546962e+00 7.256907942521463317e-01 6.902858876235254959e-01 1.838427335112839955e+00 3.759654904501103623e+00
5.000000000000000000e+03 nan 1.947851138724011166e+00 1.832295914697133599e+00 3.830562464033238967e+00 nan 2.853309277429978863e+00 2.293147668157628605e+00 3.883166274458737632e+00 inf 2.439909545983606876e+00 2.671194251287240640e+00 4.114857211887038346e+00 1.512394883535891577e+00 8.099888068057834456e-01 1.714662265418348763e+00 3.748530657614299599e+00 2.368179989615696091e+00 1.196432423393566813e+00 1.806285829170509061e+00 3.742068754609417791e+00 2.997347620198142604e+00 1.733296144196732724e+00 1.790265659599465708e+00 3.761727645152949773e+00 7.151302475785753510e-01 6.964549250861749030e-01 1.828640347848150993e+00 3.749595798683644343e+00 6.806983578630519949e-01 6.170571579060150080e-01 1.751843634906974589e+00 3.761812893311709871e+00 9.607698050609924101e-01 6.931358447819219171e-01 1.680136020267548380e+00 3.758119948698356971e+00 1.892322610824560103e+00 1.361496972498622338e+00 2.124618917466807311e+00 3.795046514630973977e+00 1.176690858448431021e+00 8.862068391242969856e-01 1.924091100865786164e+00 3.778687640180601104e+00 6.956346198741000242e-01 6.834008121100053623e-01 1.829666135031092100e+00 3.758422613870794127e+00
5.250000000000000000e+03 nan 1.996177069245772540e+00 1.944548186991656324e+00 3.841105218971958557e+00 nan 3.045333661721373097e+00 2.301868925163905288e+00 3.888010304358598290e+00 inf 3.018628460725315765e+00 2.563716043513091680e+00 4.016902034645518427e+00 1.480977923003949481e+00 7.424382412092752626e-01 1.715383001883199032e+00 3.747924924952714232e+00 2.423552563592038300e+00 1.198012068822661869e+00 1.795185574213802315e+00 3.734889309268732749e+00 2.961507905380101224e+00 1.688352630304889690e+00 1.826267798323350844e+00 3.764149081594961643e+00 6.912704325089960022e-01 6.907424052180116680e-01 1.819510399513476484e+00 3.748009285218034226e+00 6.543661417921369239e-01 6.052922754669920469e-01 1.738694801440149762e+00 3.760369044447180009e+00 9.814004739382523601e-01 6.961262774612363424e-01 1.684313123367462417e+00 3.757662733926133480e+00 1.840480702071094710e+00 1.315436318272449334e+00 2.098597744572989310e+00 3.793163463271977953e+00 1.126254332827924864e+00 8.679945009533354128e-01 1.915227803594275802e+00 3.777595392527586249e+00 6.856448569801825155e-01 6.741623822533681087e-01 1.822490990657167576e+00 3.758543598421373755e+00
5.500000000000000000e+03 nan 1.880443270999882843e+00 1.945317169005849722e+00 3.854527660929091493e+00 nan 3.385880168812336333e+00 2.147991395706865259e+00 3.868642800371171919e+00 inf 2.911547202689598102e+00 2.606818623314970829e+00 4.043674837182481774e+00 1.596636979702661385e+00 8.097289829373564007e-01 1.711564070100173751e+00 3.744879542718727805e+00 2.139432843729859535e+00 1.132549483474271090e+00 1.797671346852843799e+00 3.740283466238993437e+00 3.248154305393749830e+00 1.603571150819500746e+00 1.822407283833651137e+00 3.761672926597507516e+00 6.748483820179030923e-01 6.757797100603495366e-01 1.815075566300487164e+00 3.747475708103871206e+00 6.787795566553468385e-01 6.211785310665204340e-01 1.741768893757530634e+00 3.760958537078167296e+00 1.005306074607009936e+00 7.285296924946704777e-01 1.680935781125522333e+00 3.759258390733260846e+00 1.792659557969845663e+00 1.274423716586694733e+00 2.076460629496960308e+00 3.791132646322456168e+00 1.085143196191465487e+00 8.460214447628031653e-01 1.910040611965730717e+00 3.777025096876522436e+00 6.648063138580579956e-01 6.665073008666821952e-01 1.813707406432947478e+00 3.757201337797918761e+00
5.750000000000000000e+03 nan 1.810909542980611020e+00 1.887860673725894056e+00 3.834130881250875866e+00 nan 3.313360986037707789e+00 2.386665516291285538e+00 3.905636198756682553e+00 inf 3.179107852549521773e+00 2.869647618818601309e+00 4.110893003105159593e+00 1.721456753617432778e+00 7.957741702031098097e-01 1.717399872423434504e+00 3.749360559087445033e+00 2.238447529802890301e+00 1.169578286601499206e+00 1.795561545234667822e+00 3.742347296481642438e+00 2.894401925239155737e+00 1.852309916156447356e+00 1.813120595640491217e+00 3.768087620516015868e+00 6.586042005784162878e-01 6.714737013558460532e-01 1.813285656936365342e+00 3.747071240541988146e+00 6.439611434417982228e-01 6.160814386437676315e-01 1.737127055384991792e+00 3.760236474653910310e+00 1.279480028141339876e+00 7.134727234755002812e-01 1.678210587354147743e+00 3.756596598446224622e+00 1.746274929851726609e+00 1.237279642478980923e+00 2.056502992990739020e+00 3.789639631896142280e+00 1.040981232811530655e+00 8.317754076348945480e-01 1.904252003238882995e+00 3.775947516745940646e+00 6.561745536985297278e-01 6.679908794639173308e-01 1.804810936051226999e+00 3.756423130941293209e+00
6.000000000000000000e+03 nan 2.426194843695019809e+00 1.912802191837683186e+00 3.817911264525371884e+00 nan 3.544239579717768152e+00 2.315962153319122585e+00 3.904559116436524757e+00 inf 3.083888072448003559e+00 2.676011512634337119e+00 3.972075879669370924e+00 1.746768042807984589e+00 8.226808341353331056e-01 1.706989062485352093e+00 3.742566519885577314e+00 2.213667631943466940e+00 1.345265936427834541e+00 1.797793280391137838e+00 3.736302572641614805e+00 2.956957134152268907e+00 1.841844522097294101e+00 1.768751400382381433e+00 3.768364478762455061e+00 6.392546057843487839e-01 6.597979656724616282e-01 1.805923934436988620e+00 3.746701491157973685e+00 6.756015550360968680e-01 6.333966649380327052e-01 1.726225192246510387e+00 3.760811148649149338e+00 1.238923130506070169e+00 7.122966289846812682e-01 1.677711898491759390e+00 3.756736642843242713e+00 1.702197265869379805e+00 1.204760115062225356e+00 2.039685298514227529e+00 3.788229460533863779e+00 1.004952679469367505e+00 8.090009718847864795e-01 1.897405072197597020e+00 3.775434543600655779e+00 6.347775046884220895e-01 6.594304920506486312e-01 1.794395810504449518e+00 3.755045965845083877e+00
6.250000000000000000e+03 nan 2.408962407750314672e+00 1.940809317796067912e+00 3.827363406335071438e+00 nan 3.408937031673232809e+00 2.185454204367976327e+00 3.919403228138810480e+00 inf 3.345593636629407008e+00 2.632912376483016459e+00 4.102902171644164042e+00 1.550296036544038580e+00 7.927822844596403851e-01 1.703493349546854940e+00 3.743608314556586159e+00 2.757607135077834837e+00 1.135657555034977229e+00 1.796066780247085770e+00 3.745749753251312875e+00 2.293213953757121892e+00 1.651171328545358197e+00 1.791989337133153226e+00 3.765386132226443472e+00 6.241828826426780719e-01 6.553242955206057818e-01 1.798852413043292131e+00 3.746775674763441977e+00 6.708772396604997246e-01 6.109431355446117706e-01 1.729090476805145382e+00 3.761219175291348193e+00 1.079937539823025094e+00 7.353873113094506753e-01 1.676442844605063209e+00 3.757920634525034220e+00 1.658109639182548278e+00 1.174369350772668685e+00 2.023664058247063302e+00 3.787287310493979042e+00 9.722878873128179000e-01 7.996584299833214837e-01 1.895131665275125998e+00 3.774744771414825895e+00 6.320440780326789243e-01 6.613986483829632501e-01 1.791577092905041635e+00 3.753871057636180009e+00
6.500000000000000000e+03 nan 2.115233863442866458e+00 1.925490500475065314e+00 3.826439551798853866e+00 nan 3.988509724894213182e+00 2.280229614749328615e+00 3.905266274492515066e+00 inf 2.881823750147075369e+00 2.880716884847071668e+00 4.118683102463515766e+00 2.072643031930355928e+00 8.352871287761883812e-01 1.711819309488718854e+00 3.745147783474801262e+00 2.815118182018117921e+00 1.303674863585463362e+00 1.795713604771924654e+00 3.741979177646668653e+00 2.731834167076117037e+00 1.701367879556404672e+00 1.782151314875218828e+00 3.767114416140059152e+00 6.234725271270049607e-01 6.495923046151643732e-01 1.796892325070140073e+00 3.745915397797213497e+00 6.884490272554997237e-01 6.209503837671503934e-01 1.721578437635578496e+00 3.760591656763058843e+00 1.106813358701638883e+00 7.112042752688649827e-01 1.691887160621106112e+00 3.756860919357428941e+00 1.617975078021161917e+00 1.145516889201549038e+00 2.009435843095764174e+00 3.786106636367355005e+00 9.396232856951411971e-01 7.838750634183311305e-01 1.889155756221207794e+00 3.774520662774408120e+00 6.181015523523383237e-01 6.463035712548800271e-01 1.781341399922313773e+00 3.751155557771341797e+00
6.750000000000000000e+03 nan 2.370953620919892479e+00 1.942930906550260683e+00 3.829663717170319615e+00 nan 3.761867269897206878e+00 2.378833070956829054e+00 3.843245354748596299e+00 inf 3.323028397005414636e+00 3.056403559357316002e+00 4.019526213175913298e+00 2.024193421170257245e+00 8.186530960464308837e-01 1.697440977926995442e+00 3.749047797103325586e+00 2.240713884914809828e+00 1.266450824603334802e+00 1.807542624855691615e+00 3.744350838771516088e+00 2.892783720650201840e+00 1.881276524354065227e+00 1.770211369222305819e+00 3.768426110581052590e+00 6.190774253876425437e-01 6.450443739203178817e-01 1.793434437484563659e+00 3.745301243987007922e+00 6.931027653728433213e-01 6.099505701446131800e-01 1.723692810505487172e+00 3.760160847201973411e+00 1.112883745920480116e+00 7.145856945866524423e-01 1.692619919195129219e+00 3.756741846829680931e+00 1.578890607193669249e+00 1.119306177892334997e+00 1.996174750786325003e+00 3.785289264427376565e+00 9.141592706550779601e-01 7.672400573094917409e-01 1.882569023589322654e+00 3.773715409806682519e+00 6.086546934023415734e-01 6.471897003634948797e-01 1.772866647984012278e+00 3.750164956247568515e+00
7.000000000000000000e+03 nan 2.169558415507734761e+00 1.940580332040642064e+00 3.870231251707004105e+00 nan 4.100894249844593276e+00 2.346536714593177031e+00 3.892695142467827996e+00 nan 3.392101232365363650e+00 2.908696612132261272e+00 4.043005538719270930e+00 1.859264081915209532e+00 8.974603433579814160e-01 1.698480987984110069e+00 3.746881407531002850e+00 2.542970880968213887e+00 1.320029522130927280e+00 1.794481456507048822e+00 3.742077572445138944e+00 3.036793673367689905e+00 1.844299405881240306e+00 1.776848519555935813e+00 3.765847648825386695e+00 6.111183392006280801e-01 6.539667572304080911e-01 1.790433308520528843e+00 3.744627925953770919e+00 7.029579836703687690e-01 6.137256119383336372e-01 1.718772676142497513e+00 3.760074225932164005e+00 1.158062135921964719e+00 7.252131305053166610e-01 1.677622696600711061e+00 3.757815555935189344e+00 1.541513495793479516e+00 1.097747243457777522e+00 1.985430453374506410e+00 3.784696655077577354e+00 8.862257661543748721e-01 7.595395535473696835e-01 1.879286393198122962e+00 3.772889635144963449e+00 6.062231603827383797e-01 6.314227644734314859e-01 1.764136788798217115e+00 3.749114717447115996e+00
7.250000000000000000e+03 nan 2.386824321926940051e+00 1.980608664500635996e+00 3.833859343232769668e+00 nan 3.606671628295543997e+00 2.178699534178982766e+00 3.874621300671611035e+00 nan 3.678596510439552159e+00 2.592208192753093332e+00 4.175840825215459517e+00 1.797278826002882024e+00 8.895973004480237645e-01 1.698319679547449113e+00 3.741578099184724060e+00 2.757232166449004929e+00 1.351537729379766795e+00 1.802394757945741999e+00 3.745035134791789400e+00 2.784632034304836079e+00 1.911234152143312270e+00 1.788417070411119081e+00 3.763056761043564791e+00 6.043313285925575595e-01 6.408879328377692364e-01 1.778899371921694783e+00 3.744671853627786540e+00 6.677729941781406220e-01 6.245005870945332660e-01 1.721549519090989078e+00 3.759826208820654436e+00 1.224802693771742446e+00 7.309795630473002737e-01 1.680629816465638804e+00 3.756321935904339604e+00 1.505009992056220103e+00 1.075159286114199864e+00 1.976409438042303846e+00 3.783936354062557683e+00 8.641209602950977731e-01 7.491726065023682768e-01 1.875088812682104589e+00 3.772453608212477771e+00 5.948534490044024015e-01 6.356216796350067089e-01 1.760082015260442834e+00 3.748322991580275154e+00
7.500000000000000000e+03 nan 2.527225781243835456e+00 1.994628031571394233e+00 3.840058211289610224e+00 nan 4.127687981039257714e+00 2.603724761997035841e+00 3.886171594091168746e+00 nan 3.172897484414256120e+00 2.576394072891335263e+00 4.013074755616767852e+00 1.731601673247455064e+00 8.901556477386731725e-01 1.690152695098852575e+00 3.746223451974421526e+00 2.480915029871600730e+00 1.245595109965431213e+00 1.803151203316179618e+00 3.742353134446317231e+00 3.139429226241900128e+00 2.008396528653072721e+00 1.815360221790894624e+00 3.762636851063617449e+00 5.954668437002323955e-01 6.354419842942957697e-01 1.780767971182493081e+00 3.743747412399542895e+00 7.072384471817981799e-01 6.277426968010457742e-01 1.712382938488290263e+00 3.758684665603463149e+00 1.141463671671429703e+00 7.492526976236616454e-01 1.706671761191921766e+00 3.757251896827459969e+00 1.467823262466832368e+00 1.055082657464144535e+00 1.968476511135814011e+00 3.783215997879568082e+00 8.450999966294814314e-01 7.330117075938629156e-01 1.867936607196458709e+00 3.772376005926020071e+00 5.841925047258355042e-01 6.258699113394440294e-01 1.749937374541501445e+00 3.748086171273209199e+00
7.750000000000000000e+03 nan 2.678740323243144594e+00 1.879550748700280938e+00 3.823306980731621341e+00 nan 4.865387547482180608e+00 2.426312406264728772e+00 3.869793479607873454e+00 nan 3.461863185767978024e+00 2.541602254953812867e+00 4.053261959659177016e+00 1.755832963247364376e+00 9.126728595838825564e-01 1.688153571760957261e+00 3.744996041753154259e+00 2.197649267248031890e+00 1.362686136368132628e+00 1.806206681780842871e+00 3.739002714559723106e+00 3.311685898481941503e+00 1.956148938408803328e+00 1.796573987304717068e+00 3.761362942522642694e+00 5.836882118975934564e-01 6.416114575472517956e-01 1.773791541024355212e+00 3.744011625460787140e+00 6.942742627400304567e-01 6.034064278784923019e-01 1.718828177475267394e+00 3.758740277466512847e+00 1.059629875690147438e+00 7.717465571501191945e-01 1.703628501364771175e+00 3.756956522587074687e+00 1.432819624838144401e+00 1.035327805774492793e+00 1.958082607754728643e+00 3.782333099063614590e+00 8.258793436375851948e-01 7.269459620975380343e-01 1.861602249717950075e+00 3.771577375688514699e+00 5.810052834025993818e-01 6.312898686864583109e-01 1.749654192037696232e+00 3.748699594461716522e+00
8.000000000000000000e+03 nan 2.746664132154391869e+00 1.926386584020303161e+00 3.827345253311063455e+00 nan 4.476670238050597384e+00 2.837892906210784272e+00 3.881813380371140543e+00 nan 3.423539669492491555e+00 2.575925967405984895e+00 4.063750600102185473e+00 1.806852242698145927e+00 8.906445836079127654e-01 1.692579042601509709e+00 3.747473074025447382e+00 2.533178772558328351e+00 1.316851463473248662e+00 1.809942839052830266e+00 3.740190047047135202e+00 3.106668360376072080e+00 1.946724358769007734e+00 1.821223026863051375e+00 3.760508537064409129e+00 5.783728327468550257e-01 6.514106043766714205e-01 1.771886266586365277e+00 3.743373202226977892e+00 6.932387314993475602e-01 6.140504699687893142e-01 1.718054347734896847e+00 3.758402923965126430e+00 1.158990575608445983e+00 7.754495303184582022e-01 1.701177269979784024e+00 3.755925222947305908e+00 1.400298796126337120e+00 1.016183972676786507e+00 1.949546509958433704e+00 3.781874779998585900e+00 8.125188863824843732e-01 7.161503879607279410e-01 1.856765402850829361e+00 3.770964726214338647e+00 5.931315479146901382e-01 6.385223463400150345e-01 1.740525751768842611e+00 3.748854555110322728e+00
8.250000000000000000e+03 nan 2.950419509721457167e+00 1.884216778884562959e+00 3.820096291836096558e+00 nan 4.060020093883234260e+00 2.259786882547584419e+00 3.883287142157407779e+00 nan 3.674395765098818600e+00 2.897484047749143254e+00 4.024820414677770408e+00 1.688075205188117378e+00 9.011106840045085553e-01 1.679147113478745013e+00 3.744344632211626056e+00 2.701200639311052587e+00 1.412974099096076852e+00 1.816800740773999889e+00 3.741926125557309746e+00 3.468884569164656373e+00 2.092258990061508062e+00 1.828664533704301931e+00 3.766597900640391572e+00 5.786902766424573130e-01 6.355014733110164737e-01 1.773914498157982633e+00 3.743700158763525021e+00 7.449490227294160993e-01 6.093062514338709601e-01 1.717127781478019033e+00 3.758968157736521043e+00 1.330486946558549599e+00 7.669045878077567213e-01 1.715390974206655095e+00 3.756820482528495209e+00 1.366650893481180074e+00 1.002091012342517962e+00 1.944233126961698588e+00 3.781123779022551368e+00 7.894377238403974539e-01 7.114056368630399252e-01 1.851159174749475556e+00 3.770342931554410804e+00 5.779978791446109820e-01 6.323060008228592599e-01 1.736004586552645224e+00 3.748206197274303264e+00
8.500000000000000000e+03 nan 2.934535728721880954e+00 2.003098472822790743e+00 3.849881806685356622e+00 nan 4.274092321304534536e+00 2.312134149527644844e+00 3.883291171540162345e+00 nan 3.645582727836188752e+00 2.603416267731435418e+00 4.054981681966795648e+00 1.796555521610552875e+00 9.678803839172941403e-01 1.672460132509066666e+00 3.743467187688209741e+00 2.512687184224618786e+00 1.517299360096477034e+00 1.788487727900382351e+00 3.742898337032575906e+00 3.338746232193015917e+00 1.972505806601561940e+00 1.802048893401257512e+00 3.768357421547951613e+00 5.736662984690935607e-01 6.257957397584830161e-01 1.770681758717628895e+00 3.742887418024070545e+00 7.031028546687123626e-01 6.154762071281523195e-01 1.716220929204881340e+00 3.758201634140222236e+00 1.291351272794132310e+00 7.932641991288716943e-01 1.708292110966524113e+00 3.756174283817754311e+00 1.335995679985658935e+00 9.843758662882278188e-01 1.936611236732345365e+00 3.780443359436094219e+00 7.717951995187588565e-01 7.046675056853557439e-01 1.846314110388814766e+00 3.769888908380105708e+00 5.713892243900131618e-01 6.240058484807958772e-01 1.733706464157662497e+00 3.748153221125069656e+00
8.750000000000000000e+03 nan 3.066883693610088724e+00 2.038139612352237950e+00 3.839293496734955902e+00 nan 4.730745445921435532e+00 2.548822612932799991e+00 3.900652361715144956e+00 nan 3.829899110370497795e+00 2.578133306509756917e+00 4.047361098732348061e+00 2.049722461057551293e+00 9.602954950357099895e-01 1.683176817307605599e+00 3.745888212703774034e+00 2.280359284598902914e+00 1.352863519876173148e+00 1.810478301268897638e+00 3.741494527027248385e+00 3.383205131531569432e+00 1.960185710043317986e+00 1.803492968928469553e+00 3.766884880813112346e+00 5.632849111231434946e-01 6.283505552975340303e-01 1.766064146385847522e+00 3.742605066881668385e+00 7.598062074286288103e-01 6.144004902664660372e-01 1.706255391018752565e+00 3.758044110500480262e+00 1.429308190529176903e+00 7.628774331170047329e-01 1.723944439718000377e+00 3.757870018590822703e+00 1.304174021636263836e+00 9.699681396841297598e-01 1.931037021389567343e+00 3.779512750664279164e+00 7.543461731486201804e-01 6.942368565880157050e-01 1.841128943481813662e+00 3.768709542309786720e+00 5.731447971221468318e-01 6.251984942177826188e-01 1.726698122441584271e+00 3.748199733522602717e+00
9.000000000000000000e+03 nan 2.884858705694774095e+00 1.934382256895248897e+00 3.851817140842689557e+00 nan 4.556485097689199293e+00 2.910851786071684266e+00 3.886397787717938090e+00 nan 3.676080005251247229e+00 2.728429423614525007e+00 4.070090745601925519e+00 1.966506399767847357e+00 9.343503610781835889e-01 1.695953482438522952e+00 3.746670029454332251e+00 2.371465869018133610e+00 1.530428419294945108e+00 1.816806963025864308e+00 3.736634085729015453e+00 3.530411083510459402e+00 2.109556140681438485e+00 1.801622315187965118e+00 3.769715176877109997e+00 5.675916967082270670e-01 6.224440915516267214e-01 1.767355740555062393e+00 3.742617482981445143e+00 6.896607559212141192e-01 6.350053637864829792e-01 1.709621286909543958e+00 3.758400000762833315e+00 1.351350700496940949e+00 7.467016022820798238e-01 1.715973393785011458e+00 3.756338683628332120e+00 1.277033564612763294e+00 9.540207508943593373e-01 1.927152072643195879e+00 3.778419450586469885e+00 7.386143609962841916e-01 6.892114167917524625e-01 1.834837963185601994e+00 3.768202153279820443e+00 5.743411971560403728e-01 6.244438224461730247e-01 1.725030406113156500e+00 3.748341838084615851e+00
9.250000000000000000e+03 nan 3.560074039413849256e+00 1.950424775762903185e+00 3.840226479640656443e+00 nan 4.277251520357626902e+00 2.422763796078703624e+00 3.891109454404469314e+00 nan 4.146799613348930436e+00 2.984543623108613097e+00 3.984768062146422984e+00 2.132937160981070779e+00 1.068543661074575102e+00 1.681895096503357889e+00 3.746619330317435104e+00 2.566634393298618200e+00 1.604540161696654366e+00 1.798765728968906075e+00 3.742030612604067663e+00 2.839688424323132843e+00 1.913126424338919662e+00 1.811341239729178154e+00 3.767931671333726307e+00 5.665629973459699320e-01 6.222531939571736004e-01 1.766928813115660635e+00 3.742155726245735448e+00 7.265819516793141641e-01 6.201753260816742497e-01 1.710052734165695032e+00 3.759271138547162217e+00 1.260044043510906153e+00 8.099429809103879663e-01 1.723284037321913154e+00 3.757283694179923028e+00 1.249336293119635677e+00 9.392529800284575847e-01 1.920651693026236728e+00 3.777448175030805544e+00 7.230781025539654294e-01 6.833988736949960785e-01 1.828367277875126096e+00 3.767633548310693303e+00 5.699234974959705990e-01 6.198922600661033178e-01 1.723268313562700715e+00 3.747786409097090932e+00
9.500000000000000000e+03 nan 2.920316924660276037e+00 1.910137116013299163e+00 3.823545764294183247e+00 nan 4.362271689320285972e+00 2.867642554262009646e+00 3.910818080038402478e+00 nan 4.667766389876529587e+00 2.427326394713912094e+00 4.064142474497647761e+00 1.949482808482973395e+00 1.020787407562410376e+00 1.691593917462630881e+00 3.744237869507696992e+00 2.583964254968604823e+00 1.405901769467293061e+00 1.798186137664142592e+00 3.742693526551450045e+00 3.363213091172307934e+00 2.060714606824286754e+00 1.834505272950477162e+00 3.769079346559485622e+00 5.786508955904408058e-01 6.255008910783358411e-01 1.765275268177075585e+00 3.742536788982803841e+00 7.502786658054828584e-01 6.243455222784446423e-01 1.712946232492929211e+00 3.761529134300017230e+00 1.382044798768121918e+00 7.982281493172292963e-01 1.719873483027029915e+00 3.757468806775317915e+00 1.224628314839541821e+00 9.276430538261590808e-01 1.914035346488944356e+00 3.776381198526495897e+00 7.136614329102298759e-01 6.788611028247769630e-01 1.824609818394812066e+00 3.767057714388171608e+00 5.679480832406040847e-01 6.106203735309703173e-01 1.713373502869530496e+00 3.747890213520034930e+00
9.750000000000000000e+03 nan 3.318485062362015015e+00 1.949188013086486482e+00 3.834409852906362381e+00 nan 4.290581541106364583e+00 2.399202680713846014e+00 3.877304135363204729e+00 nan 3.616246337444970926e+00 2.879618496660173665e+00 3.992445805785932667e+00 2.012369459246456049e+00 9.950411015721739583e-01 1.699166469055324979e+00 3.741601767983111948e+00 2.487242403808402003e+00 1.480333745813687818e+00 1.793286553660800475e+00 3.738101505836776361e+00 3.188907483683628641e+00 1.967592081769250045e+00 1.840990858349843551e+00 3.767382337632380285e+00 5.657712236528296135e-01 6.199429453380259636e-01 1.763476952076118875e+00 3.742084380381821340e+00 7.198292432832529286e-01 6.249294107411442756e-01 1.712331737026225653e+00 3.763533370380712562e+00 1.281036872342921962e+00 7.799195798210361019e-01 1.724393641538724431e+00 3.758957018631464031e+00 1.194859966009395924e+00 9.164517169942156816e-01 1.910713303318188894e+00 3.775454080960863656e+00 7.055903629578933467e-01 6.704240656549428357e-01 1.816689935245646037e+00 3.767115804855329486e+00 5.802035007671959566e-01 6.182145783699282138e-01 1.716601478807409986e+00 3.747516772596308332e+00
1.000000000000000000e+04 nan 3.304841885035829652e+00 1.881842852619367124e+00 3.835538137600174480e+00 nan 4.162890341602470734e+00 2.517170486187978895e+00 3.912301233813320067e+00 nan 3.476720257001240988e+00 2.732432852656751177e+00 3.983640131463419554e+00 1.621500965775571457e+00 9.712291837422709628e-01 1.700983114329847057e+00 3.737703942923730871e+00 2.641938135813977517e+00 1.446539753678866891e+00 1.787306421681887469e+00 3.736886825979181648e+00 2.595235116876055681e+00 2.030619924814102806e+00 1.815392413482648903e+00 3.766476320428637337e+00 5.828656368923800235e-01 6.194986340740866737e-01 1.763717615553485940e+00 3.742284646824175276e+00 7.343598819635059893e-01 6.556970994904117722e-01 1.708752381875466186e+00 3.764197000818733763e+00 1.288571055631648088e+00 8.055876229647180864e-01 1.704963397490828036e+00 3.757176193366771777e+00 1.174925880119410015e+00 9.041841742295430029e-01 1.904801342888718052e+00 3.774681344814317718e+00 6.886825280559930595e-01 6.673284957289281616e-01 1.815651011070863685e+00 3.767062278217884419e+00 5.618921885012395645e-01 6.165468174212020980e-01 1.711981234525391304e+00 3.748468304791534589e+00
1.050000000000000000e+04 nan 3.539908071963949077e+00 1.908697727676602174e+00 3.833384849976041231e+00 nan 4.563549811070968687e+00 2.742699005533562939e+00 3.925130177448001856e+00 nan 4.181758465250242196e+00 2.547387071384029866e+00 4.094965340089309791e+00 2.019747081112386322e+00 9.657870507947519112e-01 1.680457506365826248e+00 3.742676137893286015e+00 2.291463452419468361e+00 1.440988390741121172e+00 1.793086231918344708e+00 3.741000179863755992e+00 2.975914588839968733e+00 2.327380248344319114e+00 1.849581511391167554e+00 3.760617408015536789e+00 5.669756053009378238e-01 6.174076929175112971e-01 1.764679961775946326e+00 3.741987849021858548e+00 7.611522145730971189e-01 6.647630694212223190e-01 1.712759225194641743e+00 3.764842050666075579e+00 1.354919076260266086e+00 7.760323046533910141e-01 1.707406676160778680e+00 3.758527527333840990e+00 1.123383064577227142e+00 8.835550834220269323e-01 1.898543209925438902e+00 3.773223857354519595e+00 6.730456930116572867e-01 6.542950936985574284e-01 1.803352252669935041e+00 3.765487671485112209e+00 5.495656809765916417e-01 6.171386272435126497e-01 1.704696500509094603e+00 3.747499849348115752e+00
1.100000000000000000e+04 nan 3.570567281444474439e+00 1.940591001383233927e+00 3.837825852783564695e+00 nan 5.900483557996395234e+00 2.687927480687579251e+00 3.868139670356923965e+00 nan 3.771898364908852663e+00 2.785300101700704634e+00 3.995828435107212417e+00 1.889604587196849650e+00 1.010207489100853895e+00 1.683705278320510867e+00 3.740605088563509817e+00 2.447322555721250126e+00 1.577365685015878594e+00 1.797304345115031010e+00 3.743482939873659099e+00 3.665894994035868049e+00 2.282226709330531289e+00 1.814340619565147250e+00 3.766046762485808053e+00 5.695899140440742192e-01 6.159505114606231846e-01 1.765028122277432443e+00 3.741266462146978000e+00 7.738174744104453495e-01 6.456365256215276238e-01 1.711044806226736714e+00 3.764609757865542861e+00 1.476524570946371018e+00 8.041678483507054276e-01 1.723893122144563472e+00 3.757796912661730993e+00 1.080916174016492315e+00 8.648462619149113184e-01 1.890367623555262444e+00 3.771975757025994191e+00 6.541719628291543520e-01 6.523259442410532793e-01 1.797537165084114097e+00 3.764116384939726778e+00 5.617764255969104337e-01 6.258093119510403923e-01 1.698644069578949090e+00 3.747970725575677342e+00
1.150000000000000000e+04 nan 3.948672605616577957e+00 1.883346378098818219e+00 3.809552499783626978e+00 nan 5.311094944238044846e+00 2.539978946171388863e+00 3.922878857984886558e+00 nan 4.268956961390723670e+00 2.424053141221063523e+00 4.111031777461239045e+00 2.089840102925442977e+00 1.054687434116037270e+00 1.682232768753951335e+00 3.744826122673861057e+00 2.502333141273702211e+00 1.484472797451000581e+00 1.796607259202162465e+00 3.744886623957351723e+00 3.296304200704894161e+00 2.284065136336401736e+00 1.850588361292759831e+00 3.765837504752719944e+00 5.551147846424425714e-01 6.245861590010305386e-01 1.764635737429513629e+00 3.740684139485642046e+00 7.705444525513639453e-01 6.524549636914640516e-01 1.702033829296771383e+00 3.765379939021898714e+00 1.192643182486584186e+00 8.378204637868618132e-01 1.718553110486882751e+00 3.759629354975563054e+00 1.043458338996422929e+00 8.464058286905951078e-01 1.883883936677890558e+00 3.770822284149812909e+00 6.518295547717896099e-01 6.400210253330682608e-01 1.793982796286211823e+00 3.763673901453500115e+00 5.599015040069259541e-01 6.205479505498159298e-01 1.698554385836449354e+00 3.748094681385599980e+00
1.200000000000000000e+04 nan 3.830907219998354041e+00 1.941776317185565315e+00 3.840937770009756669e+00 nan 4.770734442668627118e+00 2.880123898192328280e+00 3.852437277088468282e+00 nan 4.434573294189882553e+00 2.822726545209100379e+00 4.033719245654213026e+00 1.884126906618432518e+00 1.105729673770021071e+00 1.698141172045656955e+00 3.742712324148953940e+00 2.855336068909484659e+00 1.510224558042388088e+00 1.762790026268281407e+00 3.738295623505090592e+00 3.472448471685781524e+00 2.438961523207411997e+00 1.816465540070054674e+00 3.766307149469297677e+00 5.657862313685809719e-01 6.168448076974483163e-01 1.764884449697565527e+00 3.740929903953366331e+00 7.680520816380903559e-01 6.693247273930053032e-01 1.708291675541923293e+00 3.764398649180443535e+00 1.319519868060591072e+00 8.419508010391707487e-01 1.720239871870009374e+00 3.757396162847085552e+00 1.002087923508234502e+00 8.313989045818315216e-01 1.880432232584714480e+00 3.769991339650401674e+00 6.339164849274181446e-01 6.400394910418609751e-01 1.791783033630672151e+00 3.763306117519063854e+00 5.508571781941368206e-01 6.179748312209921712e-01 1.692319008168417627e+00 3.746997086570850399e+00
1.250000000000000000e+04 nan 4.547845830863647798e+00 1.916231700933557436e+00 3.820222792314934335e+00 nan 5.513361750700435771e+00 2.554902585555595351e+00 3.904150706220934186e+00 nan 4.394331290343629348e+00 3.249841269939680366e+00 4.058891852967851932e+00 2.241595640025950242e+00 1.063673410606206238e+00 1.684830322269954994e+00 3.743501167691798859e+00 3.149740008526980439e+00 1.595634811162371047e+00 1.768843873423352919e+00 3.738426581110124935e+00 3.676080314400921534e+00 2.222853275353865676e+00 1.828605621076674570e+00 3.773194895257046433e+00 5.730433012602743625e-01 6.066248416024462298e-01 1.765304998893469035e+00 3.740875955985942802e+00 7.832252114142518318e-01 6.598982920379070638e-01 1.707464214197779828e+00 3.766314516819185165e+00 1.708783050136177817e+00 8.669021887472651011e-01 1.710075261994318474e+00 3.758145579884602849e+00 9.686140667996466780e-01 8.169960754614888909e-01 1.874030334569055656e+00 3.768875420565437562e+00 6.210804962305344068e-01 6.329628024391338315e-01 1.787959730993572638e+00 3.763161031260965128e+00 5.645346191832045779e-01 6.094262837293327184e-01 1.694114713878000389e+00 3.747758741848611574e+00
1.300000000000000000e+04 nan 4.394736943962803011e+00 1.927907973352702697e+00 3.838394865504400233e+00 nan 6.254159643497676946e+00 2.309425053991268406e+00 3.879386745121332414e+00 nan 4.076461515088000809e+00 2.672442564454859060e+00 4.057752647852839623e+00 1.847241612693544255e+00 1.070291552897840726e+00 1.679334416795522644e+00 3.740662136046267072e+00 2.751306041866409480e+00 1.678080734988624645e+00 1.766716909332037400e+00 3.742342947256433572e+00 3.216022734036407371e+00 2.714272852599451280e+00 1.845328163428408885e+00 3.763052417696431284e+00 5.757909909283893679e-01 6.134928909180258350e-01 1.764316548782861815e+00 3.741142614714410453e+00 7.999467649763045696e-01 6.681737860959072739e-01 1.707860306396750572e+00 3.763616662336906504e+00 1.443447260342217708e+00 8.532515439398038470e-01 1.728833731583384825e+00 3.758564901647162948e+00 9.333715937562188092e-01 8.018287804509240946e-01 1.870980249764807812e+00 3.768163905345093045e+00 6.186250294973986152e-01 6.304453729930299399e-01 1.786615430322191056e+00 3.762582555375956872e+00 5.751691658691511222e-01 6.176592045116974239e-01 1.694883442499871551e+00 3.747555500191873001e+00
1.350000000000000000e+04 nan 4.157899729908272057e+00 1.969971119164324547e+00 3.839422094956038478e+00 nan 6.345951772488538367e+00 2.600049184683443038e+00 3.872529820367218267e+00 nan 4.289690994922466416e+00 2.573018101632253973e+00 3.981262317588556865e+00 1.807401099097869279e+00 1.105043326838544449e+00 1.670310065373473041e+00 3.740956885788404129e+00 3.172494334467550914e+00 1.723289620355423324e+00 1.758926264618021040e+00 3.742064733788178721e+00 3.949218503141712411e+00 2.698334940875109389e+00 1.848215805676620915e+00 3.766492168377021166e+00 5.554794394252139389e-01 6.273822101084034486e-01 1.767467659117099243e+00 3.741195672431284258e+00 7.688030340588382083e-01 6.867895075331842403e-01 1.709630025917328933e+00 3.765561775905779118e+00 1.485882380818342785e+00 9.327836202684307576e-01 1.719718920495843628e+00 3.758836360457949333e+00 9.059870641031961824e-01 7.878210286810427565e-01 1.866430692938277458e+00 3.767478218259556311e+00 6.011572760997678788e-01 6.227690344621803487e-01 1.783990070989837307e+00 3.762480583756878438e+00 5.477929591797631170e-01 6.201900240750843896e-01 1.696891389603625511e+00 3.747541428044266265e+00
1.400000000000000000e+04 nan 4.795707655458009810e+00 1.925405799341996183e+00 3.832451354437548474e+00 nan 5.427361174518908982e+00 2.873328610425468277e+00 3.899662428475285658e+00 nan 4.855904222393066405e+00 2.919746132650506532e+00 4.042589260660133910e+00 1.875772732607474236e+00 1.098504851797396320e+00 1.698177805610213031e+00 3.739756128529251100e+00 2.745675222473998645e+00 1.695432802014714468e+00 1.751335714506970564e+00 3.740010776721339969e+00 3.948862615770728723e+00 2.850323169248143440e+00 1.853790170679415095e+00 3.769611618753510918e+00 5.556594862889921993e-01 6.237206601967797415e-01 1.766776445382540528e+00 3.740553535266494922e+00 8.824002198928594387e-01 6.565122222465715751e-01 1.698822418541830359e+00 3.765991447995270303e+00 1.650955194177428975e+00 9.100960440355931880e-01 1.716069604362193468e+00 3.756919247692573460e+00 8.771757075032082795e-01 7.791763449389319529e-01 1.863032208120347422e+00 3.767212252600084188e+00 5.921085338415009724e-01 6.209090329014370635e-01 1.781878842381273476e+00 3.761819532386060594e+00 5.818147290606289213e-01 6.274140240517807054e-01 1.687867983137079531e+00 3.747785718192949922e+00
1.450000000000000000e+04 nan 4.406806592523105692e+00 1.849495240626156889e+00 3.825142412236957945e+00 nan 5.736422439280342012e+00 2.613135319386981958e+00 3.860920303833231149e+00 nan 4.657271927214449825e+00 3.000861740361602248e+00 4.070641757556910711e+00 2.150392790039988622e+00 1.203569043446462539e+00 1.693954954876460306e+00 3.741562051951299317e+00 3.021316429571258677e+00 1.828085038211197944e+00 1.739545204538495593e+00 3.736082855128731950e+00 3.694702031729382163e+00 2.907526848486070126e+00 1.825681493882783668e+00 3.767620771000150803e+00 5.610180185851886270e-01 6.142088493829005458e-01 1.765878063730971004e+00 3.740621106663916784e+00 8.071865813967390446e-01 6.701041062632908663e-01 1.689568883411839639e+00 3.765109528315979670e+00 1.540032059659601549e+00 8.928435785215539378e-01 1.729789053415896172e+00 3.757751648953699064e+00 8.558783649608512345e-01 7.629155614387554962e-01 1.860155025730021006e+00 3.766588207729528737e+00 5.874369093905256189e-01 6.112654533095221998e-01 1.781049486786902447e+00 3.761781640408801586e+00 5.706423267515715603e-01 6.138474135244434970e-01 1.690755665465375257e+00 3.746952621225168034e+00
1.500000000000000000e+04 nan 4.251799644016216462e+00 1.869585763178904569e+00 3.832202072923045932e+00 nan 5.706255313606510171e+00 2.662974054609268393e+00 3.880924851721324842e+00 nan 4.761992748224350258e+00 2.773025255674608225e+00 3.991924570289494767e+00 1.912022658181540269e+00 1.261985763102388969e+00 1.679100245906520517e+00 3.746426079943428356e+00 3.041809495485215287e+00 1.918649655988836855e+00 1.727593167456131340e+00 3.742199354578094272e+00 3.758759217722380974e+00 3.219240076043233589e+00 1.814956669779596909e+00 3.768645214380800468e+00 5.464264568553387491e-01 6.125562967446894769e-01 1.765158375160599036e+00 3.740369880771096778e+00 8.015912497607059484e-01 6.858302337401978033e-01 1.696897878077080479e+00 3.764655402918024585e+00 1.531601585368859597e+00 9.174996833760259429e-01 1.736153349748781771e+00 3.758832440081467219e+00 8.298956016052200235e-01 7.558033189053402490e-01 1.857669567646655029e+00 3.766090323456249500e+00 5.818752086258468514e-01 6.141792085403222634e-01 1.777461907463254720e+00 3.761535186765979866e+00 5.790853631941372814e-01 6.265640048317789867e-01 1.685640268680656195e+00 3.745201307779244537e+00
1.550000000000000000e+04 nan 4.928586058073760157e+00 1.863200455437394210e+00 3.837198491342365347e+00 nan 6.330890966280749765e+00 2.999668872726251490e+00 3.920832637885218297e+00 nan 4.756821755389513129e+00 2.625140323255582331e+00 4.038427295600905076e+00 2.132267643953825509e+00 1.208265320480641725e+00 1.697129072549572681e+00 3.741505671932475963e+00 3.069561404190294329e+00 1.879029326034266534e+00 1.736745042133736705e+00 3.739035867247969325e+00 3.666678889779488859e+00 2.719927822211052337e+00 1.804505428593805139e+00 3.765505218894071415e+00 5.519632479508329581e-01 6.293975760251994123e-01 1.761368069206082465e+00 3.740577567359939959e+00 8.200002391305061256e-01 7.096806169819827037e-01 1.698992208111634650e+00 3.764016003571590829e+00 1.749241268601649413e+00 9.224918867025975189e-01 1.735307719507249935e+00 3.759087237407845006e+00 8.121923125615337913e-01 7.454520173766239211e-01 1.855145648559393123e+00 3.765561835335335950e+00 5.751943219012145558e-01 6.110020856952671497e-01 1.782906603614571095e+00 3.761800759941410721e+00 5.670334573350415130e-01 6.275924373462868910e-01 1.691931959093770477e+00 3.744124767394710229e+00
1.600000000000000000e+04 nan 5.093590589005371427e+00 2.010039060655118615e+00 3.836519523611243265e+00 nan 6.352896087038457651e+00 2.614481285355461981e+00 3.867450966591799322e+00 nan 4.507879747678437354e+00 2.726343111963049459e+00 4.063111727630447589e+00 2.271281551957001543e+00 1.213781867259093650e+00 1.696992082190036610e+00 3.741643341964121738e+00 2.815419261606841417e+00 1.931275500594988204e+00 1.755280908011609187e+00 3.739565612729825794e+00 3.653760316867935565e+00 3.008675822688904766e+00 1.825703007628763475e+00 3.770822489024576729e+00 5.462888498022875350e-01 6.220839953884065299e-01 1.761102090977263446e+00 3.740684072360029866e+00 8.365733299686765045e-01 7.199098171402494861e-01 1.702802073584911868e+00 3.762740016723786773e+00 1.511375282497878780e+00 9.223545826291127403e-01 1.722495225455303647e+00 3.758760723488276945e+00 7.879753823189430406e-01 7.400922770570472764e-01 1.853585321650411455e+00 3.765382300300875951e+00 5.805301997853957729e-01 5.995637318334088306e-01 1.774505662774065184e+00 3.761120117846596944e+00 5.740256079246689458e-01 6.211250109169113021e-01 1.695164227181176431e+00 3.743328021575304199e+00
1.650000000000000000e+04 nan 4.855001838622881039e+00 1.922357679274599551e+00 3.838774450022969464e+00 nan 6.257599414744323241e+00 2.648027470399116901e+00 3.873799352216417358e+00 nan 4.425262171142307466e+00 2.849438352912405659e+00 4.084485008944696460e+00 2.193354942548039421e+00 1.199799199674403294e+00 1.686255255462518310e+00 3.742020190684507419e+00 3.065517614652792044e+00 2.021551679767564558e+00 1.737844321581869966e+00 3.740646875173318620e+00 4.205414255811471769e+00 2.846748935284900028e+00 1.854495098255466656e+00 3.770180230163304280e+00 5.565821708291407433e-01 6.273477011627688338e-01 1.759203450795560286e+00 3.740865977157144862e+00 8.324882864704916674e-01 7.156051987954425986e-01 1.703240130782939676e+00 3.763590529727331102e+00 1.646583381853672368e+00 9.369957903345136341e-01 1.721896508426237427e+00 3.756869286246228512e+00 7.691116858330856454e-01 7.318449150800473424e-01 1.851646938787558927e+00 3.764918340413146325e+00 5.731976993597568404e-01 6.024628528642563818e-01 1.773018746139847890e+00 3.761003515418178011e+00 5.833931265988651083e-01 6.263915266080386512e-01 1.693408473396092351e+00 3.742964954220119544e+00
1.700000000000000000e+04 nan 5.379003671132746689e+00 1.910293208292845435e+00 3.851432768367002435e+00 nan 6.457509199346828765e+00 2.534565918670021567e+00 3.898354170804712027e+00 nan 5.083871511265840581e+00 2.788656655288506592e+00 3.988128839849110818e+00 2.313242258386542183e+00 1.255844554432870464e+00 1.714349167402649865e+00 3.740998860933923531e+00 2.946963033834224088e+00 1.919268186689838229e+00 1.731602079170086572e+00 3.741059442150722170e+00 4.136867336292429975e+00 3.401205345799600543e+00 1.867151236606623188e+00 3.765531681837520406e+00 5.550446240384913077e-01 6.338210864376561116e-01 1.760111477553188974e+00 3.741123834669021875e+00 8.228864945695575361e-01 6.970568539834131050e-01 1.709029058287717451e+00 3.763442120849087580e+00 1.490886370673767392e+00 1.012404631642182418e+00 1.716980812039310189e+00 3.757568410541817450e+00 7.510937565166597718e-01 7.214982043435780312e-01 1.852785613822504729e+00 3.764712964874148859e+00 5.564617366144359867e-01 5.990949996190222393e-01 1.770253479654621653e+00 3.760166083724008068e+00 5.808484719610118585e-01 6.239578516555679411e-01 1.696151904155260626e+00 3.743417480230488703e+00
1.750000000000000000e+04 nan 5.518778852551087688e+00 1.914286391148512179e+00 3.858900455404543628e+00 nan 7.283232925908040833e+00 2.525655506727031874e+00 3.857855370015587315e+00 nan 4.896705158857258766e+00 2.889653381840841639e+00 4.078394436555983660e+00 2.266680565007463510e+00 1.218897879493824998e+00 1.702683580118247830e+00 3.739861439860803216e+00 2.635675430466135172e+00 2.193297967289431938e+00 1.723547557200876046e+00 3.738840330301501869e+00 3.485807910690100098e+00 2.891000152097619402e+00 1.851474952799880835e+00 3.772911650849830156e+00 5.739950323670865995e-01 6.287021028021213542e-01 1.754905754090730685e+00 3.740764216011045473e+00 8.657021691850543821e-01 7.384130039731600093e-01 1.702553667963923045e+00 3.761506499740281839e+00 1.513546188082947941e+00 1.003585270958994524e+00 1.732290625258623429e+00 3.757645004609343253e+00 7.364772264902439414e-01 7.130426824145784659e-01 1.850928333466874465e+00 3.764634479227069619e+00 5.554730331016328737e-01 6.031774530270735957e-01 1.772455498875626034e+00 3.759734630119593302e+00 5.560917720222091631e-01 6.434247295844626180e-01 1.689265972527712822e+00 3.744209924324012118e+00
1.800000000000000000e+04 nan 5.259557184590041956e+00 1.878354716193468388e+00 3.844874015988058780e+00 nan 7.491950920132746106e+00 2.797154654204903501e+00 3.844079485744096303e+00 nan 5.303591034210322519e+00 2.829583023827718424e+00 4.123301115687299401e+00 2.582214278117628048e+00 1.203014766886896236e+00 1.694839208087759674e+00 3.742896828308517776e+00 3.165609535836226396e+00 1.885564440712916179e+00 1.723062831930260330e+00 3.742356564007541131e+00 3.305149327197345777e+00 3.183252771372018231e+00 1.862668641395390567e+00 3.768322986633151572e+00 5.461335368799650203e-01 6.249826200166450629e-01 1.754589570106784846e+00 3.740559817933542863e+00 8.436358325498174437e-01 7.050376593548050019e-01 1.715682870506346047e+00 3.760945366125242995e+00 1.561367204382820173e+00 9.909860748861076818e-01 1.721778503132820326e+00 3.757638239578090289e+00 7.229062885436162711e-01 7.061597690605252442e-01 1.851280005212314617e+00 3.764243641905363980e+00 5.492927475663220704e-01 6.003390668384908091e-01 1.766264026473133075e+00 3.758421084537580725e+00 6.035180874089844938e-01 6.349819769971487560e-01 1.692392674882834402e+00 3.743813497536579771e+00
1.850000000000000000e+04 nan 5.716481619088957800e+00 1.993859030559271828e+00 3.835329169360824686e+00 nan 8.034037169064600192e+00 2.517833443561313000e+00 3.929117758446064812e+00 nan 4.948227042470458414e+00 2.700249687543117894e+00 4.055365498217113895e+00 2.280884138414118745e+00 1.351379547118825908e+00 1.714546832183251102e+00 3.742662236951490140e+00 2.718675118419871417e+00 2.004362697020825035e+00 1.729608825183443388e+00 3.735677589633589868e+00 3.776392237789052420e+00 3.749154590070177928e+00 1.840128022978420486e+00 3.775443692337206780e+00 5.946029695085298661e-01 6.277537740698233559e-01 1.758258001231940426e+00 3.740582654042692745e+00 9.228706504203314509e-01 7.358236632298866819e-01 1.713382477512797042e+00 3.759598537261402473e+00 1.745373575589273640e+00 9.866288872505590835e-01 1.725925066470160196e+00 3.756978271618343967e+00 7.072578470923287508e-01 7.010221209675988607e-01 1.851538836248158848e+00 3.763984574636315639e+00 5.400947786911997062e-01 5.998474337722468075e-01 1.767083301925423955e+00 3.756956325738238345e+00 6.037908206537038192e-01 6.379930305100044441e-01 1.693329771666280736e+00 3.743862017453751356e+00
1.900000000000000000e+04 nan 7.033778240668579151e+00 1.911632185109217286e+00 3.824688286197441389e+00 nan 6.905405948811656813e+00 2.486119375065860115e+00 3.880563006975758178e+00 nan 5.666827890290816683e+00 2.523746257098788082e+00 4.097196318241483226e+00 2.406974939554963555e+00 1.394774080548567774e+00 1.706696896606860747e+00 3.744311023148620965e+00 2.895346884521158959e+00 1.933007600058526565e+00 1.729715089496384861e+00 3.738698681686774883e+00 3.317528571270206506e+00 3.191169495409458712e+00 1.859069339405383658e+00 3.766853408992198560e+00 5.635534949141101091e-01 6.386539977004146440e-01 1.755852751221951280e+00 3.739977746940345238e+00 8.379024419800300549e-01 7.350860378913137705e-01 1.721915844216199698e+00 3.758777072476069403e+00 1.631837714632369707e+00 9.815607066123034352e-01 1.727304720627400592e+00 3.757927068301518236e+00 6.955473614899728707e-01 6.960338468783303645e-01 1.851219164220672342e+00 3.763648139425301853e+00 5.330124681566628109e-01 6.019533658033863199e-01 1.761445746372049870e+00 3.756590244742056939e+00 6.030929923480057298e-01 6.497240884962890428e-01 1.690865190885548985e+00 3.743270097563492271e+00
1.950000000000000000e+04 nan 7.264274706796159720e+00 1.976854969267237250e+00 3.827373785628702674e+00 nan 7.787108633830966298e+00 2.568369064774349564e+00 3.901286756832418767e+00 nan 5.008156464565553634e+00 2.673512175932142299e+00 4.127155489679241285e+00 2.350343586619560110e+00 1.330738532839144561e+00 1.705807225322037990e+00 3.740951705807184169e+00 3.197684640247750565e+00 1.931378738475477475e+00 1.764206012864798279e+00 3.745389805398759542e+00 4.356078236908517809e+00 3.628652589262664208e+00 1.837111312016215026e+00 3.768391122864200860e+00 5.706876345682401208e-01 6.234373249110104487e-01 1.753331780771602455e+00 3.740316520908332443e+00 9.381626478851712303e-01 7.640623348932832348e-01 1.716233170415542686e+00 3.758721165369381279e+00 1.739072640944350212e+00 1.026907115158972594e+00 1.716126165060383180e+00 3.759072505741687387e+00 6.895865218785258710e-01 6.887502634966777837e-01 1.851382207626103504e+00 3.763494752599814142e+00 5.393293473583282704e-01 5.968910845312291880e-01 1.760712069966328341e+00 3.755672208514821087e+00 5.812770674919859326e-01 6.329770304819033466e-01 1.693748877892209403e+00 3.743019070698061057e+00
2.000000000000000000e+04 nan 6.119187823746034205e+00 1.903791788018153852e+00 3.825411033040121200e+00 nan 7.733982578522260454e+00 2.518651949402712198e+00 3.922260115841996075e+00 nan 5.157124132234795155e+00 3.004292559458695333e+00 4.128409156036705774e+00 2.635482760922370549e+00 1.381080271086163602e+00 1.706865247734177249e+00 3.743408946100591272e+00 2.922707506171597913e+00 2.038378911130892757e+00 1.722366539763712012e+00 3.739654005845525653e+00 4.569409221539733501e+00 3.839768983094445698e+00 1.852970532589838459e+00 3.762933944138523223e+00 6.198865111599316524e-01 6.418913898994856870e-01 1.744112212542673124e+00 3.740825879816622290e+00 9.307583543090499623e-01 7.412126104318685904e-01 1.719922179371000892e+00 3.758270563853574942e+00 1.809359710946823352e+00 9.805212805463737746e-01 1.729058320001555238e+00 3.757244315643107235e+00 6.745698034753827566e-01 6.863268970800289193e-01 1.850170152188471917e+00 3.763304468311287732e+00 5.479708034258676808e-01 6.070725558627669827e-01 1.758955964758973867e+00 3.754925976109568353e+00 6.000305889705869200e-01 6.377609738096976510e-01 1.690435955688814662e+00 3.743851403459292904e+00
2.050000000000000000e+04 nan 7.377537806424385280e+00 1.892644196900553855e+00 3.846449646916227927e+00 nan 7.538637255969547368e+00 2.582903048783166788e+00 3.882867887095660997e+00 nan 4.667049853592167175e+00 2.804151330704800049e+00 4.051090741808549112e+00 2.614850918451274708e+00 1.441016794724414574e+00 1.687030365842212332e+00 3.739485929981011481e+00 3.289780173269905017e+00 2.211382152848200722e+00 1.737004323641980985e+00 3.739443688225664086e+00 4.227317704277327337e+00 3.071907448683971698e+00 1.824189603934758708e+00 3.764155627102852897e+00 6.298143271984469882e-01 6.465204597250744367e-01 1.744961862696735810e+00 3.740917836678698816e+00 9.139390743008488638e-01 7.492402927311685445e-01 1.719047424437195604e+00 3.757393994352351996e+00 1.925187952957223558e+00 1.000221610402443950e+00 1.735939271070754408e+00 3.756797118687847270e+00 6.630836041059848807e-01 6.814359884205514195e-01 1.850225203105488658e+00 3.763135870936685112e+00 5.295163755512118930e-01 6.071350883148864952e-01 1.757094644132409567e+00 3.754487651824310213e+00 5.996859094456438166e-01 6.388859295905445768e-01 1.694447734134857386e+00 3.743551644499667042e+00
2.100000000000000000e+04 nan 6.950724731829305725e+00 1.905738433088970396e+00 3.827921396160076650e+00 nan 7.621877368998134727e+00 2.672996654753279522e+00 3.870565203588231640e+00 nan 5.252520906663973754e+00 3.219452244467030599e+00 4.022492565322513869e+00 2.550304261735964140e+00 1.309991379575701664e+00 1.702322938697735655e+00 3.740137891055718367e+00 2.765102966013084362e+00 2.000619060615552947e+00 1.725765390371865493e+00 3.736257449771878125e+00 inf 3.377348785440905665e+00 1.826108628417298263e+00 3.757789345800097269e+00 5.999322259925674583e-01 6.344569348148025867e-01 1.746226904922637102e+00 3.740378226054822619e+00 8.906516943330400338e-01 7.752919044666113368e-01 1.722653548977123084e+00 3.756644110998543340e+00 1.802550984185886218e+00 9.847719753423389566e-01 1.744595583062123145e+00 3.757834957344990734e+00 6.529778779111536924e-01 6.758236259220777864e-01 1.851692026684726544e+00 3.763046697207369284e+00 5.321178075626205040e-01 6.041690092002893753e-01 1.758773639449047632e+00 3.753708345186859141e+00 5.966864531212520140e-01 6.354862509564112028e-01 1.688054919843686719e+00 3.743365505303185792e+00
2.150000000000000000e+04 nan 7.413992554698634940e+00 1.922233699514134697e+00 3.837575231345820903e+00 nan 7.782262341184124743e+00 2.854319346823080306e+00 3.846330184895220050e+00 nan 5.630696396393366499e+00 2.551489226227505291e+00 4.195812290516316878e+00 2.433324195871959805e+00 1.492665241312654434e+00 1.710453826824110735e+00 3.739348875986942655e+00 3.349023936972666426e+00 2.239234842924447744e+00 1.729987647927368588e+00 3.735190129171490181e+00 nan 3.746076190386655291e+00 1.823129821819600149e+00 3.768383368543740453e+00 6.027476595635319345e-01 6.318384979317086536e-01 1.744584891695556861e+00 3.740733331351138169e+00 9.048605816918821043e-01 7.515242665287713564e-01 1.716839695507643926e+00 3.759798349238868020e+00 1.806762797484650296e+00 1.089199751879603051e+00 1.737801039163258787e+00 3.758636937229406616e+00 6.455642334208830935e-01 6.725542730679434644e-01 1.849395765767383182e+00 3.763119001749932302e+00 5.191987051166376821e-01 6.065513938673730010e-01 1.754580082069952640e+00 3.753780150447291852e+00 5.996043716507626353e-01 6.317308280903615181e-01 1.690816622360394206e+00 3.743588130260045777e+00
2.200000000000000000e+04 nan 7.476374709088870141e+00 2.006629532697406404e+00 3.832334062154428178e+00 nan 8.297636143733701175e+00 2.633872055449640648e+00 3.936534712805415559e+00 nan 5.168257644272745921e+00 2.708629666351395571e+00 4.004075459644409030e+00 2.336355271907932352e+00 1.420292230556030599e+00 1.702462434896075738e+00 3.741407981802105986e+00 3.224877426761968202e+00 2.285674273504928244e+00 1.735034971672838155e+00 3.740176495306542392e+00 nan 3.151010972155229517e+00 1.820418212439501859e+00 3.766875418524457952e+00 5.680326015983139243e-01 6.353322181872427254e-01 1.744547055002342972e+00 3.740168855401120318e+00 9.464976889417455741e-01 7.904222494211905481e-01 1.719749316138177830e+00 3.758376482756516257e+00 1.765918958301817554e+00 1.030894652037239956e+00 1.740646535489586588e+00 3.758075346575535658e+00 6.390675935267194907e-01 6.673118083212328244e-01 1.852643513221486460e+00 3.762723690061003712e+00 5.395044202839569536e-01 6.107486459010983415e-01 1.756631326519737968e+00 3.752840646183118078e+00 5.932644579969788001e-01 6.613044449029258365e-01 1.688182123468633389e+00 3.743133763502701328e+00
2.250000000000000000e+04 nan 8.419882713229316806e+00 1.878096000416552114e+00 3.825213092950074945e+00 nan 7.781186628828453244e+00 2.647184804626896870e+00 3.904685383654379560e+00 nan 5.287327717044687958e+00 2.753885031537627981e+00 4.041395713019029223e+00 2.884617152557988895e+00 1.436788039302704822e+00 1.700625316915530094e+00 3.742642713132330989e+00 3.475936387894209556e+00 2.151227309001261467e+00 1.706665114076116652e+00 3.738096787288761824e+00 nan 4.045912183382570859e+00 1.869477042783537879e+00 3.766773202491638273e+00 5.965283333577856562e-01 6.451268212810005176e-01 1.743661680974152306e+00 3.740378753228941200e+00 1.018242445630526793e+00 7.854814622511140376e-01 1.715230598787248040e+00 3.755779785860371867e+00 1.954511644192795883e+00 1.062252421628987253e+00 1.723550037262492785e+00 3.758086579341795463e+00 6.294339979306455835e-01 6.643319394876014972e-01 1.854666427781906934e+00 3.763194843055918337e+00 5.321585432689557305e-01 6.051474396320186688e-01 1.758448696457395544e+00 3.753665067619555096e+00 5.711027526215828320e-01 6.600737421714126807e-01 1.690434012388654761e+00 3.743358715688628102e+00
2.300000000000000000e+04 nan 8.058654682442222494e+00 1.933499611432769383e+00 3.846839412805859837e+00 nan 7.135239950808726306e+00 2.848598674564731592e+00 3.919156525317851525e+00 nan 5.316380479711406259e+00 2.985269521352338362e+00 4.073770986333461686e+00 2.733434168132718778e+00 1.520984831940078941e+00 1.713586734816293866e+00 3.740815536416324250e+00 3.459938397952252664e+00 2.108105389553811992e+00 1.734576478729498161e+00 3.742683867368617801e+00 nan 3.838968376628453250e+00 1.850508416150818736e+00 3.768818188547521597e+00 5.958236521297506361e-01 6.436098074954157422e-01 1.749126010225303673e+00 3.740918081979636156e+00 9.722229428526573125e-01 8.013934611723028123e-01 1.715373496010386800e+00 3.757086544025710850e+00 2.022296783463143122e+00 1.056831798169828307e+00 1.731889299035629159e+00 3.757822069474202831e+00 6.247407222768840418e-01 6.607551850359583145e-01 1.854108443733907263e+00 3.762824391627221932e+00 5.298344597207217399e-01 6.033270258946471509e-01 1.756430314394764824e+00 3.753510922730249000e+00 6.361680308959405394e-01 6.614254462932434020e-01 1.685815619404543497e+00 3.742522416565654986e+00
2.350000000000000000e+04 nan 7.074383736677051893e+00 1.977480120758207338e+00 3.855481572327511319e+00 nan 6.917107261530299311e+00 2.912171938869823951e+00 3.866350855668843955e+00 nan 4.953426223566653519e+00 3.076272732117601549e+00 4.012894909787918962e+00 2.383580813705491241e+00 1.471321326737445423e+00 1.708306311158975799e+00 3.741335973222057021e+00 3.048969024525312932e+00 2.436796246667334742e+00 1.732449863806974744e+00 3.736990551114222292e+00 nan 3.410348544992724662e+00 1.856214094227300437e+00 3.766413978161001985e+00 6.184683426261967654e-01 6.562658989525671505e-01 1.742398194918673315e+00 3.740653582141695299e+00 1.100030353530568883e+00 8.559962395717418682e-01 1.720526236320101487e+00 3.755379533090586364e+00 1.924145124187627731e+00 1.020968918498498024e+00 1.715482622102016075e+00 3.759883728590010854e+00 6.087226841878174977e-01 6.543357712340777121e-01 1.853094243205250624e+00 3.762889892540578707e+00 5.350477190073815725e-01 5.947400157895101902e-01 1.756481039279476075e+00 3.752978741659966033e+00 5.825166588307792992e-01 6.594845451780242396e-01 1.686745561433974583e+00 3.743381620262905329e+00
2.400000000000000000e+04 nan 6.961820882186488646e+00 2.022754887403072299e+00 3.831940986668005422e+00 nan 7.586396238975777528e+00 2.757159995544224529e+00 3.879678454997690373e+00 nan 4.693257760779576238e+00 2.887083511819895421e+00 4.071494506387041135e+00 2.876259580148500472e+00 1.431772233960508123e+00 1.706475703615267125e+00 3.742621178487465450e+00 3.098167423667420817e+00 2.345691903899493891e+00 1.720236208406187517e+00 3.740412592664321245e+00 nan 3.848119426399828846e+00 1.843959928615579003e+00 3.765605269645845965e+00 6.108251519781772165e-01 6.650323201034537002e-01 1.743951612468852330e+00 3.740689445556222292e+00 1.129175722277458993e+00 7.951284526652797613e-01 1.713590368623594928e+00 3.755702189763952870e+00 1.905476134386235199e+00 1.046444032662942725e+00 1.729997501602094978e+00 3.758665920935194471e+00 6.051829118150960918e-01 6.493216519429706457e-01 1.851701675409137327e+00 3.763034959772154853e+00 5.371840087215031811e-01 5.960332671895128831e-01 1.760077761485797421e+00 3.752614558098456232e+00 6.469434229007943182e-01 6.640887153533340248e-01 1.690726880096647733e+00 3.743820246303086297e+00
2.450000000000000000e+04 nan 7.789265953381201868e+00 1.972941555784260670e+00 3.824217122867627161e+00 nan 7.591463861492461440e+00 2.784117213262122359e+00 3.875536991392401376e+00 nan 4.812574972850946153e+00 2.646863425294543326e+00 4.077121220772307097e+00 2.464163117213790777e+00 1.396053685834628633e+00 1.714396902179007753e+00 3.738551727833524296e+00 2.970210481599535601e+00 2.554166436547838259e+00 1.718752076438593068e+00 3.743511557699252368e+00 nan 3.734184220209495031e+00 1.844092455843156175e+00 3.769501961690953529e+00 5.903268889100201644e-01 6.626953985087352672e-01 1.737677660008013492e+00 3.740506007801911004e+00 1.029640401915871362e+00 7.931074442548817771e-01 1.710608273336089225e+00 3.755483806406098246e+00 1.973659105175197270e+00 1.100543405309103440e+00 1.722207731442044087e+00 3.759109347210131347e+00 5.997927870075597800e-01 6.486043433278310122e-01 1.854921383616095820e+00 3.762607470505789031e+00 5.340099447356335682e-01 6.006793389765432423e-01 1.756965172673107478e+00 3.752584037500453995e+00 6.567488399282337408e-01 6.560031359633468062e-01 1.688514134504524034e+00 3.743840890401946009e+00
2.500000000000000000e+04 nan 8.234674434126635134e+00 1.937210252548327905e+00 3.835458042665634615e+00 nan 7.476213445266667534e+00 2.534520700664645521e+00 3.897091640099179521e+00 nan 5.219354674702345598e+00 3.295794778490423571e+00 4.029131450421816751e+00 2.835749470264276706e+00 1.588358752078924629e+00 1.720644002138620676e+00 3.741922202055122604e+00 3.299970956923407250e+00 2.583887270501271871e+00 1.728367486206571657e+00 3.738870548817540218e+00 nan 4.328499492553540051e+00 1.823150760577032514e+00 3.766636156640900790e+00 5.733967732863091138e-01 6.532971785752990090e-01 1.742632542688953290e+00 3.741216568662718345e+00 1.064347031993672310e+00 7.929982443420312554e-01 1.710769802159428199e+00 3.755971066278561032e+00 2.037799683765767700e+00 1.125497641280254646e+00 1.723021936724028924e+00 3.758928129396580609e+00 5.952327788003441977e-01 6.457699813945522171e-01 1.852147833735684701e+00 3.762258102224668388e+00 5.219728192698409597e-01 5.987331584155055619e-01 1.755557279217369926e+00 3.752757762255809926e+00 6.029624381587593840e-01 6.753367727223332784e-01 1.686757610684676889e+00 3.743731682930262927e+00
2.600000000000000000e+04 nan 8.840344638738859118e+00 1.911569662635437705e+00 3.848478693304428155e+00 nan 7.897311832820295585e+00 2.780852250543735860e+00 3.875199687108101365e+00 nan 5.373887246072799329e+00 2.580490911003333387e+00 4.089543808519560564e+00 2.694949517515526249e+00 1.558571262218073405e+00 1.718817885691648062e+00 3.740483746856599900e+00 2.976116139432649188e+00 2.331670120081098307e+00 1.714382631191127659e+00 3.739801474330736397e+00 nan 3.522277708767161730e+00 1.859686181360090895e+00 3.762108374898204488e+00 6.238322297331292399e-01 6.620018481028365764e-01 1.741410420971745809e+00 3.740430691335286717e+00 1.013974977295178714e+00 8.126631985925042434e-01 1.711023322351865605e+00 3.756109598209882883e+00 1.766128243727636882e+00 1.101649968209555519e+00 1.720809867974626650e+00 3.758626008623527248e+00 5.841819934062681963e-01 6.421135782427184191e-01 1.853251241293276008e+00 3.762393311540014995e+00 5.406127224180506952e-01 6.004227040175107444e-01 1.758324082380725795e+00 3.752546536502530561e+00 6.250964402858967262e-01 6.651685766765906838e-01 1.688400457688047807e+00 3.744056242865496209e+00
2.700000000000000000e+04 nan 8.064799720370825042e+00 1.834228986507469017e+00 3.840182490799675552e+00 nan 7.472723429039382026e+00 2.769214621942219345e+00 3.846038476361144376e+00 nan 5.381420371172147554e+00 2.847576880059769167e+00 4.036940212505130354e+00 3.275126862528797922e+00 1.590225505836901920e+00 1.721175215109173040e+00 3.738533692196745584e+00 3.647688105116871693e+00 2.434921313517311781e+00 1.731382615086484833e+00 3.738597826645710054e+00 nan 3.455737120300431009e+00 1.812844468313139945e+00 3.770324287891697601e+00 6.618059563100343601e-01 6.739523694604356852e-01 1.740582317007259405e+00 3.740354540007376549e+00 1.130867772345241828e+00 8.428111553774966236e-01 1.716168354708296651e+00 3.755757348644288562e+00 1.901777102252053542e+00 1.115007198026957136e+00 1.718029095059182332e+00 3.762573323262263791e+00 5.717079604781174496e-01 6.399432124093420438e-01 1.851888564981039265e+00 3.762096383109569953e+00 5.193895759963806924e-01 6.091023654725615799e-01 1.759059255984291692e+00 3.752709593150856726e+00 6.421482198885752890e-01 6.634935027892607806e-01 1.687217415073021032e+00 3.742244568627933088e+00
2.800000000000000000e+04 nan 8.978657874601179145e+00 1.918642926533082216e+00 3.842635759034842557e+00 nan 7.966040556937178607e+00 2.450813626243868448e+00 3.904165624376865651e+00 nan 5.403975964494737383e+00 2.630358900815868761e+00 4.124562082855184109e+00 2.821146333237838810e+00 1.650445556806211300e+00 1.723966798185031069e+00 3.742790673358134423e+00 3.188201192202579470e+00 2.566431444605147938e+00 1.739991563320170798e+00 3.740911834711175832e+00 nan 4.012419252323060626e+00 1.860777732042250054e+00 3.767197653276392000e+00 6.465450679346970153e-01 6.762083488361424477e-01 1.748200183940672003e+00 3.739524998417465440e+00 1.125065832782267572e+00 8.373393952061134460e-01 1.711787672614013101e+00 3.754127223113164824e+00 2.007965442597496430e+00 1.157170068006685204e+00 1.724462983261792592e+00 3.759329249453605026e+00 5.608592070521053463e-01 6.343304550756909688e-01 1.850112523006874454e+00 3.762322886146129086e+00 5.343034359155905966e-01 6.023987911385104699e-01 1.759297810301951870e+00 3.751998451686332281e+00 6.903937718098160925e-01 6.694066671210618935e-01 1.684710736525159458e+00 3.742732631468193460e+00
2.900000000000000000e+04 nan 8.964363170642956291e+00 1.960396470848289052e+00 3.828772547912303814e+00 nan 7.692493960395244024e+00 2.928088857716208082e+00 3.865151652221531897e+00 nan 5.650880635271457564e+00 2.674353692366074231e+00 3.970560484364837883e+00 3.189110414604583443e+00 1.562242311884416646e+00 1.712238585955064618e+00 3.741402460523047147e+00 3.376947934238516691e+00 2.586539795724094315e+00 1.741347468573680057e+00 3.743984505111750849e+00 nan 4.036973699862942411e+00 1.852919138636005325e+00 3.770197513903148945e+00 6.553007176279648238e-01 6.688096454656529133e-01 1.740000735051270953e+00 3.739779689935845308e+00 1.113429188034267048e+00 8.253347635920091907e-01 1.711372407131861451e+00 3.752465725648579387e+00 2.050109155844965780e+00 1.220642160952353006e+00 1.721067378928333502e+00 3.757819078234923893e+00 5.535167309984144746e-01 6.309724535487601926e-01 1.849812249491417093e+00 3.762507368360491711e+00 5.223436649000332554e-01 5.934985370934965365e-01 1.760445051655891380e+00 3.752013074725518926e+00 6.459730447714248092e-01 6.670092674105786434e-01 1.681218758954525327e+00 3.741929934371502675e+00
3.000000000000000000e+04 nan 9.528467361178350359e+00 1.917672908301008006e+00 3.824379166321895784e+00 nan 7.197790203828368760e+00 2.660298911490689644e+00 3.892075485004126811e+00 nan 6.066432828174221470e+00 2.929836393163385289e+00 4.045855654289182368e+00 3.041512449829842701e+00 1.526219618980063197e+00 1.714722634076955687e+00 3.743195415210294641e+00 3.302671420878861674e+00 2.775202802403846647e+00 1.738555223835521746e+00 3.745211442764325049e+00 nan 3.643667710354542066e+00 1.840341940812472599e+00 3.767968696330256329e+00 6.842948261238787078e-01 6.921751933982319693e-01 1.746715084850817501e+00 3.738983925012753673e+00 1.132083162964367506e+00 8.213078881750887072e-01 1.714089702698930795e+00 3.752875643723466936e+00 2.226980070211986629e+00 1.179133770569710027e+00 1.712422187204519552e+00 3.759012974555333564e+00 5.550162884385129169e-01 6.230881433226995725e-01 1.847836823105857507e+00 3.762662580860134831e+00 5.231477174533194496e-01 5.983881116642534304e-01 1.761890279255354796e+00 3.752102926760746637e+00 6.103131808307450390e-01 6.712089262628990749e-01 1.679075926569650878e+00 3.742317102374904891e+00
3.100000000000000000e+04 nan 9.701486560275155213e+00 1.930513493857316076e+00 3.814914081351245212e+00 nan 7.505864199856452146e+00 2.584029109281741565e+00 3.893569506359247701e+00 nan 5.666000974939796819e+00 3.357365456688492511e+00 4.015417141571110626e+00 2.487372154751578357e+00 1.696845380972315853e+00 1.718122101649682820e+00 3.740714326283156144e+00 3.791168023415791399e+00 2.933884581044368556e+00 1.712275335253483632e+00 3.741450041792584891e+00 nan 4.009943539619827746e+00 1.834249175634577345e+00 3.763771180586557907e+00 6.362697739085986237e-01 6.896849638609678923e-01 1.744152565824564460e+00 3.738956344336356263e+00 1.224238377225303376e+00 8.822587323653960922e-01 1.714793885273374396e+00 3.753398870333295001e+00 2.146851678449586132e+00 1.183492214222137129e+00 1.723641156547201625e+00 3.757064847024673249e+00 5.376267856529961531e-01 6.247516755935164090e-01 1.846787839911761653e+00 3.762218183755544398e+00 5.204632294172866214e-01 6.140343334575687484e-01 1.760628698323020602e+00 3.752083300765330254e+00 6.590227603642502263e-01 7.071452066123112834e-01 1.673273128431493006e+00 3.741763773088012890e+00
3.200000000000000000e+04 nan 9.467532176301233449e+00 1.935089736332624044e+00 3.834220797205760256e+00 nan 7.555702232731462686e+00 2.705023313806294905e+00 3.892095626440903455e+00 nan 5.447755607466758576e+00 2.697710242536487613e+00 4.028304499882347400e+00 2.426904810246439670e+00 1.609656163988457012e+00 1.711878254249749265e+00 3.740536050901216214e+00 3.919142918393974551e+00 2.957547061654169251e+00 1.731533039618145864e+00 3.740897013878522248e+00 nan 4.659019092171915233e+00 1.805539436138470011e+00 3.770253890567249577e+00 6.709364249978291284e-01 6.870597947600783906e-01 1.746636490297431177e+00 3.739347506267814758e+00 1.215607137134877114e+00 8.825942155324254523e-01 1.722429195716877359e+00 3.753124756391247985e+00 2.095025618285892399e+00 1.249358911358474433e+00 1.713147524707427261e+00 3.753172343795296850e+00 5.346261571186046169e-01 6.194601117199892704e-01 1.844607101068117316e+00 3.762466947243855664e+00 5.093075155165804890e-01 6.019035462737163389e-01 1.763462437931820448e+00 3.752242621903413955e+00 6.521581068255313252e-01 6.986569519465986033e-01 1.673239278247252271e+00 3.741020739358652314e+00
3.300000000000000000e+04 nan 9.988726389138115280e+00 1.936784694508178806e+00 3.824986858890199848e+00 nan 7.425337645598117042e+00 2.679263426705890794e+00 3.866785307529767124e+00 nan 5.819084728991223088e+00 2.891655592809017072e+00 4.046502840633722897e+00 2.973530342706832919e+00 1.806490628481695726e+00 1.724031831410182791e+00 3.740265808203917519e+00 3.695283663562342724e+00 2.549333458638280092e+00 1.726947022435555201e+00 3.739913746990270571e+00 nan 3.819646873225953421e+00 1.866958483048230644e+00 3.761937426134493112e+00 6.793421005264844714e-01 7.010257406360478338e-01 1.744666463198579764e+00 3.739383059176294211e+00 1.313057051295832611e+00 8.934358408835789689e-01 1.716797718011923823e+00 3.751909868657187452e+00 1.968947995927855743e+00 1.227555440094756811e+00 1.736470029385273728e+00 3.752598648928183511e+00 5.323712693255556738e-01 6.155218222616282153e-01 1.844998086262922499e+00 3.762489962586246239e+00 5.194790493894954064e-01 6.072311681019625373e-01 1.760057512254406431e+00 3.752312162392397621e+00 7.017320153401142013e-01 6.978191160821394234e-01 1.676253491435755860e+00 3.741335847972067086e+00
3.400000000000000000e+04 nan 8.820244420934054475e+00 1.980798645868944829e+00 3.828234735327308069e+00 nan 8.191497809600564395e+00 3.091771924630292379e+00 3.909148489452626052e+00 nan 5.543192963645234173e+00 2.550342563216934533e+00 4.020940975822763441e+00 2.795048765153926418e+00 1.693297923797656868e+00 1.724439710145258431e+00 3.740153416051507751e+00 4.371676646977372904e+00 2.949479841433723770e+00 1.724043038377037318e+00 3.739503756368252940e+00 nan 3.969886230971773955e+00 1.827524532709215777e+00 3.764691145486170232e+00 6.382314668251053424e-01 7.078042236295102319e-01 1.753405738273003944e+00 3.739948680284469251e+00 1.261312370787986303e+00 9.120862999236875046e-01 1.713676904621429076e+00 3.752152532488172376e+00 2.044246000965033172e+00 1.298723082948354923e+00 1.731748707765655260e+00 3.754416756660682530e+00 5.267181593454763888e-01 6.144946537294130318e-01 1.841696559237752329e+00 3.762310370344652544e+00 5.398555974648372446e-01 6.133987227066723946e-01 1.764541622576157875e+00 3.752149504171482075e+00 6.640370157586330535e-01 6.972144422837585065e-01 1.676054157720486826e+00 3.741386421833459597e+00
3.500000000000000000e+04 nan 1.049946523631458106e+01 1.882446318421401754e+00 3.855488893668406636e+00 nan 7.913248763686401510e+00 2.412159703495707852e+00 3.895031588817467139e+00 nan 6.140697988169087296e+00 2.855266399717852899e+00 4.165613777239114413e+00 2.767656139900672940e+00 1.682468747315969848e+00 1.719807950013082287e+00 3.739465691054103758e+00 3.495511521337737015e+00 3.228537263747695452e+00 1.751978581590921014e+00 3.740919887924320619e+00 nan 3.986305055563865274e+00 1.834478585406662976e+00 3.760788804543268693e+00 6.335122850713771347e-01 7.236451323797536972e-01 1.740311138455145734e+00 3.740151003950261011e+00 1.298472695751648365e+00 9.449314350610263924e-01 1.712428107418555445e+00 3.751744585991744430e+00 2.426377506961425290e+00 1.189794788683643301e+00 1.731485283438427780e+00 3.752421891042648561e+00 5.239085868399440127e-01 6.103049789356914667e-01 1.842965018222901818e+00 3.762215500169573623e+00 5.179186993116884352e-01 6.051321234583169062e-01 1.764490698861730156e+00 3.752485309424841375e+00 7.004382046251504956e-01 7.147353272401160140e-01 1.687083517421659407e+00 3.741549824026221494e+00
3.600000000000000000e+04 nan 1.178404781975187632e+01 1.866119368506668597e+00 3.834191560399554444e+00 nan 8.340252376750662222e+00 2.757986037337937013e+00 3.922554741198817307e+00 nan 5.913778190024904902e+00 2.688505063492214298e+00 4.031334823771824283e+00 3.014342935687663871e+00 1.684407907651662040e+00 1.723187280472707528e+00 3.741046603106167545e+00 3.242577420094464369e+00 2.979189722148824160e+00 1.736587417564130931e+00 3.739412698481138442e+00 nan 4.543386970891678978e+00 1.828884606469832530e+00 3.768623141015124300e+00 7.123412282773967652e-01 7.225899583664142645e-01 1.747161994276947850e+00 3.739638226007507171e+00 1.235120421296856730e+00 9.822140856073998672e-01 1.716318055759598504e+00 3.752065645697119756e+00 2.015027550577092263e+00 1.204254813715517791e+00 1.731504890007038222e+00 3.754124250042591537e+00 5.190957297699055895e-01 6.124580820167307982e-01 1.837218556173439099e+00 3.762351433951904855e+00 5.094408799033415258e-01 6.006980069594971550e-01 1.765470072557131731e+00 3.752995702075028195e+00 6.806612292768006167e-01 7.091606071261151722e-01 1.683661028185909458e+00 3.740907390375640684e+00
3.700000000000000000e+04 nan 1.060038791188857310e+01 1.892633981490332129e+00 3.828341091965596910e+00 nan 7.969703698056170182e+00 2.592242139046065041e+00 3.893453676729845547e+00 nan 5.819807121724533516e+00 3.052086793800748321e+00 4.004349547889091809e+00 3.430374127736210532e+00 1.742176424800804480e+00 1.724011032160964962e+00 3.739766860726208453e+00 3.637423898710896886e+00 2.794843297587648490e+00 1.741070070265553937e+00 3.739406197842644275e+00 nan 4.822850987886444507e+00 1.851785155772727620e+00 3.767343502397820121e+00 7.790957437544177022e-01 7.487732365424802916e-01 1.750508255189662021e+00 3.739907720803553381e+00 1.227009168262837457e+00 9.569830385776312287e-01 1.712251222980494703e+00 3.752179241828892398e+00 2.241039465524834018e+00 1.330727359356673301e+00 1.743642403466424406e+00 3.752731672187794576e+00 5.086975777904951812e-01 6.092912366002180002e-01 1.839235400442713386e+00 3.762150901835529027e+00 5.146121457838643831e-01 6.180833356367072540e-01 1.763924267733970153e+00 3.753885103074698915e+00 6.976294932897572076e-01 7.149041862284077897e-01 1.680201692153535431e+00 3.740593666148023910e+00
3.800000000000000000e+04 nan 1.123033937471082311e+01 1.926565159022371132e+00 3.833051782450000111e+00 nan 7.414913455910356888e+00 2.590009909334307192e+00 3.887745186077216974e+00 nan 5.928996718191372750e+00 3.034499604415434870e+00 4.141063637496011474e+00 3.224238510970319105e+00 1.628267348030614459e+00 1.742962969843183219e+00 3.740332979206432817e+00 3.880897956158143813e+00 2.781595207503438694e+00 1.738346225615124752e+00 3.738556985139519728e+00 nan 4.216886393308923786e+00 1.819753934419544805e+00 3.769917383031076152e+00 6.684339768970785078e-01 7.399379796935120490e-01 1.745941806508753302e+00 3.739598189828037711e+00 1.356109316217638971e+00 1.022723531460552060e+00 1.713111125780698574e+00 3.750771077945659560e+00 2.193738692943547619e+00 1.287427931064759168e+00 1.731169176477156180e+00 3.754662167432539555e+00 5.123684361261764408e-01 6.042090793065950649e-01 1.842798938898566607e+00 3.762460139962992223e+00 5.364663444583511742e-01 6.080485864909872529e-01 1.763653279087194603e+00 3.753207549286201150e+00 7.281921952207068838e-01 7.133150989376828566e-01 1.682338636515179120e+00 3.740450282960247730e+00
3.900000000000000000e+04 nan 1.126330477729488777e+01 1.999891847398932665e+00 3.830731101116197301e+00 nan 8.099604172862264306e+00 2.579850863051949439e+00 3.875158629326015181e+00 nan 6.066477404036081822e+00 2.871445336846943697e+00 4.053629514691009739e+00 2.712311024990929020e+00 1.803618878285415450e+00 1.720877091718819640e+00 3.737569106588446211e+00 4.448515375070785538e+00 3.117041701932460107e+00 1.749413151920722331e+00 3.739160961338549249e+00 nan 4.588633541058321441e+00 1.830689828180550816e+00 3.767476034288987030e+00 6.855547324231492379e-01 7.367147348753020353e-01 1.754531500769398678e+00 3.739757077674049413e+00 1.219326925121400285e+00 1.005765555002115175e+00 1.707806500832086183e+00 3.750674670645638198e+00 2.298819367741900432e+00 1.385181212162340803e+00 1.730295194953353155e+00 3.752150976795461723e+00 5.009254566314991219e-01 6.091663638374127387e-01 1.842159888830802617e+00 3.762622826807839882e+00 5.222047182063176418e-01 6.142554376312160391e-01 1.767951637835984302e+00 3.753247840752178099e+00 7.337781623067355374e-01 7.283517025531052180e-01 1.688415871069370411e+00 3.739740574465084677e+00
4.000000000000000000e+04 nan 1.207446270107194053e+01 2.051717866059675544e+00 3.833136114429206653e+00 nan 8.624716958527905319e+00 2.599127881945154428e+00 3.878500624885385939e+00 nan 5.078380050283605840e+00 3.079202772704215274e+00 4.052025199113158394e+00 2.918372390036203967e+00 2.199491672092206418e+00 1.727177199279809283e+00 3.740967059832998931e+00 4.510390360207331639e+00 2.970222374139389387e+00 1.738809161762301159e+00 3.741943281640814689e+00 nan 4.923750425464122671e+00 1.841518360651357877e+00 3.764966879218765605e+00 6.877627324610597892e-01 7.492270872696946693e-01 1.750449316887791484e+00 3.739538278618547373e+00 1.340386245935893061e+00 9.873348978270610754e-01 1.706320784953349046e+00 3.749333498150424049e+00 2.082358430303524521e+00 1.329571136822398802e+00 1.731842984433169752e+00 3.751185032814627451e+00 5.038258617950402973e-01 6.053001317004186310e-01 1.836293427248962384e+00 3.762612087574738418e+00 5.207716878774233393e-01 6.254876330782265237e-01 1.766056932620140518e+00 3.753304185667885040e+00 7.293372011202547966e-01 7.210125317160089864e-01 1.689047332483041730e+00 3.739026293342999629e+00
4.100000000000000000e+04 nan 1.105943177314021852e+01 1.863833967566821403e+00 3.813053391651601398e+00 nan 8.272978321854697725e+00 2.523145482365420911e+00 3.861925471095003726e+00 nan 6.155133790079808875e+00 2.929589386148793828e+00 3.961979853475443125e+00 3.034787856002553408e+00 1.805257894223085247e+00 1.727418547621776712e+00 3.744225755586031656e+00 3.856934753913144220e+00 2.692661292293122788e+00 1.741716273459780862e+00 3.740426942534770482e+00 nan 5.440002235582058532e+00 1.802485214011324555e+00 3.768052333770793183e+00 7.026941448636746523e-01 7.611969695000182501e-01 1.748180864893302600e+00 3.739992945507947919e+00 1.256547386466722482e+00 1.005588635268629849e+00 1.708202635494455945e+00 3.748074129534820997e+00 2.369269775223294516e+00 1.290884988865364624e+00 1.727839994399129830e+00 3.752383819320305403e+00 4.981142230921518643e-01 6.047908347234068893e-01 1.839106232885290293e+00 3.762109819154628276e+00 5.336450785116524376e-01 6.145471288353532291e-01 1.765139392324592604e+00 3.754515704524414410e+00 7.114294275270578449e-01 7.246008843999887095e-01 1.686711934362853826e+00 3.739171718587869897e+00
4.200000000000000000e+04 nan 1.095528411354279186e+01 1.857660753249604113e+00 3.821634804477682223e+00 nan 7.984110170422651365e+00 2.743176870396845768e+00 3.850956672386779189e+00 nan 5.421281913230872718e+00 3.019198263481932543e+00 4.064016562554374268e+00 3.184341027051736717e+00 1.903228026253570793e+00 1.745713594438723870e+00 3.742021697257330803e+00 4.265411954187054100e+00 3.263839765422308581e+00 1.738948304094293462e+00 3.741866878254197282e+00 nan 5.264734284599406067e+00 1.859613654233829960e+00 3.766494272979575619e+00 7.447071451956089883e-01 7.488283726155755549e-01 1.745648629074449287e+00 3.739906064605543090e+00 1.344570867621653898e+00 9.827602539444241225e-01 1.707066635423674983e+00 3.746383187031335105e+00 2.316331228576534507e+00 1.334198069555038835e+00 1.717317802782536651e+00 3.752637602704395725e+00 4.922057854433644630e-01 5.995832364093827138e-01 1.837388193847695472e+00 3.762770278821582881e+00 5.054811543333170842e-01 6.197668384432388766e-01 1.770875484330725502e+00 3.753637106973369608e+00 7.363715101365626570e-01 7.313457236849372212e-01 1.690148129306875635e+00 3.738806193835320979e+00
4.300000000000000000e+04 nan 1.093861776655682050e+01 1.966935869650725976e+00 3.832623614713682514e+00 nan 8.608820398381533678e+00 2.631632647092831512e+00 3.878011434958642756e+00 nan 5.899595798083103304e+00 2.877111529684770463e+00 4.014095251988868185e+00 2.959728031238823664e+00 1.807829469283076751e+00 1.727715795413956812e+00 3.739829315729000569e+00 3.871753298467881077e+00 3.382543271538613006e+00 1.741661499950907910e+00 3.738149045592256137e+00 nan 4.804662284881642265e+00 1.828996193986716090e+00 3.767088201401384673e+00 7.238271344830691234e-01 7.716100311644777943e-01 1.750205368374313508e+00 3.739809581134436289e+00 1.177547366105697657e+00 1.043405330253282859e+00 1.712742991611405419e+00 3.746615886392567152e+00 2.298739289040922618e+00 1.528632106607626717e+00 1.736883205655125773e+00 3.753716703002842880e+00 4.996170327071906558e-01 6.057344110011497751e-01 1.835553738039327198e+00 3.762529609506946038e+00 5.268392142818625334e-01 6.288499157327051003e-01 1.768577936678124018e+00 3.753676065523591010e+00 7.765337943744766713e-01 7.693647961787304368e-01 1.692225330878073919e+00 3.736892118376057059e+00
4.400000000000000000e+04 nan 1.035377495223109179e+01 1.945893248064929582e+00 3.825046895957725290e+00 nan 8.916882902462232252e+00 2.442928957254763667e+00 3.855245810384359206e+00 nan 5.963576597162976611e+00 2.691039071879353095e+00 3.989426393923237502e+00 2.855360314546468992e+00 1.856080945670755877e+00 1.723920412754164078e+00 3.740042534818871722e+00 3.708897063980627795e+00 2.849269253492302312e+00 1.753213651226001035e+00 3.740457115178006831e+00 nan 5.034797486220209173e+00 1.817264425521202043e+00 3.763385396972258157e+00 7.410925589541290659e-01 7.779665848971986097e-01 1.743886738605549880e+00 3.739615355018703902e+00 1.333766619002123566e+00 1.025833450519969769e+00 1.708431986234151712e+00 3.743333488699028155e+00 2.348072067312664046e+00 1.428176319721471410e+00 1.724949123402253370e+00 3.750878034956093732e+00 4.891944797275910028e-01 5.999746811598795082e-01 1.840572203153143960e+00 3.762603824501877803e+00 5.333830271106008158e-01 6.280400050252621380e-01 1.772402970029557379e+00 3.753977122253695509e+00 7.575922174929059505e-01 7.580723508998984395e-01 1.697544352364007469e+00 3.738436448321905914e+00
4.500000000000000000e+04 nan 1.056454555228107672e+01 1.956274270669605020e+00 3.844030868809315216e+00 nan 9.054204005657188858e+00 2.850958462604990196e+00 3.846801326961079237e+00 nan 6.296904256324700633e+00 2.919188947061377437e+00 4.026870655676856536e+00 2.871587436487531786e+00 1.855803363981537668e+00 1.727141872910635811e+00 3.747591719227495677e+00 4.708860298054689864e+00 3.269471366067152385e+00 1.760126122639498858e+00 3.743947259892924428e+00 nan 4.683359079422286797e+00 1.815964825095854662e+00 3.772390924583837624e+00 7.893092400788288554e-01 7.701244450478567094e-01 1.738446124257787773e+00 3.739898024841784796e+00 1.289315478054946507e+00 1.035418282153407921e+00 1.713081585165193932e+00 3.743420758967450190e+00 2.260924910535895727e+00 1.363886727086291550e+00 1.724588687243421070e+00 3.751002782411744896e+00 4.903891154036769118e-01 6.027949880529304139e-01 1.836174014621302364e+00 3.762297684309419132e+00 5.413279598494723510e-01 6.324471132191218370e-01 1.771860026064350446e+00 3.754221832746567067e+00 7.551568151645978721e-01 7.436928486455242071e-01 1.698224366492294690e+00 3.737678656100845043e+00
4.600000000000000000e+04 nan 9.930233682429408404e+00 1.907489936120815299e+00 3.816921478985567884e+00 nan 8.482107223455740197e+00 2.465990688147138510e+00 3.892645990145421564e+00 nan 6.072706490519808931e+00 2.868001929163400909e+00 4.025221336647470949e+00 2.932931118191042685e+00 1.910990802832959856e+00 1.740682482954198917e+00 3.740088872328686254e+00 3.710488387566321933e+00 3.211695444980169789e+00 1.741600819958747381e+00 3.743955756673462698e+00 nan 5.216964682207908766e+00 1.823560209665331611e+00 3.771717274493748384e+00 7.221531510287133582e-01 7.773632996883390600e-01 1.737571982074899823e+00 3.740111072397731995e+00 1.374297524542673177e+00 1.038324439098958774e+00 1.712399360753455779e+00 3.741839979387811432e+00 2.284210136288417736e+00 1.398361867575032003e+00 1.735923721341211312e+00 3.752060420409004227e+00 4.960441484434154336e-01 5.993050613456161191e-01 1.837581012089968713e+00 3.762219818269906035e+00 5.535492220034298194e-01 6.399930485160962856e-01 1.774649015613200431e+00 3.754883052472062666e+00 8.275689454741934625e-01 7.590400376067704125e-01 1.692944503081506014e+00 3.737894822596958821e+00
4.700000000000000000e+04 nan 1.132191199692995198e+01 1.933822701592627258e+00 3.840818150996398117e+00 nan 9.220745687349914732e+00 2.579364212913346499e+00 3.859455449209143296e+00 nan 5.640688391796304657e+00 3.115878247625869957e+00 4.003565261355278793e+00 3.064539307534350776e+00 2.031354212167691742e+00 1.750280407049807252e+00 3.740403423031366081e+00 5.112118547181641937e+00 3.287243790017488898e+00 1.740752099030193900e+00 3.742202181331085065e+00 nan 5.510640909707261059e+00 1.827153874259555222e+00 3.766097444672690919e+00 7.237969463300073514e-01 8.025552965516153936e-01 1.735574658511858104e+00 3.738973287509478105e+00 1.366183119091787912e+00 1.078203467111641833e+00 1.710373988454335192e+00 3.739841914270119361e+00 2.172298811015018316e+00 1.344382363613514819e+00 1.748527434155170646e+00 3.752579262191181986e+00 4.909948913858313557e-01 6.031988269348842469e-01 1.840736520223767103e+00 3.762281373865360656e+00 5.352462381630784805e-01 6.358281689550933091e-01 1.769575088988748490e+00 3.754993245734163487e+00 7.986691382609973910e-01 7.451531364990428008e-01 1.695937785856097779e+00 3.737282321872196889e+00
4.800000000000000000e+04 nan 1.262508291890968692e+01 1.989597128817727878e+00 3.830966280929948731e+00 nan 8.647931113426782446e+00 3.026741894538876210e+00 3.885017473930460596e+00 nan 5.969319850511917380e+00 2.630877244402373805e+00 4.130707226197309012e+00 3.009025007189477297e+00 1.960798062779257167e+00 1.724482512570474357e+00 3.741612787320515388e+00 4.265605687536587531e+00 3.152334210495239208e+00 1.743648074330766962e+00 3.741333332236314480e+00 nan 5.814750368004839132e+00 1.823515897367270266e+00 3.767905672691893137e+00 7.488700369032967874e-01 7.811427151311602923e-01 1.735774672733508384e+00 3.739973519689146819e+00 1.278988876256680118e+00 1.056416064694378765e+00 1.706245175822906024e+00 3.739234264542454333e+00 2.437638724971604720e+00 1.450618837235917447e+00 1.734638353149783763e+00 3.752469350581373764e+00 4.860279528379960468e-01 6.027825114728597722e-01 1.839429761308037481e+00 3.762801374422735989e+00 5.345477894144705644e-01 6.298335296707234798e-01 1.770816722594262371e+00 3.754638907755077248e+00 8.774675427163669550e-01 7.692454839845096481e-01 1.695605350170892978e+00 3.738197234402877989e+00
4.900000000000000000e+04 nan 1.164839496783093331e+01 1.866419567659993062e+00 3.818777782207901872e+00 nan 8.570250861664884923e+00 2.808144814944252943e+00 3.871304214794910159e+00 nan 5.788918344097448987e+00 3.143430606959282336e+00 4.037888283346256380e+00 3.306705676987796494e+00 1.851229741118244565e+00 1.711323060007854391e+00 3.740010148458122963e+00 4.583446888821383070e+00 3.126901744746847012e+00 1.713502604291623044e+00 3.741501773732708536e+00 nan 4.916570656646017667e+00 1.839710285374054788e+00 3.766777437600747014e+00 8.025167028617529175e-01 7.924864019349809885e-01 1.733623069488229529e+00 3.740876847411748862e+00 1.420049572409759042e+00 1.046251882697053492e+00 1.715210073348188757e+00 3.738497811349355882e+00 2.204292855092925940e+00 1.446929693593501876e+00 1.727548356373322713e+00 3.751682639229688476e+00 4.925462435746721934e-01 6.011472234875482323e-01 1.837921206337884472e+00 3.762105751970493461e+00 5.603818337099240043e-01 6.318746879065442190e-01 1.773883045687039584e+00 3.755420920090851045e+00 8.649548560278829124e-01 7.787439856257334370e-01 1.698200548011239874e+00 3.737595454750498813e+00
5.000000000000000000e+04 nan 1.120491551583227441e+01 1.877627792192068767e+00 3.826350431685406672e+00 nan 9.116079916224446578e+00 2.667208525541114206e+00 3.865297734619054459e+00 nan 5.821370556824988718e+00 3.163485285254066248e+00 4.069559923862247963e+00 3.054613776980754203e+00 1.932302941844373789e+00 1.730281040767231771e+00 3.738522955968979211e+00 4.784821015727418470e+00 3.434431269022788058e+00 1.737372515573635923e+00 3.739688986017351002e+00 nan 5.513503139421699117e+00 1.847360869843460263e+00 3.762236344569033442e+00 8.013996595917360910e-01 8.173622099634696436e-01 1.729241621465681833e+00 3.740241116467329707e+00 1.457225448119838340e+00 1.070735414324305079e+00 1.719734364391425796e+00 3.738602176386603304e+00 2.595159939527893478e+00 1.413347878371867150e+00 1.721389058360683455e+00 3.751549000882458351e+00 4.818504007179383319e-01 6.002222216969341773e-01 1.839633213152596536e+00 3.762421169523588738e+00 5.465994440799859522e-01 6.466077258453436505e-01 1.777595262288488076e+00 3.755274447706878682e+00 8.126149495366844500e-01 7.823486340162828512e-01 1.693123308783022196e+00 3.737860089647752737e+00
5.100000000000000000e+04 nan 1.303329547181645331e+01 1.997603362874406319e+00 3.825641007623953982e+00 nan 9.514847526507832498e+00 2.448852648352307426e+00 3.858535601470555854e+00 nan 6.542503727088993415e+00 3.059928486300627526e+00 3.947905545334342126e+00 3.041017979386462677e+00 1.920838701485071409e+00 1.731418727747364938e+00 3.740177826303612285e+00 4.270064931377890005e+00 3.764220586055550655e+00 1.749409828101454512e+00 3.744347449644814585e+00 nan 5.449749544265806378e+00 1.847029807276908908e+00 3.768668229948703985e+00 7.933321955899812483e-01 8.037464670750052997e-01 1.730101709762462914e+00 3.739998323771168032e+00 1.393040977704758543e+00 1.082435379718726942e+00 1.714302430730362703e+00 3.737796936621711641e+00 3.016702766344842246e+00 1.524310965810074858e+00 1.719142625074744579e+00 3.751718910676701935e+00 4.822651736492600816e-01 5.983089682345463789e-01 1.842588462683310890e+00 3.762625721973754445e+00 5.573951236914451712e-01 6.420974220432482671e-01 1.778146589341528028e+00 3.755457448406894549e+00 8.170841658901947246e-01 7.601034894464289149e-01 1.692178465372833118e+00 3.737938942781375395e+00
5.200000000000000000e+04 nan 1.249919093975342221e+01 1.946959477341643208e+00 3.836717260768894189e+00 nan 1.029366489717172684e+01 2.522906316897066237e+00 3.893172645775226037e+00 nan 6.836805789588086490e+00 2.973093369648529993e+00 4.115736627466374031e+00 3.011064066542489481e+00 2.116764213058364597e+00 1.728618218222939706e+00 3.738815997678879288e+00 5.133261101986242636e+00 3.361602081231576555e+00 1.773262612907622326e+00 3.737090098638562008e+00 nan 6.619471033546689753e+00 1.869578630269503439e+00 3.766190084115861758e+00 8.266530005148338134e-01 8.110313440096048598e-01 1.733567800649778778e+00 3.739784417227634883e+00 1.384592671512466122e+00 1.114993828959144562e+00 1.726541888676036418e+00 3.738086366236603730e+00 2.423018592478858757e+00 1.436874797186994845e+00 1.714615496022764196e+00 3.752147049481208363e+00 4.833094867924371263e-01 6.017094273915757352e-01 1.841982474957846616e+00 3.762377110203909414e+00 5.643419729509770999e-01 6.503940867879846044e-01 1.777828693922907544e+00 3.755622426701779037e+00 8.148917451659754008e-01 7.899246358487330699e-01 1.693778245885616318e+00 3.738704722367815148e+00
5.300000000000000000e+04 nan 1.258356599983732771e+01 2.093567069953039983e+00 3.827390826472351737e+00 nan 8.724651586931150504e+00 2.586120196339474653e+00 3.849163782943926915e+00 nan 6.705980026553073792e+00 2.996511216449619042e+00 4.113756456629567460e+00 3.236310944338337769e+00 2.100973183532057753e+00 1.725424033701190796e+00 3.743048738633366845e+00 nan 3.339919395802517954e+00 1.727153334842754573e+00 3.740441458570514133e+00 nan 6.044069586002227545e+00 1.833020210137838335e+00 3.766311430123937321e+00 8.236705624249152091e-01 8.350624999092998157e-01 1.730835454981300980e+00 3.739403673212867041e+00 1.455521164661312872e+00 1.149109048680109657e+00 1.713824240110817243e+00 3.737924754212572420e+00 2.521251363454466432e+00 1.433943634619141871e+00 1.721220371823042106e+00 3.751160650726473200e+00 4.745382337179689936e-01 6.030222045153050825e-01 1.840783266652079586e+00 3.762322414184723129e+00 5.479951394067411607e-01 6.496084143607999684e-01 1.778859768012766462e+00 3.756881846792272661e+00 8.293690777525212221e-01 7.757668254541000286e-01 1.697252141002559167e+00 3.738127034391909742e+00
5.400000000000000000e+04 nan 1.194051721756637185e+01 2.075725489057433037e+00 3.824053849255448334e+00 nan 9.075627545432570997e+00 2.593302888877643930e+00 3.882998182375120955e+00 nan 6.420217632605050184e+00 2.881405860863703428e+00 3.998548953626261060e+00 3.024329499558648049e+00 2.124964814525388768e+00 1.728860810609613496e+00 3.738460770459691496e+00 inf 3.384880652130094258e+00 1.750566904236602328e+00 3.740117424789457967e+00 nan 5.304667154095277226e+00 1.850947642196727028e+00 3.769243882756649899e+00 8.189769892597309475e-01 8.418178015178154894e-01 1.730570345452952186e+00 3.739408600903238344e+00 1.283569958777665665e+00 1.065060916045343919e+00 1.722394628201558309e+00 3.738183051292737424e+00 2.371428497086655707e+00 1.519410298404657800e+00 1.720543613560525209e+00 3.752669201906122964e+00 4.897653551065941357e-01 6.026767439858969899e-01 1.843381108692061288e+00 3.762545397460787200e+00 5.491707750578070923e-01 6.372078791624102845e-01 1.781888883882330576e+00 3.757324779551888039e+00 8.472230358885196599e-01 7.567037707157806548e-01 1.686622427588067463e+00 3.738714323241334903e+00
5.500000000000000000e+04 nan 1.330216697639214729e+01 1.955275731622693858e+00 3.835020293254904011e+00 nan 8.995701303340023713e+00 2.486361617972187243e+00 3.897392020938425183e+00 nan 6.064096433700413513e+00 3.021911573058740252e+00 4.069311389905467813e+00 3.347854682078973187e+00 2.284823926865662713e+00 1.715493845206456980e+00 3.740298695672300333e+00 4.360157626941115083e+00 3.801986747326280724e+00 1.729786389441484662e+00 3.748726962064043988e+00 nan 5.718486955387980686e+00 1.864154585736520930e+00 3.769003851063104982e+00 8.496827432287472615e-01 8.382294381638912828e-01 1.727265842752313985e+00 3.738422069540861425e+00 1.380888102434145726e+00 1.104424017467796393e+00 1.724573066520338926e+00 3.738388410838672460e+00 2.793477210164478031e+00 1.498710286097276745e+00 1.724922816489135036e+00 3.753612194088143728e+00 4.760898764236271563e-01 5.997328692083738755e-01 1.845591376861528854e+00 3.762611184708670287e+00 5.354998526421850258e-01 6.501683425771871416e-01 1.782203186096287251e+00 3.758698534837909389e+00 8.194894100643791424e-01 8.027002119681340142e-01 1.691708860076008181e+00 3.739236308978980183e+00
5.600000000000000000e+04 nan 1.293787284806869664e+01 1.915853606255013331e+00 3.844999085919469817e+00 nan 8.752339300139942324e+00 2.962641892799818155e+00 3.860306990511884528e+00 nan 5.755119679102714159e+00 3.049712151859245157e+00 4.072766029795141129e+00 2.962205052328992672e+00 2.204557883167926668e+00 1.745744210444961864e+00 3.739541000310540486e+00 4.138134356334369102e+00 3.499438146545905681e+00 1.727640674988695224e+00 3.738136687607158670e+00 nan 6.103347705352329733e+00 1.808547341543481846e+00 3.764143528615266909e+00 8.312704514411206613e-01 8.372863963497406692e-01 1.726261394960766804e+00 3.739149871749373855e+00 1.365286297169568064e+00 1.102706468098982207e+00 1.720500927817400383e+00 3.737069470351919165e+00 2.991997572340169054e+00 1.516254181803962542e+00 1.700311834143607648e+00 3.753240885430485285e+00 4.709522048422725149e-01 6.048980150230063302e-01 1.842514966306455282e+00 3.762326680334743934e+00 5.540580089403460695e-01 6.471978201253234531e-01 1.784456929888609267e+00 3.758939962584685990e+00 7.876974512041654553e-01 7.689481714479808883e-01 1.700596811481608572e+00 3.738149733768063587e+00
5.700000000000000000e+04 nan 1.266597882896081195e+01 2.001204139986763941e+00 3.844577383451338370e+00 nan 8.382975950113145558e+00 2.713316000515708648e+00 3.857487829568761128e+00 nan 6.371343899971686930e+00 3.119571642357232832e+00 3.995802445849385265e+00 3.116621618430706064e+00 2.125113743292116997e+00 1.730166495418935524e+00 3.739994290494911944e+00 nan 3.484255572377195076e+00 1.735893576909596447e+00 3.739059155689298031e+00 nan 5.651601128024687171e+00 1.830117108790385361e+00 3.773036343570259188e+00 8.154967896442071318e-01 8.570680840840465553e-01 1.718839228267272201e+00 3.739254600144926943e+00 1.460184302654151445e+00 1.129348457455425336e+00 1.722923312478596980e+00 3.736969430745277432e+00 2.651585288162668697e+00 1.543042784615526575e+00 1.702036908988373787e+00 3.751766452632730786e+00 4.815998820059162466e-01 6.032955567359307159e-01 1.847457284409693923e+00 3.762512321225077727e+00 5.533134572482977243e-01 6.428646354495823889e-01 1.782655301815475379e+00 3.760043900160815245e+00 8.647608240052688799e-01 8.000405435034180224e-01 1.695889673915598861e+00 3.738681241773435637e+00
5.800000000000000000e+04 nan 1.290255599302520650e+01 1.935589158744377869e+00 3.820627245686548434e+00 nan 9.425266945313502731e+00 2.991703621604025809e+00 3.837343777309627946e+00 nan 6.729346407500140792e+00 2.793313710297996799e+00 4.104485599953833663e+00 2.875789003690356171e+00 2.265437919700774128e+00 1.720975741954485772e+00 3.740012110210777507e+00 nan 3.326561186110630786e+00 1.740600728004873421e+00 3.737018800970552057e+00 nan 5.301292986441727528e+00 1.852924842474919176e+00 3.763517346436096922e+00 7.731956139655535853e-01 8.622117053607679660e-01 1.722504252266339408e+00 3.739593202307296416e+00 1.592279890912236207e+00 1.149128078862257318e+00 1.728295647041897309e+00 3.737520331109263960e+00 3.355192034107726151e+00 1.496696696288661421e+00 1.709394291385702980e+00 3.750555221682038365e+00 4.744641900456469941e-01 6.046471166797102725e-01 1.849390055711077618e+00 3.762515106439466628e+00 5.411894647452397678e-01 6.545679854887380689e-01 1.785203696967863518e+00 3.762039800431620229e+00 7.978850237387218325e-01 7.733457160953589593e-01 1.682287214905096473e+00 3.738967394806831379e+00
5.900000000000000000e+04 nan 1.209866767948889787e+01 1.935342754146198274e+00 3.830097234960466501e+00 nan 9.898416034657444129e+00 2.618312673158737169e+00 3.882604795289349653e+00 nan 6.541279502098189091e+00 2.887246610087404353e+00 4.005749155573115949e+00 2.951443799303369531e+00 2.156748657985475770e+00 1.722966192778940808e+00 3.742573434510435337e+00 nan 3.678633842696048539e+00 1.736988170983106317e+00 3.737406019311122041e+00 nan 6.351633937479611802e+00 1.815988450377747698e+00 3.771195869416510416e+00 8.882492672818370627e-01 8.452177415350105028e-01 1.721077346056585355e+00 3.739611197466493842e+00 1.347929230217373098e+00 1.192978762770105838e+00 1.722745729181202945e+00 3.737326247117849221e+00 3.219311847981138897e+00 1.626049203309916980e+00 1.713281866009746857e+00 3.752095190860777585e+00 4.676216290426777888e-01 6.083280690634337295e-01 1.848694560225496941e+00 3.762970220267523924e+00 5.422161673697060147e-01 6.550262196774168100e-01 1.786830132744388067e+00 3.761924387826327099e+00 8.458605884908350081e-01 7.721603489428969791e-01 1.690263617136049890e+00 3.739281941923061403e+00
6.000000000000000000e+04 nan 1.185913689735924059e+01 1.955989241257916067e+00 3.842731088028789266e+00 nan 1.007638107205525024e+01 2.659435942149710463e+00 3.840652205733335656e+00 nan 6.358501834160450450e+00 2.972240533604757040e+00 4.092950578102726666e+00 3.850731342962050885e+00 2.152048234717180542e+00 1.713992659435367383e+00 3.740837943519656594e+00 nan 3.424790156172987654e+00 1.742507033919125758e+00 3.738555558472244744e+00 nan 5.928440413272683784e+00 1.819046892128520998e+00 3.768095974755971245e+00 8.926536829435788301e-01 8.377904392812991485e-01 1.718953329153493526e+00 3.741046060188847999e+00 1.429240309772551010e+00 1.259092047778950896e+00 1.727734779397670284e+00 3.737462520371497732e+00 3.587694571857882320e+00 1.596962076910973582e+00 1.712002145917995044e+00 3.754735197366040556e+00 4.714877757395170010e-01 6.010099276967890702e-01 1.849150507326032811e+00 3.762761864918085397e+00 5.524643859190161432e-01 6.529593331410252777e-01 1.789993508188404636e+00 3.761788326423331164e+00 8.010267237094905735e-01 7.920402691264895045e-01 1.688698876688284445e+00 3.738975739634933237e+00
6.100000000000000000e+04 nan 1.362528269839777195e+01 1.881961672186405865e+00 3.826303789072276196e+00 nan 9.080371773922566447e+00 2.631065043947905302e+00 3.845905404907846048e+00 nan 6.491661504513726477e+00 3.056621580466854393e+00 3.997963861851760559e+00 3.071177729839125625e+00 2.214916386004973869e+00 1.728721221687052223e+00 3.741035437158183985e+00 nan 3.449836717410433184e+00 1.760362604614888138e+00 3.745896336750741629e+00 nan 6.060614092651836593e+00 1.837241319698122766e+00 3.767522898198189640e+00 8.411019965231998352e-01 8.426321826063014608e-01 1.728207530086912413e+00 3.741826324743461551e+00 1.705429597118056417e+00 1.241811621615728445e+00 1.725005835129153509e+00 3.738985722458463723e+00 2.884791519349634736e+00 1.501210561004422850e+00 1.700856710982941555e+00 3.750926355417802061e+00 4.726465609095255038e-01 6.033655245263458422e-01 1.851364994210940917e+00 3.762681014190896178e+00 5.617754233612386461e-01 6.510902162435326934e-01 1.790732221379902622e+00 3.763491126684118449e+00 8.219228328752633539e-01 8.124097033640351739e-01 1.691882520147957036e+00 3.739128586765030349e+00
6.200000000000000000e+04 nan 1.311017154944130070e+01 1.930979826333975691e+00 3.833984802745041609e+00 nan 9.717190684263183442e+00 2.768886684949394272e+00 3.872164992567969755e+00 nan 6.039458904140858841e+00 2.700906182869814209e+00 4.104638551097678167e+00 3.358233307388381661e+00 2.199245451582593880e+00 1.716254573268026551e+00 3.739176824343695582e+00 nan 3.984189021938026265e+00 1.714220719809649962e+00 3.738883925618931237e+00 nan 6.774211340837323903e+00 1.857934958186957974e+00 3.762016319586179325e+00 8.454735905732020385e-01 8.522089643952097671e-01 1.718504144865463656e+00 3.742913523075583893e+00 1.569840114444040813e+00 1.172987573285827256e+00 1.723620045964353364e+00 3.737198342138958740e+00 2.735307283111983345e+00 1.681673835617728319e+00 1.745522810260771385e+00 3.749843129165236544e+00 4.703742533798715431e-01 6.018134664133624190e-01 1.853957638971966970e+00 3.762851166345049680e+00 5.629749337097434969e-01 6.602237443587695154e-01 1.788789919830362063e+00 3.762070477897751175e+00 9.085346197976589266e-01 7.966950381422363003e-01 1.684739358490039418e+00 3.738784071216307403e+00
6.300000000000000000e+04 nan 1.223764262540269954e+01 1.986099428874216866e+00 3.825063041489270343e+00 nan 9.351364648357497700e+00 2.447759075465712808e+00 3.880201067520073543e+00 nan 6.956643560793412284e+00 2.528802914217420206e+00 3.971608374398857499e+00 2.984755755643907271e+00 2.210795813228320306e+00 1.725991888469837310e+00 3.740969056310432528e+00 nan 4.053765520133491229e+00 1.734601569950509514e+00 3.738876372757380828e+00 nan 7.053710524846836805e+00 1.843027547299348701e+00 3.769677752576570562e+00 8.768759429276526962e-01 8.500667156177952322e-01 1.723843059896182695e+00 3.743636022154759324e+00 1.639992241840381837e+00 1.188494882898377902e+00 1.722454302904434797e+00 3.736553215715742393e+00 3.113890864127215163e+00 1.549319766797371489e+00 1.698405013657692697e+00 3.750950914543486725e+00 4.726163195551903451e-01 6.080331760082072767e-01 1.850828669001449267e+00 3.762593951140673632e+00 5.782085459723743659e-01 6.636070532722397886e-01 1.788521870291437832e+00 3.763207816990856713e+00 9.342201069638959021e-01 8.059150735072121430e-01 1.685663415422878675e+00 3.739454008641862170e+00
6.400000000000000000e+04 nan 1.298458403291386176e+01 1.864950704243057089e+00 3.814416769533843787e+00 nan 9.965141002256739711e+00 2.670563945321519750e+00 3.865410432180833133e+00 nan 6.692354909376898142e+00 2.805077563917667938e+00 4.020420746864660444e+00 3.204770282767564815e+00 2.379563444213921741e+00 1.723006436285222431e+00 3.741434632948942074e+00 nan 3.686690916474218316e+00 1.716229251045872761e+00 3.740408387971056126e+00 nan 6.722662310565557853e+00 1.857177083726372802e+00 3.769224859420993390e+00 8.952512725529727655e-01 8.681715890945367331e-01 1.728739050983184367e+00 3.743792407558988344e+00 1.481916189684254315e+00 1.161402108204050654e+00 1.727393278683647448e+00 3.737727484894916241e+00 3.146563775656163298e+00 1.594590856676016521e+00 1.700638935101898674e+00 3.752358305333429733e+00 4.746997053614775419e-01 6.045698737105466014e-01 1.853821599197415626e+00 3.762753943980082560e+00 5.703755377766055457e-01 6.609827614790317885e-01 1.793390635080002182e+00 3.762549927809160089e+00 8.955857062983211270e-01 8.156233813450752823e-01 1.690036827346619308e+00 3.739516031981846567e+00
6.500000000000000000e+04 nan 1.340068068000343615e+01 1.914008546643347630e+00 3.827228841246712587e+00 nan 1.066508199369660659e+01 2.797848091142775218e+00 3.856634777594133645e+00 nan 7.165693147392113715e+00 3.105120093371111611e+00 4.136859850921569937e+00 2.627505880343817157e+00 2.303748064030877174e+00 1.721064131680172693e+00 3.740125109499335743e+00 nan 4.075239283610836871e+00 1.735846969218873381e+00 3.739786215284497839e+00 nan 6.335935615789746400e+00 1.822829245020088917e+00 3.763498667147849197e+00 9.667435569320884658e-01 8.583853079799451669e-01 1.720090877656416994e+00 3.744972858269655092e+00 1.632867994939253720e+00 1.258499591765466441e+00 1.723593220899807266e+00 3.737809266133889086e+00 3.215534238160254965e+00 1.652782002428527575e+00 1.678434699657340268e+00 3.752696270059894257e+00 4.815009003402492271e-01 6.039505408052077140e-01 1.855797723586027903e+00 3.762554502811485513e+00 5.583459416295211142e-01 6.575904155342084945e-01 1.792178400455206599e+00 3.762354549718765817e+00 8.472132515457116986e-01 8.343710259546623931e-01 1.690868250176121190e+00 3.739483933872246091e+00
6.600000000000000000e+04 nan 1.312956589198877033e+01 1.901382872923613077e+00 3.819946008864795406e+00 nan 1.126138351067469046e+01 2.411807048289397848e+00 4.010628546481117773e+00 nan 7.328314602403334099e+00 3.011513620032753913e+00 3.987555619986296929e+00 3.183803581065608235e+00 2.268410438695754205e+00 1.739218351478628133e+00 3.739338555278265197e+00 nan 4.727813137662950638e+00 1.732254095768428925e+00 3.739878419730366943e+00 nan 7.101100786039124202e+00 1.840028458356195440e+00 3.766010959054906237e+00 9.197506056039896905e-01 8.861570120574254750e-01 1.727189878130737766e+00 3.745908970247570302e+00 1.729621635267589941e+00 1.242297914073556164e+00 1.730144812053811876e+00 3.737147360741140290e+00 3.442074205731437075e+00 1.639985418968514352e+00 1.716569081596284851e+00 3.751603910962460819e+00 4.779078007733046363e-01 6.075856501436858181e-01 1.854685591128952593e+00 3.762959954315444833e+00 5.659429267262551244e-01 6.648750139819027405e-01 1.789182414851705261e+00 3.761676046616442726e+00 9.236134611860945531e-01 8.025741275903227612e-01 1.694757635843714638e+00 3.739772579913304806e+00
6.700000000000000000e+04 nan 1.219237576277337176e+01 1.875672858609375826e+00 3.832114916281587735e+00 nan 1.044066882031098942e+01 2.820417576242089552e+00 3.860880875716614646e+00 nan 6.291734566198757150e+00 2.603340878309410300e+00 4.050900851282692727e+00 3.087095047460245212e+00 2.305668212105179471e+00 1.727616451008418652e+00 3.741390204459488444e+00 nan 3.893719879047183863e+00 1.748324138651498938e+00 3.739771045037267871e+00 nan 7.040057082517212628e+00 1.829745496863793619e+00 3.760820808506653012e+00 8.741213286455702391e-01 9.106546031393163432e-01 1.720762778284556926e+00 3.748013163927939928e+00 1.695558735254012017e+00 1.359556388900399648e+00 1.726900391843911198e+00 3.736833395442570982e+00 3.320249118060512039e+00 1.693976621573635599e+00 1.706053519352256354e+00 3.751104887261335286e+00 4.735513374927832198e-01 6.099607150280560441e-01 1.859540268432795740e+00 3.762489629019825088e+00 5.679693365257134641e-01 6.698363118121177795e-01 1.790665230651930617e+00 3.763117394720479236e+00 9.010811198648680520e-01 8.300355004946494697e-01 1.686540492618260556e+00 3.739717558930365726e+00
6.800000000000000000e+04 nan 1.381913087079669467e+01 1.940895936795246968e+00 3.820364949252435416e+00 nan 1.031226145951488959e+01 2.440819969123402267e+00 3.873803380308035393e+00 nan 6.720187349326662840e+00 3.408287412218970136e+00 4.263192057930034196e+00 3.315459530751802220e+00 2.313980040689828765e+00 1.733255003715547859e+00 3.740545882262267696e+00 nan 4.141875460048673574e+00 1.739315076511885438e+00 3.736131430412400700e+00 nan 6.166424030447156035e+00 1.839085299976547017e+00 3.765758757148913283e+00 8.947068825332549213e-01 9.261628127447847358e-01 1.720677428221704774e+00 3.746967478994250200e+00 1.703033004430044128e+00 1.360158554263158015e+00 1.732567721444351561e+00 3.737483221916404030e+00 2.737418808155307026e+00 1.620320994728466246e+00 1.705582961362508421e+00 3.750002296629414644e+00 4.738252345159351120e-01 6.134990452511130954e-01 1.857165231421895824e+00 3.762725251964462725e+00 5.658148168332486350e-01 6.693714268278638801e-01 1.794938396047467632e+00 3.763050942422289324e+00 8.647550602199756131e-01 8.260710186648493325e-01 1.686271346033809904e+00 3.740652336067800121e+00
6.900000000000000000e+04 nan 1.372966362644659455e+01 1.925632976964124721e+00 3.819382263681122769e+00 nan 1.046085278225026194e+01 2.590928650137521494e+00 3.903497006663442015e+00 nan 7.676194263645376381e+00 3.068939805777052499e+00 4.052805499482884599e+00 3.011704757824604339e+00 2.284134839750886492e+00 1.720937520067329363e+00 3.741553915458371016e+00 nan 4.225216153247934869e+00 1.746789893167586261e+00 3.740062356077511474e+00 nan 6.944986326231433971e+00 1.838834847911809289e+00 3.759183218235503610e+00 9.119926587539379792e-01 9.306919017696129171e-01 1.725067270133885611e+00 3.747813910147782313e+00 1.567476202140726027e+00 1.235540823623271667e+00 1.732065490691171217e+00 3.737047206246250308e+00 2.860360084273445125e+00 1.787008154410976601e+00 1.690852926127372591e+00 3.753182149918535604e+00 4.670750233936343809e-01 6.102113178484541711e-01 1.859555245257004774e+00 3.762708305190622049e+00 5.797425771925117655e-01 6.616545763528917101e-01 1.793499731063581404e+00 3.763450029112257234e+00 8.699449767117000132e-01 8.321234745388336185e-01 1.689319494897488783e+00 3.740484049859269078e+00
7.000000000000000000e+04 nan 1.269102220633218892e+01 1.988411183130984528e+00 3.816659895374215239e+00 nan 1.150450702466991615e+01 2.558162070926445431e+00 3.877317469802528560e+00 nan 6.613782732340858672e+00 2.846714278883947458e+00 4.027506298255179473e+00 3.298476922846661719e+00 2.413228933733735371e+00 1.714041840122384697e+00 3.744433299747158550e+00 nan 4.169596932985207616e+00 1.729318580399426208e+00 3.739330283186782289e+00 nan 6.937933061532648438e+00 1.858094910841821656e+00 3.767635229727320567e+00 9.091967170092841721e-01 9.234058871307821992e-01 1.728174287213739335e+00 3.748275684031225463e+00 1.693066676827690742e+00 1.465312058455124467e+00 1.721854036719405956e+00 3.737747606077559404e+00 3.068035176965342892e+00 1.732230496491290239e+00 1.709295536145845285e+00 3.752303269066748381e+00 4.746780369476011896e-01 6.149508831659984409e-01 1.858989988858937847e+00 3.762674520148928003e+00 5.902362275146157966e-01 6.672588253480382647e-01 1.795337219470673817e+00 3.762505786575334188e+00 8.866472619531675647e-01 8.579264505823471776e-01 1.694620682024441383e+00 3.740538394610742667e+00
7.100000000000000000e+04 nan 1.298516227080807006e+01 1.952602811554589923e+00 3.832624166027684964e+00 nan 1.055877353474373059e+01 2.773486658486729706e+00 3.861737606940474965e+00 nan 7.260561367956341883e+00 3.092044840291991559e+00 4.029884843864501853e+00 3.370649826508080871e+00 2.537453721478532209e+00 1.728595119619260601e+00 3.741075270411477138e+00 nan 4.759658593283977446e+00 1.737443473986881814e+00 3.740662051539684452e+00 nan 7.518612378536444041e+00 1.826921794016835410e+00 3.767772293127304550e+00 9.083297491126002265e-01 8.997316760516993472e-01 1.718996364435062763e+00 3.749666444352138139e+00 1.496342136372622367e+00 1.396844741152865499e+00 1.730499660566788833e+00 3.736409443671883768e+00 3.400412047312731723e+00 1.793492959542690723e+00 1.732782380686948009e+00 3.751554430230295445e+00 4.746511547527843544e-01 6.126461154490853156e-01 1.862758522282990103e+00 3.762490045725576326e+00 5.731167910439337598e-01 6.849540235593833959e-01 1.795444176807043934e+00 3.762987503716296978e+00 8.507118612927440093e-01 8.588813800295538314e-01 1.687823612777643145e+00 3.740004878007184175e+00
7.200000000000000000e+04 nan 1.293169857269093725e+01 1.903547347415744273e+00 3.839868791886651422e+00 nan 1.117204991541469816e+01 2.837525012419624737e+00 3.867201970764972518e+00 nan 7.069463585583268816e+00 3.150614862139855088e+00 4.011575105013424292e+00 2.926277863274553859e+00 2.374636035798217026e+00 1.740747022799767674e+00 3.743521530966284594e+00 nan 4.634785358522167442e+00 1.749851905697091370e+00 3.740584896953912164e+00 nan 7.601071597645919553e+00 1.840374950571813883e+00 3.767934894352884978e+00 9.857981777095614628e-01 9.036738097515450985e-01 1.722380415523172559e+00 3.749501568962023690e+00 1.717595174979037242e+00 1.367558778777568040e+00 1.728754308161138287e+00 3.736953682416972899e+00 2.758681382724016196e+00 1.757074781504518013e+00 1.697529252103916031e+00 3.753615742225972607e+00 4.731065362713520739e-01 6.115370892096405608e-01 1.867127111592079558e+00 3.762784468561231055e+00 5.917894155313645488e-01 6.791949327494292143e-01 1.798970299466974954e+00 3.764312394526216021e+00 8.503857524407619772e-01 8.400967895378881334e-01 1.686667171097067763e+00 3.740830124296954828e+00
7.300000000000000000e+04 nan 1.329051104775202852e+01 1.911493007040036884e+00 3.828601787948109347e+00 nan 1.204366306897594896e+01 2.521310746116117052e+00 3.862307456717255949e+00 nan 6.912828330795544041e+00 3.019982475560311741e+00 4.073138566906587599e+00 3.537343607641791898e+00 2.556300329638189428e+00 1.738904730488694428e+00 3.739974312360191622e+00 nan 3.740371043245828364e+00 1.750463518671347085e+00 3.741351665309171182e+00 nan 7.784175404542470922e+00 1.827726368666556356e+00 3.760642801450689632e+00 9.817654806516016297e-01 9.248088821230409096e-01 1.723279706529170507e+00 3.748475585830856716e+00 1.790409187737957097e+00 1.329418204553873162e+00 1.732254916372638620e+00 3.737798847857542572e+00 2.787212721431232776e+00 1.678026100839794310e+00 1.725228200770600573e+00 3.750948158541460575e+00 4.718326745485894591e-01 6.156562129145142226e-01 1.863534859324917026e+00 3.762549598255406913e+00 5.797641898627701185e-01 6.755570310036587145e-01 1.799013863207544972e+00 3.764513848742733870e+00 8.652723134589945797e-01 8.401157622786099566e-01 1.691735747241838839e+00 3.740624113260771821e+00
7.400000000000000000e+04 nan 1.356744177147820096e+01 1.922889346770320085e+00 3.812963349859048723e+00 nan 1.091555337569127815e+01 2.485649020517075147e+00 3.858870511227829869e+00 nan 6.598717962001162896e+00 2.987746658500002095e+00 4.109202301892543652e+00 4.328456406198260886e+00 2.411493313715037168e+00 1.724799647150644599e+00 3.740526067253119979e+00 nan 4.185806676050724207e+00 1.729597636689636841e+00 3.743096457853661185e+00 nan 7.950709518831283518e+00 1.840263174499649823e+00 3.765229178115986564e+00 9.445357741499590398e-01 9.310018652291416341e-01 1.724272603222076539e+00 3.749173664137342321e+00 1.616962991654035786e+00 1.382726469802581182e+00 1.731505992837199415e+00 3.737735413868944701e+00 2.570826660372397043e+00 1.798847518539498980e+00 1.699992977971103381e+00 3.752099994444477282e+00 4.664271599911655741e-01 6.159978628401274747e-01 1.862829231671432328e+00 3.762613442288615939e+00 5.763847681111469168e-01 6.755619204399250233e-01 1.798905985426767273e+00 3.764527834238345694e+00 9.293540506334790896e-01 8.555560851430824565e-01 1.690322440974819873e+00 3.740147926265023237e+00
7.500000000000000000e+04 nan 1.466588229558118073e+01 1.931595771947925089e+00 3.863208532580808985e+00 nan 1.125870711706100380e+01 2.265386249403760210e+00 3.917509139473434487e+00 nan 6.993854517547982930e+00 3.025967463991841466e+00 4.061684949634482678e+00 3.532592521659721374e+00 2.648378842613534623e+00 1.716029182310344847e+00 3.739622862977475481e+00 nan 4.800883693705673139e+00 1.738835004031597631e+00 3.741363562655186659e+00 nan 7.037654024165597377e+00 1.855253700047512000e+00 3.766322171539491670e+00 9.755368157947584828e-01 9.543969559095684119e-01 1.718727166448699162e+00 3.749430362212336831e+00 1.715344918841132937e+00 1.393538641919560783e+00 1.726286354519847022e+00 3.737476847618383946e+00 2.570946046371948235e+00 1.789884829256978005e+00 1.717762067478378007e+00 3.750880721507787285e+00 4.724919952596549066e-01 6.176138440499455706e-01 1.863018094360186394e+00 3.762655235631741313e+00 6.066167438384623134e-01 6.855279488705020574e-01 1.801705664128743223e+00 3.764543354880515835e+00 9.690496519209984561e-01 8.633861482319202807e-01 1.689533937092715377e+00 3.740456928347909216e+00
7.600000000000000000e+04 nan 1.517288370331500325e+01 1.919543513040540050e+00 3.838345540541232115e+00 nan 1.091725464248110100e+01 2.876252313975905306e+00 3.910353455538676748e+00 nan 7.164077912548032501e+00 2.865967059907008174e+00 4.065139015166880476e+00 3.281191918353833614e+00 2.669911843447216881e+00 1.711681043094843258e+00 3.737518995982819892e+00 nan 3.715761729199853480e+00 1.735246365596574858e+00 3.743379290040034668e+00 nan 8.082006471394105773e+00 1.844602870403462491e+00 3.759022881749433331e+00 1.000529358641874200e+00 9.246992569066107004e-01 1.719749714066593160e+00 3.750575785590915423e+00 1.718892013323754409e+00 1.437497633223047355e+00 1.728933183708623700e+00 3.740105505202726111e+00 2.932112383614973616e+00 1.734305279240173636e+00 1.706975272363634666e+00 3.752437084844628234e+00 4.716604133869323201e-01 6.170318099228820907e-01 1.867739766910672561e+00 3.762661730768727786e+00 6.053464990072866536e-01 6.856207298790947258e-01 1.801802405447598066e+00 3.765947959204611895e+00 9.635618195652779772e-01 8.652124425748850545e-01 1.686525339572243265e+00 3.741005791594902430e+00
7.700000000000000000e+04 nan 1.426307647980149262e+01 1.900093279651480227e+00 3.858460401545901419e+00 nan 1.197707541468339443e+01 2.712638414658429920e+00 3.839388280604504988e+00 nan 6.984249544757814121e+00 2.737385311143968547e+00 4.022949128227682358e+00 4.126965225592191366e+00 2.243141870889191036e+00 1.722820601890398207e+00 3.738919260521412102e+00 nan 4.352989725205445026e+00 1.751362909571900328e+00 3.740689064666559371e+00 nan 7.734262527442017365e+00 1.824519275355221737e+00 3.765995436000075358e+00 9.215489166406412025e-01 9.440612152370659871e-01 1.717938656363327210e+00 3.749166911758325504e+00 1.708788750003286339e+00 1.419647434074020831e+00 1.727991256536143494e+00 3.736705311871848956e+00 2.803523250813877432e+00 2.097287463405747676e+00 1.715742499178763092e+00 3.752700110295012159e+00 4.730514122498602481e-01 6.209205978333939280e-01 1.864500685519829615e+00 3.762536166900745549e+00 5.771896815159704985e-01 6.817000864369686663e-01 1.802779034662025825e+00 3.764550802850131106e+00 9.073803616579807496e-01 8.659663667322275993e-01 1.686167317921044129e+00 3.740546567811227074e+00
7.800000000000000000e+04 nan 1.538354697530959392e+01 1.925763950205740205e+00 3.817386550077800145e+00 nan 1.164198012797901960e+01 2.782425979817473749e+00 3.847184889482730519e+00 nan 6.098010740764986615e+00 2.969417537100914384e+00 3.984271847256075638e+00 3.505270160593595197e+00 2.732559918302901458e+00 1.728858524555578757e+00 3.737907418357822031e+00 nan 4.880222340267555303e+00 1.756447438864303434e+00 3.741524351113237223e+00 nan 7.095301014273671214e+00 1.800685283622824873e+00 3.768574889991211485e+00 1.001043965277908177e+00 9.263704888899282341e-01 1.724805851573945059e+00 3.750308278555439134e+00 1.744445434958849628e+00 1.563377423428103263e+00 1.729626116463788277e+00 3.736411404741887932e+00 3.103346275397329546e+00 2.087532678288305021e+00 1.717607801428299830e+00 3.751303787651826926e+00 4.632074802549750459e-01 6.180110072700257806e-01 1.864489502511251118e+00 3.762821438221735981e+00 5.982971189678876200e-01 6.803631156352805132e-01 1.805117312165065657e+00 3.764012550511876221e+00 9.021947760676068961e-01 8.746691789909716297e-01 1.688277081920458667e+00 3.740439775361703134e+00
7.900000000000000000e+04 nan 1.449682595385706563e+01 1.888730496570798945e+00 3.838115309664294816e+00 nan 1.171462173498562187e+01 2.701896442859968772e+00 3.851174424030678445e+00 nan 6.955069660816446842e+00 2.931000918718852155e+00 4.248744602700341488e+00 3.410975034234915881e+00 2.543019986516266151e+00 1.732361390789943556e+00 3.740149025249437820e+00 nan 5.208458997203488927e+00 1.748380739788885974e+00 3.741150591085815158e+00 nan 7.088555421270451795e+00 1.881425974350329877e+00 3.760694024104863420e+00 9.591480696298203545e-01 9.502119170989414831e-01 1.717452391793334199e+00 3.749828591719984505e+00 1.614236738683943795e+00 1.416676943572950487e+00 1.732471953891583594e+00 3.737480090126295007e+00 2.979998721836197628e+00 1.966312822981792774e+00 1.703103389845662230e+00 3.752086681456128225e+00 4.764229014243296367e-01 6.202146372562550303e-01 1.860771002465716695e+00 3.762905469240353629e+00 6.039791604732768215e-01 6.922068439523583194e-01 1.807544541505634372e+00 3.764584401630613364e+00 9.623506127157481771e-01 8.795025108192545682e-01 1.688559398413004731e+00 3.742779119228666129e+00
8.000000000000000000e+04 nan 1.338397802724589880e+01 2.025519336390968927e+00 3.821682581666701939e+00 nan 1.217753935488729589e+01 2.631193147484183648e+00 3.896502223531629561e+00 nan 6.832245507317625588e+00 2.656739704293054505e+00 4.008621046938778854e+00 3.659246479574498778e+00 2.706610457259837510e+00 1.724797933787672211e+00 3.740919205764618560e+00 nan 4.855518618766536676e+00 1.731963414296104231e+00 3.742626315749623789e+00 nan 8.203203608141546255e+00 1.854336146361366344e+00 3.763638180774289133e+00 1.033643695955986042e+00 9.686375940312172972e-01 1.718065124277300182e+00 3.751230639954678647e+00 1.781640643900418208e+00 1.562679574791034920e+00 1.727309890232189060e+00 3.737091474554717685e+00 3.316157441977661158e+00 1.973487103380445307e+00 1.703110978623135985e+00 3.751703428539352903e+00 4.694862347259102231e-01 6.156575877998688995e-01 1.862060072177637027e+00 3.762503475833280042e+00 5.806460513592510697e-01 6.860393748324311591e-01 1.804020675919944861e+00 3.764500192818583280e+00 9.600637864113578113e-01 8.644474260921709563e-01 1.686220463858084884e+00 3.741644744619377239e+00
8.100000000000000000e+04 nan 1.430353884092685846e+01 1.878348695141437430e+00 3.828633378341383953e+00 nan 1.284541075364465357e+01 2.569330947289702127e+00 3.869889040465614105e+00 nan 6.818531801196330733e+00 3.030925917241456435e+00 4.009351844630054451e+00 3.982437272683107210e+00 2.604955430998439958e+00 1.718690660599278219e+00 3.740440241610097694e+00 nan 4.513122490314602331e+00 1.746059199682409302e+00 3.739284804947707208e+00 nan 7.802922838682126105e+00 1.848186162963145307e+00 3.770213314922781223e+00 9.141330414871374765e-01 9.993172303778307120e-01 1.722419108634238638e+00 3.749093306464094333e+00 1.615227241045606332e+00 1.476860967974694239e+00 1.727770158128275613e+00 3.736941958336440273e+00 3.845854221440485610e+00 1.820632024286383821e+00 1.697711064565343486e+00 3.751498664276224471e+00 4.713583774166165696e-01 6.194703759593137571e-01 1.859350677309149047e+00 3.762773387791061630e+00 6.055229422480108425e-01 6.992683472273240053e-01 1.806293116105622598e+00 3.764564313130223105e+00 9.703825910254393339e-01 8.801726516584024163e-01 1.681226482287116353e+00 3.742504357837292073e+00
8.200000000000000000e+04 nan 1.426509474331360217e+01 2.007470196795039463e+00 3.829608484707633487e+00 nan 1.150016621136557227e+01 2.791542611589012068e+00 3.857130696964246486e+00 nan 7.358740357332200333e+00 2.788617510022695534e+00 4.014185876054876090e+00 3.692698805363742842e+00 2.541773894831344194e+00 1.718661469453153456e+00 3.742189879110599637e+00 nan 4.649295732202223697e+00 1.732611020649953648e+00 3.743266412653867725e+00 nan 7.655498245180213601e+00 1.817669778226037591e+00 3.766042482502959476e+00 9.502022137245758060e-01 9.662912816596003207e-01 1.716065632629304449e+00 3.749482145472422534e+00 1.762428197480771619e+00 1.365724408580352378e+00 1.728561673640071961e+00 3.736628066973378903e+00 3.042665247556719521e+00 1.842811385068644281e+00 1.702088477851777748e+00 3.753106425209677077e+00 4.773591639413707344e-01 6.265548155240805439e-01 1.856637722898677456e+00 3.762596248251001363e+00 6.059168668156855730e-01 6.850857904372743556e-01 1.809178307423537913e+00 3.764550675419164882e+00 9.050386359023191440e-01 8.850977820155504494e-01 1.679769604372270297e+00 3.742340468973595957e+00
8.300000000000000000e+04 nan 1.411002657362738333e+01 1.991137642053762757e+00 3.831320936415767875e+00 nan 1.164450400256613705e+01 2.988164505343457567e+00 3.839989584078927543e+00 nan 7.548706728574282820e+00 2.764911460674215782e+00 4.111505559790662012e+00 3.488671073232858078e+00 2.892142937045936613e+00 1.731429626802201138e+00 3.739075889760178573e+00 nan 4.852891835663560194e+00 1.750356748693015829e+00 3.741302506919081061e+00 nan 7.687731913776302051e+00 1.866655604689765990e+00 3.764032887739643396e+00 9.570938766577951062e-01 9.737397627992875337e-01 1.721386975304846301e+00 3.750109988480564649e+00 1.672750890797264800e+00 1.424044578411137074e+00 1.734269196238652500e+00 3.737507881023777401e+00 3.099949464008231903e+00 1.976283232457394901e+00 1.714625786772629334e+00 3.752448740814705808e+00 4.783054767985147615e-01 6.220895624254308975e-01 1.859915492733115627e+00 3.763003384883079949e+00 6.261924957169169303e-01 6.957752555550525964e-01 1.807740126609650222e+00 3.765618872840539755e+00 9.555479535185197326e-01 9.198005003341178654e-01 1.678064346896962933e+00 3.743138493316025883e+00
8.400000000000000000e+04 nan 1.398849118032281957e+01 1.991451529382594288e+00 3.832132334878286972e+00 nan 1.241441538932180322e+01 2.740380081457418182e+00 3.879800070543229396e+00 nan 7.824653288163318621e+00 2.772705535397848475e+00 4.155279425105938174e+00 3.338195086317175431e+00 2.561792155894765610e+00 1.722810386951481032e+00 3.740952061773578752e+00 nan 4.725683284690704866e+00 1.745491979284761852e+00 3.735572143417048352e+00 nan 8.446390802804568665e+00 1.851207811847006557e+00 3.769741762841618993e+00 1.024372582602568027e+00 9.742369281353957522e-01 1.721049492561820049e+00 3.749501143192332187e+00 1.663009589200218796e+00 1.472269220493986008e+00 1.727697587444718907e+00 3.736760196156308389e+00 3.219839654889646852e+00 2.115195290265062145e+00 1.708090956292153573e+00 3.751151110017119983e+00 4.763526931474343362e-01 6.234250406080134033e-01 1.856667054111390103e+00 3.762947948904179718e+00 6.245906586425787888e-01 6.996802165962249243e-01 1.809873483170625352e+00 3.765332459807390730e+00 9.622075025861234199e-01 9.055536886981412348e-01 1.679649970231098965e+00 3.744006152874729931e+00
8.500000000000000000e+04 nan 1.514809473835910225e+01 1.908175423645713575e+00 3.833928059190129911e+00 nan 1.215459946758019250e+01 2.887617188945138302e+00 3.879002627607408549e+00 nan 7.605713363766805735e+00 3.122131914253529317e+00 4.079337467807406803e+00 3.686551099127329589e+00 2.640173936090177254e+00 1.706104765247755450e+00 3.739504782034938302e+00 nan 5.518577024420982191e+00 1.737299672270509632e+00 3.744108409773379886e+00 nan 8.402578665575244798e+00 1.858298853582368793e+00 3.771839922325483485e+00 1.027402196934086298e+00 9.940848806142907890e-01 1.720671689078825839e+00 3.749531960452602508e+00 1.583963380309357571e+00 1.563621958954801716e+00 1.735590282523114869e+00 3.736040178611507834e+00 2.927799297499090958e+00 2.041214358054635802e+00 1.710909802434285032e+00 3.752940170121955354e+00 4.727397671950980262e-01 6.200911398267363595e-01 1.852697596835112481e+00 3.762602865571651911e+00 6.289453194210506970e-01 7.029729016493077021e-01 1.809962382872856157e+00 3.765242376528877166e+00 9.978808502015494852e-01 9.179701807203952679e-01 1.678442354286195037e+00 3.744586235383747574e+00
8.600000000000000000e+04 nan 1.555675832971227557e+01 1.887104371289147764e+00 3.837226653743891713e+00 nan 1.161306215180051993e+01 2.824822135953807045e+00 3.898936856558073316e+00 nan 7.066255834297992422e+00 3.016267912585006705e+00 4.053078771105235845e+00 4.440735990315742399e+00 2.555372000386184173e+00 1.713888796862598651e+00 3.739597528229432477e+00 nan 4.815096835559556254e+00 1.719077813913228336e+00 3.747720050542549863e+00 nan 8.617219267132512073e+00 1.829093625368388931e+00 3.764861577160816264e+00 1.076185716384172375e+00 9.692332048011123025e-01 1.716792103214729082e+00 3.751166731753573735e+00 1.635005716928860320e+00 1.576218738388807328e+00 1.731037748388486452e+00 3.736387247841572279e+00 2.945637835069434995e+00 2.002607639144831531e+00 1.711148266514868732e+00 3.751639173580438857e+00 4.801887645453787323e-01 6.261722737596853161e-01 1.853793072416731746e+00 3.762672557787162475e+00 6.549172449339591973e-01 7.104167639311425031e-01 1.811138421425634748e+00 3.765479231989078190e+00 9.773355397379630549e-01 8.955008250232436851e-01 1.682610264611417161e+00 3.743851524342938664e+00
8.700000000000000000e+04 nan 1.514991975617254205e+01 1.962049430987593768e+00 3.828518059211332591e+00 nan 1.177953896727934691e+01 3.124952419674571047e+00 3.837311667846883267e+00 nan 7.475325783152584336e+00 3.063306369218902425e+00 4.004904252770239204e+00 4.536194680513657929e+00 2.806807638958217499e+00 1.705341545447800700e+00 3.733699675861713363e+00 nan 5.307163120756986707e+00 1.729585465510177000e+00 3.742478654007058481e+00 nan 7.701725173964412363e+00 1.840680383757465677e+00 3.765114612337119748e+00 1.162741328832139098e+00 1.019996255831925547e+00 1.725603033989865143e+00 3.748559570346748693e+00 1.528898159453573991e+00 1.663459036765375654e+00 1.732293581114968450e+00 3.738598030266525818e+00 3.288910807415031279e+00 2.249209598132155374e+00 1.720451349706328292e+00 3.753186346629287407e+00 4.740353265993560439e-01 6.281798365687206731e-01 1.853084919328063851e+00 3.762701032884843588e+00 6.326817049733148846e-01 7.130347350028826137e-01 1.810681513642813822e+00 3.764264226974381788e+00 1.024330216241098324e+00 8.811963461406191467e-01 1.675648693942606737e+00 3.745792990963586533e+00
8.800000000000000000e+04 nan 1.399572002706219109e+01 1.906359409948252148e+00 3.821367428018318968e+00 nan 1.300357487087596908e+01 2.930209277867408701e+00 3.856974596083734497e+00 nan 7.409373434369237899e+00 2.846954895011089892e+00 3.985244102585643766e+00 4.173296807791091467e+00 3.069756806155241602e+00 1.729885839512278478e+00 3.735923840835651877e+00 nan 5.533358596592883316e+00 1.732210676949015538e+00 3.738828010373480115e+00 nan 8.102889945471552835e+00 1.859212554495248026e+00 3.767656459521691037e+00 1.081941321394485289e+00 9.984084984546696129e-01 1.727989284501649125e+00 3.750745987271476789e+00 1.592634559480226919e+00 1.602990755528797662e+00 1.733003437379178946e+00 3.737910430388283967e+00 3.575662792591235650e+00 1.973114630021054028e+00 1.717433643777060759e+00 3.752041124026679775e+00 4.758418759465525838e-01 6.255591918329157508e-01 1.851212073292647586e+00 3.762118884401118635e+00 6.313342239276762413e-01 7.038480831582217823e-01 1.813404657176852286e+00 3.765383429165441331e+00 9.733567736254640224e-01 9.063552982469117447e-01 1.679212519016498151e+00 3.746712426641086946e+00
8.900000000000000000e+04 nan 1.401314195727275980e+01 1.975158823178844614e+00 3.823118715070582319e+00 nan 1.328400676903483557e+01 2.853597890713244656e+00 3.838096489523416643e+00 nan 7.392286150364547836e+00 2.970672257157038754e+00 4.032560493016884351e+00 3.833050829755420441e+00 2.794449633308487169e+00 1.727894172865199307e+00 3.736426417570688052e+00 nan 4.887557712670381527e+00 1.745033543919826347e+00 3.742388871483287804e+00 nan 7.297986587634166078e+00 1.882798517083516199e+00 3.767795370976591673e+00 1.098662440881399416e+00 1.012244767200392692e+00 1.724325971773259969e+00 3.749081624008630431e+00 1.605426132420420426e+00 1.464707355468665373e+00 1.728926891776453090e+00 3.737296133102552265e+00 3.005071224695341048e+00 2.158910377142110981e+00 1.726173156985656654e+00 3.752871298560140900e+00 4.866712201110244829e-01 6.307462187103011209e-01 1.853173293874359473e+00 3.761873584529514147e+00 6.586998458545265667e-01 7.100738513761497561e-01 1.811116274753739264e+00 3.765361164639843938e+00 9.467635280194242053e-01 8.996373201206052661e-01 1.674689895269069861e+00 3.747016609363524875e+00
9.000000000000000000e+04 nan 1.497565601833724180e+01 1.961468826729742432e+00 3.835440139733910403e+00 nan 1.267610070994028959e+01 3.295701846662633105e+00 3.839438800304853849e+00 nan 8.069859923884413533e+00 2.995554369415461160e+00 4.082488176354925891e+00 3.618039863253822652e+00 2.755258588719509127e+00 1.726784213543422153e+00 3.735094589034692270e+00 nan 5.161940869636739038e+00 1.743260044727328761e+00 3.736474967662169799e+00 nan 8.036711366756389197e+00 1.868328799201960155e+00 3.768514368168271123e+00 9.777202218691668500e-01 9.961633117602486376e-01 1.725233338005804695e+00 3.749383482428029879e+00 1.840908571698041341e+00 1.552851214362148236e+00 1.728492381130334321e+00 3.737703485580817109e+00 3.205810075835704431e+00 1.997793916054074304e+00 1.723951796847681628e+00 3.750871251373077087e+00 4.908695245107976279e-01 6.280584774037363260e-01 1.847261379841939499e+00 3.761700230271679768e+00 6.467347868302267822e-01 7.108501666190433221e-01 1.811681426179789112e+00 3.765921093453555635e+00 9.980736758881716408e-01 9.226177222574888370e-01 1.681647733933788746e+00 3.747419871818976844e+00
9.100000000000000000e+04 nan 1.423242696956201847e+01 1.876601037502648950e+00 3.811206652965741792e+00 nan 1.208629862831580759e+01 2.862304364737723539e+00 3.852712212393464508e+00 nan 7.809105051243086848e+00 2.629481431807819458e+00 4.000275029265637272e+00 3.816900822847325792e+00 2.677039257413896589e+00 1.710121217888605161e+00 3.734792477530039179e+00 nan 4.514669886021546397e+00 1.743114245078240199e+00 3.737904469557482567e+00 nan 8.194361579019350472e+00 1.830654684316046055e+00 3.761574268096907758e+00 1.002715006738968295e+00 9.983188596661234371e-01 1.726500080036113660e+00 3.748431356671522163e+00 1.986517647210114035e+00 1.546398577018255782e+00 1.739078825367999404e+00 3.738781805504880484e+00 2.820400563649324788e+00 2.028809441731861618e+00 1.734781806917665925e+00 3.752720641277746516e+00 4.859376863500569632e-01 6.324879360213471191e-01 1.849629166112392697e+00 3.761117522020279491e+00 6.502564915872979245e-01 7.111654377340569377e-01 1.815852037363495652e+00 3.765334321152001618e+00 1.003096456907659917e+00 9.186557924161332656e-01 1.681516528580872416e+00 3.747959256201489175e+00
9.200000000000000000e+04 nan 1.619616472181746047e+01 1.921291570484837008e+00 3.844099796571398997e+00 nan 1.238810951990303622e+01 2.706852992494821031e+00 3.918951121082679290e+00 nan 8.133739050402514437e+00 2.811703401026305560e+00 4.007634967643218360e+00 3.719033725359012887e+00 2.968814070140727956e+00 1.732943893554212078e+00 3.734437782864445499e+00 nan 4.877089760439919708e+00 1.724336792286961684e+00 3.748909555465446353e+00 nan 8.025381644425147343e+00 1.860336285623227282e+00 3.764186501981794830e+00 1.042013146413022007e+00 1.003896859091407912e+00 1.723748706987301205e+00 3.750122046518749919e+00 1.866524137769242531e+00 1.641383334452915177e+00 1.731683264016911750e+00 3.738189744359485811e+00 3.402920613288237917e+00 1.931723168962427906e+00 1.725923462049249402e+00 3.751504879804016035e+00 4.894650654812137125e-01 6.352632358119263412e-01 1.846648280084662641e+00 3.760441499583580427e+00 6.550568952793339728e-01 7.076142090165757903e-01 1.813938723490210903e+00 3.764830521405779784e+00 9.952974875660386411e-01 9.199938048654713318e-01 1.678173444259130731e+00 3.747921373864484540e+00
9.300000000000000000e+04 nan 1.452825804814801458e+01 2.018672380448891523e+00 3.833247612808757143e+00 nan 1.241643386439766594e+01 2.724835179803392293e+00 3.879587954633207492e+00 nan 6.678929361153031152e+00 2.639784364285957530e+00 4.045753842062604022e+00 4.014189080250462283e+00 2.931637186811498541e+00 1.732324993358864917e+00 3.735102196613105718e+00 nan 4.600592478379864403e+00 1.747450318925195534e+00 3.739022132472027860e+00 nan 8.711201159055587340e+00 1.835537226581562376e+00 3.765463409536104589e+00 1.092355857757068671e+00 1.013377378757944092e+00 1.718738108378069951e+00 3.748405044792579410e+00 1.701392345282879193e+00 1.512810372706557605e+00 1.732939846791951677e+00 3.738176138484789135e+00 3.336715109726724027e+00 2.013499447139158072e+00 1.722579522670797836e+00 3.750776469951849101e+00 4.897931895628387378e-01 6.282691230970653962e-01 1.849643131823449860e+00 3.761210323341866335e+00 6.257517769164492316e-01 7.157543434412145800e-01 1.815298382831666446e+00 3.764266670113141089e+00 9.367686988240832013e-01 9.217270235491481500e-01 1.677595085248244633e+00 3.746794620662426301e+00
9.400000000000000000e+04 nan 1.440888722046983084e+01 1.919925174021733572e+00 3.827137071798326851e+00 nan 1.186431976605260630e+01 2.706358768960877459e+00 3.875683020798754264e+00 nan 6.924632413525072749e+00 2.851715264125355365e+00 4.140596001292691675e+00 3.762522719534596938e+00 2.893755918033964925e+00 1.737406127545579437e+00 3.733266359711338023e+00 nan 4.829912631588543448e+00 1.741528474930166270e+00 3.738940604993291394e+00 nan 8.676135253880200793e+00 1.837496883253924462e+00 3.764815560721073151e+00 9.989631892242625266e-01 1.024684607020212246e+00 1.725160906522413828e+00 3.748656431782690923e+00 1.930801244811952699e+00 1.447654333487964795e+00 1.732431206423576286e+00 3.739215600958145647e+00 2.972863232898002472e+00 2.034435509694326072e+00 1.732142473854207942e+00 3.753316977139019350e+00 4.809663323078764430e-01 6.366881389484218001e-01 1.845731057889447913e+00 3.760963452111565797e+00 6.499277433491711387e-01 7.202425647269604658e-01 1.815735801784629899e+00 3.764341003266836516e+00 1.027812726467093984e+00 9.217958380234859694e-01 1.681569969253523977e+00 3.748050839307285109e+00
9.500000000000000000e+04 nan 1.534082840840333972e+01 1.930945214903137197e+00 3.838786898453194318e+00 nan 1.168391729905368415e+01 2.633136216514909478e+00 3.850605961841695013e+00 nan 7.464116922803230025e+00 2.844059472172863590e+00 3.997212251001715622e+00 3.894111665327993244e+00 2.899940363476331218e+00 1.724423581561825403e+00 3.735191959622767399e+00 nan 5.380022456400665121e+00 1.754136580495044395e+00 3.745877603141364087e+00 nan 7.877109928205511480e+00 1.822437165882370591e+00 3.771922735878535438e+00 1.060280557462685458e+00 1.018741325164783884e+00 1.722282532902625674e+00 3.749430773918641879e+00 1.760944924231664377e+00 1.435443780904269051e+00 1.729895027427340803e+00 3.737604163756223841e+00 2.715221462212871195e+00 2.103256526234203339e+00 1.738242507331803743e+00 3.752898065450053444e+00 4.855220378842927675e-01 6.364169802648189656e-01 1.841180695493728425e+00 3.760535024811195282e+00 6.371821814730009859e-01 7.408229298679556152e-01 1.813796746119997749e+00 3.765952745188862139e+00 9.969418011980435423e-01 9.277502918956441746e-01 1.679447196922749352e+00 3.747707598445212174e+00
9.600000000000000000e+04 nan 1.613263775400886857e+01 1.828326681778466467e+00 3.841759039471396964e+00 nan 1.363139351070699412e+01 2.553081841099679394e+00 3.917240990276276591e+00 nan 7.479681553653930060e+00 2.810282234994502026e+00 4.026563662138932465e+00 3.491842461120033825e+00 2.882967387741764753e+00 1.712876453669829768e+00 3.730772061167158427e+00 nan 4.581281191474450232e+00 1.723218559607640588e+00 3.742440069297872984e+00 nan 9.682406484329636243e+00 1.823668523855021650e+00 3.764039342328531212e+00 1.050310051324787164e+00 1.011161347034685187e+00 1.726145361366857811e+00 3.747259247396521609e+00 1.698880935111041879e+00 1.528928555745751705e+00 1.733312791912855699e+00 3.738359693467808942e+00 3.147872533769627612e+00 2.063590050482575489e+00 1.723510273838223306e+00 3.752783449968589480e+00 4.935542438420652545e-01 6.424281500647095466e-01 1.840240184724136530e+00 3.761497413953884372e+00 6.640426217240629203e-01 7.220534631989961039e-01 1.816879104945932299e+00 3.765992814415943801e+00 1.009602346104808923e+00 9.478881417896344308e-01 1.686766052236793545e+00 3.749313737532529167e+00
9.700000000000000000e+04 nan 1.633964374313949008e+01 1.903446405811887843e+00 3.838550090055573349e+00 nan 1.265983330468562329e+01 2.903816477249117955e+00 3.851003958721539000e+00 nan 7.243920609228641005e+00 2.930872910239307849e+00 4.032692877686136157e+00 3.971968595577827443e+00 2.905160308937634106e+00 1.737823464014166985e+00 3.732373072401583336e+00 nan 5.581843651333985079e+00 1.744890894683700067e+00 3.739057763027902048e+00 nan 8.411688487520688540e+00 1.832955191668939721e+00 3.766642990304450045e+00 9.516123036026824522e-01 1.008028220341010472e+00 1.719814270170824999e+00 3.747867569011724243e+00 1.824567158490747021e+00 1.627254204889907019e+00 1.736659103684979000e+00 3.738499062911768256e+00 3.492453753865190524e+00 2.083631066533179421e+00 1.713281508630683625e+00 3.751548637066598246e+00 4.879968876286041035e-01 6.394313429619542521e-01 1.842240367001319656e+00 3.760969972271293926e+00 6.582241103346275768e-01 7.213851504808685977e-01 1.814103897691676792e+00 3.764448480904889038e+00 1.097957913336186531e+00 9.598734825382064795e-01 1.689585195874695911e+00 3.747350906357438838e+00
9.800000000000000000e+04 nan 1.545881753797290159e+01 1.958784484379874957e+00 3.826521243542024386e+00 nan 1.255957583982215908e+01 2.495176804258573355e+00 3.866009560306560733e+00 nan 8.246520459362439937e+00 2.956994277572007945e+00 4.027275403456794578e+00 3.820154269891161025e+00 2.709529326008960570e+00 1.733155392229831948e+00 3.738181648519616207e+00 nan 5.179257484961555136e+00 1.737740297621343855e+00 3.745527749350708202e+00 nan 8.799209105864767011e+00 1.836106622676961564e+00 3.765065832029500736e+00 1.143413793143609691e+00 1.020263957545422651e+00 1.720291511126612161e+00 3.748581281330788606e+00 1.538979819573357499e+00 1.487978005467387010e+00 1.737944645322696102e+00 3.740216247132523542e+00 3.386817822240895559e+00 2.251171539469446259e+00 1.716840573945844106e+00 3.752635474707473939e+00 4.859980903161312815e-01 6.360215674537086361e-01 1.838815230257455413e+00 3.760811339204477743e+00 6.451433507090127417e-01 7.277950008617933841e-01 1.815169538021786710e+00 3.765131589134535606e+00 1.012904711386958700e+00 9.531327945287910719e-01 1.689475377402430922e+00 3.748373258071437952e+00
9.900000000000000000e+04 nan 1.553870972115674398e+01 1.912793243169904400e+00 3.829437748082884951e+00 nan 1.277075702757677256e+01 2.395095208981782520e+00 3.872847702777634904e+00 nan 6.785929397621318415e+00 3.030337526197809606e+00 3.989763468475534758e+00 3.735143755863570725e+00 2.901100461852611723e+00 1.725534340735787042e+00 3.736186361558665681e+00 nan 5.202444385034924679e+00 1.753534541632655763e+00 3.741247680813982956e+00 nan 9.185462594757940025e+00 1.820845965194357152e+00 3.767956406438300654e+00 1.031081620618395700e+00 1.047636552290280854e+00 1.716938402873247282e+00 3.748316755029178271e+00 1.890892011450743926e+00 1.577122030671260555e+00 1.741072125811466975e+00 3.737686425283602176e+00 3.427970900398672249e+00 2.239474755548703122e+00 1.722492459532129594e+00 3.751173236493774876e+00 4.823409271409714316e-01 6.414524931207650216e-01 1.840677576216999345e+00 3.761120710697725578e+00 6.390874114585057830e-01 7.219624606764240005e-01 1.813574360196006596e+00 3.765277424054369160e+00 1.047312419139522666e+00 9.531690727630275362e-01 1.686880701721805931e+00 3.748981068809695394e+00
1.000000000000000000e+05 nan 1.641386360985591253e+01 1.885991332616268945e+00 3.840071438201368981e+00 nan 1.266697039293237381e+01 2.443863455965210818e+00 3.872494712497840830e+00 nan 7.421978581858079238e+00 2.747060193891775359e+00 4.004502182876166216e+00 4.270030861069896488e+00 2.943660258175616384e+00 1.713653402677987048e+00 3.739043140997714065e+00 nan 4.931006485389572092e+00 1.735571940307100602e+00 3.742702088759705337e+00 nan 9.786771714532074284e+00 1.838777071844948763e+00 3.767366520948996822e+00 1.062492537107622814e+00 1.051564272475969952e+00 1.727350189144200243e+00 3.747514441704180577e+00 1.864402704666922261e+00 1.625438796035017175e+00 1.730002477536422223e+00 3.737894086260107773e+00 3.659464067222727213e+00 2.138923031161128474e+00 1.722472698662879331e+00 3.751975745508754123e+00 4.840645243448745694e-01 6.428572890939063811e-01 1.839675869733716329e+00 3.760956223853397340e+00 6.388099476374845542e-01 7.291658679668285847e-01 1.813715644226550738e+00 3.764998013924913067e+00 1.091847681064727515e+00 9.498026250710080998e-01 1.686464453488762505e+00 3.747573460316367289e+00
