# Supplementary material for: Three learning stages and accuracy–efficiency tradeoff of restricted Boltzmann machines
Source: Nat Commun. 2022 Sep 17;13:5474. doi: 10.1038/s41467-022-33126-x (PMC9482660; doi:10.1038/s41467-022-33126-x)
Supplement: Supplementary file 3 — Source Data [file 41467_2022_33126_MOESM3_ESM.zip › source_data/Fig3c-tau_theta.dat]

# \tau_\theta
# column label: number_of_hidden_units
# training_epoch N=256 N=64 N=16 N=4
0.000000000000000000e+00 1.002389404730969158e+00 1.000477091787532302e+00 9.990924757152080948e-01 1.002250489295678504e+00
1.000000000000000000e+00 1.002177904821935028e+00 1.003542925267029595e+00 1.002091384441373911e+00 1.002250887268119284e+00
2.000000000000000000e+00 1.001450543052375242e+00 1.009800159363412053e+00 1.007688892277373238e+00 1.000033265954520134e+00
4.000000000000000000e+00 1.005083271784054322e+00 1.015654075879127038e+00 1.013622314197349938e+00 1.004718254969226177e+00
7.000000000000000000e+00 1.002914105272446843e+00 1.017277039734186816e+00 1.023786727882316727e+00 1.005669204761185487e+00
1.000000000000000000e+01 1.005310080287069363e+00 1.017449461463459270e+00 1.030051153062957026e+00 1.008854141395505444e+00
1.300000000000000000e+01 1.003779532321572798e+00 1.020596428078097917e+00 1.038736274860693198e+00 1.008170314250915522e+00
1.600000000000000000e+01 1.001803059254269712e+00 1.014737760974799174e+00 1.039362553502460651e+00 1.010543853160706496e+00
2.000000000000000000e+01 1.003733561089641402e+00 1.014967634490945736e+00 1.047404616013709155e+00 1.013816302777615919e+00
2.500000000000000000e+01 1.008139317659519918e+00 1.017736645080577373e+00 1.041339486940405346e+00 1.012751842646209877e+00
3.000000000000000000e+01 1.002406468078107071e+00 1.013769291709741172e+00 1.046014343148276904e+00 1.017351361533687548e+00
3.500000000000000000e+01 1.003121043016248048e+00 1.015095311333539474e+00 1.039957107386417778e+00 1.020578914796971270e+00
4.000000000000000000e+01 1.005997934666623461e+00 1.014624792218627558e+00 1.039827446061755145e+00 1.014988633673385987e+00
4.500000000000000000e+01 1.004927813780847279e+00 1.015076337756764646e+00 1.038479615393258504e+00 1.016598249439246926e+00
5.000000000000000000e+01 1.005421809399075217e+00 1.014386275080495281e+00 1.036635147459607165e+00 1.012736255023574117e+00
5.500000000000000000e+01 1.004559124322623065e+00 1.015593034736591349e+00 1.035334537777484964e+00 1.013774323993351656e+00
6.000000000000000000e+01 1.003101770682560900e+00 1.016831321960389722e+00 1.033180931001776770e+00 1.015923938893722234e+00
7.000000000000000000e+01 1.007276599225786828e+00 1.016044297347478587e+00 1.028373082723025744e+00 1.014071614494833851e+00
8.000000000000000000e+01 1.008718032522976760e+00 1.014470147955550683e+00 1.027504678159688822e+00 1.012483288350465971e+00
9.000000000000000000e+01 1.009386010413273471e+00 1.015461474670503517e+00 1.023659176872571130e+00 1.009086008349256769e+00
1.000000000000000000e+02 1.007426938275069572e+00 1.014796890513935290e+00 1.025582017985145145e+00 1.008833718025648807e+00
1.100000000000000000e+02 1.005525279776245506e+00 1.013888414324200848e+00 1.022521880589467136e+00 1.010279060935628026e+00
1.200000000000000000e+02 1.008483763515216403e+00 1.013793425316384500e+00 1.016136199369985116e+00 1.005357789962378900e+00
1.300000000000000000e+02 1.007648800367815678e+00 1.015135913462692496e+00 1.019235929660193385e+00 1.004022034457118462e+00
1.400000000000000000e+02 1.009131113821986725e+00 1.012061255139209193e+00 1.015906525608841537e+00 1.003837951761778813e+00
1.500000000000000000e+02 1.007824847426446624e+00 1.012017039926484063e+00 1.017247156416778653e+00 1.003090032249212893e+00
1.600000000000000000e+02 1.010904205468381889e+00 1.015457797474608181e+00 1.013809045603045744e+00 1.007494115389038658e+00
1.700000000000000000e+02 1.011052627210830890e+00 1.012575439292869861e+00 1.015096619686405743e+00 1.007157259446379127e+00
1.800000000000000000e+02 1.015384100379453702e+00 1.015328620595588927e+00 1.014563679640441363e+00 1.005113583982073733e+00
1.900000000000000000e+02 1.014219996256836120e+00 1.014982532242717284e+00 1.014949319946168771e+00 1.001966799018450649e+00
2.000000000000000000e+02 1.016114811630527415e+00 1.012856177052849471e+00 1.010781695569487049e+00 1.002502677890405591e+00
2.200000000000000000e+02 1.019776256563630579e+00 1.012991080069623795e+00 1.010224720238825480e+00 1.006531977747612272e+00
2.400000000000000000e+02 1.023504033388761947e+00 1.015292325711028010e+00 1.012644421340606504e+00 1.001723630492716399e+00
2.600000000000000000e+02 1.028432633158954390e+00 1.015049486488785124e+00 1.012106222766687491e+00 1.001298179007457323e+00
2.800000000000000000e+02 1.034976551083915508e+00 1.016125258256967978e+00 1.007942261430864628e+00 1.005292541811253493e+00
3.000000000000000000e+02 1.043721401067658316e+00 1.018323427864967989e+00 1.011812926273083502e+00 1.001665143751448106e+00
3.200000000000000000e+02 1.056448325296917679e+00 1.022004869442360908e+00 1.011021069037955300e+00 1.000903481165635878e+00
3.400000000000000000e+02 1.072230138681420364e+00 1.025292408277833411e+00 1.012997956800282484e+00 1.004340178080222579e+00
3.600000000000000000e+02 1.095676686736159144e+00 1.030387961989936318e+00 1.011511650871291357e+00 1.001431218978603210e+00
3.800000000000000000e+02 1.123132702575085462e+00 1.034360877814201718e+00 1.010818704434300441e+00 1.003712057514202005e+00
4.000000000000000000e+02 1.160534289524258966e+00 1.040218700663179563e+00 1.015469925799519668e+00 1.005267770133472016e+00
4.500000000000000000e+02 1.262688907064945631e+00 1.080473132545394677e+00 1.020814419337915391e+00 1.001761045809409056e+00
5.000000000000000000e+02 1.374617164571293459e+00 1.149672492111271760e+00 1.036102957095923038e+00 1.004456452898924379e+00
5.500000000000000000e+02 1.468884257020584894e+00 1.238093798582826421e+00 1.066336709847608644e+00 1.011893336012515743e+00
6.000000000000000000e+02 1.560530340471843136e+00 1.326702430193593685e+00 1.113092624599154812e+00 1.014646321837944454e+00
6.500000000000000000e+02 1.673323831318598520e+00 1.396023816280634655e+00 1.169486904882015121e+00 1.024544679499875599e+00
7.000000000000000000e+02 1.796959808083275600e+00 1.458638481149749477e+00 1.240740613914964596e+00 1.037157839048591601e+00
7.500000000000000000e+02 1.898901627120365365e+00 1.527182984913671326e+00 1.296170927199972400e+00 1.058672735152951239e+00
8.000000000000000000e+02 1.993009656102002536e+00 1.607906973531070260e+00 1.350830829653128395e+00 1.085006238757429742e+00
8.500000000000000000e+02 2.116505354698731800e+00 1.707404502915394362e+00 1.390643629067196851e+00 1.119257349490673903e+00
9.000000000000000000e+02 2.180962041223627246e+00 1.792509085811770486e+00 1.443171260542763346e+00 1.148647259231876827e+00
9.500000000000000000e+02 2.270386465866866210e+00 1.900207247990478354e+00 1.486265854746545712e+00 1.188580404468322582e+00
1.000000000000000000e+03 2.367133347456110037e+00 2.002185530000929692e+00 1.544260570573675384e+00 1.221577757566367328e+00
1.100000000000000000e+03 2.549319698521490096e+00 2.147000242135602477e+00 1.664207910908190868e+00 1.293705150540596760e+00
1.200000000000000000e+03 2.747682671559114720e+00 2.252020386992826140e+00 1.812633100979326173e+00 1.375327230712634075e+00
1.300000000000000000e+03 2.990297472347446472e+00 2.377720919815462519e+00 1.963828773344480583e+00 1.435425967591356766e+00
1.400000000000000000e+03 3.253508108949920707e+00 2.534223535099524582e+00 2.113253950841790019e+00 1.492328171171246165e+00
1.500000000000000000e+03 3.546697230771727050e+00 2.725415018198541706e+00 2.233208632167642538e+00 1.539163966323475297e+00
1.600000000000000000e+03 3.964294209704631644e+00 2.895204537656412391e+00 2.373576617304641534e+00 1.583879341782021388e+00
1.700000000000000000e+03 4.327342913122673274e+00 3.144025594169945759e+00 2.462069484301335098e+00 1.634127295859800766e+00
1.800000000000000000e+03 4.827531668911366758e+00 3.397676517939211216e+00 2.594876036383001683e+00 1.668556838963831002e+00
1.900000000000000000e+03 5.317737777560185286e+00 3.702486237248250323e+00 2.726088927543950380e+00 1.707294604859094900e+00
2.000000000000000000e+03 5.861509725828944362e+00 3.983982146151075820e+00 2.855273917362805225e+00 1.749783132320711587e+00
2.100000000000000000e+03 6.380273365679175690e+00 4.304321358443749190e+00 2.999644477511883789e+00 1.753092217703617006e+00
2.200000000000000000e+03 6.983239973894514563e+00 4.724288343995024952e+00 3.160937210123575536e+00 1.789736803602900661e+00
2.300000000000000000e+03 7.515345480455096094e+00 5.207563349269278774e+00 3.356619691119968163e+00 1.819148305085791506e+00
2.400000000000000000e+03 7.977269474563016161e+00 5.624856593494957480e+00 3.497461415003212615e+00 1.839496795489364178e+00
2.500000000000000000e+03 8.476155274199921763e+00 6.125531927159405754e+00 3.680524999901988448e+00 1.864618274516022023e+00
2.750000000000000000e+03 9.848615004764312175e+00 7.343924687117405092e+00 4.132460068068093406e+00 1.923572897493339484e+00
3.000000000000000000e+03 1.120706981832833726e+01 8.806395491880628867e+00 4.607934707684511189e+00 1.974398497122070495e+00
3.250000000000000000e+03 1.260362862309834675e+01 1.000721450966536352e+01 5.027472164602235338e+00 2.034353701272316961e+00
3.500000000000000000e+03 1.379798396806444671e+01 1.108982231619717851e+01 5.543379619490687027e+00 2.073166589792422521e+00
3.750000000000000000e+03 1.522472941868448970e+01 1.239771318414041446e+01 5.923108106430662545e+00 2.123206498453994673e+00
4.000000000000000000e+03 1.632189164540096016e+01 1.378662368568398833e+01 6.381683928285307950e+00 2.141942148971810234e+00
4.250000000000000000e+03 1.775000252802651346e+01 1.543380150802053308e+01 6.830096572861011239e+00 2.178684034367937450e+00
4.500000000000000000e+03 1.888438323379401496e+01 1.708231284697636454e+01 7.108834256511999961e+00 2.224464590600355507e+00
4.750000000000000000e+03 2.033391928288187600e+01 1.782461164712173129e+01 7.551326558313844473e+00 2.234216537655597357e+00
5.000000000000000000e+03 2.136789583962400840e+01 1.983436268124619417e+01 7.986250299967049493e+00 2.265603705738392648e+00
5.250000000000000000e+03 2.269451393569137210e+01 2.069586188716498754e+01 8.413529983966277825e+00 2.277202331082875730e+00
5.500000000000000000e+03 2.463722762885594619e+01 2.190466703946172089e+01 8.620708675166021351e+00 2.313691237518795241e+00
5.750000000000000000e+03 2.498960156799711285e+01 2.348814215094347446e+01 9.054367121992134670e+00 2.313550162999192139e+00
6.000000000000000000e+03 2.614218359237772660e+01 2.450705538230458558e+01 9.262906575875684112e+00 2.320562909167300347e+00
6.250000000000000000e+03 2.753498735851652057e+01 2.501977443961425962e+01 9.657264102468047895e+00 2.337139037656050355e+00
6.500000000000000000e+03 2.792854173776184012e+01 2.713120426467303403e+01 9.826798449224787291e+00 2.355907983577556930e+00
6.750000000000000000e+03 3.034961277590103990e+01 2.844095732052078418e+01 9.968848121323853562e+00 2.377939350343196256e+00
7.000000000000000000e+03 3.138637002629884520e+01 2.959611418152329776e+01 1.040032102070621889e+01 2.366766889452826206e+00
7.250000000000000000e+03 3.150136417640786846e+01 3.089973886952629556e+01 1.054820154033917845e+01 2.368059411579548357e+00
7.500000000000000000e+03 3.329191738356725239e+01 3.176919200445587421e+01 1.085573057429085964e+01 2.406309104161813650e+00
7.750000000000000000e+03 3.488090985656284460e+01 3.264157265962326449e+01 1.102414962490044381e+01 2.383977312278458882e+00
8.000000000000000000e+03 3.615455852697154171e+01 3.467449713117544263e+01 1.130703695835868139e+01 2.408512862552186995e+00
8.250000000000000000e+03 3.664558488391396196e+01 3.514772900283817592e+01 1.144351239733503434e+01 2.427359440120201661e+00
8.500000000000000000e+03 3.852645297460175300e+01 3.647331306468969103e+01 1.170106687217382024e+01 2.427966111307673813e+00
8.750000000000000000e+03 4.010425104972709676e+01 3.750753407620205593e+01 1.185575212419168523e+01 2.436058611699093213e+00
9.000000000000000000e+03 4.109812574060248380e+01 3.943320988900656232e+01 1.208424821527865944e+01 2.447916835633631827e+00
9.250000000000000000e+03 4.351482485465130878e+01 3.973406142361970694e+01 1.218581229788477671e+01 2.460810493021753587e+00
9.500000000000000000e+03 4.533111520848466114e+01 4.098721846817410608e+01 1.257723686505154248e+01 2.451426639579797673e+00
9.750000000000000000e+03 4.503644247354617391e+01 4.356356263084512648e+01 1.249390269228571881e+01 2.456856502716232793e+00
1.000000000000000000e+04 4.757073537134622399e+01 4.420197392370376122e+01 1.299124356677531011e+01 2.476180411755161792e+00
1.050000000000000000e+04 5.183382405519789415e+01 4.770778035056051891e+01 1.300664858866693763e+01 2.481686369411860493e+00
1.100000000000000000e+04 5.602760439680461246e+01 4.918552835742003992e+01 1.333665496961968699e+01 2.492171881676213729e+00
1.150000000000000000e+04 5.956673081283575755e+01 5.101663601680989046e+01 1.397482115045464823e+01 2.529528103359235391e+00
1.200000000000000000e+04 6.354703123465188952e+01 5.370029850094225310e+01 1.400911904875045799e+01 2.536833674093121882e+00
1.250000000000000000e+04 6.702763870629381415e+01 5.586322378577507664e+01 1.439026881353529497e+01 2.544943255438730123e+00
1.300000000000000000e+04 7.389459985733120106e+01 5.705905260650870048e+01 1.472277708824612752e+01 2.543019418186786673e+00
1.350000000000000000e+04 7.616030212164507418e+01 6.222948301732530751e+01 1.482276318295438067e+01 2.533805179004982921e+00
1.400000000000000000e+04 8.605641155387164076e+01 6.330391390082724001e+01 1.526928377811248438e+01 2.577010783154293883e+00
1.450000000000000000e+04 8.618933933886418686e+01 6.328583176392777432e+01 1.535486476570292247e+01 2.582708690294473364e+00
1.500000000000000000e+04 9.254480919520644022e+01 6.831016567361541547e+01 1.566823521836415622e+01 2.575320151670028590e+00
1.550000000000000000e+04 9.484739558205470189e+01 7.279970841019552097e+01 1.575912902126766824e+01 2.595255181887361040e+00
1.600000000000000000e+04 1.023771717237858923e+02 6.983838153038138330e+01 1.582479253326535584e+01 2.603475246438569091e+00
1.650000000000000000e+04 1.097854774405778215e+02 7.928376086004860213e+01 1.628467814060973495e+01 2.596150604238639747e+00
1.700000000000000000e+04 1.153238572981628067e+02 7.816303002519357790e+01 1.687735278829361363e+01 2.629440488583651980e+00
1.750000000000000000e+04 1.225778662084049557e+02 8.193733792764308532e+01 1.692531772013597902e+01 2.646179886438587037e+00
1.800000000000000000e+04 1.239675028202929354e+02 8.040021921185723386e+01 1.659164706242534493e+01 2.626680472373219111e+00
1.850000000000000000e+04 1.380574449751017312e+02 8.552305910608944828e+01 1.718953154835157093e+01 2.626595039226729877e+00
1.900000000000000000e+04 1.416021700629083284e+02 8.431416814328002829e+01 1.694510410836506864e+01 2.610109820549846305e+00
1.950000000000000000e+04 1.494705286322946165e+02 8.840402252387077908e+01 1.740329070075367923e+01 2.636733684442976511e+00
2.000000000000000000e+04 1.484203902333490817e+02 9.331446130458802202e+01 1.739295488422272484e+01 2.647697965500214856e+00
2.050000000000000000e+04 1.631933197993514568e+02 9.410962124463374323e+01 1.780315296204420150e+01 2.670360525511752403e+00
2.100000000000000000e+04 1.710291305081026962e+02 9.878368820444322296e+01 1.811754316153286837e+01 2.688572934058329533e+00
2.150000000000000000e+04 1.743126662430275928e+02 1.043630169900506246e+02 1.803312877157592098e+01 2.650552878972755266e+00
2.200000000000000000e+04 1.820332261268682146e+02 1.067212739641332320e+02 1.800177308636784446e+01 2.699355193992111879e+00
2.250000000000000000e+04 1.864502967679854351e+02 1.026576224172352596e+02 1.834705544858455539e+01 2.681284415485073680e+00
2.300000000000000000e+04 1.916121629859532618e+02 1.035427697153797482e+02 1.835224775775591510e+01 2.706034961288461105e+00
2.350000000000000000e+04 2.027734166136659155e+02 1.125938961084197274e+02 1.851609780070732469e+01 2.680495602598605753e+00
2.400000000000000000e+04 2.015520155795587129e+02 1.143504419185914429e+02 1.862735900014288859e+01 2.667932576997682048e+00
2.450000000000000000e+04 2.188456904422538116e+02 1.185217515046255983e+02 1.889876711920550889e+01 2.699252924744457438e+00
2.500000000000000000e+04 2.336350097743141703e+02 1.261095997518018095e+02 1.904732806981888160e+01 2.671573460621655460e+00
2.600000000000000000e+04 2.236574837844582362e+02 1.307113081893365631e+02 1.952049308313601728e+01 2.681162218377236339e+00
2.700000000000000000e+04 2.605895352325895828e+02 1.234854921427638175e+02 1.946862863876989991e+01 2.696056450892552192e+00
2.800000000000000000e+04 2.798756905804858661e+02 1.354312575601256299e+02 1.947847513094587057e+01 2.712787722865801499e+00
2.900000000000000000e+04 2.825646163742590602e+02 1.314221589055390780e+02 1.995951794556152237e+01 2.727980125913743503e+00
3.000000000000000000e+04 2.778681566362546391e+02 1.355629974975985022e+02 1.994430878084894587e+01 2.727319426902700350e+00
3.100000000000000000e+04 3.152114960976925317e+02 1.573068144698279127e+02 2.005715087321310719e+01 2.749420119778153371e+00
3.200000000000000000e+04 3.257614975757217621e+02 1.664948265098916238e+02 2.042035369835877390e+01 2.715042078464048547e+00
3.300000000000000000e+04 3.528864068758705912e+02 1.584027331671252909e+02 2.052997697292891388e+01 2.746141458933007318e+00
3.400000000000000000e+04 4.067978264390304730e+02 1.709751849676169968e+02 2.057087433270201160e+01 2.725213982817642488e+00
3.500000000000000000e+04 3.764271081620507857e+02 1.729534955201274329e+02 2.082140090707561697e+01 2.734291321788657747e+00
3.600000000000000000e+04 4.397864052999023556e+02 1.817015271406044974e+02 2.069053031330138381e+01 2.746433663989405360e+00
3.700000000000000000e+04 4.205629191900492287e+02 1.804234429758089391e+02 2.122242796824480493e+01 2.761866869185860995e+00
3.800000000000000000e+04 3.974779590150592412e+02 1.882807982420104906e+02 2.077996808195470635e+01 2.756772940812775907e+00
3.900000000000000000e+04 5.169617174486327258e+02 1.807820798876801405e+02 2.078430238381392314e+01 2.742742337645804884e+00
4.000000000000000000e+04 4.634495960134385086e+02 2.093273057662177905e+02 2.105875761589189565e+01 2.768792245039785271e+00
4.100000000000000000e+04 5.209251454107571817e+02 2.148896492191677794e+02 2.135046470352366299e+01 2.722133442971550021e+00
4.200000000000000000e+04 4.984069089868306150e+02 1.965101392057497378e+02 2.179088286721782453e+01 2.782868434636422084e+00
4.300000000000000000e+04 5.050690785398498406e+02 2.080498343887303179e+02 2.196042809515032701e+01 2.782935949860454450e+00
4.400000000000000000e+04 4.949889229899254133e+02 2.291579473450485693e+02 2.155440082455555384e+01 2.777829506666793069e+00
4.500000000000000000e+04 5.724167167766992179e+02 2.110378347912418064e+02 2.170206998204282201e+01 2.762756954290579881e+00
4.600000000000000000e+04 6.158612882377068445e+02 2.278388721685191172e+02 2.186293665496506122e+01 2.780716893897908548e+00
4.700000000000000000e+04 6.124919082766252814e+02 2.269904194592995736e+02 2.223340970010182716e+01 2.774410557292590340e+00
4.800000000000000000e+04 6.448461594319902588e+02 2.262966658018725923e+02 2.195755780969283322e+01 2.791259696877562480e+00
4.900000000000000000e+04 5.879793395874557973e+02 2.405801496776733188e+02 2.199986121025929009e+01 2.782005969325740402e+00
5.000000000000000000e+04 6.255925641233276338e+02 2.368015607367225925e+02 2.245562807149728002e+01 2.835916902765214243e+00
5.100000000000000000e+04 6.988798990466473242e+02 2.507515242155228350e+02 2.257598895875683453e+01 2.809982580928754192e+00
5.200000000000000000e+04 7.083179418555970415e+02 2.562166138394071595e+02 2.210967357040379966e+01 2.796712406781741489e+00
5.300000000000000000e+04 7.262211971674288407e+02 2.490497760477502993e+02 2.330075151413072021e+01 2.812485530876915441e+00
5.400000000000000000e+04 7.707834733325419165e+02 2.449435568514685997e+02 2.261229758290016179e+01 2.823737047161128721e+00
5.500000000000000000e+04 7.154595350292115654e+02 2.611314730659382235e+02 2.298960703876624123e+01 2.798918957301805843e+00
5.600000000000000000e+04 7.856878568144873043e+02 2.720483114549774655e+02 2.253848703099216166e+01 2.782129811776131056e+00
5.700000000000000000e+04 7.202311107597915907e+02 2.466812787606291693e+02 2.346331951631724877e+01 2.810895145869559908e+00
5.800000000000000000e+04 8.083071591529864008e+02 2.747317613933568623e+02 2.335145399975020908e+01 2.789910714497628952e+00
5.900000000000000000e+04 7.923381818815737461e+02 2.545741858420634856e+02 2.385614110833723345e+01 2.797438708402474106e+00
6.000000000000000000e+04 9.329680294564825545e+02 2.876728318390776167e+02 2.375301757358611709e+01 2.790589863325864339e+00
6.100000000000000000e+04 8.599557773168241965e+02 2.992026968193733296e+02 2.316360257564734937e+01 2.837153489780376070e+00
6.200000000000000000e+04 8.483019561224457448e+02 2.950386464741028476e+02 2.392327575213233359e+01 2.782309975521729761e+00
6.300000000000000000e+04 8.997580598745120142e+02 3.072932015412212650e+02 2.422105490895084046e+01 2.827253165676984814e+00
6.400000000000000000e+04 9.378556959621950000e+02 2.691954929345921528e+02 2.389807191466396574e+01 2.840687026527571213e+00
6.500000000000000000e+04 8.477284273318530268e+02 3.088404142071679530e+02 2.372189015138390644e+01 2.803260072462404828e+00
6.600000000000000000e+04 9.204092896446079521e+02 3.121488299293685600e+02 2.438907059554198042e+01 2.854161083200240423e+00
6.700000000000000000e+04 1.024006461111440785e+03 3.033029753262827626e+02 2.451772284990686757e+01 2.825251871980373863e+00
6.800000000000000000e+04 1.037715584716882859e+03 3.292633618519527658e+02 2.400038971223271034e+01 2.844559265300341533e+00
6.900000000000000000e+04 9.191674703391075809e+02 3.356718177691438427e+02 2.505982655450475605e+01 2.800158466857014528e+00
7.000000000000000000e+04 9.109446618997437781e+02 3.163386602507359271e+02 2.466415615506470971e+01 2.831639903033806416e+00
7.100000000000000000e+04 1.052947330376444825e+03 3.078041090807958540e+02 2.518335021604252333e+01 2.862737839753484614e+00
7.200000000000000000e+04 1.050480699151708450e+03 3.144701688584453336e+02 2.525309840538441364e+01 2.804643439154014484e+00
7.300000000000000000e+04 1.207328695316331959e+03 3.480885676258188823e+02 2.598227696136929765e+01 2.869724336982474533e+00
7.400000000000000000e+04 9.857349493165787635e+02 3.274675872547892368e+02 2.574301082554907794e+01 2.860505384479341995e+00
7.500000000000000000e+04 9.293364387930887460e+02 3.408329106385546083e+02 2.533454087854772041e+01 2.831090568117694328e+00
7.600000000000000000e+04 9.392668300375092940e+02 3.438910506004593799e+02 2.482704733600504454e+01 2.836806067953022037e+00
7.700000000000000000e+04 1.075856121418761859e+03 3.619383643742520462e+02 2.599023295038468362e+01 2.850712617136939464e+00
7.800000000000000000e+04 1.143670698685732759e+03 3.238870363503009457e+02 2.637327346697115971e+01 2.851710842153029724e+00
7.900000000000000000e+04 nan 4.173959975568790242e+02 2.586993955742925522e+01 2.844642180532434672e+00
8.000000000000000000e+04 1.187835104439579027e+03 3.985625713033164743e+02 2.645085888647429329e+01 2.891751133477818314e+00
8.100000000000000000e+04 1.171231835378828464e+03 3.603079652370686858e+02 2.535980240675327124e+01 2.856323673013840825e+00
8.200000000000000000e+04 1.130937580986645571e+03 4.495847812328094051e+02 2.627636092741818175e+01 2.852726257106122709e+00
8.300000000000000000e+04 1.241516753567722162e+03 3.902083927600136235e+02 2.609279554535308421e+01 2.848815327387693053e+00
8.400000000000000000e+04 1.255792545444279540e+03 3.946014794663248608e+02 2.646979182263980945e+01 2.862387659240588800e+00
8.500000000000000000e+04 1.327024158504802472e+03 3.799267897198438959e+02 2.567447595710994079e+01 2.865599476147011160e+00
8.600000000000000000e+04 1.235310498460960616e+03 3.933308434899804524e+02 2.628935405448691043e+01 2.906023432205701251e+00
8.700000000000000000e+04 nan 3.726134070369294591e+02 2.553790858468391889e+01 2.824059687247602923e+00
8.800000000000000000e+04 1.283072296607030239e+03 4.180888628039709261e+02 2.664074928879885107e+01 2.849562598667033875e+00
8.900000000000000000e+04 nan 4.595205387437562194e+02 2.610026712857729336e+01 2.876576773382276464e+00
9.000000000000000000e+04 nan 4.532110895522449709e+02 2.560239349142979748e+01 2.842789232538183164e+00
9.100000000000000000e+04 1.209668842471503467e+03 4.320732629152111031e+02 2.636714015806764522e+01 2.876551307021389725e+00
9.200000000000000000e+04 1.251311232351184117e+03 4.080672775331455000e+02 2.759371274725813805e+01 2.859510264807097801e+00
9.300000000000000000e+04 nan 4.626819398256727141e+02 2.656105641118108451e+01 2.857419008789220616e+00
9.400000000000000000e+04 nan 4.767078355821025752e+02 2.689254918402182781e+01 2.813062264381046340e+00
9.500000000000000000e+04 nan 4.420353307661962390e+02 2.604576926364724088e+01 2.846549791027922716e+00
9.600000000000000000e+04 1.465901721803550345e+03 4.328848173933188264e+02 2.623063798499264365e+01 2.941930478173898855e+00
9.700000000000000000e+04 nan 4.473558363595079754e+02 2.724003965322354048e+01 2.893769195006791417e+00
9.800000000000000000e+04 nan 4.490623062701963022e+02 2.627834228109615111e+01 2.901882525228521637e+00
9.900000000000000000e+04 nan 4.507844142532206888e+02 2.664380943100693599e+01 2.930109815896682512e+00
1.000000000000000000e+05 1.294750254414776919e+03 4.368284380825756443e+02 2.661922799738137613e+01 2.902078265827313874e+00
