# Supplementary material for: Three learning stages and accuracy–efficiency tradeoff of restricted Boltzmann machines
Source: Nat Commun. 2022 Sep 17;13:5474. doi: 10.1038/s41467-022-33126-x (PMC9482660; doi:10.1038/s41467-022-33126-x)
Supplement: Supplementary file 3 — Source Data [file 41467_2022_33126_MOESM3_ESM.zip › source_data/Fig3c-Delta_theta.dat]

# \Delta_\theta
# column label: number_of_hidden_units
# training_epoch N=256 N=64 N=16 N=4
0.000000000000000000e+00 1.108387375914148265e+01 1.091171762072130846e+01 1.100455198295014725e+01 1.086105840248220389e+01
1.000000000000000000e+00 4.677971932416061129e+00 6.027132513443933526e+00 8.680939054065635929e+00 9.736656922792786162e+00
2.000000000000000000e+00 4.642069544518390600e+00 5.086401876871123662e+00 7.565063586138686347e+00 8.973088869603383699e+00
4.000000000000000000e+00 4.641489668092138920e+00 4.688006694732690605e+00 6.417308612100290688e+00 7.905847139930356704e+00
7.000000000000000000e+00 4.641233907279444182e+00 4.614445102991831860e+00 5.606268682978180706e+00 6.868833473906950537e+00
1.000000000000000000e+01 4.639964949534343575e+00 4.607739177998273483e+00 5.205608525150525523e+00 6.188206381221204033e+00
1.300000000000000000e+01 4.639996487647577439e+00 4.606059171954436593e+00 4.987251835906873154e+00 5.724016318729074015e+00
1.600000000000000000e+01 4.641061274140217741e+00 4.605708669314201309e+00 4.861502384137566857e+00 5.401362646188005989e+00
2.000000000000000000e+01 4.641424990664920536e+00 4.604957878700031593e+00 4.769303901975373350e+00 5.114328434480176711e+00
2.500000000000000000e+01 4.640499122349079464e+00 4.604800807370715177e+00 4.713285084589305285e+00 4.896838499162730507e+00
3.000000000000000000e+01 4.638424253448685697e+00 4.604122186178247311e+00 4.685634965317621692e+00 4.770157787167662811e+00
3.500000000000000000e+01 4.639019050863531390e+00 4.603879102192557582e+00 4.669696387128647430e+00 4.696116185370859952e+00
4.000000000000000000e+01 4.639072209396504221e+00 4.603416863501789358e+00 4.659689592656325097e+00 4.651843444710988429e+00
4.500000000000000000e+01 4.638701699794022026e+00 4.602642542521531155e+00 4.652606625111771699e+00 4.624475411857240204e+00
5.000000000000000000e+01 4.637674959498381710e+00 4.602464685189429972e+00 4.646362703259314664e+00 4.607203220722703385e+00
5.500000000000000000e+01 4.637045389020419073e+00 4.601808705931880183e+00 4.641141498762113571e+00 4.595402742796824924e+00
6.000000000000000000e+01 4.638313548346642889e+00 4.600769898817219428e+00 4.636232699342589747e+00 4.587407804149140844e+00
7.000000000000000000e+01 4.637428933544161858e+00 4.599973501011048072e+00 4.628003782077131589e+00 4.577014482056727118e+00
8.000000000000000000e+01 4.635368494020314145e+00 4.599026293339276705e+00 4.620752158892409867e+00 4.570225813439956042e+00
9.000000000000000000e+01 4.633640470341786610e+00 4.598234224998495101e+00 4.614447070376539450e+00 4.564760406141942006e+00
1.000000000000000000e+02 4.632054358957217843e+00 4.596239757456506148e+00 4.608685995580222183e+00 4.560447463999432571e+00
1.100000000000000000e+02 4.629966446427697058e+00 4.595885346313933084e+00 4.603412288761461468e+00 4.556694868797818820e+00
1.200000000000000000e+02 4.629361180987489277e+00 4.594777442502859799e+00 4.598910958553673822e+00 4.553536859401289050e+00
1.300000000000000000e+02 4.626637962082769562e+00 4.593491565027989054e+00 4.594559501837911064e+00 4.550912409904899647e+00
1.400000000000000000e+02 4.624745003301176105e+00 4.592182513408769928e+00 4.590582174974466412e+00 4.548449479753260860e+00
1.500000000000000000e+02 4.622504439759159034e+00 4.590767915254599707e+00 4.587103283347280680e+00 4.546166916044868778e+00
1.600000000000000000e+02 4.620011544845429974e+00 4.589370289308095430e+00 4.584195839583471432e+00 4.544405921609165233e+00
1.700000000000000000e+02 4.616158208012028474e+00 4.587881704817820427e+00 4.581066494752593421e+00 4.542657785605124232e+00
1.800000000000000000e+02 4.611790309791546250e+00 4.586660614039101524e+00 4.578162116909840762e+00 4.541191197444063299e+00
1.900000000000000000e+02 4.607340827572322439e+00 4.584432106045229993e+00 4.575305787898289900e+00 4.539943197601471248e+00
2.000000000000000000e+02 4.602184239858080339e+00 4.582829064789249784e+00 4.572987386381504038e+00 4.538581409382533849e+00
2.200000000000000000e+02 4.590340271438224207e+00 4.578234767572348929e+00 4.568609832780579971e+00 4.536112817867494762e+00
2.400000000000000000e+02 4.575705127288522078e+00 4.573744993029061234e+00 4.564125749964031975e+00 4.534506013531196977e+00
2.600000000000000000e+02 4.554718018846299898e+00 4.567605062188413001e+00 4.560016451418851702e+00 4.532692314541925782e+00
2.800000000000000000e+02 4.530608393279076829e+00 4.560426251640142148e+00 4.555961301445742961e+00 4.531062797758009353e+00
3.000000000000000000e+02 4.502555443350966691e+00 4.550164802538299469e+00 4.551762393186602473e+00 4.529764720886223728e+00
3.200000000000000000e+02 4.468806081972386934e+00 4.538967474342733510e+00 4.546498456626591356e+00 4.528443864774877703e+00
3.400000000000000000e+02 4.431247177946140425e+00 4.524456302156001364e+00 4.541042685688614355e+00 4.527074367130921040e+00
3.600000000000000000e+02 4.390931930247601755e+00 4.505580893434971479e+00 4.534744653742170506e+00 4.525519883705453772e+00
3.800000000000000000e+02 4.353069610361965935e+00 4.483086718739559551e+00 4.527094543039543950e+00 4.524155084473586719e+00
4.000000000000000000e+02 4.313915133781010880e+00 4.456701729029141745e+00 4.517872604401573788e+00 4.522629232743201833e+00
4.500000000000000000e+02 4.235004502950833860e+00 4.375228875729135325e+00 4.486456685944189005e+00 4.517392705236755290e+00
5.000000000000000000e+02 4.165792809242178762e+00 4.291740868234422912e+00 4.438558963783478362e+00 4.509276583029038221e+00
5.500000000000000000e+02 4.095980796405380708e+00 4.224771002033868683e+00 4.377067712540091193e+00 4.496912811123206843e+00
6.000000000000000000e+02 4.026887358871787725e+00 4.169934015306798081e+00 4.310980717003288554e+00 4.478684072193189536e+00
6.500000000000000000e+02 3.967251642105769527e+00 4.116600371038261486e+00 4.251098643600530025e+00 4.453820808110201313e+00
7.000000000000000000e+02 3.920017286991309025e+00 4.055725101207970695e+00 4.201258565317756322e+00 4.422673595941445157e+00
7.500000000000000000e+02 3.879931139136947316e+00 3.994276410910602149e+00 4.160719993676123885e+00 4.385779102255510153e+00
8.000000000000000000e+02 3.844680316343884297e+00 3.936782011554451621e+00 4.122637407049582592e+00 4.345950118875013146e+00
8.500000000000000000e+02 3.809771805511421583e+00 3.888321030187164240e+00 4.081867441967015786e+00 4.305410991046835001e+00
9.000000000000000000e+02 3.773865295097787786e+00 3.850245666570320857e+00 4.035775905245428063e+00 4.266299888162569331e+00
9.500000000000000000e+02 3.736321902278682217e+00 3.819372867376647385e+00 3.986121876615960957e+00 4.230337846216102982e+00
1.000000000000000000e+03 3.696431500342235665e+00 3.791164810322206424e+00 3.935170344803309739e+00 4.196572484712584483e+00
1.100000000000000000e+03 3.619887577668502665e+00 3.733716573109981507e+00 3.838838763687100197e+00 4.136424864762302533e+00
1.200000000000000000e+03 3.542060361975147398e+00 3.668090700925981107e+00 3.757804308395958692e+00 4.087554878445135209e+00
1.300000000000000000e+03 3.456839748289080028e+00 3.594695413902518233e+00 3.694991736544076755e+00 4.049691372501272646e+00
1.400000000000000000e+03 3.363062100844870006e+00 3.517367540157922967e+00 3.641794181567478805e+00 4.019320357626407159e+00
1.500000000000000000e+03 3.262091433537334328e+00 3.438777976834853867e+00 3.587549796203996610e+00 3.994422284927532818e+00
1.600000000000000000e+03 3.164278572650094823e+00 3.354548414575889037e+00 3.526602085714420465e+00 3.974304055099452171e+00
1.700000000000000000e+03 3.071176359498393627e+00 3.258090233297338045e+00 3.458501085739678071e+00 3.958879918771419426e+00
1.800000000000000000e+03 2.991759958530927577e+00 3.150043596962996073e+00 3.384609251359138593e+00 3.945362056632688130e+00
1.900000000000000000e+03 2.922843605197679828e+00 3.033509825524319581e+00 3.308717440577061186e+00 3.933242976264388346e+00
2.000000000000000000e+03 2.862434380821023971e+00 2.913819428034322812e+00 3.231464338726300234e+00 3.921489348217392923e+00
2.100000000000000000e+03 2.811555454348744654e+00 2.797090728009044458e+00 3.156624856892167763e+00 3.910282331626149244e+00
2.200000000000000000e+03 2.765497481049725259e+00 2.686219103163509203e+00 3.083577758269116398e+00 3.899516108064465580e+00
2.300000000000000000e+03 2.722802464755851304e+00 2.583668184493320918e+00 3.012973618419819921e+00 3.888872076873624906e+00
2.400000000000000000e+03 2.682655724218976356e+00 2.489419164739109736e+00 2.944804967620768821e+00 3.878852496806971750e+00
2.500000000000000000e+03 2.645789003020654118e+00 2.403205143531849330e+00 2.879015900975916420e+00 3.869810560089495421e+00
2.750000000000000000e+03 2.554602190396740191e+00 2.214223959262838548e+00 2.728958451236498384e+00 3.850866376646847833e+00
3.000000000000000000e+03 2.461504133070557820e+00 2.056880896578989759e+00 2.603017734499527336e+00 3.837408614772031434e+00
3.250000000000000000e+03 2.372510334241398677e+00 1.920233840264080616e+00 2.500078275796812299e+00 3.827297492822237412e+00
3.500000000000000000e+03 2.287819725336861065e+00 1.803780809993642764e+00 2.414994901303153085e+00 3.819965655289228490e+00
3.750000000000000000e+03 2.208506922994335930e+00 1.701942968282115443e+00 2.343646462531554953e+00 3.813156988537621750e+00
4.000000000000000000e+03 2.134386944020694621e+00 1.613486541978141897e+00 2.284240430824259427e+00 3.807577650656826851e+00
4.250000000000000000e+03 2.066245531599723684e+00 1.537909996369512422e+00 2.233452281720304633e+00 3.803216183460068400e+00
4.500000000000000000e+03 2.004039135250211157e+00 1.470513493719735498e+00 2.189991641174978465e+00 3.799639797448714607e+00
4.750000000000000000e+03 1.947348765026474471e+00 1.410677778798628657e+00 2.154625550603908923e+00 3.797025815540668425e+00
5.000000000000000000e+03 1.892322610824560103e+00 1.361496972498622338e+00 2.124618917466807311e+00 3.795046514630973977e+00
5.250000000000000000e+03 1.840480702071094710e+00 1.315436318272449334e+00 2.098597744572989310e+00 3.793163463271977953e+00
5.500000000000000000e+03 1.792659557969845663e+00 1.274423716586694733e+00 2.076460629496960308e+00 3.791132646322456168e+00
5.750000000000000000e+03 1.746274929851726609e+00 1.237279642478980923e+00 2.056502992990739020e+00 3.789639631896142280e+00
6.000000000000000000e+03 1.702197265869379805e+00 1.204760115062225356e+00 2.039685298514227529e+00 3.788229460533863779e+00
6.250000000000000000e+03 1.658109639182548278e+00 1.174369350772668685e+00 2.023664058247063302e+00 3.787287310493979042e+00
6.500000000000000000e+03 1.617975078021161917e+00 1.145516889201549038e+00 2.009435843095764174e+00 3.786106636367355005e+00
6.750000000000000000e+03 1.578890607193669249e+00 1.119306177892334997e+00 1.996174750786325003e+00 3.785289264427376565e+00
7.000000000000000000e+03 1.541513495793479516e+00 1.097747243457777522e+00 1.985430453374506410e+00 3.784696655077577354e+00
7.250000000000000000e+03 1.505009992056220103e+00 1.075159286114199864e+00 1.976409438042303846e+00 3.783936354062557683e+00
7.500000000000000000e+03 1.467823262466832368e+00 1.055082657464144535e+00 1.968476511135814011e+00 3.783215997879568082e+00
7.750000000000000000e+03 1.432819624838144401e+00 1.035327805774492793e+00 1.958082607754728643e+00 3.782333099063614590e+00
8.000000000000000000e+03 1.400298796126337120e+00 1.016183972676786507e+00 1.949546509958433704e+00 3.781874779998585900e+00
8.250000000000000000e+03 1.366650893481180074e+00 1.002091012342517962e+00 1.944233126961698588e+00 3.781123779022551368e+00
8.500000000000000000e+03 1.335995679985658935e+00 9.843758662882278188e-01 1.936611236732345365e+00 3.780443359436094219e+00
8.750000000000000000e+03 1.304174021636263836e+00 9.699681396841297598e-01 1.931037021389567343e+00 3.779512750664279164e+00
9.000000000000000000e+03 1.277033564612763294e+00 9.540207508943593373e-01 1.927152072643195879e+00 3.778419450586469885e+00
9.250000000000000000e+03 1.249336293119635677e+00 9.392529800284575847e-01 1.920651693026236728e+00 3.777448175030805544e+00
9.500000000000000000e+03 1.224628314839541821e+00 9.276430538261590808e-01 1.914035346488944356e+00 3.776381198526495897e+00
9.750000000000000000e+03 1.194859966009395924e+00 9.164517169942156816e-01 1.910713303318188894e+00 3.775454080960863656e+00
1.000000000000000000e+04 1.174925880119410015e+00 9.041841742295430029e-01 1.904801342888718052e+00 3.774681344814317718e+00
1.050000000000000000e+04 1.123383064577227142e+00 8.835550834220269323e-01 1.898543209925438902e+00 3.773223857354519595e+00
1.100000000000000000e+04 1.080916174016492315e+00 8.648462619149113184e-01 1.890367623555262444e+00 3.771975757025994191e+00
1.150000000000000000e+04 1.043458338996422929e+00 8.464058286905951078e-01 1.883883936677890558e+00 3.770822284149812909e+00
1.200000000000000000e+04 1.002087923508234502e+00 8.313989045818315216e-01 1.880432232584714480e+00 3.769991339650401674e+00
1.250000000000000000e+04 9.686140667996466780e-01 8.169960754614888909e-01 1.874030334569055656e+00 3.768875420565437562e+00
1.300000000000000000e+04 9.333715937562188092e-01 8.018287804509240946e-01 1.870980249764807812e+00 3.768163905345093045e+00
1.350000000000000000e+04 9.059870641031961824e-01 7.878210286810427565e-01 1.866430692938277458e+00 3.767478218259556311e+00
1.400000000000000000e+04 8.771757075032082795e-01 7.791763449389319529e-01 1.863032208120347422e+00 3.767212252600084188e+00
1.450000000000000000e+04 8.558783649608512345e-01 7.629155614387554962e-01 1.860155025730021006e+00 3.766588207729528737e+00
1.500000000000000000e+04 8.298956016052200235e-01 7.558033189053402490e-01 1.857669567646655029e+00 3.766090323456249500e+00
1.550000000000000000e+04 8.121923125615337913e-01 7.454520173766239211e-01 1.855145648559393123e+00 3.765561835335335950e+00
1.600000000000000000e+04 7.879753823189430406e-01 7.400922770570472764e-01 1.853585321650411455e+00 3.765382300300875951e+00
1.650000000000000000e+04 7.691116858330856454e-01 7.318449150800473424e-01 1.851646938787558927e+00 3.764918340413146325e+00
1.700000000000000000e+04 7.510937565166597718e-01 7.214982043435780312e-01 1.852785613822504729e+00 3.764712964874148859e+00
1.750000000000000000e+04 7.364772264902439414e-01 7.130426824145784659e-01 1.850928333466874465e+00 3.764634479227069619e+00
1.800000000000000000e+04 7.229062885436162711e-01 7.061597690605252442e-01 1.851280005212314617e+00 3.764243641905363980e+00
1.850000000000000000e+04 7.072578470923287508e-01 7.010221209675988607e-01 1.851538836248158848e+00 3.763984574636315639e+00
1.900000000000000000e+04 6.955473614899728707e-01 6.960338468783303645e-01 1.851219164220672342e+00 3.763648139425301853e+00
1.950000000000000000e+04 6.895865218785258710e-01 6.887502634966777837e-01 1.851382207626103504e+00 3.763494752599814142e+00
2.000000000000000000e+04 6.745698034753827566e-01 6.863268970800289193e-01 1.850170152188471917e+00 3.763304468311287732e+00
2.050000000000000000e+04 6.630836041059848807e-01 6.814359884205514195e-01 1.850225203105488658e+00 3.763135870936685112e+00
2.100000000000000000e+04 6.529778779111536924e-01 6.758236259220777864e-01 1.851692026684726544e+00 3.763046697207369284e+00
2.150000000000000000e+04 6.455642334208830935e-01 6.725542730679434644e-01 1.849395765767383182e+00 3.763119001749932302e+00
2.200000000000000000e+04 6.390675935267194907e-01 6.673118083212328244e-01 1.852643513221486460e+00 3.762723690061003712e+00
2.250000000000000000e+04 6.294339979306455835e-01 6.643319394876014972e-01 1.854666427781906934e+00 3.763194843055918337e+00
2.300000000000000000e+04 6.247407222768840418e-01 6.607551850359583145e-01 1.854108443733907263e+00 3.762824391627221932e+00
2.350000000000000000e+04 6.087226841878174977e-01 6.543357712340777121e-01 1.853094243205250624e+00 3.762889892540578707e+00
2.400000000000000000e+04 6.051829118150960918e-01 6.493216519429706457e-01 1.851701675409137327e+00 3.763034959772154853e+00
2.450000000000000000e+04 5.997927870075597800e-01 6.486043433278310122e-01 1.854921383616095820e+00 3.762607470505789031e+00
2.500000000000000000e+04 5.952327788003441977e-01 6.457699813945522171e-01 1.852147833735684701e+00 3.762258102224668388e+00
2.600000000000000000e+04 5.841819934062681963e-01 6.421135782427184191e-01 1.853251241293276008e+00 3.762393311540014995e+00
2.700000000000000000e+04 5.717079604781174496e-01 6.399432124093420438e-01 1.851888564981039265e+00 3.762096383109569953e+00
2.800000000000000000e+04 5.608592070521053463e-01 6.343304550756909688e-01 1.850112523006874454e+00 3.762322886146129086e+00
2.900000000000000000e+04 5.535167309984144746e-01 6.309724535487601926e-01 1.849812249491417093e+00 3.762507368360491711e+00
3.000000000000000000e+04 5.550162884385129169e-01 6.230881433226995725e-01 1.847836823105857507e+00 3.762662580860134831e+00
3.100000000000000000e+04 5.376267856529961531e-01 6.247516755935164090e-01 1.846787839911761653e+00 3.762218183755544398e+00
3.200000000000000000e+04 5.346261571186046169e-01 6.194601117199892704e-01 1.844607101068117316e+00 3.762466947243855664e+00
3.300000000000000000e+04 5.323712693255556738e-01 6.155218222616282153e-01 1.844998086262922499e+00 3.762489962586246239e+00
3.400000000000000000e+04 5.267181593454763888e-01 6.144946537294130318e-01 1.841696559237752329e+00 3.762310370344652544e+00
3.500000000000000000e+04 5.239085868399440127e-01 6.103049789356914667e-01 1.842965018222901818e+00 3.762215500169573623e+00
3.600000000000000000e+04 5.190957297699055895e-01 6.124580820167307982e-01 1.837218556173439099e+00 3.762351433951904855e+00
3.700000000000000000e+04 5.086975777904951812e-01 6.092912366002180002e-01 1.839235400442713386e+00 3.762150901835529027e+00
3.800000000000000000e+04 5.123684361261764408e-01 6.042090793065950649e-01 1.842798938898566607e+00 3.762460139962992223e+00
3.900000000000000000e+04 5.009254566314991219e-01 6.091663638374127387e-01 1.842159888830802617e+00 3.762622826807839882e+00
4.000000000000000000e+04 5.038258617950402973e-01 6.053001317004186310e-01 1.836293427248962384e+00 3.762612087574738418e+00
4.100000000000000000e+04 4.981142230921518643e-01 6.047908347234068893e-01 1.839106232885290293e+00 3.762109819154628276e+00
4.200000000000000000e+04 4.922057854433644630e-01 5.995832364093827138e-01 1.837388193847695472e+00 3.762770278821582881e+00
4.300000000000000000e+04 4.996170327071906558e-01 6.057344110011497751e-01 1.835553738039327198e+00 3.762529609506946038e+00
4.400000000000000000e+04 4.891944797275910028e-01 5.999746811598795082e-01 1.840572203153143960e+00 3.762603824501877803e+00
4.500000000000000000e+04 4.903891154036769118e-01 6.027949880529304139e-01 1.836174014621302364e+00 3.762297684309419132e+00
4.600000000000000000e+04 4.960441484434154336e-01 5.993050613456161191e-01 1.837581012089968713e+00 3.762219818269906035e+00
4.700000000000000000e+04 4.909948913858313557e-01 6.031988269348842469e-01 1.840736520223767103e+00 3.762281373865360656e+00
4.800000000000000000e+04 4.860279528379960468e-01 6.027825114728597722e-01 1.839429761308037481e+00 3.762801374422735989e+00
4.900000000000000000e+04 4.925462435746721934e-01 6.011472234875482323e-01 1.837921206337884472e+00 3.762105751970493461e+00
5.000000000000000000e+04 4.818504007179383319e-01 6.002222216969341773e-01 1.839633213152596536e+00 3.762421169523588738e+00
5.100000000000000000e+04 4.822651736492600816e-01 5.983089682345463789e-01 1.842588462683310890e+00 3.762625721973754445e+00
5.200000000000000000e+04 4.833094867924371263e-01 6.017094273915757352e-01 1.841982474957846616e+00 3.762377110203909414e+00
5.300000000000000000e+04 4.745382337179689936e-01 6.030222045153050825e-01 1.840783266652079586e+00 3.762322414184723129e+00
5.400000000000000000e+04 4.897653551065941357e-01 6.026767439858969899e-01 1.843381108692061288e+00 3.762545397460787200e+00
5.500000000000000000e+04 4.760898764236271563e-01 5.997328692083738755e-01 1.845591376861528854e+00 3.762611184708670287e+00
5.600000000000000000e+04 4.709522048422725149e-01 6.048980150230063302e-01 1.842514966306455282e+00 3.762326680334743934e+00
5.700000000000000000e+04 4.815998820059162466e-01 6.032955567359307159e-01 1.847457284409693923e+00 3.762512321225077727e+00
5.800000000000000000e+04 4.744641900456469941e-01 6.046471166797102725e-01 1.849390055711077618e+00 3.762515106439466628e+00
5.900000000000000000e+04 4.676216290426777888e-01 6.083280690634337295e-01 1.848694560225496941e+00 3.762970220267523924e+00
6.000000000000000000e+04 4.714877757395170010e-01 6.010099276967890702e-01 1.849150507326032811e+00 3.762761864918085397e+00
6.100000000000000000e+04 4.726465609095255038e-01 6.033655245263458422e-01 1.851364994210940917e+00 3.762681014190896178e+00
6.200000000000000000e+04 4.703742533798715431e-01 6.018134664133624190e-01 1.853957638971966970e+00 3.762851166345049680e+00
6.300000000000000000e+04 4.726163195551903451e-01 6.080331760082072767e-01 1.850828669001449267e+00 3.762593951140673632e+00
6.400000000000000000e+04 4.746997053614775419e-01 6.045698737105466014e-01 1.853821599197415626e+00 3.762753943980082560e+00
6.500000000000000000e+04 4.815009003402492271e-01 6.039505408052077140e-01 1.855797723586027903e+00 3.762554502811485513e+00
6.600000000000000000e+04 4.779078007733046363e-01 6.075856501436858181e-01 1.854685591128952593e+00 3.762959954315444833e+00
6.700000000000000000e+04 4.735513374927832198e-01 6.099607150280560441e-01 1.859540268432795740e+00 3.762489629019825088e+00
6.800000000000000000e+04 4.738252345159351120e-01 6.134990452511130954e-01 1.857165231421895824e+00 3.762725251964462725e+00
6.900000000000000000e+04 4.670750233936343809e-01 6.102113178484541711e-01 1.859555245257004774e+00 3.762708305190622049e+00
7.000000000000000000e+04 4.746780369476011896e-01 6.149508831659984409e-01 1.858989988858937847e+00 3.762674520148928003e+00
7.100000000000000000e+04 4.746511547527843544e-01 6.126461154490853156e-01 1.862758522282990103e+00 3.762490045725576326e+00
7.200000000000000000e+04 4.731065362713520739e-01 6.115370892096405608e-01 1.867127111592079558e+00 3.762784468561231055e+00
7.300000000000000000e+04 4.718326745485894591e-01 6.156562129145142226e-01 1.863534859324917026e+00 3.762549598255406913e+00
7.400000000000000000e+04 4.664271599911655741e-01 6.159978628401274747e-01 1.862829231671432328e+00 3.762613442288615939e+00
7.500000000000000000e+04 4.724919952596549066e-01 6.176138440499455706e-01 1.863018094360186394e+00 3.762655235631741313e+00
7.600000000000000000e+04 4.716604133869323201e-01 6.170318099228820907e-01 1.867739766910672561e+00 3.762661730768727786e+00
7.700000000000000000e+04 4.730514122498602481e-01 6.209205978333939280e-01 1.864500685519829615e+00 3.762536166900745549e+00
7.800000000000000000e+04 4.632074802549750459e-01 6.180110072700257806e-01 1.864489502511251118e+00 3.762821438221735981e+00
7.900000000000000000e+04 4.764229014243296367e-01 6.202146372562550303e-01 1.860771002465716695e+00 3.762905469240353629e+00
8.000000000000000000e+04 4.694862347259102231e-01 6.156575877998688995e-01 1.862060072177637027e+00 3.762503475833280042e+00
8.100000000000000000e+04 4.713583774166165696e-01 6.194703759593137571e-01 1.859350677309149047e+00 3.762773387791061630e+00
8.200000000000000000e+04 4.773591639413707344e-01 6.265548155240805439e-01 1.856637722898677456e+00 3.762596248251001363e+00
8.300000000000000000e+04 4.783054767985147615e-01 6.220895624254308975e-01 1.859915492733115627e+00 3.763003384883079949e+00
8.400000000000000000e+04 4.763526931474343362e-01 6.234250406080134033e-01 1.856667054111390103e+00 3.762947948904179718e+00
8.500000000000000000e+04 4.727397671950980262e-01 6.200911398267363595e-01 1.852697596835112481e+00 3.762602865571651911e+00
8.600000000000000000e+04 4.801887645453787323e-01 6.261722737596853161e-01 1.853793072416731746e+00 3.762672557787162475e+00
8.700000000000000000e+04 4.740353265993560439e-01 6.281798365687206731e-01 1.853084919328063851e+00 3.762701032884843588e+00
8.800000000000000000e+04 4.758418759465525838e-01 6.255591918329157508e-01 1.851212073292647586e+00 3.762118884401118635e+00
8.900000000000000000e+04 4.866712201110244829e-01 6.307462187103011209e-01 1.853173293874359473e+00 3.761873584529514147e+00
9.000000000000000000e+04 4.908695245107976279e-01 6.280584774037363260e-01 1.847261379841939499e+00 3.761700230271679768e+00
9.100000000000000000e+04 4.859376863500569632e-01 6.324879360213471191e-01 1.849629166112392697e+00 3.761117522020279491e+00
9.200000000000000000e+04 4.894650654812137125e-01 6.352632358119263412e-01 1.846648280084662641e+00 3.760441499583580427e+00
9.300000000000000000e+04 4.897931895628387378e-01 6.282691230970653962e-01 1.849643131823449860e+00 3.761210323341866335e+00
9.400000000000000000e+04 4.809663323078764430e-01 6.366881389484218001e-01 1.845731057889447913e+00 3.760963452111565797e+00
9.500000000000000000e+04 4.855220378842927675e-01 6.364169802648189656e-01 1.841180695493728425e+00 3.760535024811195282e+00
9.600000000000000000e+04 4.935542438420652545e-01 6.424281500647095466e-01 1.840240184724136530e+00 3.761497413953884372e+00
9.700000000000000000e+04 4.879968876286041035e-01 6.394313429619542521e-01 1.842240367001319656e+00 3.760969972271293926e+00
9.800000000000000000e+04 4.859980903161312815e-01 6.360215674537086361e-01 1.838815230257455413e+00 3.760811339204477743e+00
9.900000000000000000e+04 4.823409271409714316e-01 6.414524931207650216e-01 1.840677576216999345e+00 3.761120710697725578e+00
1.000000000000000000e+05 4.840645243448745694e-01 6.428572890939063811e-01 1.839675869733716329e+00 3.760956223853397340e+00
