# Supplementary material for: Three learning stages and accuracy–efficiency tradeoff of restricted Boltzmann machines
Source: Nat Commun. 2022 Sep 17;13:5474. doi: 10.1038/s41467-022-33126-x (PMC9482660; doi:10.1038/s41467-022-33126-x)
Supplement: Supplementary file 3 — Source Data [file 41467_2022_33126_MOESM3_ESM.zip › source_data/Fig3e-tau_theta.dat]

# \tau_\theta
# column label: number_of_visible_units,cd_order
# training_epoch M=4,n_CD=inf M=4,n_CD=1 M=5,n_CD=inf M=5,n_CD=1
1.000000000000000056e-01 1.000984111428260714e+00 9.987637966871261153e-01 1.002268871068954459e+00 1.003849710822105390e+00
1.019999999999999934e-01 1.000559365749359220e+00 9.998936021327972101e-01 1.000680926442146346e+00 1.003493970036506644e+00
1.049999999999999961e-01 1.000541695952415377e+00 9.997090023756026733e-01 1.000928543806075988e+00 9.993274629116057906e-01
1.069999999999999979e-01 1.001137636899948058e+00 1.002163290381431482e+00 1.003720039129257113e+00 1.003342243432998604e+00
1.100000000000000006e-01 9.976818186044692505e-01 1.005458006262779147e+00 1.003295074701309186e+00 1.002407317757606497e+00
1.120000000000000023e-01 9.998299038410186634e-01 1.002793723940849313e+00 1.004053297638893172e+00 1.002682189941406232e+00
1.150000000000000050e-01 1.001556102037429730e+00 1.002908774614334142e+00 9.997675347328186524e-01 1.000516152381897061e+00
1.170000000000000068e-01 1.002296354770660480e+00 1.005034299492836070e+00 9.999302977323532016e-01 9.991099095344543324e-01
1.199999999999999956e-01 1.004280638694763139e+00 1.001030092835426322e+00 1.005185505747795194e+00 1.000961489677429261e+00
1.229999999999999982e-01 1.000432929992675746e+00 1.002739526033401551e+00 1.003685298562049910e+00 1.004684216380119288e+00
1.260000000000000009e-01 9.992648863792419345e-01 1.004093304276466370e+00 9.997305375337600664e-01 1.004959027171135055e+00
1.290000000000000036e-01 1.001673247814178547e+00 1.000865365266800033e+00 1.003025820255279532e+00 1.000018076896667552e+00
1.320000000000000062e-01 1.001253124475479206e+00 1.000293903946876561e+00 1.002284242510795620e+00 9.991281795501708585e-01
1.350000000000000089e-01 1.001444064378738341e+00 1.007332322001457170e+00 1.002051253318786639e+00 1.003519046902656475e+00
1.380000000000000115e-01 1.003687457442283604e+00 1.000923066139221218e+00 9.990418666601180719e-01 1.001197560429573086e+00
1.409999999999999865e-01 1.000842754840850723e+00 9.996966928243636863e-01 9.999448281526565063e-01 1.002014260888099750e+00
1.449999999999999900e-01 1.001625522971153259e+00 1.000938893556594822e+00 1.002347271442413312e+00 1.000789375901222300e+00
1.479999999999999927e-01 1.001912166476249588e+00 1.003160076737403816e+00 1.001077914237975985e+00 1.008453277945518423e+00
1.509999999999999953e-01 1.003613991737365652e+00 1.001263660192489580e+00 1.000694855451583765e+00 9.985697752237320257e-01
1.549999999999999989e-01 1.002191769480705208e+00 1.000054676532745379e+00 1.002102330923080542e+00 1.002443947792053258e+00
1.580000000000000016e-01 1.002427814006805473e+00 9.995236194133758634e-01 9.996724277734756470e-01 1.002444912791252030e+00
1.620000000000000051e-01 1.002170356512069649e+00 1.005329859256744340e+00 1.000855891108512807e+00 1.001846957802772442e+00
1.660000000000000087e-01 1.000019900798797545e+00 1.001610726118087769e+00 1.000862230658531082e+00 1.001526586413383546e+00
1.700000000000000122e-01 9.985612082481384322e-01 9.992605829238891957e-01 9.988091653585433605e-01 1.004806903600692802e+00
1.739999999999999880e-01 1.002884110212326041e+00 1.001990661621093848e+00 1.003963907957077017e+00 9.978570073843002763e-01
1.779999999999999916e-01 1.004823247790336715e+00 1.007390435934066852e+00 9.983151215314864935e-01 1.000884616374969394e+00
1.819999999999999951e-01 1.002381601333618200e+00 1.000106673836708149e+00 1.003982083797454905e+00 9.982429057359695213e-01
1.859999999999999987e-01 1.000947532057762102e+00 1.000158559083938581e+00 9.995253008604049194e-01 1.001195177435874939e+00
1.910000000000000031e-01 9.997161877155303911e-01 1.003265593051910320e+00 9.997317540645599410e-01 9.994649320840836015e-01
1.950000000000000067e-01 9.984656292200088101e-01 1.001886282563209551e+00 1.002392385005950848e+00 1.000885785222053626e+00
2.000000000000000111e-01 1.000400378108024624e+00 9.999767321348190796e-01 9.975297558307647527e-01 1.000842391848564050e+00
2.039999999999999869e-01 1.003223894238471914e+00 1.000494907498359787e+00 1.000184942483901995e+00 1.006269558072090176e+00
2.089999999999999913e-01 9.996291917562484253e-01 1.005018029808998126e+00 1.004323369860649073e+00 1.001428340673446549e+00
2.139999999999999958e-01 1.001696714758872897e+00 1.001768993735313362e+00 1.000929464101791400e+00 1.003472532629966718e+00
2.190000000000000002e-01 1.003825421333313095e+00 1.000498347878456151e+00 1.002184310555457980e+00 1.001076006889343173e+00
2.240000000000000047e-01 1.004809113740920967e+00 1.002630842924117971e+00 1.004401575326919538e+00 1.004100343585014432e+00
2.290000000000000091e-01 9.977802646160125466e-01 1.002974514365196246e+00 1.000876055359840366e+00 1.005940493345260700e+00
2.340000000000000135e-01 1.001799994111061132e+00 1.001579431295394951e+00 1.000330259799957267e+00 1.000720615983009321e+00
2.399999999999999911e-01 9.993228316307067871e-01 1.000691446661949202e+00 9.979697602987289695e-01 9.986055672168732134e-01
2.449999999999999956e-01 9.996449869871139038e-01 1.002743573188781712e+00 1.000781546235084640e+00 1.003939229846000591e+00
2.510000000000000009e-01 1.003160464763641402e+00 9.997213155031203780e-01 1.004026426672935512e+00 9.967585480213165816e-01
2.570000000000000062e-01 1.002125545740127466e+00 9.984259688854217885e-01 1.002737752199172938e+00 1.004075715541839608e+00
2.630000000000000115e-01 1.000104158520698450e+00 1.004164045453071585e+00 1.001453899741172826e+00 9.996201664209365401e-01
2.690000000000000169e-01 1.000294601321220389e+00 1.002756358385086033e+00 9.995789545774459439e-01 1.000748338699340767e+00
2.750000000000000222e-01 9.996993327140808461e-01 9.976519119739531982e-01 1.001966439485549865e+00 1.001315054893493706e+00
2.819999999999999729e-01 9.988907873630523682e-01 1.004787492752075240e+00 1.003428147435188267e+00 1.003656675219535721e+00
2.879999999999999782e-01 9.983213514089583906e-01 1.001581175923347500e+00 9.996615976095200029e-01 1.001301724314689556e+00
2.949999999999999845e-01 1.002428664565086391e+00 9.987869858741760254e-01 9.998309892416000766e-01 9.987949651479720581e-01
3.019999999999999907e-01 9.996424698829651234e-01 9.993182545900345382e-01 1.000275260210037320e+00 1.000745902061462411e+00
3.089999999999999969e-01 9.974178135395049827e-01 1.002262447476387042e+00 9.967649316787720037e-01 1.004505462646484437e+00
3.160000000000000031e-01 1.001826324462890661e+00 9.982232987880707009e-01 1.003139528632164046e+00 1.000994176268577673e+00
3.240000000000000102e-01 1.001764400601387051e+00 1.002813319563865768e+00 9.992365586757659957e-01 9.983452522754668879e-01
3.310000000000000164e-01 9.998603093624115479e-01 9.997514671087265326e-01 1.000187804102897537e+00 9.979676401615142911e-01
3.390000000000000235e-01 1.001815248727798480e+00 9.990727519989013317e-01 1.004861311912536692e+00 9.984730672836303889e-01
3.469999999999999751e-01 1.005953648090362584e+00 1.004193395972251990e+00 1.002382965683937144e+00 1.000873564481735256e+00
3.549999999999999822e-01 1.000513762235641479e+00 1.004246693253517231e+00 1.004880541563033969e+00 1.005682314038276681e+00
3.629999999999999893e-01 1.001838350296020419e+00 1.001667950153350750e+00 9.989844608306884810e-01 1.002412126064300635e+00
3.719999999999999973e-01 1.003843463063240016e+00 1.000740965604782096e+00 1.005001859664917063e+00 1.000045704245567268e+00
3.800000000000000044e-01 1.000949192047119185e+00 1.000425900220871078e+00 1.001950736045837509e+00 1.002222387790679958e+00
3.890000000000000124e-01 1.001748455166816765e+00 1.002443801760673603e+00 1.000217368602752677e+00 1.001957385540008572e+00
3.980000000000000204e-01 1.000992924571037390e+00 9.994399201869964555e-01 1.001534565091133144e+00 1.002411285042762668e+00
4.069999999999999729e-01 1.000871797800064078e+00 1.004934418797492901e+00 1.007762245535850587e+00 1.003663155436515853e+00
4.169999999999999818e-01 9.974123454093932750e-01 1.002044408321380642e+00 9.981746083498000965e-01 1.001925312876701391e+00
4.269999999999999907e-01 1.002606098055839556e+00 9.990919637680053533e-01 9.988274025917053267e-01 1.003843499422073293e+00
4.369999999999999996e-01 1.001623262166976946e+00 1.003911325931549081e+00 1.002365195155143773e+00 9.990230816602706509e-01
4.470000000000000084e-01 9.986058712005615456e-01 9.997396498918533769e-01 1.001744536757469106e+00 9.981783276796341031e-01
4.570000000000000173e-01 9.982839184999465765e-01 9.988662517070769908e-01 1.002942050695419418e+00 1.002948644161224312e+00
4.680000000000000271e-01 1.001416010260582024e+00 1.005567092895507830e+00 9.986265659332275169e-01 1.001734645366668675e+00
4.789999999999999813e-01 1.001497228741645706e+00 1.001236582398414621e+00 1.001349286437034580e+00 1.001692914962768466e+00
4.899999999999999911e-01 1.004738162755966169e+00 1.001521624922752318e+00 9.972278028726577759e-01 1.002607869505882210e+00
5.010000000000000009e-01 1.001545472741127041e+00 1.002792672514915440e+00 9.978545403480529874e-01 9.977172529697417858e-01
5.130000000000000115e-01 1.000138741731643632e+00 9.984656757116318060e-01 1.003478284478187543e+00 1.004666137099265999e+00
5.250000000000000222e-01 1.002218666076660103e+00 1.000685239434242257e+00 9.974259984493255571e-01 9.970420658588409202e-01
5.370000000000000329e-01 9.981163448095321522e-01 1.003851917982101494e+00 9.997251665592193914e-01 1.001692512035369909e+00
5.500000000000000444e-01 1.003132354617118915e+00 1.001714507937431442e+00 1.002629609704017710e+00 1.002948101758956989e+00
5.620000000000000551e-01 1.002648630738258273e+00 9.967174273729324518e-01 1.003007202744483850e+00 1.002293652892112696e+00
5.749999999999999556e-01 1.002019894123077348e+00 1.002911750078201214e+00 1.003019329905509904e+00 1.001880629658699062e+00
5.889999999999999680e-01 1.003483110666274936e+00 9.995223826169967740e-01 9.992478656768798428e-01 1.002858340740203857e+00
6.029999999999999805e-01 9.996665149927139726e-01 1.000500989556312614e+00 1.002945182919502187e+00 9.999179166555404175e-01
6.169999999999999929e-01 1.003161525726318448e+00 1.004364144802093461e+00 1.004269618391990582e+00 1.002430068254470896e+00
6.310000000000000053e-01 1.002247799634933489e+00 1.008446899652481132e+00 1.004540080428123483e+00 9.990311372280120672e-01
6.460000000000000187e-01 1.001668094992637537e+00 1.002108417749404845e+00 1.001273328661918649e+00 1.002023153305053649e+00
6.610000000000000320e-01 1.001738674044609034e+00 9.974958032369614092e-01 9.976060622930527089e-01 1.001737633943557748e+00
6.760000000000000453e-01 1.005503916144371068e+00 9.968091535568237571e-01 9.984683758020400646e-01 1.001361066699028024e+00
6.919999999999999485e-01 1.001649022698402502e+00 1.003755295276641757e+00 1.004620459079742512e+00 1.001027970314025906e+00
7.079999999999999627e-01 9.993423378467559681e-01 1.003254678845405534e+00 1.002985123991966265e+00 1.001285964846611032e+00
7.239999999999999769e-01 1.002512428164482161e+00 1.007115719318389946e+00 9.975411790609359786e-01 9.998208284378051758e-01
7.409999999999999920e-01 1.003984167575836084e+00 1.000531240701675317e+00 1.002807978391647259e+00 1.003444596529006860e+00
7.590000000000000080e-01 1.005374555587768448e+00 1.004395974874496389e+00 1.002687638401985160e+00 1.002479156851768582e+00
7.760000000000000231e-01 1.003840461969375708e+00 1.004436218142509496e+00 1.001381282210350054e+00 1.002995139956474269e+00
7.940000000000000391e-01 1.003873165845871052e+00 1.004116021990776098e+00 1.000959054827690098e+00 1.003515433073043805e+00
8.129999999999999449e-01 1.002248436212539673e+00 1.000805821418762287e+00 9.991715621948241699e-01 1.000660827755928128e+00
8.319999999999999618e-01 1.005421982407569859e+00 1.003551589846610970e+00 1.001545884609222448e+00 1.000509452819824174e+00
8.509999999999999787e-01 1.005487643480300841e+00 1.000157024860382160e+00 1.001527930498123276e+00 1.000276347994804471e+00
8.709999999999999964e-01 1.001750168204307512e+00 1.003733171224594045e+00 1.002194816470146188e+00 1.001863089203834489e+00
8.910000000000000142e-01 1.002950564026832581e+00 1.001366938948631269e+00 1.002345259785652143e+00 1.004059975147247208e+00
9.120000000000000329e-01 1.000393514633178604e+00 1.004288691282272383e+00 1.001720498204231369e+00 1.003491376638412369e+00
9.330000000000000515e-01 1.006719276309013367e+00 1.000519167780876240e+00 1.002391434311866725e+00 1.003225560784339887e+00
9.549999999999999600e-01 1.001572847366333008e+00 1.001236890554427994e+00 9.978932315111159745e-01 9.973808908462524769e-01
9.769999999999999796e-01 1.004469174742698589e+00 1.001731721162796074e+00 1.002383357882499659e+00 9.998462563753127696e-01
1.000000000000000000e+00 1.004308618307113710e+00 1.001650575399398724e+00 1.002121628522872898e+00 1.000717915296554628e+00
1.020000000000000018e+00 1.003952499628067097e+00 1.002475798726081946e+00 1.002595552206039464e+00 1.002393189668655316e+00
1.050000000000000044e+00 1.000897407531738281e+00 1.003803429603576713e+00 1.000924103856086766e+00 1.002220961451530501e+00
1.070000000000000062e+00 9.998811280727386563e-01 1.002978888750076347e+00 1.006681929826736432e+00 1.001301991343498177e+00
1.100000000000000089e+00 9.974730443954468173e-01 1.005465314984321568e+00 1.000728205442428687e+00 9.987062036991118941e-01
1.120000000000000107e+00 1.005738722085952830e+00 1.001906595230102504e+00 1.002977873086929428e+00 1.001813619136810329e+00
1.149999999999999911e+00 1.000388333201408297e+00 1.002234513759613144e+00 1.001990651488304129e+00 9.987459802627562944e-01
1.169999999999999929e+00 1.005366538763046158e+00 1.001858293414115808e+00 9.973188453912734674e-01 1.001028247475624022e+00
1.199999999999999956e+00 1.003114799261093149e+00 1.002236553430557287e+00 9.977935969829558882e-01 1.001611872315406826e+00
1.229999999999999982e+00 1.002744846343994078e+00 1.006571713089942977e+00 1.000573724508285522e+00 1.002838981747627312e+00
1.260000000000000009e+00 1.003211430311202967e+00 1.003493340015411350e+00 1.002071911096572787e+00 1.001382834911346498e+00
1.290000000000000036e+00 1.001662073731422353e+00 1.002592099308967644e+00 1.002098183631896955e+00 9.977534735202788774e-01
1.320000000000000062e+00 1.005487886667251640e+00 1.002743249535560599e+00 1.002833878397941580e+00 1.002271648049354535e+00
1.350000000000000089e+00 1.004038794636726406e+00 1.003368531465530289e+00 1.003572561144828734e+00 9.979605680704116688e-01
1.379999999999999893e+00 1.003019723892211834e+00 1.003615387082099852e+00 9.999332809448242543e-01 1.003033283352851912e+00
1.409999999999999920e+00 1.004869769215583908e+00 1.004591601490974373e+00 9.993944263458252042e-01 1.001681061983108467e+00
1.449999999999999956e+00 1.011706200242042497e+00 1.000747908949851883e+00 1.000595312714576801e+00 1.003485463261604371e+00
1.479999999999999982e+00 1.005129966735839764e+00 1.005646270513534501e+00 1.003910394310951304e+00 1.005486866831779569e+00
1.510000000000000009e+00 1.005689939856529325e+00 1.005087112784385672e+00 1.001484211087226850e+00 1.002931626439094615e+00
1.550000000000000044e+00 1.001811900138855016e+00 1.002555783987045368e+00 9.980347758531570301e-01 9.972135573625564575e-01
1.580000000000000071e+00 1.002210106253623945e+00 1.001270943284034765e+00 1.003821294307708722e+00 9.976714259386062489e-01
1.620000000000000107e+00 1.002351878285407949e+00 1.004926126003265363e+00 1.003177253007888847e+00 1.000667129158973712e+00
1.659999999999999920e+00 1.002057650685310275e+00 1.007621588706970162e+00 1.003903827071189969e+00 9.998699843883513960e-01
1.699999999999999956e+00 1.006932281255721984e+00 1.009227520823478663e+00 1.003379288315773055e+00 1.002113669514655969e+00
1.739999999999999991e+00 1.001816828846931351e+00 1.002754033207893469e+00 1.002107259631156877e+00 1.002092336416244400e+00
1.780000000000000027e+00 1.000715207457542499e+00 1.005872728824615425e+00 1.001337687969207746e+00 1.001656738519668632e+00
1.820000000000000062e+00 1.000799631476402274e+00 1.008561478853225779e+00 1.004587444067001289e+00 9.983424776792526600e-01
1.860000000000000098e+00 1.002997263073921230e+00 1.006951156258583113e+00 1.000834740996360717e+00 1.000407789945602310e+00
1.909999999999999920e+00 1.006641913056373516e+00 1.007172403931617666e+00 1.000082216262817347e+00 1.001640276908874583e+00
1.949999999999999956e+00 1.008548750877380273e+00 1.010499278903007614e+00 9.985464709997177168e-01 1.005244683027267438e+00
2.000000000000000000e+00 1.002875010967254621e+00 1.005180726647377121e+00 1.001921540498733609e+00 1.003452749252319309e+00
2.040000000000000036e+00 1.008448424339294380e+00 1.006753396987914995e+00 1.003174333572387722e+00 9.999379253387451483e-01
2.089999999999999858e+00 1.008582512736320602e+00 1.001917836070060686e+00 1.001724313497543317e+00 9.970649677515029952e-01
2.140000000000000124e+00 1.005020636320114180e+00 1.004697301983833224e+00 1.002013713717460730e+00 1.002987796664237985e+00
2.189999999999999947e+00 1.005202308297157288e+00 1.004625952243805020e+00 1.003747007250785916e+00 1.001622336506843514e+00
2.240000000000000213e+00 1.003173354864120403e+00 1.006813211441039968e+00 1.001131036281585729e+00 9.983180278539657282e-01
2.290000000000000036e+00 1.002346425056457546e+00 1.007610865831375158e+00 1.004543131589889615e+00 1.002526752948760924e+00
2.339999999999999858e+00 1.011952669024467566e+00 1.008327365517616370e+00 9.985110473632812234e-01 1.001408579349517769e+00
2.399999999999999911e+00 1.007929599285125821e+00 1.009404508471488882e+00 1.001337020397186306e+00 1.002093891501426803e+00
2.450000000000000178e+00 1.007520272731780908e+00 1.003405843973159683e+00 1.000906229615211585e+00 9.996975976228713590e-01
2.509999999999999787e+00 1.007618745565414420e+00 1.001142858266830471e+00 9.999791073799133567e-01 1.000470824837684569e+00
2.569999999999999840e+00 1.006173071861267143e+00 1.006995019316673234e+00 1.002385070323944083e+00 1.002680928111076453e+00
2.629999999999999893e+00 1.006178654432296815e+00 1.006998216509819022e+00 1.000037348866462672e+00 1.004122704267501831e+00
2.689999999999999947e+00 1.003267215490341258e+00 1.007977192997932425e+00 9.995249551534652888e-01 9.997441947460175005e-01
2.750000000000000000e+00 1.007977823019027719e+00 1.005791729688644498e+00 1.003258521556854355e+00 1.004016292095184282e+00
2.819999999999999840e+00 1.011686488389968774e+00 1.008419600129127458e+00 1.003381997942924597e+00 1.003581875562667758e+00
2.879999999999999893e+00 1.009219678044319224e+00 1.005913386940956222e+00 1.001740867495536813e+00 1.000836776494979929e+00
2.950000000000000178e+00 1.005391790866851709e+00 1.008272206783294767e+00 1.002781324386596618e+00 1.003348644375801069e+00
3.020000000000000018e+00 1.010925263166427612e+00 1.007149958014488256e+00 1.000339982509613090e+00 1.000823430418968263e+00
3.089999999999999858e+00 1.001822681427001926e+00 1.007648862600326600e+00 9.995738834142684492e-01 1.002519453167915353e+00
3.160000000000000142e+00 1.005639306306838954e+00 1.010467605590820384e+00 1.001374896764755329e+00 1.001559574604034442e+00
3.240000000000000213e+00 1.009457607865333451e+00 1.010897832512855476e+00 9.999371826648711936e-01 1.003679902553558323e+00
3.310000000000000053e+00 1.009015608429908673e+00 1.006711894869804391e+00 1.000918821096420386e+00 1.003714349865913347e+00
3.390000000000000124e+00 1.012891487479209873e+00 1.003956540226936367e+00 1.001724248528480521e+00 1.000752106308937073e+00
3.470000000000000195e+00 1.006381536126136789e+00 1.009020512700080863e+00 1.002981628179550277e+00 1.003038675785064671e+00
3.549999999999999822e+00 1.011934708952903827e+00 1.009019412994384801e+00 1.002282961010932949e+00 1.004584327936172583e+00
3.629999999999999893e+00 1.010283149480819764e+00 1.007419559359550520e+00 1.001387016177177403e+00 1.001989915370941064e+00
3.720000000000000195e+00 1.004135577678680447e+00 1.011495187878608704e+00 1.003557417988777178e+00 1.002091189026832474e+00
3.799999999999999822e+00 1.007134044766426095e+00 1.006838580965995877e+00 1.000620548129081744e+00 1.000229576826095590e+00
3.890000000000000124e+00 1.004672576785087479e+00 1.005813007354736222e+00 1.005633538961410611e+00 1.005330123305320678e+00
3.979999999999999982e+00 1.007093679904937700e+00 1.006542336940765336e+00 1.000886291861534216e+00 1.001647651195526123e+00
4.070000000000000284e+00 1.007987315654754745e+00 1.007324419021606410e+00 9.998550182580947521e-01 1.003658432960510272e+00
4.169999999999999929e+00 1.014406324625015232e+00 1.009837592840194809e+00 1.001090136766433769e+00 1.001850416660308829e+00
4.269999999999999574e+00 1.009836272597312901e+00 1.009089403152465758e+00 9.993503159284591320e-01 1.003040013313293510e+00
4.370000000000000107e+00 1.007704857587814251e+00 1.007216730713844210e+00 1.001888819932937658e+00 1.000285674333572405e+00
4.469999999999999751e+00 1.008366779685020420e+00 1.005632635951042131e+00 9.994625067710876110e-01 1.003993275761604353e+00
4.570000000000000284e+00 1.007442338466644216e+00 1.008528579473495501e+00 1.001875982284545996e+00 1.000213066935539352e+00
4.679999999999999716e+00 1.008551384210586654e+00 1.010902968049049333e+00 1.000742006897926251e+00 1.009208768606185913e+00
4.790000000000000036e+00 1.007681816220283411e+00 1.009017019867896936e+00 1.003443011045455968e+00 9.983752512931823864e-01
4.900000000000000355e+00 1.009938635826110875e+00 1.009374623298644913e+00 1.002291034460067731e+00 1.005507449507713424e+00
5.009999999999999787e+00 1.013313280344009470e+00 1.011302207112312335e+00 1.004753916859626672e+00 1.001316279172897339e+00
5.129999999999999893e+00 1.007620634436607432e+00 1.009041598439216703e+00 1.003436122536659258e+00 9.985052424669266236e-01
5.250000000000000000e+00 1.015088596343994176e+00 1.007534055113792348e+00 1.002269780635833829e+00 1.001515980958938679e+00
5.370000000000000107e+00 1.006350421905517489e+00 1.007882775068283054e+00 1.001181267499923644e+00 9.986932677030563310e-01
5.500000000000000000e+00 1.013362923860549936e+00 1.014386371374130347e+00 1.002849708795547468e+00 1.001727254390716526e+00
5.620000000000000107e+00 1.009249522089958218e+00 1.010603574514389091e+00 1.001257734894752449e+00 1.003053307533264160e+00
5.750000000000000000e+00 1.011717703938484147e+00 1.010080679059028652e+00 9.995491683483124223e-01 1.002162305116653496e+00
5.889999999999999680e+00 1.011931586861610333e+00 1.010018944740295410e+00 1.003231791853904653e+00 1.000447376966476343e+00
6.030000000000000249e+00 1.007388064861297616e+00 1.015017438530921856e+00 1.002594080567359880e+00 1.002238494157791093e+00
6.169999999999999929e+00 1.009758722782134965e+00 1.008519145250320381e+00 1.004565108418464581e+00 1.000674431920051566e+00
6.309999999999999609e+00 1.010523482561111352e+00 1.010648261308670026e+00 1.000972536802291923e+00 1.002622444629669207e+00
6.459999999999999964e+00 1.012698876857757613e+00 1.007634243369102567e+00 1.000350665450096210e+00 1.002254411578178406e+00
6.610000000000000320e+00 1.011000432372093139e+00 1.015168983936309832e+00 1.002425630688667191e+00 1.001549307703971881e+00
6.759999999999999787e+00 1.010136718750000107e+00 1.010600943565368670e+00 1.004540959596633920e+00 9.978149205446242842e-01
6.919999999999999929e+00 1.013623059391975501e+00 1.010646350979804931e+00 1.001812925338745108e+00 1.003080009818076990e+00
7.080000000000000071e+00 1.012988686561584473e+00 1.008384254574775651e+00 1.004598832130432218e+00 1.001499224305152813e+00
7.240000000000000213e+00 1.009803078174591029e+00 1.007864504456519983e+00 1.004264795184135473e+00 1.002927669882774264e+00
7.410000000000000142e+00 1.008918174505233800e+00 1.007065076231956402e+00 1.001835520267486679e+00 1.003271331191062821e+00
7.589999999999999858e+00 1.008288745284080523e+00 1.011601152420043892e+00 1.003497436046600244e+00 1.002200410962104771e+00
7.759999999999999787e+00 1.010503284931182799e+00 1.010999149084091275e+00 1.003126102089881844e+00 1.003817456364631600e+00
7.940000000000000391e+00 1.011500371098518425e+00 1.015466473698616090e+00 9.976519298553466752e-01 9.971809244155883656e-01
8.130000000000000782e+00 1.006156954765319744e+00 1.010070890784263709e+00 1.001009883880615181e+00 1.001965388059615991e+00
8.320000000000000284e+00 1.012522197365760768e+00 1.011236944198608434e+00 1.004114996194839460e+00 1.001294073462486223e+00
8.509999999999999787e+00 1.012032482624053875e+00 1.009848185181617675e+00 1.003382607102394131e+00 1.002919589877128592e+00
8.710000000000000853e+00 1.015158946514129745e+00 1.010779600739479145e+00 1.005417149066925031e+00 1.002012122273445049e+00
8.910000000000000142e+00 1.010810978412628236e+00 1.009655569791793717e+00 1.001505245566367996e+00 1.000075894594192549e+00
9.119999999999999218e+00 1.008279476165771404e+00 1.011190919280052114e+00 1.003439045548438990e+00 1.002770614027977070e+00
9.330000000000000071e+00 1.007355552911758378e+00 1.011011222004890353e+00 9.992047750949859530e-01 1.005691583752632123e+00
9.550000000000000711e+00 1.007634698152542141e+00 1.009556680321693323e+00 1.000309961438178963e+00 1.004077302813529915e+00
9.769999999999999574e+00 1.009614183902740381e+00 1.009046618342399615e+00 1.005979801416397201e+00 1.000883811712264926e+00
1.000000000000000000e+01 1.007157666683196950e+00 1.005980016589164805e+00 1.007077346444130050e+00 1.002480960488319361e+00
1.019999999999999929e+01 1.011872780323028520e+00 1.008901927471160809e+00 1.003459233641624371e+00 1.008796969652175912e+00
1.050000000000000000e+01 1.011980352401733452e+00 1.007975196242332450e+00 1.001448911428451494e+00 9.996152907609939797e-01
1.069999999999999929e+01 1.008094840645790136e+00 1.011704962253570539e+00 1.002313903570175135e+00 1.003088252544403147e+00
1.100000000000000000e+01 1.012487462759017909e+00 1.013175542950630170e+00 9.999092984199523526e-01 1.000606155395507901e+00
1.119999999999999929e+01 1.005886269211769157e+00 1.011685269474983162e+00 1.002987604141235334e+00 1.003442072272300756e+00
1.150000000000000000e+01 1.008200001716613725e+00 1.005674954056739789e+00 1.007122112512588430e+00 1.002649864554405301e+00
1.169999999999999929e+01 1.006126780509948748e+00 1.011715148687362564e+00 9.994244289398193093e-01 1.001636357307434055e+00
1.200000000000000000e+01 1.011413276791572669e+00 1.007939862608909554e+00 1.001475873589515730e+00 1.007447015643119892e+00
1.230000000000000071e+01 1.010256932973861765e+00 1.010048436522483772e+00 1.002352746725082344e+00 1.005984174609184212e+00
1.259999999999999964e+01 1.008843316435813930e+00 1.008803556561470138e+00 1.006153543591499222e+00 1.003496604561805672e+00
1.290000000000000036e+01 1.015151751041412309e+00 1.007110396027564914e+00 1.003833669424057051e+00 1.002369500398635926e+00
1.319999999999999929e+01 1.012387663125991821e+00 1.008551083207130494e+00 1.006031928062439018e+00 1.000126983523368818e+00
1.350000000000000000e+01 1.009578620195388687e+00 1.004673897624015710e+00 9.998719954490661310e-01 1.000076665282249477e+00
1.380000000000000071e+01 1.008703644871711713e+00 1.009666796326637250e+00 1.003610186576843200e+00 1.003703600764274562e+00
1.409999999999999964e+01 1.010884323716163546e+00 1.010618226528167796e+00 1.004970065951347413e+00 1.001048085689544731e+00
1.450000000000000000e+01 1.007937561869621357e+00 1.004705764055252137e+00 1.001357264518737855e+00 1.003576788902282635e+00
1.480000000000000071e+01 1.008844493031501699e+00 1.009901193976402212e+00 1.004409677982330384e+00 1.001408119201660174e+00
1.509999999999999964e+01 1.007161624431610170e+00 1.005374178290367126e+00 1.004015262722969037e+00 1.004092133641242945e+00
1.550000000000000000e+01 1.010232415199279865e+00 1.006063030958175730e+00 1.002863419651985222e+00 1.005465425252914491e+00
1.580000000000000071e+01 1.005603400468826347e+00 1.009142655134201094e+00 1.004295604825019783e+00 1.003465509414672940e+00
1.619999999999999929e+01 1.010123828649520883e+00 1.011604139208793551e+00 1.003804392814636293e+00 1.008346454501152012e+00
1.660000000000000142e+01 1.010424722433090228e+00 1.001891961693763822e+00 1.007327961325645393e+00 1.006604657173156836e+00
1.700000000000000000e+01 1.004531177282333321e+00 1.006693685054778964e+00 1.005893769860267684e+00 1.005746220946311942e+00
1.739999999999999858e+01 1.002887075543403617e+00 1.005704833269119192e+00 1.006882703304290860e+00 1.005269483923912022e+00
1.780000000000000071e+01 1.006014298796653827e+00 1.007264443039894042e+00 1.009553385376930290e+00 1.006297941207885849e+00
1.819999999999999929e+01 1.009514676928520149e+00 1.006014642119407609e+00 1.005727258920669609e+00 1.002407685518264868e+00
1.860000000000000142e+01 1.009377241730690100e+00 1.008308423757553030e+00 1.005390297174453718e+00 1.004110985398292577e+00
1.910000000000000142e+01 1.003585910201072684e+00 1.006292634010314879e+00 1.009016276001930335e+00 1.010002906322479355e+00
1.950000000000000000e+01 1.009459297060966598e+00 1.004020091891288713e+00 1.006257839798927245e+00 1.004643403291702208e+00
2.000000000000000000e+01 1.003902616500854439e+00 1.006530638933181843e+00 1.004814463853836104e+00 1.005839276313781783e+00
2.039999999999999858e+01 1.004701461791992267e+00 1.002870675921440080e+00 1.011500979661941635e+00 1.007909426093101413e+00
2.089999999999999858e+01 1.005108854770660365e+00 1.003596064448356584e+00 1.008290269970893771e+00 1.005543506741523707e+00
2.139999999999999858e+01 1.006798171997070224e+00 9.980540674924850419e-01 1.007644640803337044e+00 1.006904405951499992e+00
2.189999999999999858e+01 1.005405678153038052e+00 1.001664049625396791e+00 1.013604810237884513e+00 1.008165323138237035e+00
2.239999999999999858e+01 1.003844735622406059e+00 1.005750378966331571e+00 1.004900735020637592e+00 1.011768646240234437e+00
2.289999999999999858e+01 1.001608067154884374e+00 1.006262259483337473e+00 1.006841855645179695e+00 1.012024024724960336e+00
2.339999999999999858e+01 1.006649512648582379e+00 1.002682659029960677e+00 1.006765174865722701e+00 1.009728752374648986e+00
2.400000000000000000e+01 1.008330855369567791e+00 1.005779168009758084e+00 1.009112913608551043e+00 1.010808125138282776e+00
2.450000000000000000e+01 1.001079033017158615e+00 1.005520676970481864e+00 1.010451536178588849e+00 1.010423675775528052e+00
2.510000000000000142e+01 1.009317402839660538e+00 1.007448883652687144e+00 1.012604435086250199e+00 1.013406144976615852e+00
2.569999999999999929e+01 9.989247643947600785e-01 1.007083034515380948e+00 1.011923148632049463e+00 1.011086146235466110e+00
2.630000000000000071e+01 1.005209250450134206e+00 1.003582498431205838e+00 1.016762915253639266e+00 1.010187337398529062e+00
2.689999999999999858e+01 1.004781676530837942e+00 1.000721029639244142e+00 1.014534631371498019e+00 1.013587585091590970e+00
2.750000000000000000e+01 1.005371218919754117e+00 1.001810735464096158e+00 1.014507285952568116e+00 1.015658724308013960e+00
2.819999999999999929e+01 1.008100439906120194e+00 1.008316671252250663e+00 1.016194486021995580e+00 1.014873545169830305e+00
2.880000000000000071e+01 1.006219237446784875e+00 1.001862636208534330e+00 1.016974976062774649e+00 1.017851067185401970e+00
2.950000000000000000e+01 1.005521013736724756e+00 1.003071030378341666e+00 1.017443158626556432e+00 1.018888296484947276e+00
3.019999999999999929e+01 1.007495045661926270e+00 1.000808720588683975e+00 1.025463496446609390e+00 1.017550171017646887e+00
3.089999999999999858e+01 1.003352438807487479e+00 9.972624838352203147e-01 1.024015627503395143e+00 1.019793951511382968e+00
3.160000000000000142e+01 1.002258457541465697e+00 1.003556268811225838e+00 1.026203222274780336e+00 1.026168118119239914e+00
3.239999999999999858e+01 1.003751396536826990e+00 1.006526424884796045e+00 1.029308779239654470e+00 1.027137842178344806e+00
3.310000000000000142e+01 1.003962464332580629e+00 1.004370257854461768e+00 1.028988505601883041e+00 1.030099254250526508e+00
3.389999999999999858e+01 1.006931794881820608e+00 1.002825414538383475e+00 1.026354894638061621e+00 1.031284109950065586e+00
3.470000000000000284e+01 1.003586886525154043e+00 1.001334850788116348e+00 1.031066901087760890e+00 1.031243468523025619e+00
3.550000000000000000e+01 1.005251055955886930e+00 1.000296781063079843e+00 1.036245144009590113e+00 1.036530541181564402e+00
3.629999999999999716e+01 1.003137583732605087e+00 1.004483343362808201e+00 1.041621595025062463e+00 1.036285521388053965e+00
3.720000000000000284e+01 1.004584727287292534e+00 1.009192281365394628e+00 1.044655719399452121e+00 1.043835623264312673e+00
3.800000000000000000e+01 1.002868826389312851e+00 1.005237700939178414e+00 1.045673723816871625e+00 1.042882573008537372e+00
3.889999999999999858e+01 1.000541841387748709e+00 1.004239436388015827e+00 1.050377163887023846e+00 1.049356470108032235e+00
3.979999999999999716e+01 1.003069874048233112e+00 9.996444827318191617e-01 1.055904052257537806e+00 1.053583602309227096e+00
4.070000000000000284e+01 1.003180809617042479e+00 1.003286409378051802e+00 1.065672659873962314e+00 1.061731482148170480e+00
4.170000000000000284e+01 1.004735323190689034e+00 1.004605921506881661e+00 1.067818812727928224e+00 1.068870485424995520e+00
4.270000000000000284e+01 1.001717513799667447e+00 1.000896437764167812e+00 1.077435537576675317e+00 1.074195168614387574e+00
4.370000000000000284e+01 1.007763559818267929e+00 1.000842701196670514e+00 1.082780226469039819e+00 1.078022413849830663e+00
4.470000000000000284e+01 1.003963476419448941e+00 1.006682944893837028e+00 1.089290450215339767e+00 1.091525013446807968e+00
4.570000000000000284e+01 1.004798285961151061e+00 1.006982391476631156e+00 1.099203745722770797e+00 1.098027633428573679e+00
4.679999999999999716e+01 1.001245398521423358e+00 1.004749486446380624e+00 1.107825195789337247e+00 1.113918591141700665e+00
4.789999999999999858e+01 9.974063235521316573e-01 1.003530648946762138e+00 1.122636997699737460e+00 1.122556391358375594e+00
4.900000000000000000e+01 1.007066530585289055e+00 9.994573944807052523e-01 1.134407620429992658e+00 1.136252938508987453e+00
5.010000000000000142e+01 1.002809242606162998e+00 1.001140192151069641e+00 1.147713173031806866e+00 1.142743552327156076e+00
5.129999999999999716e+01 1.004886544346809352e+00 1.002018447518348676e+00 1.164998016357421839e+00 1.163029565811157129e+00
5.250000000000000000e+01 1.006297166943550092e+00 1.004542897939681989e+00 1.181732717752456585e+00 1.175963792204856917e+00
5.370000000000000284e+01 1.005814942717552229e+00 1.004399784207343993e+00 1.196265504360199072e+00 1.202185802459716735e+00
5.500000000000000000e+01 1.002432236671447763e+00 1.005620976686477652e+00 1.220429251790046798e+00 1.217512331008911097e+00
5.620000000000000284e+01 1.004963976144790605e+00 1.005650224089622569e+00 1.246929620504379166e+00 1.237482287883758580e+00
5.750000000000000000e+01 1.003798544406890869e+00 9.993914961814880371e-01 1.270075271129608163e+00 1.257567740678787294e+00
5.889999999999999858e+01 1.004047395586967539e+00 1.004178673028945923e+00 1.287848485708236623e+00 1.281235009431838989e+00
6.029999999999999716e+01 1.005764612555503756e+00 1.005484264492988666e+00 1.330416213274002057e+00 1.314865285754203805e+00
6.170000000000000284e+01 1.008623027205467260e+00 1.003148003220558193e+00 1.355446518063545325e+00 1.347237635254859844e+00
6.310000000000000142e+01 1.005180181860923838e+00 1.005228090882301251e+00 1.388409174680709901e+00 1.374656271934509233e+00
6.459999999999999432e+01 1.006776606440544120e+00 9.984365439414978338e-01 1.423427855968475431e+00 1.400623531341552708e+00
6.609999999999999432e+01 1.008324751257896335e+00 1.003361158967018163e+00 1.463585377931594822e+00 1.447777469158172625e+00
6.759999999999999432e+01 1.006427432894706708e+00 1.005866610407829320e+00 1.496890240907668979e+00 1.479603941440582382e+00
6.920000000000000284e+01 1.006433614492416417e+00 1.005438045859336826e+00 1.539852632284164358e+00 1.513385514020919809e+00
7.079999999999999716e+01 1.007321878075599697e+00 1.007075279951095581e+00 1.582217237949371302e+00 1.561431430578231749e+00
7.240000000000000568e+01 1.003474909067153975e+00 1.009762618541717449e+00 1.627846668958663923e+00 1.605366132259368861e+00
7.409999999999999432e+01 1.008592078685760507e+00 1.005140743851661744e+00 1.682289968729019147e+00 1.651651847362518355e+00
7.590000000000000568e+01 1.012323445677757228e+00 1.007376562356948835e+00 1.725198761224746802e+00 1.710283459424972508e+00
7.759999999999999432e+01 1.007555537223815856e+00 1.003464613556861895e+00 1.774798130989074796e+00 1.747400854825973404e+00
7.940000000000000568e+01 1.011115417480468848e+00 1.011502957344055265e+00 1.831415935754775903e+00 1.797868498563766515e+00
8.129999999999999716e+01 1.010208675861358651e+00 1.009714328646659887e+00 1.883383349180221655e+00 1.847831580638885418e+00
8.320000000000000284e+01 1.013974024653434780e+00 1.007011415958404488e+00 1.942641922235488927e+00 1.902973506450652996e+00
8.509999999999999432e+01 1.012231421470642045e+00 1.011901158094406172e+00 1.976519609689712631e+00 1.958324970006942722e+00
8.709999999999999432e+01 1.018866683244705307e+00 1.009603201746940515e+00 2.042380933761596573e+00 2.024058431386947632e+00
8.909999999999999432e+01 1.016340444087982187e+00 1.019060584306716866e+00 2.111791594028472829e+00 2.074876694679260059e+00
9.120000000000000284e+01 1.015016676187515232e+00 1.015014598965644943e+00 2.173246401548385442e+00 2.128663537502288872e+00
9.329999999999999716e+01 1.017339114546775836e+00 1.013773611783981288e+00 2.207398521900176824e+00 2.189919501543045044e+00
9.550000000000000000e+01 1.019204342961311349e+00 1.020134677886962882e+00 2.270780456066131769e+00 2.257335193157195885e+00
9.770000000000000284e+01 1.017818589210510272e+00 1.019395707845687893e+00 2.319101932048797554e+00 2.320527297258377253e+00
1.000000000000000000e+02 1.024129737615585345e+00 1.020831693410873431e+00 2.376599105596542305e+00 2.361367175579070832e+00
1.020000000000000000e+02 1.025843651890754771e+00 1.027415645718574577e+00 2.440483559370040911e+00 2.438883162736892540e+00
1.050000000000000000e+02 1.022645294666290283e+00 1.023232430815696814e+00 2.491891045570373553e+00 2.507028259038925011e+00
1.070000000000000000e+02 1.031766515374183735e+00 1.031425076723098799e+00 2.551806039810180504e+00 2.569796352386474414e+00
1.100000000000000000e+02 1.035339567065238997e+00 1.031956515312194789e+00 2.677415590286254865e+00 2.665178258419036883e+00
1.120000000000000000e+02 1.037627080678939828e+00 1.032992800474166861e+00 2.706941815614700264e+00 2.732490205764770419e+00
1.150000000000000000e+02 1.039557461738586319e+00 1.039365012049674908e+00 2.780089211463928400e+00 2.820026818513870381e+00
1.170000000000000000e+02 1.041737729310989291e+00 1.046585295200347820e+00 2.827344533205032207e+00 2.860434100627899046e+00
1.200000000000000000e+02 1.050131317973136857e+00 1.051306589841842554e+00 2.932355614900588936e+00 2.955210734605789202e+00
1.230000000000000000e+02 1.050372321605682391e+00 1.048802051544189373e+00 2.975133190155029084e+00 3.034166303873062187e+00
1.260000000000000000e+02 1.059671949744224628e+00 1.061288798451423654e+00 3.111323099136352521e+00 3.126967763900756925e+00
1.290000000000000000e+02 1.063334960937500018e+00 1.070434136986732510e+00 3.184753496646881121e+00 3.233212103843689178e+00
1.320000000000000000e+02 1.078310087919235327e+00 1.071837952733039945e+00 3.251946082115173553e+00 3.312009966373443692e+00
1.350000000000000000e+02 1.079038178920745938e+00 1.081594933271408099e+00 3.363520841598510724e+00 3.403557908535003840e+00
1.380000000000000000e+02 1.091276304125785801e+00 1.095949916243553091e+00 3.428227815628051900e+00 3.510375554561615097e+00
1.410000000000000000e+02 1.102500653266906827e+00 1.100760264992713955e+00 3.529195303916931259e+00 3.599273090362548722e+00
1.450000000000000000e+02 1.122221935391426006e+00 1.115081938505172676e+00 3.638547837734222412e+00 3.731486086845397843e+00
1.480000000000000000e+02 1.127414994835853612e+00 1.125297831296920847e+00 3.762074825763702446e+00 3.875294883251190203e+00
1.510000000000000000e+02 1.139208479523658779e+00 1.136892442703246964e+00 3.875716605186462438e+00 3.950924663543700976e+00
1.550000000000000000e+02 1.156330129504203885e+00 1.152057163119316163e+00 4.005362944602966380e+00 4.112384059429168737e+00
1.580000000000000000e+02 1.174497026801109234e+00 1.169146730303764370e+00 4.081125252246856405e+00 4.199823315143585312e+00
1.620000000000000000e+02 1.195319295525550940e+00 1.185206563472747776e+00 4.248486900329590199e+00 4.301497035026550009e+00
1.660000000000000000e+02 1.218304346799850446e+00 1.207375223636627304e+00 4.420404119491577077e+00 4.502711467742919638e+00
1.700000000000000000e+02 1.237930700778961279e+00 1.234884598851203830e+00 4.560889012813568399e+00 4.665945048332214462e+00
1.740000000000000000e+02 1.264022880792617709e+00 1.258174864053726250e+00 4.688080148696899485e+00 4.823204841613769389e+00
1.780000000000000000e+02 1.290173379778861928e+00 1.279735957384109390e+00 4.906076786518096533e+00 4.946352965831756876e+00
1.820000000000000000e+02 1.309700465202331632e+00 1.302516033649444571e+00 5.036414568424224747e+00 5.160815713405608740e+00
1.860000000000000000e+02 1.339301277995109452e+00 1.331275657415390112e+00 5.187976701259612966e+00 5.288410220146179341e+00
1.910000000000000000e+02 1.381125143170356839e+00 1.366388443708419720e+00 5.380336532592773224e+00 5.551792638301849436e+00
1.950000000000000000e+02 1.412355172634124800e+00 1.397384982109069806e+00 5.605948381423949911e+00 5.677084178924560298e+00
2.000000000000000000e+02 1.444656733274459759e+00 1.421513669490814147e+00 5.754539942741393688e+00 5.932326757907867787e+00
2.040000000000000000e+02 1.465446286797523534e+00 1.466086589097976622e+00 5.959043292999267827e+00 6.060051245689392019e+00
2.090000000000000000e+02 1.524832203388214014e+00 1.494350105524063110e+00 6.173578035831451594e+00 6.251955502033233358e+00
2.140000000000000000e+02 1.564915115833282577e+00 1.535360764265060407e+00 6.421371021270751989e+00 6.477890067100524618e+00
2.190000000000000000e+02 1.594927704334259122e+00 1.565298171043395969e+00 6.549387760162353800e+00 6.856124882698058975e+00
2.240000000000000000e+02 1.641428493261337218e+00 1.604084155559539759e+00 6.862879226207732941e+00 6.926275718212127508e+00
2.290000000000000000e+02 1.684637014865875138e+00 1.642317963838577199e+00 7.107020885944366206e+00 7.321846976280212083e+00
2.340000000000000000e+02 1.730637714862823584e+00 1.669907281398773202e+00 7.449846765995025599e+00 7.575049285888671768e+00
2.400000000000000000e+02 1.765471907854080147e+00 1.727514396905899030e+00 7.534383196830749085e+00 7.648531129360199188e+00
2.450000000000000000e+02 1.813683197498321631e+00 1.764709910154342642e+00 7.782906825542450058e+00 8.105710227489471009e+00
2.510000000000000000e+02 1.850175675153732380e+00 1.806520218849182235e+00 8.204639456272126097e+00 8.340466899871826101e+00
2.570000000000000000e+02 1.890037614107132002e+00 1.841301463842391906e+00 8.350116639137267427e+00 8.607188558578490856e+00
2.630000000000000000e+02 1.945215724706649718e+00 1.880763653516769329e+00 8.824036757946014831e+00 8.881676816940307972e+00
2.690000000000000000e+02 1.977439364194869986e+00 1.924391810894012345e+00 8.998668146133422141e+00 9.166857953071593457e+00
2.750000000000000000e+02 2.017085901498794520e+00 1.961540693044662387e+00 9.246831724643707062e+00 9.414354267120360831e+00
2.820000000000000000e+02 2.057479575872421140e+00 1.995433319807052630e+00 9.565312080383300497e+00 9.531411194801330922e+00
2.880000000000000000e+02 2.103770598173141604e+00 2.048397890329360926e+00 9.784964954853057506e+00 9.800801119804383177e+00
2.950000000000000000e+02 2.155977586507797028e+00 2.091952385902404732e+00 1.006254522800445628e+01 1.002797229290008474e+01
3.020000000000000000e+02 2.199142787456512593e+00 2.142489966154098369e+00 1.031700222969055147e+01 1.040300603389739997e+01
3.090000000000000000e+02 2.277750402688980103e+00 2.199168348312377841e+00 1.085949526786804142e+01 1.070639139652252148e+01
3.160000000000000000e+02 2.309731394052505493e+00 2.238420114517211790e+00 1.111830716609954806e+01 1.100974885463714514e+01
3.240000000000000000e+02 2.369597076177596850e+00 2.313508373498916804e+00 1.144543122291564963e+01 1.144874044895172105e+01
3.310000000000000000e+02 2.417452299594879062e+00 2.355738602876663368e+00 1.136924902439117346e+01 1.153698638916015540e+01
3.390000000000000000e+02 2.494503902196884226e+00 2.422473447322845530e+00 1.171540505409240751e+01 1.199092667102813792e+01
3.470000000000000000e+02 2.554966697692870881e+00 2.508522746562957817e+00 1.230365667343139613e+01 1.247725186347961390e+01
3.550000000000000000e+02 2.658100568056106727e+00 2.549976711273193253e+00 1.254000151634216387e+01 1.265625099658966057e+01
3.630000000000000000e+02 2.724990005493164169e+00 2.640620750188827692e+00 1.300032136917114300e+01 1.292366593837738087e+01
3.720000000000000000e+02 2.791825102567672801e+00 2.725231595039367516e+00 1.321908962726593018e+01 1.335541478633880530e+01
3.800000000000000000e+02 2.886844714879989837e+00 2.818596283197402741e+00 1.373483582973480210e+01 1.389049659729003849e+01
3.890000000000000000e+02 2.986776458024978709e+00 2.931169805526733452e+00 1.396504446506500230e+01 1.411959108829498355e+01
3.980000000000000000e+02 3.132190670967101909e+00 3.059676115512847794e+00 1.452159771442413394e+01 1.445482116699218800e+01
4.070000000000000000e+02 3.206565155982971316e+00 3.137712838649749703e+00 1.439259531021118121e+01 1.499127056121826129e+01
4.170000000000000000e+02 3.389366049766540545e+00 3.318931827545165802e+00 1.474903619289398193e+01 1.512807085514068639e+01
4.270000000000000000e+02 3.520825281143188601e+00 3.448496551513672070e+00 1.492103880405426075e+01 1.572059967041015582e+01
4.370000000000000000e+02 3.707108688354492365e+00 3.638533017635345423e+00 1.597865804672241197e+01 1.611381320953369212e+01
4.470000000000000000e+02 3.881011683940887469e+00 3.825003867149352921e+00 1.642163211345672735e+01 1.672230986595153723e+01
4.570000000000000000e+02 4.076001806259155202e+00 3.990388383865356658e+00 1.670048145771026782e+01 1.675009014129638629e+01
4.680000000000000000e+02 4.258815095424652419e+00 4.227606227397918914e+00 1.720203914642333842e+01 1.703838819503784308e+01
4.790000000000000000e+02 4.413202819824218359e+00 4.423876068592071498e+00 1.720035952568054327e+01 1.761410948276519761e+01
4.900000000000000000e+02 4.734158866405486776e+00 4.731040449142455806e+00 1.790932258129119958e+01 1.850192296028137307e+01
5.010000000000000000e+02 4.943696417808532750e+00 4.927852134704590270e+00 1.846631518363952651e+01 1.879331682205200238e+01
5.130000000000000000e+02 5.340178356170654617e+00 5.264180922508240101e+00 1.858350044250488153e+01 1.934924986839294547e+01
5.250000000000000000e+02 5.561271195411682022e+00 5.524467163085937216e+00 1.917610888004303149e+01 1.949154116630554157e+01
5.370000000000000000e+02 5.899389543533325231e+00 5.924483742713928081e+00 1.972928466796874858e+01 1.992819053649902372e+01
5.500000000000000000e+02 6.249648299217223979e+00 6.240894472599029186e+00 2.015511979103088436e+01 2.038647987365722614e+01
5.620000000000000000e+02 6.611015636920928529e+00 6.427516436576842906e+00 2.098628284454345660e+01 2.120228872299194478e+01
5.750000000000000000e+02 6.938639564514160085e+00 6.967537832260132014e+00 2.075585580825805820e+01 2.172948051452636875e+01
5.890000000000000000e+02 7.360964958667755020e+00 7.403995115756988099e+00 2.076162222862243567e+01 2.203894522666931266e+01
6.030000000000000000e+02 7.790375781059265314e+00 7.868718259334563925e+00 2.231051890373230151e+01 2.211865401268005371e+01
6.170000000000000000e+02 8.206845636367797070e+00 8.191725111007690074e+00 2.259122712135314970e+01 2.285555803298950295e+01
6.310000000000000000e+02 8.686383540630339795e+00 8.535151839256286621e+00 2.322034075736999625e+01 2.339214180946349941e+01
6.460000000000000000e+02 8.940954396724700715e+00 8.912502267360686403e+00 2.319589540481567269e+01 2.361956663131713796e+01
6.610000000000000000e+02 9.595819251537323069e+00 9.413764421939850635e+00 2.341476514816284293e+01 2.466438462257385211e+01
6.760000000000000000e+02 9.942986052036285827e+00 1.004693129301071153e+01 2.493048433303832923e+01 2.515091678619384652e+01
6.920000000000000000e+02 1.057749948024749820e+01 1.062938515186309729e+01 2.417110736846923658e+01 2.567106874465942212e+01
7.080000000000000000e+02 1.090233407974243107e+01 1.106152750492096004e+01 2.575115169525146541e+01 2.601929998397827148e+01
7.240000000000000000e+02 1.155121126651763852e+01 1.154812853813171358e+01 2.661870247840881376e+01 2.728100912094116381e+01
7.410000000000000000e+02 1.229156887769699047e+01 1.222401387214660673e+01 2.713135925292968764e+01 2.749754894256591697e+01
7.590000000000000000e+02 1.249662167549133329e+01 1.238398420333862227e+01 2.655726436614990149e+01 2.813576595306396655e+01
7.760000000000000000e+02 1.325607684373855655e+01 1.340220537900924747e+01 2.768402128219604563e+01 2.852056362152099567e+01
7.940000000000000000e+02 1.385635244846343994e+01 1.371265100240707469e+01 2.761517093658447308e+01 3.035964076995849581e+01
8.130000000000000000e+02 1.449804340839386008e+01 1.445687656402587962e+01 2.845174001693725430e+01 3.182883249282836857e+01
8.320000000000000000e+02 1.529767727613449146e+01 1.529562507629394474e+01 2.957220541954040627e+01 3.068831066131591712e+01
8.510000000000000000e+02 1.541534075260162417e+01 1.547938647747039731e+01 3.050102849960327234e+01 3.217437072753906335e+01
8.710000000000000000e+02 1.650217528104782261e+01 1.635098656177520837e+01 3.034398628234863438e+01 3.233491245269775050e+01
8.910000000000000000e+02 1.711307139873504468e+01 1.702148931980132929e+01 3.188610063552856388e+01 3.342265916824340621e+01
9.120000000000000000e+02 1.722490357875824074e+01 1.761973415374755803e+01 3.309903203964233143e+01 3.430881778717041186e+01
9.330000000000000000e+02 1.887984678745269917e+01 1.837785016536712490e+01 3.257812681198119975e+01 3.444486030578613622e+01
9.550000000000000000e+02 1.892573416709899803e+01 1.864766264915466465e+01 3.328903501510620089e+01 3.597586679458618164e+01
9.770000000000000000e+02 2.010091386318206830e+01 1.949765899658203239e+01 3.337024135589599894e+01 3.702456100463867017e+01
1.000000000000000000e+03 2.008543753623962402e+01 2.045640779495239414e+01 3.554635437011718579e+01 3.765099365234375028e+01
1.020000000000000000e+03 2.106154600143432631e+01 2.147119260787964024e+01 3.614362970352172511e+01 3.867137912750244055e+01
1.050000000000000000e+03 2.191582369804382324e+01 2.164667020797729435e+01 3.673208284378051758e+01 3.990340135574340508e+01
1.070000000000000000e+03 2.252841760635375934e+01 2.246241120338439856e+01 3.674421794891357251e+01 3.859499469757079737e+01
1.100000000000000000e+03 2.277329112052917637e+01 2.445325309753417997e+01 3.755365905761718892e+01 4.014398172378540153e+01
1.120000000000000000e+03 2.370360883712768540e+01 2.404235878944396987e+01 3.960216796875000256e+01 4.207828367233276623e+01
1.150000000000000000e+03 2.494037762641906752e+01 2.571390497207641701e+01 4.003060888290405472e+01 4.155041336059570511e+01
1.170000000000000000e+03 2.618878448486328026e+01 2.604797204017638990e+01 3.919190126419067610e+01 4.483452384948730440e+01
1.200000000000000000e+03 2.630556218147278003e+01 2.723142928123474249e+01 3.994664863586425696e+01 4.538963151931762496e+01
1.230000000000000000e+03 2.699864641189575210e+01 2.730763496398925838e+01 4.124597576141357536e+01 4.523162925720215100e+01
1.260000000000000000e+03 2.739309870719909767e+01 2.924315997123718347e+01 4.426932611465453959e+01 4.615724388122558253e+01
1.290000000000000000e+03 2.915221579551696607e+01 3.019488139152526784e+01 4.337240234374999659e+01 4.768715362548827841e+01
1.320000000000000000e+03 2.995825978279113855e+01 2.991257313728332434e+01 4.555885944366455220e+01 4.889221403121948129e+01
1.350000000000000000e+03 3.090171299934387150e+01 3.134731295585632438e+01 4.656271318435668860e+01 5.228214614868164034e+01
1.380000000000000000e+03 3.170022633552551383e+01 3.158183978080749554e+01 4.659998655319213867e+01 5.088145324707031136e+01
1.410000000000000000e+03 3.259661506652832230e+01 3.353566766738891403e+01 4.834164319992065373e+01 5.175114786148071033e+01
1.450000000000000000e+03 3.331354100227355985e+01 3.392500722885132092e+01 4.995804286956786910e+01 5.297759515762329130e+01
1.480000000000000000e+03 3.477543720245361669e+01 3.558780757904052905e+01 5.074713483810424464e+01 5.452514141082763643e+01
1.510000000000000000e+03 3.545223309516907051e+01 3.616520230293274096e+01 5.015380840301513388e+01 5.373227897644042628e+01
1.550000000000000000e+03 3.741512435913085710e+01 3.731959768295288171e+01 5.227565174102782919e+01 5.692401729583740178e+01
1.580000000000000000e+03 3.748639421463012411e+01 3.895501127243041850e+01 5.258227054595947436e+01 5.783773483276367244e+01
1.620000000000000000e+03 3.891261302947997791e+01 3.996203033447265796e+01 5.353800395965576087e+01 5.778315040588378793e+01
1.660000000000000000e+03 4.089941334724426270e+01 3.993852552413940771e+01 5.575236621856689112e+01 5.773657609939575508e+01
1.700000000000000000e+03 3.875535793304443644e+01 4.326854417800903008e+01 5.440839149475097969e+01 6.462726650238036541e+01
1.740000000000000000e+03 4.346354763031006030e+01 4.296619300842284872e+01 5.813237361907958700e+01 6.338408584594726847e+01
1.780000000000000000e+03 4.106515747070312727e+01 4.538335458755493335e+01 6.013627731323241932e+01 6.843398445129395213e+01
1.820000000000000000e+03 4.398493934631347457e+01 4.643594760894775675e+01 6.167828586578369254e+01 6.588867763519287735e+01
1.860000000000000000e+03 4.379472017288208008e+01 4.608290727615356275e+01 6.047486591339111328e+01 6.700633388519287337e+01
1.910000000000000000e+03 4.363372728347778207e+01 4.920255475997925032e+01 6.513581161499023153e+01 7.238818416595458416e+01
1.950000000000000000e+03 4.779618005752563192e+01 4.783844535827636690e+01 6.282939661026001232e+01 7.285728450775145859e+01
2.000000000000000000e+03 4.970888141632079993e+01 5.184932456970214787e+01 6.714949245452881144e+01 7.218426502227782748e+01
2.040000000000000000e+03 5.009565498352051094e+01 5.220030673980713232e+01 6.674480159759521314e+01 7.434504261016846272e+01
2.090000000000000000e+03 4.897001302719116467e+01 5.354656620025635050e+01 6.473775371551514013e+01 7.453881111145020100e+01
2.140000000000000000e+03 5.356968175888061268e+01 5.322803163528442383e+01 6.960361236572265398e+01 8.013755073547363850e+01
2.190000000000000000e+03 5.100651250839233342e+01 5.533230842590332088e+01 6.768224601745605185e+01 7.933604763031006257e+01
2.240000000000000000e+03 5.493295618057251062e+01 5.541967233657837255e+01 6.995407354354858853e+01 7.634019901275634368e+01
2.290000000000000000e+03 5.667162538528442184e+01 5.791389425277709790e+01 7.486624511718750341e+01 8.200820362091064908e+01
2.340000000000000000e+03 5.810071817398070948e+01 5.746868566513061438e+01 7.341567253112792457e+01 8.081667999267578750e+01
2.400000000000000000e+03 5.880123348236084269e+01 6.063757625579833643e+01 7.806728473663329737e+01 8.517254760742187614e+01
2.450000000000000000e+03 5.543995342254638814e+01 6.204141927719116012e+01 8.163714576721191918e+01 9.206134288787842479e+01
2.510000000000000000e+03 6.213270267486572607e+01 6.133776979446410849e+01 7.845905628204346272e+01 9.045489761352538949e+01
2.570000000000000000e+03 6.500364927291870742e+01 6.571236095428466228e+01 8.727731979370116733e+01 8.987526309967040561e+01
2.630000000000000000e+03 6.229120183944701949e+01 6.865102479934692781e+01 8.225636425018311115e+01 9.789526279449462720e+01
2.690000000000000000e+03 6.533499671936034758e+01 6.751249240875243629e+01 8.872161403656005518e+01 9.716186531066894361e+01
2.750000000000000000e+03 6.607758306503295387e+01 6.662344852447509425e+01 8.649646427154540618e+01 9.571625072479247365e+01
2.820000000000000000e+03 6.718500411987304233e+01 7.472442947387695256e+01 8.729101287841797330e+01 1.019962914657592705e+02
2.880000000000000000e+03 7.145083782196044808e+01 7.201886692047119709e+01 9.485154438018798828e+01 9.591052486419677336e+01
2.950000000000000000e+03 6.861464376449585245e+01 7.397091003417968125e+01 9.027621471405029752e+01 1.014901659011840849e+02
3.020000000000000000e+03 7.399201286315917514e+01 7.532456718444824162e+01 9.538950420379639183e+01 1.079850385284423879e+02
3.090000000000000000e+03 7.513402702331542571e+01 7.766728631973266772e+01 9.787149539947509425e+01 1.022791863632202194e+02
3.160000000000000000e+03 7.713799795150757177e+01 7.781666286468505689e+01 9.625812065124512173e+01 1.060384275054931607e+02
3.240000000000000000e+03 7.797079021453856740e+01 8.213846931457518963e+01 1.014889259719848695e+02 1.097299027252197305e+02
3.310000000000000000e+03 7.443895786285401073e+01 8.411490182876586630e+01 1.030982628631591780e+02 1.157908859252929688e+02
3.390000000000000000e+03 8.521223585128784350e+01 8.297338130950927848e+01 1.127672393798828097e+02 1.265202991867065379e+02
3.470000000000000000e+03 9.273247453689575082e+01 9.286917774200439624e+01 1.057959613418579039e+02 1.218331377792358410e+02
3.550000000000000000e+03 8.506292350769042798e+01 9.070593971252441179e+01 1.038970325469970675e+02 1.168716027069091865e+02
3.630000000000000000e+03 8.601760753631592138e+01 9.161781677246094091e+01 1.139692559814453148e+02 1.291557958984375034e+02
3.720000000000000000e+03 9.597820278167723984e+01 9.167356536865234773e+01 1.066241492080688431e+02 1.280827703475952148e+02
3.800000000000000000e+03 9.324406040191649936e+01 9.417976352691650277e+01 1.137679958343505859e+02 1.234085733413696317e+02
3.890000000000000000e+03 8.906334083557129588e+01 1.012290426254272404e+02 1.200108541488647518e+02 1.249080540466308662e+02
3.980000000000000000e+03 9.919311851501464616e+01 1.009303271102905342e+02 1.177340595245361357e+02 1.344594723129272325e+02
4.070000000000000000e+03 9.991954029083251498e+01 1.086526639175415028e+02 1.213049380111694404e+02 1.330967941284179688e+02
4.170000000000000000e+03 1.012023937606811472e+02 1.046396176147461006e+02 1.242307978820800827e+02 1.370559834289550736e+02
4.270000000000000000e+03 9.812825965881347656e+01 1.020670436477661127e+02 1.234856671905517516e+02 1.424054898452758664e+02
4.370000000000000000e+03 9.833486595153809162e+01 1.130773259353637741e+02 1.317890567779541016e+02 1.411769320678710926e+02
4.470000000000000000e+03 1.144387361145019497e+02 1.023569471359252958e+02 1.252922669601440475e+02 1.470737402343750091e+02
4.570000000000000000e+03 1.091849391555786184e+02 1.102535443496704062e+02 1.359465309906005928e+02 1.605679954528808651e+02
4.680000000000000000e+03 1.122382240295410156e+02 1.314530331802368153e+02 1.379378283691406182e+02 1.483805421447754043e+02
4.790000000000000000e+03 1.117728981399536110e+02 1.197187603759765580e+02 1.330660013198852596e+02 1.522806092834472622e+02
4.900000000000000000e+03 1.174141514205932566e+02 1.287899714279174930e+02 1.507500204467773415e+02 1.697956842803955055e+02
5.010000000000000000e+03 1.143392850494384732e+02 1.306530994033813613e+02 1.437560663223266602e+02 1.581810168457031125e+02
5.130000000000000000e+03 1.258090850448608364e+02 1.287714915466308696e+02 1.680964628601074082e+02 1.651035490417480389e+02
5.250000000000000000e+03 1.322046035766601619e+02 1.326963782501220805e+02 1.534761324310302655e+02 1.605576470184326183e+02
5.370000000000000000e+03 1.188158089447021553e+02 1.455103972625732354e+02 1.579488630676269452e+02 1.736238221740722736e+02
5.500000000000000000e+03 1.361796461868286201e+02 1.289548235702514773e+02 1.538916206359863281e+02 1.628957790374755916e+02
5.620000000000000000e+03 1.345785705947876068e+02 1.306572910308837834e+02 1.646231072235107433e+02 1.793379084777832020e+02
5.750000000000000000e+03 1.337697104263305619e+02 1.391111886596679597e+02 1.627144755172729447e+02 1.817134034729003815e+02
5.890000000000000000e+03 1.489748421859741256e+02 1.395330813598632744e+02 1.876657553863525436e+02 1.769994475555419911e+02
6.030000000000000000e+03 1.306308684539795024e+02 1.450113734436035031e+02 1.636677093505859375e+02 1.871042895507812602e+02
6.170000000000000000e+03 1.479357544708252021e+02 1.461801926803588856e+02 1.676351397705078057e+02 1.860701850128173760e+02
6.310000000000000000e+03 1.465978785324096805e+02 1.510492040634155160e+02 1.766801634216308514e+02 1.860701225280761832e+02
6.460000000000000000e+03 1.444078173828125102e+02 1.491388053131103391e+02 1.898035657501220612e+02 1.914543120574951161e+02
6.610000000000000000e+03 1.603477232742309582e+02 1.600449381256103436e+02 1.878803089141845817e+02 1.969988466644286973e+02
6.760000000000000000e+03 1.482101069641113327e+02 1.785327894592285247e+02 1.783796753692626851e+02 1.988339845275878872e+02
6.920000000000000000e+03 1.587539581680297829e+02 1.521479294586181652e+02 1.832948020935058651e+02 1.994912934875488304e+02
7.080000000000000000e+03 1.733282788848877090e+02 1.589998851776122990e+02 1.943122409057617119e+02 1.945318114471435536e+02
7.240000000000000000e+03 1.556552811431884891e+02 1.684705639648437625e+02 1.886277857971191452e+02 2.171365071868896450e+02
7.410000000000000000e+03 1.668625760269165141e+02 1.765616336441040062e+02 1.955561141204833859e+02 2.289764336395263626e+02
7.590000000000000000e+03 1.615728107833862168e+02 1.972354503631591740e+02 2.090170845031738338e+02 2.183707343292236374e+02
7.760000000000000000e+03 1.748071667861938465e+02 1.764688695526123183e+02 2.123437911224365280e+02 2.196742144775390670e+02
7.940000000000000000e+03 1.905564706039428700e+02 1.822869776535034134e+02 2.044388851165771541e+02 2.342356875610351494e+02
8.130000000000000000e+03 1.853252527999877941e+02 1.889984829711914074e+02 2.172612294769287189e+02 2.286224456787109318e+02
8.320000000000000000e+03 1.774233080291747910e+02 2.118527881622314339e+02 2.134424442291259822e+02 2.153405435943603550e+02
8.510000000000000000e+03 1.839233869171142715e+02 1.833894411468505723e+02 2.316994744873046841e+02 2.316402466583251964e+02
8.710000000000000000e+03 1.912066924667358307e+02 1.997463715362548839e+02 2.203203364562988327e+02 2.429908136749267555e+02
8.910000000000000000e+03 1.919383467102050815e+02 2.136493588638305710e+02 2.230463926696777435e+02 2.472664478302002067e+02
9.120000000000000000e+03 1.944923976135253838e+02 2.163359630584716911e+02 2.288462005615234318e+02 2.415657811737060570e+02
9.330000000000000000e+03 1.967290266036987418e+02 2.089145810699462800e+02 2.234947443389892499e+02 2.558418669891357524e+02
9.550000000000000000e+03 2.081273458862304722e+02 2.025868324279785213e+02 2.368771897125244266e+02 2.446873924255370980e+02
9.770000000000000000e+03 2.007968597412109375e+02 1.988719062805175781e+02 2.525119084930420001e+02 2.433617574310302700e+02
1.000000000000000000e+04 2.102974851608276481e+02 2.238477655792236192e+02 2.629536270141601335e+02 2.673676573944092070e+02
1.020000000000000000e+04 2.060722032165527366e+02 2.263460578155517453e+02 2.530600399017334041e+02 2.712717533874511560e+02
1.050000000000000000e+04 1.973695122146606309e+02 2.231061978912353538e+02 2.545239611816406295e+02 2.760091837310790766e+02
1.070000000000000000e+04 2.151356355285644497e+02 2.189959081268310683e+02 2.582249899291992392e+02 2.643017894744872933e+02
1.100000000000000000e+04 2.155129936218261832e+02 2.398002912902832122e+02 2.661772584533691202e+02 2.772905110168456986e+02
1.120000000000000000e+04 2.433025131988525516e+02 2.328048680114746105e+02 2.909520706939697448e+02 2.887337868499755587e+02
1.150000000000000000e+04 2.178218335723877033e+02 2.396310832977295036e+02 2.752462316131591820e+02 2.608214218139648324e+02
1.170000000000000000e+04 2.185897333908081066e+02 2.455142423248290982e+02 2.697258580780029433e+02 2.994534754943847474e+02
1.200000000000000000e+04 2.362946462249755939e+02 2.412144663238525482e+02 2.658870116424560592e+02 2.861466816711425736e+02
1.230000000000000000e+04 2.260284021759033237e+02 2.460831770324707009e+02 2.696903630828857672e+02 2.993838388824462982e+02
1.260000000000000000e+04 2.448074229431152276e+02 2.515437194061279342e+02 2.890076275634765466e+02 3.096710975646972770e+02
1.290000000000000000e+04 2.284673757362365620e+02 2.513298635482788086e+02 2.916161338043212936e+02 2.867889433288574423e+02
1.320000000000000000e+04 2.541511252975464004e+02 2.464612802124023574e+02 2.970278338623047034e+02 3.160566242218017692e+02
1.350000000000000000e+04 2.379723128890991291e+02 2.504533668899535996e+02 2.844133805084228470e+02 3.266892690277099405e+02
1.380000000000000000e+04 2.584744153594970726e+02 2.601124542999267533e+02 3.011584112548828216e+02 2.943997308349609625e+02
1.410000000000000000e+04 2.637855550765991097e+02 2.791195943832397575e+02 3.098472196197510016e+02 3.257717800903320153e+02
1.450000000000000000e+04 2.493914235115051383e+02 2.717463983154297011e+02 2.907864929199218977e+02 3.459164942169189203e+02
1.480000000000000000e+04 2.678830485534667787e+02 2.476854010772705124e+02 3.041637372589111123e+02 3.147207585144042810e+02
1.510000000000000000e+04 2.482629879760742142e+02 2.656385130691528502e+02 3.317591662597656068e+02 3.180129592895507926e+02
1.550000000000000000e+04 2.321646029281616279e+02 2.805342955017089821e+02 3.128872669219970817e+02 3.431086824035644440e+02
1.580000000000000000e+04 2.623072806549072311e+02 2.362022239303588833e+02 3.067097157287597611e+02 3.284264079284668014e+02
1.620000000000000000e+04 2.498558203124999864e+02 2.582279000473022279e+02 3.349599755859375136e+02 3.499678376770019668e+02
1.660000000000000000e+04 2.744722441864013831e+02 2.931407959365844818e+02 3.255202596855163506e+02 3.433791766357421693e+02
1.700000000000000000e+04 2.891566442108154433e+02 2.629766059875488509e+02 3.187712710571288994e+02 3.622860032653808844e+02
1.740000000000000000e+04 2.963881848526000908e+02 2.908434489440917901e+02 3.335151204681396280e+02 3.470041140747070472e+02
1.780000000000000000e+04 2.820603581237792810e+02 3.046925633239745821e+02 3.443569493865966820e+02 3.587863511657714639e+02
1.820000000000000000e+04 3.235078331756591865e+02 3.123175460052490280e+02 3.273949194335937705e+02 3.481035076904296943e+02
1.860000000000000000e+04 2.794341930770874001e+02 2.916632043457031500e+02 3.339123207283020065e+02 3.584653095245361101e+02
1.910000000000000000e+04 2.992226187515258857e+02 2.979073607254028389e+02 3.571319376015663352e+02 3.643108561706542901e+02
1.950000000000000000e+04 2.830571076965331940e+02 3.201934352111816224e+02 3.540614725494384629e+02 3.794584088134765807e+02
2.000000000000000000e+04 2.948741109848022575e+02 3.007651543807983217e+02 3.631798480224609307e+02 3.931196555328369300e+02
2.040000000000000000e+04 2.758304950714111214e+02 3.111711528205871673e+02 3.698855213928222838e+02 3.615078224182128679e+02
2.090000000000000000e+04 2.937455797195434570e+02 2.754184104728698799e+02 3.562262103271484648e+02 4.030884396362304756e+02
2.140000000000000000e+04 3.312287944030761651e+02 3.377489070892333984e+02 3.578849431991577035e+02 3.764696626281738077e+02
2.190000000000000000e+04 2.946186127662658691e+02 3.357841300201416175e+02 3.725625183105468636e+02 4.202390362548828193e+02
2.240000000000000000e+04 2.831910485649108864e+02 3.310207710647583212e+02 3.988224954223632608e+02 3.841995809936523187e+02
2.290000000000000000e+04 3.033307699584960915e+02 3.076141041946411292e+02 3.732740874481200990e+02 3.949453889465332281e+02
2.340000000000000000e+04 3.070153362464905058e+02 2.961663159942626748e+02 3.476406649780273597e+02 4.112351962280273483e+02
2.400000000000000000e+04 3.399245565032958893e+02 3.069932410621643157e+02 4.034886044311523392e+02 4.225839375305175736e+02
2.450000000000000000e+04 3.030103186035156000e+02 3.333093785285949480e+02 3.695617928886413779e+02 3.850118523406982263e+02
2.510000000000000000e+04 3.257129561996459870e+02 3.398370281410217331e+02 3.915082366180420195e+02 4.087160910797119300e+02
2.570000000000000000e+04 3.259003514671325661e+02 3.342068041229247797e+02 3.984257209467887719e+02 4.194502971553802695e+02
2.630000000000000000e+04 3.127882217025756972e+02 3.288557537460326898e+02 4.041718317413329942e+02 4.188364253234863099e+02
2.690000000000000000e+04 3.228403946685791084e+02 3.519651005172729583e+02 4.072871439599990708e+02 4.254353773307800566e+02
2.750000000000000000e+04 3.381311813163757165e+02 3.148512231063842819e+02 4.067515809094905990e+02 4.271245594024658203e+02
2.820000000000000000e+04 3.136532493019104209e+02 3.471979629325866767e+02 3.896130216276645797e+02 4.105130714273452668e+02
2.880000000000000000e+04 3.286393641853332497e+02 3.362044484710693268e+02 3.995479468250274522e+02 4.220127682304382120e+02
2.950000000000000000e+04 3.573959523391723678e+02 3.608267092895507631e+02 4.627863073730468955e+02 4.406541284179687636e+02
3.020000000000000000e+04 3.273061856079101517e+02 3.556807453918456758e+02 4.084544314545393036e+02 4.368672003173828102e+02
3.090000000000000000e+04 3.377951571655273710e+02 3.557356512069702035e+02 4.057319713705778099e+02 4.468138212585449196e+02
3.160000000000000000e+04 3.335776674461365019e+02 3.373839343452453363e+02 3.999705688649415833e+02 4.419005690002441611e+02
3.240000000000000000e+04 3.256748687362671149e+02 3.461413407516479310e+02 4.137997527694702171e+02 4.542346213340759391e+02
3.310000000000000000e+04 3.402444284820556391e+02 3.777332543182373001e+02 4.170164978837967169e+02 4.249925709569454284e+02
3.390000000000000000e+04 3.457648745536804427e+02 3.814173160171508812e+02 4.128822776091099058e+02 4.545943548583984466e+02
3.470000000000000000e+04 3.031560737037658555e+02 3.359220871543884073e+02 4.464791313159465744e+02 4.767988145446777253e+02
3.550000000000000000e+04 2.962409558355808485e+02 3.597510856056213129e+02 4.379140492343902338e+02 4.493719317626953398e+02
3.630000000000000000e+04 3.600177873802185218e+02 3.294963619804382233e+02 3.934945235484838690e+02 4.626926824951171966e+02
3.720000000000000000e+04 3.345232580947875931e+02 3.285794289779663018e+02 4.347067962288856506e+02 4.670582040405273574e+02
3.800000000000000000e+04 3.153774850845337028e+02 3.629445358276367415e+02 4.291070217710733345e+02 4.473885667121410279e+02
3.890000000000000000e+04 3.107847192764282340e+02 3.719804971122741790e+02 4.330074008458852859e+02 4.779343299865722656e+02
3.980000000000000000e+04 3.686770442390441644e+02 3.542874997711181777e+02 4.619853962236642815e+02 4.690758665466308344e+02
4.070000000000000000e+04 3.287230312907695975e+02 3.483547727394104072e+02 4.445305314278602395e+02 4.731897206878662132e+02
4.170000000000000000e+04 3.313189951515198004e+02 3.693393543624877680e+02 4.553866179561615013e+02 4.830397755718230997e+02
4.270000000000000000e+04 3.717734465408325377e+02 3.329132617378234613e+02 4.320455528587102663e+02 4.875458547973632903e+02
4.370000000000000000e+04 3.556311748886108148e+02 3.386966077613830635e+02 4.249390806227922326e+02 4.657391967701911994e+02
4.470000000000000000e+04 3.330702058428526016e+02 3.505752937126159736e+02 4.521114506542682534e+02 4.658713936740160193e+02
4.570000000000000000e+04 3.304864120101928506e+02 3.424783169555664131e+02 4.602384326267242614e+02 4.732533380740881057e+02
4.680000000000000000e+04 3.227075582504272688e+02 3.366410452604293937e+02 4.552106034368276823e+02 4.606215561962127936e+02
4.790000000000000000e+04 3.299173087120055925e+02 3.496604379463195755e+02 4.487634182274341583e+02 4.742970965504646301e+02
4.900000000000000000e+04 3.759499347686767692e+02 3.647343592643737793e+02 4.368882332605123793e+02 4.383119373142719155e+02
5.010000000000000000e+04 2.923077909249067261e+02 3.564901143836975166e+02 4.719998133021592821e+02 4.938509292602539062e+02
5.130000000000000000e+04 3.550393017387390273e+02 3.379556824874878203e+02 4.408443421107530753e+02 4.807619128316640627e+02
5.250000000000000000e+04 3.665311429977417106e+02 3.592031136703491256e+02 4.589077135175466537e+02 4.938641845309734322e+02
5.370000000000000000e+04 3.564221285891533171e+02 3.320536995887756575e+02 4.921755098086595694e+02 5.078675630187988190e+02
5.500000000000000000e+04 3.415783322334289664e+02 3.644364536702632904e+02 4.998291862761974471e+02 5.146761711162329220e+02
5.620000000000000000e+04 3.437942438507080283e+02 3.584258095741271859e+02 4.466179419517517317e+02 5.054331278991699037e+02
5.750000000000000000e+04 3.011508219552040373e+02 3.491219030874967757e+02 4.460079573297500701e+02 5.134334461927413713e+02
5.890000000000000000e+04 3.223647423171997275e+02 3.513023017501831191e+02 4.898604537665843850e+02 4.864866347211599305e+02
6.030000000000000000e+04 3.403544643402099723e+02 3.289148172950744424e+02 4.824963291943073500e+02 5.211725701719522021e+02
6.170000000000000000e+04 3.432443203222751436e+02 3.457548168945312455e+02 4.347223305630683967e+02 4.983052498114109312e+02
6.310000000000000000e+04 3.695691572761535895e+02 3.520618132317065943e+02 4.842702162146568412e+02 5.068331298446655069e+02
6.460000000000000000e+04 3.148337583160400186e+02 3.703075807952880609e+02 4.875180057960748741e+02 5.398359908676147825e+02
6.610000000000000000e+04 3.244844676017761458e+02 3.571818214607238815e+02 4.519115884786844504e+02 5.169071329224109377e+02
6.760000000000000000e+04 3.739332114547490846e+02 3.313748115730285804e+02 4.878901216369867484e+02 5.037141183972358931e+02
6.920000000000000000e+04 3.670812601232528891e+02 3.608237343597411950e+02 4.804303884392977011e+02 5.281469523483515331e+02
7.080000000000000000e+04 4.019931387019157683e+02 3.277643739521503221e+02 4.535701199024915695e+02 5.247731040143967221e+02
7.240000000000000000e+04 3.021966004288196359e+02 3.004284500312805335e+02 4.826790934526920296e+02 4.909138244134187516e+02
7.410000000000000000e+04 3.122963208007812455e+02 3.626243544399738425e+02 5.198178889507055374e+02 5.277715779465437436e+02
7.590000000000000000e+04 3.295307460767030534e+02 3.128524300575256234e+02 4.922027434813976470e+02 5.266980180525779360e+02
7.760000000000000000e+04 3.182879420089721521e+02 2.969382589960098358e+02 4.898093762093782289e+02 4.890122920358181204e+02
7.940000000000000000e+04 3.344520132058858621e+02 3.145776177310943353e+02 4.617355773478746528e+02 5.032251214146614302e+02
8.130000000000000000e+04 3.343662938308715979e+02 2.897205153274535974e+02 4.889864473289251237e+02 5.249247221910953840e+02
8.320000000000000000e+04 3.254151619625091598e+02 3.397527860957384291e+02 4.574661855310201872e+02 5.447040379261970884e+02
8.510000000000000000e+04 3.577664069557189919e+02 3.293533651351928597e+02 4.653712259209156059e+02 5.163891037058830307e+02
8.710000000000000000e+04 2.876242201042175566e+02 3.173321877288818200e+02 4.913267555600404535e+02 5.222435198712348665e+02
8.910000000000000000e+04 3.457426498842239653e+02 2.890267245674133392e+02 4.764054016512632188e+02 5.563589709174633526e+02
9.120000000000000000e+04 3.138640150809288230e+02 2.829446990913152717e+02 4.837431811189651398e+02 5.510453475421667235e+02
9.330000000000000000e+04 3.233752520561218375e+02 3.041362644195556868e+02 4.718955068308114846e+02 4.937966832238435586e+02
9.550000000000000000e+04 2.929278973805904229e+02 3.014410191154480003e+02 5.317828504478931109e+02 5.303085446977615902e+02
9.770000000000000000e+04 3.405910197693109467e+02 2.941636830765008881e+02 4.393903033566475074e+02 5.541646074354648590e+02
1.000000000000000000e+05 2.740625108718871843e+02 3.408663599014282113e+02 5.289978896075487000e+02 5.478610205030440738e+02
