# Supplementary material for: Three learning stages and accuracy–efficiency tradeoff of restricted Boltzmann machines
Source: Nat Commun. 2022 Sep 17;13:5474. doi: 10.1038/s41467-022-33126-x (PMC9482660; doi:10.1038/s41467-022-33126-x)
Supplement: Supplementary file 3 — Source Data [file 41467_2022_33126_MOESM3_ESM.zip › source_data/Fig3c-C_tot.dat]

# C_{tot}
# column label: number_of_hidden_units
# training_epoch N=256 N=64 N=16 N=4
0.000000000000000000e+00 1.403446879066905324e-06 3.809246621244710907e-07 1.083312881178244451e-07 2.331396729005064249e-08
1.000000000000000000e+00 2.953363887456816883e-04 7.915864315805265722e-04 1.594329998290788916e-04 1.346014268222006649e-05
2.000000000000000000e+00 3.434862051506115568e-04 2.589765879238825792e-03 1.051355967655354193e-03 9.090957569242163756e-05
4.000000000000000000e+00 3.521178641165079387e-04 4.905047700054865692e-03 4.690846855258712193e-03 4.313262549125340575e-04
7.000000000000000000e+00 3.526021903894616116e-04 6.072059274309538068e-03 1.191876721359754789e-02 1.175621015455163799e-03
1.000000000000000000e+01 3.512567850293635491e-04 6.339360698147800469e-03 1.866356847652106410e-02 2.042470923521477830e-03
1.300000000000000000e+01 3.537416851827401626e-04 6.376566834643426600e-03 2.376662649422698476e-02 2.944331169700120827e-03
1.600000000000000000e+01 3.553629813097813894e-04 6.312866414498330067e-03 2.726841008100713143e-02 3.814219477573743775e-03
2.000000000000000000e+01 3.554749970192005895e-04 6.234787741229297006e-03 2.976817321844613812e-02 4.812093529780981163e-03
2.500000000000000000e+01 3.590881743662066691e-04 6.184851873527463795e-03 3.063041885641339807e-02 5.716500305091898153e-03
3.000000000000000000e+01 3.583115880587683932e-04 6.063317475982899288e-03 3.002486673854534022e-02 6.265938148960615087e-03
3.500000000000000000e+01 3.560820739267001262e-04 5.978211275245825899e-03 2.844480905084943029e-02 6.491994570199821450e-03
4.000000000000000000e+01 3.582572655943750068e-04 5.856853402300998476e-03 2.691529008537401138e-02 6.444597599651302397e-03
4.500000000000000000e+01 3.581181742049466266e-04 5.762988645011546049e-03 2.497481908946852514e-02 6.259276956167169996e-03
5.000000000000000000e+01 3.583742775390419411e-04 5.685472816998072068e-03 2.303011223976803024e-02 5.950837506022210732e-03
5.500000000000000000e+01 3.561681563553520283e-04 5.579339756576473346e-03 2.136424199019160142e-02 5.559886044103734548e-03
6.000000000000000000e+01 3.575330744752136416e-04 5.512863098630305103e-03 1.979112782392924291e-02 5.194631083604050667e-03
7.000000000000000000e+01 3.577339348453278836e-04 5.340986905235922504e-03 1.692131167823518467e-02 4.414685156210041220e-03
8.000000000000000000e+01 3.615632231685594997e-04 5.174227740049275326e-03 1.474986154693631521e-02 3.714172286661110607e-03
9.000000000000000000e+01 3.627800658080104551e-04 4.974343613720577824e-03 1.278328532304371344e-02 3.044190710517469083e-03
1.000000000000000000e+02 3.653220941885138235e-04 4.823806764278515402e-03 1.121569682309662107e-02 2.522951586843547121e-03
1.100000000000000000e+02 3.642713501847083752e-04 4.651842811507833804e-03 9.865877613349028144e-03 2.105143957240329829e-03
1.200000000000000000e+02 3.744026239814957297e-04 4.559501959059275231e-03 8.667033790275269906e-03 1.756659594595433261e-03
1.300000000000000000e+02 3.860205224896162907e-04 4.374029633594034641e-03 7.716585056313718209e-03 1.490404040513837371e-03
1.400000000000000000e+02 4.026280802804649284e-04 4.251984316071854772e-03 6.862369107364330208e-03 1.248370234507234543e-03
1.500000000000000000e+02 4.220234992430960228e-04 4.112357226925667138e-03 6.220356878998245520e-03 1.056880018948192033e-03
1.600000000000000000e+02 4.502348090795749158e-04 4.017895630069290638e-03 5.597342657868509611e-03 9.073037764359525702e-04
1.700000000000000000e+02 4.930625366171171187e-04 3.918445511075674403e-03 5.023872219342351113e-03 8.034581843315180983e-04
1.800000000000000000e+02 5.513455123093535370e-04 3.768574432687898761e-03 4.591616011049026898e-03 7.008905853833624633e-04
1.900000000000000000e+02 6.308833773402966472e-04 3.664387439845029175e-03 4.165695752292464075e-03 6.239486242854752401e-04
2.000000000000000000e+02 7.463196796265947558e-04 3.579082603533833944e-03 3.787878156556345743e-03 5.588929994722491735e-04
2.200000000000000000e+02 1.117392203371991811e-03 3.370025299985002134e-03 3.223090199137956628e-03 4.433400753605098998e-04
2.400000000000000000e+02 1.774723575658754358e-03 3.210541297002578263e-03 2.707388915581532274e-03 3.503112966889432300e-04
2.600000000000000000e+02 2.982452057852924727e-03 3.102828666990831239e-03 2.361570328605466958e-03 2.961117099115284862e-04
2.800000000000000000e+02 5.178890044760464662e-03 3.043465100247999544e-03 2.047750087135469070e-03 2.484248159497326578e-04
3.000000000000000000e+02 8.923983308125115615e-03 3.119929426829059962e-03 1.778554482840277642e-03 2.109229612369034666e-04
3.200000000000000000e+02 1.508784183379816533e-02 3.390539919732304779e-03 1.582614654584801927e-03 1.933425911310848841e-04
3.400000000000000000e+02 2.485021243623464215e-02 3.999793684006647081e-03 1.474640986739927983e-03 1.734842143786608003e-04
3.600000000000000000e+02 4.004099508912304511e-02 5.184927379809778011e-03 1.407372992044386793e-03 1.660997210748860089e-04
3.800000000000000000e+02 6.023898941879792662e-02 7.361018298999511336e-03 1.491108516792394355e-03 1.683094109473870449e-04
4.000000000000000000e+02 8.735329598073918178e-02 1.122594683259592330e-02 1.727363347491106624e-03 1.803461285728502671e-04
4.500000000000000000e+02 1.642386243289308823e-01 3.376815379669863976e-02 3.857960469177612681e-03 3.031467998141579518e-04
5.000000000000000000e+02 2.381377571773327928e-01 8.482115061855780014e-02 1.147198390510659714e-02 7.127206794553586416e-04
5.500000000000000000e+02 2.936422864009102796e-01 1.586484254278943129e-01 3.153304006662303177e-02 1.815568176098736330e-03
6.000000000000000000e+02 3.430857430154333199e-01 2.245598855259118010e-01 6.909982521752944251e-02 4.492492783705515254e-03
6.500000000000000000e+02 3.950124148711552374e-01 2.715434581477723097e-01 1.199155662564102415e-01 1.032716071277448543e-02
7.000000000000000000e+02 4.523277962021836629e-01 3.064585697251246410e-01 1.759803732789627928e-01 2.114721345755157106e-02
7.500000000000000000e+02 5.017047620300161270e-01 3.405720799663626286e-01 2.265380903460325612e-01 3.803705861885155887e-02
8.000000000000000000e+02 5.505111265821313049e-01 3.810021835257046408e-01 2.689664322031983801e-01 6.163407263186755636e-02
8.500000000000000000e+02 5.922141881626601378e-01 4.330164389813887516e-01 2.989554882458470564e-01 9.010073801421825124e-02
9.000000000000000000e+02 6.133874306401253529e-01 4.854713145115823747e-01 3.231457710448992771e-01 1.213522741925871229e-01
9.500000000000000000e+02 6.316570524997302538e-01 5.394268909480942620e-01 3.469355795940486931e-01 1.535423988077092017e-01
1.000000000000000000e+03 6.508007561411375264e-01 5.841593939719260664e-01 3.752698178373499727e-01 1.864789363352368778e-01
1.100000000000000000e+03 6.852174214223225590e-01 6.435996280682004800e-01 4.411456336890030028e-01 2.502276629651415396e-01
1.200000000000000000e+03 7.175334496000118634e-01 6.704594638453528210e-01 5.254039675967494549e-01 3.106687633431814421e-01
1.300000000000000000e+03 7.516818977367620835e-01 6.942733202151799565e-01 6.088087459968726245e-01 3.635709283029718852e-01
1.400000000000000000e+03 7.748856263896982677e-01 7.217326832043398088e-01 6.835487209421305943e-01 4.074361378208230522e-01
1.500000000000000000e+03 8.015865080661228603e-01 7.571698202960064350e-01 7.398150999026693597e-01 4.439581460924685308e-01
1.600000000000000000e+03 8.348517229675167517e-01 7.896298559936895112e-01 7.788983039934770369e-01 4.754748170113707317e-01
1.700000000000000000e+03 8.805978002255357984e-01 8.258619231541771688e-01 8.045735018309752018e-01 5.054511204069257468e-01
1.800000000000000000e+03 9.318970211610689836e-01 8.519564909506683881e-01 8.286531876676491715e-01 5.297004393038904357e-01
1.900000000000000000e+03 9.920218056720784272e-01 8.738628811404425267e-01 8.516100692279465756e-01 5.516951770393625498e-01
2.000000000000000000e+03 1.051271826122268660e+00 9.022286495857443356e-01 8.761267283489807545e-01 5.713569043110939827e-01
2.100000000000000000e+03 1.107359348729852311e+00 9.358290389815280275e-01 9.044358463409618576e-01 5.869159995146049358e-01
2.200000000000000000e+03 1.163835628661809007e+00 9.806458906357861105e-01 9.351169705694342138e-01 6.007449551873229598e-01
2.300000000000000000e+03 1.219021976642443494e+00 1.035508535012391373e+00 9.657195934156913575e-01 6.128138248940754318e-01
2.400000000000000000e+03 1.262496612520175088e+00 1.088861187647619078e+00 9.988635842912249041e-01 6.262369587213442168e-01
2.500000000000000000e+03 1.307073190617205727e+00 1.146172070149495514e+00 1.030087984808096380e+00 6.393646435445660137e-01
2.750000000000000000e+03 1.403173568381328007e+00 1.291102619814874730e+00 1.103775576951283366e+00 6.701265678315859731e-01
3.000000000000000000e+03 1.471964472967749682e+00 1.420713147469821580e+00 1.179749868235408838e+00 6.975027721468560760e-01
3.250000000000000000e+03 1.532664497809423709e+00 1.544041538700237526e+00 1.252133176130443726e+00 7.226383165855931878e-01
3.500000000000000000e+03 1.593122138371688923e+00 1.648270566291401451e+00 1.323980230254073520e+00 7.449331349686932890e-01
3.750000000000000000e+03 1.639307403586508283e+00 1.747225741407520072e+00 1.390660260133185222e+00 7.629028094984541264e-01
4.000000000000000000e+03 1.693874699380756965e+00 1.836598346410170279e+00 1.456237861782519349e+00 7.787334247595694148e-01
4.250000000000000000e+03 1.745065048937954000e+00 1.921279338325622588e+00 1.513718944472973060e+00 7.941833351818505804e-01
4.500000000000000000e+03 1.795086335110977371e+00 2.001108355983744591e+00 1.569156152796187031e+00 8.051249589778187721e-01
4.750000000000000000e+03 1.839276553059244090e+00 2.073512590414148260e+00 1.619759209337525263e+00 8.157623342302346980e-01
5.000000000000000000e+03 1.879947767713167739e+00 2.135868306626600877e+00 1.667014872695576910e+00 8.253030525218655322e-01
5.250000000000000000e+03 1.920574231951212685e+00 2.201220319312065410e+00 1.711949690485859987e+00 8.319453179526909992e-01
5.500000000000000000e+03 1.963984591958200188e+00 2.254046129320727232e+00 1.753610028330281123e+00 8.371999479050504789e-01
5.750000000000000000e+03 1.997016828096707330e+00 2.311660948112860492e+00 1.789370898026093837e+00 8.434834471681803558e-01
6.000000000000000000e+03 2.037332084727279558e+00 2.362341122817309902e+00 1.825895346657909313e+00 8.477944869632839664e-01
6.250000000000000000e+03 2.067754612287700411e+00 2.406456344749285936e+00 1.858901914961489155e+00 8.523338964632614090e-01
6.500000000000000000e+03 2.093744468679886950e+00 2.446608321121451102e+00 1.887541351677961554e+00 8.553849064081614495e-01
6.750000000000000000e+03 2.128684506220866801e+00 2.487484092772365152e+00 1.917270047568973013e+00 8.582120675593849501e-01
7.000000000000000000e+03 2.159602914509906491e+00 2.523752223323734167e+00 1.944797829860820615e+00 8.610445737123335608e-01
7.250000000000000000e+03 2.185694283120858561e+00 2.560184945702069115e+00 1.969066675287267199e+00 8.627825512439397659e-01
7.500000000000000000e+03 2.209837843071153607e+00 2.592211823954187366e+00 1.994770933879185248e+00 8.662033929381177666e-01
7.750000000000000000e+03 2.234115475381616811e+00 2.621710967290839189e+00 2.014508637598868113e+00 8.652418380733948311e-01
8.000000000000000000e+03 2.264077111629200001e+00 2.649913825221562824e+00 2.036314807687470640e+00 8.701392974687827131e-01
8.250000000000000000e+03 2.288931022267712390e+00 2.680915449471414913e+00 2.056506382701937863e+00 8.704780716266320439e-01
8.500000000000000000e+03 2.306508715518833519e+00 2.703531845079416573e+00 2.077968761653850471e+00 8.715829852198251348e-01
8.750000000000000000e+03 2.332893705771289294e+00 2.725123277282460954e+00 2.093010209746729799e+00 8.749211710017614774e-01
9.000000000000000000e+03 2.352960469645142716e+00 2.751790539307434447e+00 2.112580554312460723e+00 8.759840547106169106e-01
9.250000000000000000e+03 2.378021716852083411e+00 2.772598447868360072e+00 2.130218071370213018e+00 8.767093158371587203e-01
9.500000000000000000e+03 2.401004288130479836e+00 2.791911090254221683e+00 2.143608914136352350e+00 8.778707863985217852e-01
9.750000000000000000e+03 2.425313375314385844e+00 2.810179919732034737e+00 2.158216671510887696e+00 8.800566106762218732e-01
1.000000000000000000e+04 2.449509468180980143e+00 2.826696758203692816e+00 2.170989829783646741e+00 8.814902136121329779e-01
1.050000000000000000e+04 2.491020038579108586e+00 2.867322853193296162e+00 2.197200513865014582e+00 8.815461891109084291e-01
1.100000000000000000e+04 2.542497052465171326e+00 2.899434977426845528e+00 2.223659347548509579e+00 8.840505650483553302e-01
1.150000000000000000e+04 2.586364450798265491e+00 2.931602942703869896e+00 2.246480996597993940e+00 8.866235437529020880e-01
1.200000000000000000e+04 2.636053672176598361e+00 2.961509369388370949e+00 2.267722250838946962e+00 8.877617329719005301e-01
1.250000000000000000e+04 2.679709962827217851e+00 2.988986163863953216e+00 2.286710859807099983e+00 8.884376312876092197e-01
1.300000000000000000e+04 2.721516245608774032e+00 3.015168516802988474e+00 2.307679707955295534e+00 8.881693258492748821e-01
1.350000000000000000e+04 2.770058435588856671e+00 3.041692693990863283e+00 2.327633902591477177e+00 8.907042766540300693e-01
1.400000000000000000e+04 2.810646032245943893e+00 3.067032341904808668e+00 2.343654068458184359e+00 8.915934968944781991e-01
1.450000000000000000e+04 2.852543878674140387e+00 3.084591566330188162e+00 2.362317094276782825e+00 8.937851488827750490e-01
1.500000000000000000e+04 2.892845629906832805e+00 3.106521166460653571e+00 2.376330789756696760e+00 8.930440303225168908e-01
1.550000000000000000e+04 2.930012852563510073e+00 3.129709123512962599e+00 2.391076086684116753e+00 8.927680995462242697e-01
1.600000000000000000e+04 2.967860715110174574e+00 3.150633377527733980e+00 2.408247595308733224e+00 8.941611034083247755e-01
1.650000000000000000e+04 3.007975242439568042e+00 3.169191526818129212e+00 2.421914249435379141e+00 8.954474928811521073e-01
1.700000000000000000e+04 3.043639261726127643e+00 3.188779159696458976e+00 2.433375972147625355e+00 8.991099757764218214e-01
1.750000000000000000e+04 3.082677539868848182e+00 3.203052780913444142e+00 2.448137824947349994e+00 8.981645503459614321e-01
1.800000000000000000e+04 3.115973035510001043e+00 3.221542203913833280e+00 2.460998441273258841e+00 8.972591718294914420e-01
1.850000000000000000e+04 3.150859337767548229e+00 3.240032245113320553e+00 2.470408989060547178e+00 8.969903838786009720e-01
1.900000000000000000e+04 3.177582958166186522e+00 3.255591833269194435e+00 2.482549899952522843e+00 8.980226104722828229e-01
1.950000000000000000e+04 3.214533290977118263e+00 3.272050082491935630e+00 2.494214811942077947e+00 8.989230522568838477e-01
2.000000000000000000e+04 3.243320423195620972e+00 3.287295954883171500e+00 2.501197896215789029e+00 8.992419030621168208e-01
2.050000000000000000e+04 3.274069414673016265e+00 3.299593551615467302e+00 2.512381884600492388e+00 8.988489961468519862e-01
2.100000000000000000e+04 3.299661646922123825e+00 3.314840697423093729e+00 2.519027140798674846e+00 9.011973955627017308e-01
2.150000000000000000e+04 3.320099636787335662e+00 3.328855460160319524e+00 2.529122289762746334e+00 9.002037977615409137e-01
2.200000000000000000e+04 3.347867993202277237e+00 3.340299235204575723e+00 2.540639526183626540e+00 9.006002417264025173e-01
2.250000000000000000e+04 3.369794318890114937e+00 3.351848386257759493e+00 2.551636140856140766e+00 8.989783175403289750e-01
2.300000000000000000e+04 3.391127060201279075e+00 3.367577865737231946e+00 2.558571068902502077e+00 8.997257608844175802e-01
2.350000000000000000e+04 3.417184900593741581e+00 3.375444369369899000e+00 2.565480992136841110e+00 8.999170021187022916e-01
2.400000000000000000e+04 3.443385653896740450e+00 3.386389179232084157e+00 2.571835567339909367e+00 9.008219902704265314e-01
2.450000000000000000e+04 3.462181859093732328e+00 3.400548518275934295e+00 2.579909832114663626e+00 8.986827455049415381e-01
2.500000000000000000e+04 3.486280285887693342e+00 3.411004340037783411e+00 2.583442465745039218e+00 9.005677217570393633e-01
2.600000000000000000e+04 3.515185257371479022e+00 3.436168191160257290e+00 2.599940550768887526e+00 9.005881379359589323e-01
2.700000000000000000e+04 3.552071730520799608e+00 3.454654720063965012e+00 2.610333671704490932e+00 9.006517355101774092e-01
2.800000000000000000e+04 3.586918360421560870e+00 3.472482801858800094e+00 2.621563049730591732e+00 9.008258765073673402e-01
2.900000000000000000e+04 3.617659785582674203e+00 3.492457545279736841e+00 2.632263164956176293e+00 8.991793935276064520e-01
3.000000000000000000e+04 3.654281142888385236e+00 3.508416940381229754e+00 2.638343577581773847e+00 9.008556202059857521e-01
3.100000000000000000e+04 3.673458102594270080e+00 3.525795382821582002e+00 2.650131682022267121e+00 9.005378189241699527e-01
3.200000000000000000e+04 3.702842072092141557e+00 3.540588504920683111e+00 2.657084934684101007e+00 9.017780244643265330e-01
3.300000000000000000e+04 3.730833658332028513e+00 3.557899161475100325e+00 2.664587769464611178e+00 9.018089366189645517e-01
3.400000000000000000e+04 3.760136327740838169e+00 3.571713621111732184e+00 2.671319526560997470e+00 9.010089718322870089e-01
3.500000000000000000e+04 3.770417673402471248e+00 3.588640020658260710e+00 2.677618177865372928e+00 9.012768510151175638e-01
3.600000000000000000e+04 3.796096010226313044e+00 3.600079862998222691e+00 2.681125093476411259e+00 9.011271511813031543e-01
3.700000000000000000e+04 3.818150241829767033e+00 3.608594022903301557e+00 2.685139648748788854e+00 9.017942973683599206e-01
3.800000000000000000e+04 3.841579607252924689e+00 3.619544325256742745e+00 2.692761928416758987e+00 9.026153035045435535e-01
3.900000000000000000e+04 3.857857222247974782e+00 3.637210068466083523e+00 2.699667506137370943e+00 9.011701226689463606e-01
4.000000000000000000e+04 3.869782192770850227e+00 3.649553838652153104e+00 2.701952096127853586e+00 9.020555435680354117e-01
4.100000000000000000e+04 3.884608991536089295e+00 3.656706931915849168e+00 2.708897053183031201e+00 9.002435297364339561e-01
4.200000000000000000e+04 3.898276278794043037e+00 3.667059880591474919e+00 2.713206053518114835e+00 9.020476807179477197e-01
4.300000000000000000e+04 3.918211778284404367e+00 3.676133139327276922e+00 2.717724943562945583e+00 9.033099763767470369e-01
4.400000000000000000e+04 3.930802427155265288e+00 3.690035388566238250e+00 2.722191315230973352e+00 9.021229358652057551e-01
4.500000000000000000e+04 3.945988473092950422e+00 3.696572484868229758e+00 2.724797508290575543e+00 9.012144265864439063e-01
4.600000000000000000e+04 3.961850609938346590e+00 3.705814466447904465e+00 2.727654669475499727e+00 9.021165349477804352e-01
4.700000000000000000e+04 3.971823172635032595e+00 3.720592641651828014e+00 2.733173542358910968e+00 9.013560023647805286e-01
4.800000000000000000e+04 3.987550110119559399e+00 3.728514018098201266e+00 2.735677252700717155e+00 9.019403454932213293e-01
4.900000000000000000e+04 3.999928509204528471e+00 3.737268795290361822e+00 2.737519557671106440e+00 9.005866525764598673e-01
5.000000000000000000e+04 4.003846484195935140e+00 3.737821385078402336e+00 2.741425722981173152e+00 9.011214344789533204e-01
5.100000000000000000e+04 4.019168378221297466e+00 3.750581767402482392e+00 2.746064340405697468e+00 9.022067806893673270e-01
5.200000000000000000e+04 4.033523725037042595e+00 3.756131030793258496e+00 2.749823240580977490e+00 9.008135386280031742e-01
5.300000000000000000e+04 4.044643439066447854e+00 3.761461364573344124e+00 2.751130318093409244e+00 9.023895407975743854e-01
5.400000000000000000e+04 4.048589574506922695e+00 3.769443297689250016e+00 2.753954349756015940e+00 9.003806732738866003e-01
5.500000000000000000e+04 4.059031472732573143e+00 3.776980848926117851e+00 2.761151176224826198e+00 9.019377618903409166e-01
5.600000000000000000e+04 4.064107012131660035e+00 3.781716013130278498e+00 2.759635774801677321e+00 9.005586273795262997e-01
5.700000000000000000e+04 4.077205491909074553e+00 3.788028378851032496e+00 2.765552159485024752e+00 9.022851975795518342e-01
5.800000000000000000e+04 4.084308434383797426e+00 3.794143320107608019e+00 2.770185648871002826e+00 9.020222466247457271e-01
5.900000000000000000e+04 4.086403800346556814e+00 3.803160946410278687e+00 2.772081418789411167e+00 9.012819644962810628e-01
6.000000000000000000e+04 4.097281689964859197e+00 3.807339395579015129e+00 2.775011614162133267e+00 9.004553889828045277e-01
6.100000000000000000e+04 4.102648913505476003e+00 3.808010058966272204e+00 2.776603151764779565e+00 9.008522521273569783e-01
6.200000000000000000e+04 4.114735360191076552e+00 3.817048354414166234e+00 2.778274854889220880e+00 9.005600428136745217e-01
6.300000000000000000e+04 4.128418609777668280e+00 3.825320476975832662e+00 2.781816226423839744e+00 9.028829374042534051e-01
6.400000000000000000e+04 4.129042483444453460e+00 3.836480466688209301e+00 2.786742994122133332e+00 8.996368886003601739e-01
6.500000000000000000e+04 4.135074671063676988e+00 3.838384896890480125e+00 2.792179032087492629e+00 9.011990131843194973e-01
6.600000000000000000e+04 4.145093243855484388e+00 3.843133901736683899e+00 2.791281746812410258e+00 9.019634985983391307e-01
6.700000000000000000e+04 4.155244745730408695e+00 3.848991870482245670e+00 2.791577000479323889e+00 9.010201978291586533e-01
6.800000000000000000e+04 4.159993809406785203e+00 3.854537251315312663e+00 2.796848731475517269e+00 9.013243318455963493e-01
6.900000000000000000e+04 4.167683557794083171e+00 3.860114143255401586e+00 2.796330935480394686e+00 9.002972001340193708e-01
7.000000000000000000e+04 4.176633218488939647e+00 3.863266880544151238e+00 2.799106597245782702e+00 8.996926855939957335e-01
7.100000000000000000e+04 4.177132056159541307e+00 3.868327202028225997e+00 2.800264538710632856e+00 9.013030493621438932e-01
7.200000000000000000e+04 4.183017299307891790e+00 3.874784328241188014e+00 2.803943945610543498e+00 9.009779981760438483e-01
7.300000000000000000e+04 4.180930954485370776e+00 3.880133094360508128e+00 2.807606495210738906e+00 9.007628103015402621e-01
7.400000000000000000e+04 4.181075938954256443e+00 3.885643230083951405e+00 2.808298795926526203e+00 9.012156563968357625e-01
7.500000000000000000e+04 4.198915813498530269e+00 3.888800401762276149e+00 2.807965163824690968e+00 9.002461023487882130e-01
7.600000000000000000e+04 4.198783655858221664e+00 3.895653824422493194e+00 2.811864894334623166e+00 9.005619673981964945e-01
7.700000000000000000e+04 4.200491185018745632e+00 3.902736143380877820e+00 2.813208301701910496e+00 8.999914568729383557e-01
7.800000000000000000e+04 4.212330355247973834e+00 3.906423212264414246e+00 2.816316166165656831e+00 9.017024252575385201e-01
7.900000000000000000e+04 4.207239638293691186e+00 3.910277130033202209e+00 2.815030458962071158e+00 9.000036916192307723e-01
8.000000000000000000e+04 4.218193743227675263e+00 3.914061003698640295e+00 2.816002876611372052e+00 9.000615918881024191e-01
8.100000000000000000e+04 4.216002973722100755e+00 3.919979112524507148e+00 2.817529370448614401e+00 8.996324043242456270e-01
8.200000000000000000e+04 4.229072085902203071e+00 3.923261412771978485e+00 2.813833307832525943e+00 9.009237845321707017e-01
8.300000000000000000e+04 4.229629520303376466e+00 3.929849168298886752e+00 2.814546016404032347e+00 9.006350849302358075e-01
8.400000000000000000e+04 4.228752263824605784e+00 3.935494288841434152e+00 2.813727675320130572e+00 9.017668056365216733e-01
8.500000000000000000e+04 4.231210900046624701e+00 3.940717332954207563e+00 2.813526269567198312e+00 8.993816647896611949e-01
8.600000000000000000e+04 4.236354539625812876e+00 3.943020235466224044e+00 2.815101342560216491e+00 9.002659872875909963e-01
8.700000000000000000e+04 4.241176067152252926e+00 3.944545145603794545e+00 2.813018556290289407e+00 8.987557242233300547e-01
8.800000000000000000e+04 4.253117611052635638e+00 3.950396816529880173e+00 2.815722362297689241e+00 9.008824479040817845e-01
8.900000000000000000e+04 4.258312094725397401e+00 3.951133595703888002e+00 2.813520686008477156e+00 8.995566087256154919e-01
9.000000000000000000e+04 4.262766166114113631e+00 3.953169259257597989e+00 2.814309474334565131e+00 9.017651582478674044e-01
9.100000000000000000e+04 4.264743834238726272e+00 3.953560658322109678e+00 2.815411475307935341e+00 9.002487253393276490e-01
9.200000000000000000e+04 4.264413998937749639e+00 3.960619805429513640e+00 2.815556010098010375e+00 9.014915913091158250e-01
9.300000000000000000e+04 4.282306315874137681e+00 3.965838690954194501e+00 2.815273255254261642e+00 9.009584609969945035e-01
9.400000000000000000e+04 4.279936254034106824e+00 3.964502251349728112e+00 2.814202674399064019e+00 9.001552338145970555e-01
9.500000000000000000e+04 4.287929800215573906e+00 3.970785073412258726e+00 2.815914642338318341e+00 9.020594151627211454e-01
9.600000000000000000e+04 4.290190886414535498e+00 3.970971173079553385e+00 2.814606575312312398e+00 9.024519418898695466e-01
9.700000000000000000e+04 4.292155979020913392e+00 3.975794080877008696e+00 2.815510243732197715e+00 9.014924935115861127e-01
9.800000000000000000e+04 4.298883193104614975e+00 3.976474399572174523e+00 2.814567406097753910e+00 8.992521758401448295e-01
9.900000000000000000e+04 4.302429162386983030e+00 3.985956551340430476e+00 2.815193678167424274e+00 9.027086034146509785e-01
1.000000000000000000e+05 4.298636449328642861e+00 3.981583667421830341e+00 2.817251155835619691e+00 9.006418049971998130e-01
