# Supplementary material for: Three learning stages and accuracy–efficiency tradeoff of restricted Boltzmann machines
Source: Nat Commun. 2022 Sep 17;13:5474. doi: 10.1038/s41467-022-33126-x (PMC9482660; doi:10.1038/s41467-022-33126-x)
Supplement: Supplementary file 3 — Source Data [file 41467_2022_33126_MOESM3_ESM.zip › source_data/Fig3e-Delta_theta.dat]

# \Delta_\theta
# column label: number_of_visible_units,cd_order
# training_epoch M=4,n_CD=inf M=4,n_CD=1 M=5,n_CD=inf M=5,n_CD=1
1.000000000000000056e-01 1.191549955212996226e+00 1.191588073046738971e+00 1.531076158692259215e+00 1.531084486072250561e+00
1.019999999999999934e-01 1.190915817490400208e+00 1.190954591246533800e+00 1.530977701520076062e+00 1.530986172345468521e+00
1.049999999999999961e-01 1.189966759988186462e+00 1.190006511613857620e+00 1.530830336916580992e+00 1.530839021368317399e+00
1.069999999999999979e-01 1.189335483810987970e+00 1.189375883384663934e+00 1.530732307453156693e+00 1.530741133301226853e+00
1.100000000000000006e-01 1.188390706141698283e+00 1.188432071776814869e+00 1.530585582815391144e+00 1.530594619237411580e+00
1.120000000000000023e-01 1.187762274905118209e+00 1.187804280735315743e+00 1.530487978933254389e+00 1.530497154730766418e+00
1.150000000000000050e-01 1.186821752283925058e+00 1.186864712750267392e+00 1.530341891077734440e+00 1.530351274438972453e+00
1.170000000000000068e-01 1.186196149534434419e+00 1.186239742721866053e+00 1.530244710659696583e+00 1.530254231403590071e+00
1.199999999999999956e-01 1.185259857371975478e+00 1.185304394205101142e+00 1.530099256418328668e+00 1.530108981757568820e+00
1.229999999999999982e-01 1.184326091750612875e+00 1.184371565846898511e+00 1.529954180831143429e+00 1.529964109004652961e+00
1.260000000000000009e-01 1.183394843910470895e+00 1.183441249046669475e+00 1.529809482766439244e+00 1.529819612028014753e+00
1.290000000000000036e-01 1.182466105123411548e+00 1.182513435234839649e+00 1.529665161095804526e+00 1.529675489714047876e+00
1.320000000000000062e-01 1.181539866692909779e+00 1.181588115872544753e+00 1.529521214694095965e+00 1.529531740952349894e+00
1.350000000000000089e-01 1.180616119953924459e+00 1.180665282451518472e+00 1.529377642439395446e+00 1.529388364635717590e+00
1.380000000000000115e-01 1.179694856272778702e+00 1.179744926493971002e+00 1.529234443213348227e+00 1.529245359660134973e+00
1.409999999999999865e-01 1.178776067047035969e+00 1.178827039552465594e+00 1.529091615901700063e+00 1.529102724924720214e+00
1.449999999999999900e-01 1.177554849088729760e+00 1.177607016444849108e+00 1.528901756100935261e+00 1.528913119310953750e+00
1.479999999999999927e-01 1.176641800312755892e+00 1.176694857859281074e+00 1.528759792277807339e+00 1.528771344209289618e+00
1.509999999999999953e-01 1.175731197540303974e+00 1.175785140349369540e+00 1.528618196682501429e+00 1.528629935705617671e+00
1.549999999999999989e-01 1.174520850773870695e+00 1.174575966527075188e+00 1.528429973459545010e+00 1.528441959423608498e+00
1.580000000000000016e-01 1.173615922478568718e+00 1.173671912566867981e+00 1.528289232805028375e+00 1.528301402105253448e+00
1.620000000000000051e-01 1.172413111197933899e+00 1.172470260147105314e+00 1.528102145550651603e+00 1.528114556829048398e+00
1.660000000000000087e-01 1.171214578698504205e+00 1.171272878866437495e+00 1.527915703892087640e+00 1.527928354352885654e+00
1.700000000000000122e-01 1.170020305388364212e+00 1.170079749349078435e+00 1.527729905282458223e+00 1.527742792156580931e+00
1.739999999999999880e-01 1.168830271854295111e+00 1.168890852346899933e+00 1.527544747191686314e+00 1.527557867737356023e+00
1.779999999999999916e-01 1.167644458824458331e+00 1.167706168772796982e+00 1.527360227103217172e+00 1.527373578607233329e+00
1.819999999999999951e-01 1.166462847147953896e+00 1.166525679725833653e+00 1.527176342513062446e+00 1.527189922291286361e+00
1.859999999999999987e-01 1.165285417783449518e+00 1.165349366441799761e+00 1.526993090928994157e+00 1.527006896326694729e+00
1.910000000000000031e-01 1.163819483606863381e+00 1.163884818607141103e+00 1.526764912835407051e+00 1.526778996568780356e+00
1.950000000000000067e-01 1.162651395331406823e+00 1.162717832765754133e+00 1.526583076462033839e+00 1.526597379948438471e+00
2.000000000000000111e-01 1.161197078090058454e+00 1.161264885755328047e+00 1.526356659591900478e+00 1.526371234173510283e+00
2.039999999999999869e-01 1.160038236073773543e+00 1.160107134039557009e+00 1.526176225992422530e+00 1.526191014608904384e+00
2.089999999999999913e-01 1.158595417872663624e+00 1.158665671845016121e+00 1.525951554869851456e+00 1.525966607525902852e+00
2.139999999999999958e-01 1.157158937563842249e+00 1.157230540428740406e+00 1.525727846970363455e+00 1.525743159825684314e+00
2.190000000000000002e-01 1.155728759423809482e+00 1.155801704570559973e+00 1.525505097582807501e+00 1.525520666853189544e+00
2.240000000000000047e-01 1.154304847981714843e+00 1.154379129255549641e+00 1.525283302022339083e+00 1.525299123975501159e+00
2.290000000000000091e-01 1.152887168034292475e+00 1.152962779672358939e+00 1.525062455628642288e+00 1.525078526582595462e+00
2.340000000000000135e-01 1.151475684728095583e+00 1.151552621224894990e+00 1.524842553766265763e+00 1.524858870089069285e+00
2.399999999999999911e-01 1.149790035725065218e+00 1.149868555083470634e+00 1.524579911819825995e+00 1.524596517863276990e+00
2.449999999999999956e-01 1.148392063855838474e+00 1.148471896769824863e+00 1.524362071728929235e+00 1.524378915324796857e+00
2.510000000000000009e-01 1.146722529551883918e+00 1.146803932700594997e+00 1.524101890643627888e+00 1.524119014715127118e+00
2.570000000000000062e-01 1.145061702339438936e+00 1.145144669845580054e+00 1.523843040748840805e+00 1.523860440363796975e+00
2.630000000000000115e-01 1.143409524367315466e+00 1.143494051153442603e+00 1.523585514278049224e+00 1.523603184585922365e+00
2.690000000000000169e-01 1.141765938208395781e+00 1.141852019996356438e+00 1.523329303525197354e+00 1.523347239747252502e+00
2.750000000000000222e-01 1.140130886892635642e+00 1.140218520149322456e+00 1.523074400846992971e+00 1.523092598275561649e+00
2.819999999999999729e-01 1.138234038768667133e+00 1.138323478498163510e+00 1.522778657526258739e+00 1.522797153849072327e+00
2.879999999999999782e-01 1.136617286392483273e+00 1.136708272149360210e+00 1.522526563037486458e+00 1.522545310633022453e+00
2.949999999999999845e-01 1.134741634448361181e+00 1.134834421745786637e+00 1.522234075375165752e+00 1.522253110491187833e+00
3.019999999999999907e-01 1.132877271063072344e+00 1.132971857953156025e+00 1.521943323867180231e+00 1.521962640554175739e+00
3.089999999999999969e-01 1.131024110148012296e+00 1.131120495082434063e+00 1.521654296810048157e+00 1.521673889230167998e+00
3.160000000000000031e-01 1.129182066443082944e+00 1.129280248518807150e+00 1.521366982586675132e+00 1.521386845015295863e+00
3.240000000000000102e-01 1.127090378174617769e+00 1.127190614157118409e+00 1.521040706029139544e+00 1.521060870174194113e+00
3.310000000000000164e-01 1.125271873414192214e+00 1.125373907707523990e+00 1.520757023437868449e+00 1.520777445698236585e+00
3.390000000000000235e-01 1.123206868181312990e+00 1.123310960261024727e+00 1.520434867429046433e+00 1.520455578087697823e+00
3.469999999999999751e-01 1.121155917262649071e+00 1.121262071007380401e+00 1.520114884841571312e+00 1.520135877012815717e+00
3.549999999999999822e-01 1.119118899352172125e+00 1.119227119776756707e+00 1.519797059031464448e+00 1.519818325977889240e+00
3.629999999999999893e-01 1.117095694779691950e+00 1.117205987394658484e+00 1.519481373503513977e+00 1.519502908634676519e+00
3.719999999999999973e-01 1.114835954046469624e+00 1.114948584379094054e+00 1.519128765262141245e+00 1.519150594386456499e+00
3.800000000000000044e-01 1.112841712821480922e+00 1.112956426865150839e+00 1.518817573794126963e+00 1.518839657544535093e+00
3.890000000000000124e-01 1.110614261662260738e+00 1.110731327053277040e+00 1.518469980489584925e+00 1.518492343329704619e+00
3.980000000000000204e-01 1.108403669843480710e+00 1.108523095453921803e+00 1.518125009414022175e+00 1.518147643729785390e+00
4.069999999999999729e-01 1.106209776845552550e+00 1.106331573172151694e+00 1.517782638182878729e+00 1.517805536554152734e+00
4.169999999999999818e-01 1.103791509853972785e+00 1.103915954704039804e+00 1.517405247948564462e+00 1.517428431241042874e+00
4.269999999999999907e-01 1.101393447443464346e+00 1.101520557811864309e+00 1.517031009944405762e+00 1.517054469471192046e+00
4.369999999999999996e-01 1.099015377212168687e+00 1.099145171655081077e+00 1.516659894392109909e+00 1.516683621709419505e+00
4.470000000000000084e-01 1.096657089552131481e+00 1.096789587692690082e+00 1.516291871833418625e+00 1.516315858731533517e+00
4.570000000000000173e-01 1.094318378246586621e+00 1.094453599643748776e+00 1.515926913114571395e+00 1.515951151628501359e+00
4.680000000000000271e-01 1.091768164301501587e+00 1.091906402864369907e+00 1.515528962893142761e+00 1.515553469218669180e+00
4.789999999999999813e-01 1.089241125809287558e+00 1.089382403573424307e+00 1.515134647201328733e+00 1.515159412186802612e+00
4.899999999999999911e-01 1.086737000061937852e+00 1.086881339919123723e+00 1.514743928617706681e+00 1.514768943373496990e+00
5.010000000000000009e-01 1.084255527767566063e+00 1.084402954420157217e+00 1.514356770139841712e+00 1.514382026058420871e+00
5.130000000000000115e-01 1.081574002696348957e+00 1.081724827344485718e+00 1.513938432774867060e+00 1.513963942272425145e+00
5.250000000000000222e-01 1.078918805356684940e+00 1.079073062027365415e+00 1.513524241840495943e+00 1.513549995300993212e+00
5.370000000000000329e-01 1.076289613282943591e+00 1.076447337560130002e+00 1.513114151058302159e+00 1.513140139173234200e+00
5.500000000000000444e-01 1.073470300552492596e+00 1.073631821837217171e+00 1.512674459954072903e+00 1.512700692146931702e+00
5.620000000000000551e-01 1.070894274646708055e+00 1.071059336523528138e+00 1.512272765011059894e+00 1.512299213493020211e+00
5.749999999999999556e-01 1.068131833628790606e+00 1.068300767553591601e+00 1.511842064136730057e+00 1.511868737439501675e+00
5.889999999999999680e-01 1.065189330432829484e+00 1.065362476024589888e+00 1.511383367508752240e+00 1.511410272272699418e+00
6.029999999999999805e-01 1.062280002586773797e+00 1.062457404866994137e+00 1.510929929182054154e+00 1.510957054750762252e+00
6.169999999999999929e-01 1.059403387651476569e+00 1.059585093787394072e+00 1.510481681524412867e+00 1.510509017666349596e+00
6.310000000000000053e-01 1.056559030749729899e+00 1.056745089968097240e+00 1.510038557845822638e+00 1.510066094767597900e+00
6.460000000000000187e-01 1.053546794854575142e+00 1.053737573157428109e+00 1.509569393912233881e+00 1.509597135505029275e+00
6.610000000000000320e-01 1.050570539254424007e+00 1.050766091291241766e+00 1.509105957100354667e+00 1.509133892999385829e+00
6.760000000000000453e-01 1.047629736057632099e+00 1.047830113013598741e+00 1.508648169014822349e+00 1.508676289304506479e+00
6.919999999999999485e-01 1.044531371797791985e+00 1.044736949737702814e+00 1.508166000909483051e+00 1.508194307460171357e+00
7.079999999999999627e-01 1.041472137379503282e+00 1.041682972996455403e+00 1.507690079893559520e+00 1.507718562330279122e+00
7.239999999999999769e-01 1.038451426803281841e+00 1.038667578283023030e+00 1.507220315500267027e+00 1.507248963785805751e+00
7.409999999999999920e-01 1.035283467907597510e+00 1.035505332043167970e+00 1.506727837148002624e+00 1.506756651127745039e+00
7.590000000000000080e-01 1.031975055084308313e+00 1.032203037286282710e+00 1.506213738896853949e+00 1.506242717100007011e+00
7.760000000000000231e-01 1.028893073620554377e+00 1.029126894499422074e+00 1.505735034548757234e+00 1.505764157799825309e+00
7.940000000000000391e-01 1.025674180658581625e+00 1.025914243628701206e+00 1.505235291184815472e+00 1.505264557911316858e+00
8.129999999999999449e-01 1.022325141845673135e+00 1.022571859917017267e+00 1.504715601311976014e+00 1.504745008786352978e+00
8.319999999999999618e-01 1.019025221364447287e+00 1.019278663080587677e+00 1.504203805809885441e+00 1.504233343644108434e+00
8.509999999999999787e-01 1.015773545343630291e+00 1.016033777206874156e+00 1.503699771035797772e+00 1.503729429271160489e+00
8.709999999999999964e-01 1.012401910264191462e+00 1.012669355490885215e+00 1.503177448392106541e+00 1.503207222957689826e+00
8.910000000000000142e-01 1.009081812621535734e+00 1.009356531810989832e+00 1.502663430050281246e+00 1.502693310899649859e+00
9.120000000000000329e-01 1.005650136680347417e+00 1.005932555418006968e+00 1.502132487700935659e+00 1.502162469973855607e+00
9.330000000000000515e-01 1.002273155823357742e+00 1.002563336772820390e+00 1.501610372471695598e+00 1.501640446402362272e+00
9.549999999999999600e-01 9.987928878881302541e-01 9.990912632894050072e-01 1.501072684628789400e+00 1.501102844737604247e+00
9.769999999999999796e-01 9.953703220208034441e-01 9.956769464657061475e-01 1.500544322203359426e+00 1.500574558973451822e+00
1.000000000000000000e+00 9.918526363651344324e-01 9.921679322386068867e-01 1.500001719443225801e+00 1.500032026706136001e+00
1.020000000000000018e+00 9.888430302270618810e-01 9.891659019319405388e-01 1.499537860576279691e+00 1.499568221471114349e+00
1.050000000000000044e+00 9.844126535880828310e-01 9.847469508815446249e-01 1.498855678957044635e+00 1.498886107877591245e+00
1.070000000000000062e+00 9.815139257762234282e-01 9.818558800182429769e-01 1.498409778734281605e+00 1.498440245264144099e+00
1.100000000000000089e+00 9.772461810214990718e-01 9.775996668035653592e-01 1.497753952568355862e+00 1.497784464702681673e+00
1.120000000000000107e+00 9.744534832772153710e-01 9.748146752340324239e-01 1.497325243014857143e+00 1.497355778810966820e+00
1.149999999999999911e+00 9.703413008883637891e-01 9.707140632928692447e-01 1.496694648069662570e+00 1.496725209893437603e+00
1.169999999999999929e+00 9.676500464325991091e-01 9.680305272202406330e-01 1.496282397979414869e+00 1.496312971133693326e+00
1.199999999999999956e+00 9.636867245376954383e-01 9.640787886151569452e-01 1.495675964173422967e+00 1.495706545966910772e+00
1.229999999999999982e+00 9.598096491951109144e-01 9.602132945933719022e-01 1.495083534573548256e+00 1.495114115564080137e+00
1.260000000000000009e+00 9.560166101499610880e-01 9.564318145541781391e-01 1.494504752501075062e+00 1.494535323950126227e+00
1.290000000000000036e+00 9.523054656628812120e-01 9.527321868970800578e-01 1.493939271227900489e+00 1.493969825168572907e+00
1.320000000000000062e+00 9.486741369516658029e-01 9.491123264393835912e-01 1.493386754230767721e+00 1.493417283005357810e+00
1.350000000000000089e+00 9.451206098291496938e-01 9.455702141205203359e-01 1.492846874376127397e+00 1.492877370950027149e+00
1.379999999999999893e+00 9.416429343521259820e-01 9.421038883013251874e-01 1.492319313663350799e+00 1.492349771506336520e+00
1.409999999999999920e+00 9.382392204923128975e-01 9.387114413067821905e-01 1.491803762873411987e+00 1.491834175877427171e+00
1.449999999999999956e+00 9.338128217818202348e-01 9.342999168634004148e-01 1.491134525325384708e+00 1.491164869823916161e+00
1.479999999999999982e+00 9.305746396806707788e-01 9.310727739688551274e-01 1.490645842872110327e+00 1.490676129606418598e+00
1.510000000000000009e+00 9.274045115343159118e-01 9.279135759283466678e-01 1.490168200451095881e+00 1.490198424440309477e+00
1.550000000000000044e+00 9.232806764071131989e-01 9.238041230842480855e-01 1.489548045113448627e+00 1.489578178311189438e+00
1.580000000000000071e+00 9.202629724146436097e-01 9.207970497653438224e-01 1.489095110827209467e+00 1.489125170898417894e+00
1.620000000000000107e+00 9.163366497987436299e-01 9.168846853868433122e-01 1.488506952846750275e+00 1.488536909430503208e+00
1.659999999999999920e+00 9.125182652293891694e-01 9.130799967963965091e-01 1.487936260702823477e+00 1.487966107245536573e+00
1.699999999999999956e+00 9.088044041576316401e-01 9.093795494945287050e-01 1.487382466551199878e+00 1.487412196551147980e+00
1.739999999999999991e+00 9.051917767562062123e-01 9.057800408689203886e-01 1.486845022576661179e+00 1.486874630036971512e+00
1.780000000000000027e+00 9.016772203486620452e-01 9.022782985758756036e-01 1.486323400243770632e+00 1.486352879468723742e+00
1.820000000000000062e+00 8.982576899878609300e-01 8.988712629447316305e-01 1.485817089148923742e+00 1.485846435286650058e+00
1.860000000000000098e+00 8.949302468495582419e-01 8.955559845891697401e-01 1.485325596965993755e+00 1.485354805523209087e+00
1.909999999999999920e+00 8.908961390034462191e-01 8.915366090383578523e-01 1.484731349954329316e+00 1.484760379571016253e+00
1.949999999999999956e+00 8.877657052063946397e-01 8.884175694890558139e-01 1.484271491162323375e+00 1.484300372416454072e+00
2.000000000000000000e+00 8.839694559006940899e-01 8.846350533208260369e-01 1.483715371608238520e+00 1.483744061585115404e+00
2.040000000000000036e+00 8.810228372558762677e-01 8.816990108693353312e-01 1.483284924903678581e+00 1.483313458015833142e+00
2.089999999999999858e+00 8.774485931462535637e-01 8.781374791197751328e-01 1.482764263129883187e+00 1.482792594869031477e+00
2.140000000000000124e+00 8.739912962364871918e-01 8.746923203320191575e-01 1.482262222595229773e+00 1.482290346811958592e+00
2.189999999999999947e+00 8.706466323025443543e-01 8.713592037899754450e-01 1.481778074476713503e+00 1.481805985806188941e+00
2.240000000000000213e+00 8.674104641005223604e-01 8.681339903391257495e-01 1.481311120176505680e+00 1.481338814170358953e+00
2.290000000000000036e+00 8.642788315531678700e-01 8.650127285318600645e-01 1.480860691048902611e+00 1.480888162914241635e+00
2.339999999999999858e+00 8.612479474167114013e-01 8.619916275117693871e-01 1.480426146494984385e+00 1.480453391234045846e+00
2.399999999999999911e+00 8.577387680139082482e-01 8.584934082007421585e-01 1.479924797644760925e+00 1.479951764175376328e+00
2.450000000000000178e+00 8.549169440732188319e-01 8.556800755148842308e-01 1.479523072649907123e+00 1.479549803237053984e+00
2.509999999999999787e+00 8.516487909754402175e-01 8.524213524283559273e-01 1.479059444312360361e+00 1.479085886281898743e+00
2.569999999999999840e+00 8.485042518990133509e-01 8.492854181712972128e-01 1.478615063767284354e+00 1.478641211394462696e+00
2.629999999999999893e+00 8.454781134669258069e-01 8.462670735859022519e-01 1.478189051978338275e+00 1.478214900758573869e+00
2.689999999999999947e+00 8.425654160240988455e-01 8.433613766450540616e-01 1.477780572997222652e+00 1.477806118541283853e+00
2.750000000000000000e+00 8.397614396106957146e-01 8.405636191163745607e-01 1.477388831612939768e+00 1.477414068985253515e+00
2.819999999999999840e+00 8.366215454119166894e-01 8.374300165720911515e-01 1.476951946201271015e+00 1.476976818745616704e+00
2.879999999999999893e+00 8.340379544252241040e-01 8.348510167069495003e-01 1.476593919418274892e+00 1.476618476036268168e+00
2.950000000000000178e+00 8.311437686944771475e-01 8.319612758658696539e-01 1.476194453236626014e+00 1.476218636758656721e+00
3.020000000000000018e+00 8.283729857437910349e-01 8.291939885730214010e-01 1.475813646417092340e+00 1.475837452053614607e+00
3.089999999999999858e+00 8.257197970556680033e-01 8.265433819072779409e-01 1.475450529304207281e+00 1.475473953382970826e+00
3.160000000000000142e+00 8.231787015600172674e-01 8.240039875041350603e-01 1.475104184321763601e+00 1.475127224817072147e+00
3.240000000000000213e+00 8.204051635231838224e-01 8.212313628665808274e-01 1.474727789323865945e+00 1.474750388224067121e+00
3.310000000000000053e+00 8.180870355740911259e-01 8.189131723708280575e-01 1.474414527095328609e+00 1.474436736562729555e+00
3.390000000000000124e+00 8.155557498854223430e-01 8.163808736694077028e-01 1.474073862237132548e+00 1.474095624739345300e+00
3.470000000000000195e+00 8.131440356732326791e-01 8.139671976096866102e-01 1.473750666723869118e+00 1.473771981805681364e+00
3.549999999999999822e+00 8.108456913391005605e-01 8.116660014597445461e-01 1.473443923755326734e+00 1.473464790477677866e+00
3.629999999999999893e+00 8.086548732451231958e-01 8.094714891356796782e-01 1.473152678658692816e+00 1.473173096474357679e+00
3.720000000000000195e+00 8.063118669855481313e-01 8.071233858188020527e-01 1.472842437325652121e+00 1.472862351029713857e+00
3.799999999999999822e+00 8.043315967969646429e-01 8.051378082651655665e-01 1.472581211672613799e+00 1.472600679050088290e+00
3.890000000000000124e+00 8.022126755054169722e-01 8.030121036153403669e-01 1.472302676379948716e+00 1.472321643487771947e+00
3.979999999999999982e+00 8.002027460177576490e-01 8.009945972367011890e-01 1.472039378533359644e+00 1.472057848319892281e+00
4.070000000000000284e+00 7.982956668377686471e-01 7.990792166364418803e-01 1.471790337861679010e+00 1.471808314552168540e+00
4.169999999999999929e+00 7.962903149954851934e-01 7.970638681100570277e-01 1.471529236543381858e+00 1.471546670679319657e+00
4.269999999999999574e+00 7.943974197660736980e-01 7.951602424142811820e-01 1.471283440718461621e+00 1.471300338496171589e+00
4.370000000000000107e+00 7.926100706528849127e-01 7.933615130663294046e-01 1.471051867186738304e+00 1.471068236187919043e+00
4.469999999999999751e+00 7.909218108874482844e-01 7.916612977352229796e-01 1.470833511598891530e+00 1.470849359876385654e+00
4.570000000000000284e+00 7.893266126142498562e-01 7.900536391537384961e-01 1.470627442247124383e+00 1.470642778318361321e+00
4.679999999999999716e+00 7.876726633629199670e-01 7.883854869886965933e-01 1.470413925670384092e+00 1.470428709418505564e+00
4.790000000000000036e+00 7.861175136089920690e-01 7.868156902851904944e-01 1.470213165432610714e+00 1.470227408585355944e+00
4.900000000000000355e+00 7.846546670211274055e-01 7.853378356005851213e-01 1.470024180323947771e+00 1.470037895344714185e+00
5.009999999999999787e+00 7.832780783366952715e-01 7.839459514250747274e-01 1.469846064697149179e+00 1.469859265198346421e+00
5.129999999999999893e+00 7.818681358147501204e-01 7.825190698391302213e-01 1.469663175265342847e+00 1.469675829370200582e+00
5.250000000000000000e+00 7.805474029912946587e-01 7.811812151744957911e-01 1.469491234696988391e+00 1.469503358683945660e+00
5.370000000000000107e+00 7.793096169524978967e-01 7.799261981452388914e-01 1.469329329696048569e+00 1.469340940982738264e+00
5.500000000000000000e+00 7.780555797399619777e-01 7.786534496499263325e-01 1.469164289854316463e+00 1.469175364702145936e+00
5.620000000000000107e+00 7.769724905347349386e-01 7.775531098477199698e-01 1.469020688715958700e+00 1.469031285993595448e+00
5.750000000000000000e+00 7.758739535438960999e-01 7.764359720397057130e-01 1.468873760941115103e+00 1.468883860701374777e+00
5.889999999999999680e+00 7.747714546883349707e-01 7.753136131332775127e-01 1.468724676829371356e+00 1.468734263184960032e+00
6.030000000000000249e+00 7.737459911588813188e-01 7.742685281315563328e-01 1.468584181843392678e+00 1.468593277654665519e+00
6.169999999999999929e+00 7.727914672092426329e-01 7.732946823268603831e-01 1.468451443312638771e+00 1.468460071936679601e+00
6.309999999999999609e+00 7.719022907395082234e-01 7.723865311382415166e-01 1.468325708676875063e+00 1.468333892299252375e+00
6.459999999999999964e+00 7.710163059747329184e-01 7.714806484264050690e-01 1.468197992372381799e+00 1.468205723382765671e+00
6.610000000000000320e+00 7.701936944849084865e-01 7.706386288080067093e-01 1.468076777044615255e+00 1.468084080508500033e+00
6.759999999999999787e+00 7.694291958839493129e-01 7.698552452425976300e-01 1.467961382258397895e+00 1.467968281448833290e+00
6.919999999999999929e+00 7.686723827234489548e-01 7.690788955707457131e-01 1.467844020176526376e+00 1.467850513744670238e+00
7.080000000000000071e+00 7.679709255269731027e-01 7.683585530864729396e-01 1.467731915197455050e+00 1.467738028392123750e+00
7.240000000000000213e+00 7.673200062957594714e-01 7.676894172879413780e-01 1.467624470171024376e+00 1.467630226658490411e+00
7.410000000000000142e+00 7.666788893495016799e-01 7.670296904258632198e-01 1.467514817799400850e+00 1.467520220857825075e+00
7.589999999999999858e+00 7.660515846400315354e-01 7.663835224249884170e-01 1.467403155383967039e+00 1.467408210716490968e+00
7.759999999999999787e+00 7.655032876736665992e-01 7.658182056195306231e-01 1.467301356106770482e+00 1.467306107097676948e+00
7.940000000000000391e+00 7.649651133496329081e-01 7.652628477999549039e-01 1.467196932061241910e+00 1.467201384627832894e+00
8.130000000000000782e+00 7.644398437554161818e-01 7.647203589534551371e-01 1.467089945145475083e+00 1.467094107400586545e+00
8.320000000000000284e+00 7.639542445164256845e-01 7.642184669082024984e-01 1.466985798240056704e+00 1.466989694439260195e+00
8.509999999999999787e+00 7.635044022743655567e-01 7.637532329537352060e-01 1.466884055123908404e+00 1.466887707241971039e+00
8.710000000000000853e+00 7.630656637549247945e-01 7.632992365820023828e-01 1.466779131178056250e+00 1.466782548624876226e+00
8.910000000000000142e+00 7.626590112775365471e-01 7.628782587930607040e-01 1.466676047935160598e+00 1.466679251928350469e+00
9.119999999999999218e+00 7.622629991487152035e-01 7.624681679655274102e-01 1.466569411326678285e+00 1.466572411664137432e+00
9.330000000000000071e+00 7.618954225503206112e-01 7.620874537483152134e-01 1.466464065779664372e+00 1.466466882270075267e+00
9.550000000000000711e+00 7.615376053260723976e-01 7.617168314409278329e-01 1.466354749893771459e+00 1.466357392594477282e+00
9.769999999999999574e+00 7.612047097066236834e-01 7.613720584151739690e-01 1.466246195278594344e+00 1.466248681935641507e+00
1.000000000000000000e+01 7.608804337264600814e-01 7.610362970545838657e-01 1.466133220942303916e+00 1.466135561543699062e+00
1.019999999999999929e+01 7.606161250116091344e-01 7.607627300606920606e-01 1.466035196999918577e+00 1.466037423365082137e+00
1.050000000000000000e+01 7.602469423051201325e-01 7.603808408559916687e-01 1.465888169334276458e+00 1.465890244385901209e+00
1.069999999999999929e+01 7.600170206872320922e-01 7.601431807760232751e-01 1.465789949530073910e+00 1.465791935568690585e+00
1.100000000000000000e+01 7.596934728797727354e-01 7.598090332101269384e-01 1.465642004948150445e+00 1.465643873252805651e+00
1.119999999999999929e+01 7.594904926209699036e-01 7.595996096886775684e-01 1.465542803432715369e+00 1.465544602550719500e+00
1.150000000000000000e+01 7.592028513648189092e-01 7.593031551481145280e-01 1.465392894747667540e+00 1.465394602512516631e+00
1.169999999999999929e+01 7.590211670671617172e-01 7.591161200591234337e-01 1.465292087273816213e+00 1.465293741403708605e+00
1.200000000000000000e+01 7.587620467813888103e-01 7.588496877032251398e-01 1.465139369137775205e+00 1.465140952541761354e+00
1.230000000000000071e+01 7.585172467794540907e-01 7.585983551114874324e-01 1.464984619149393597e+00 1.464986142016186932e+00
1.259999999999999964e+01 7.582850539613181784e-01 7.583603260883013952e-01 1.464827605417762024e+00 1.464829076564850618e+00
1.290000000000000036e+01 7.580640092589336909e-01 7.581340681413507587e-01 1.464668113028955387e+00 1.464669540151249727e+00
1.319999999999999929e+01 7.578528698893540749e-01 7.579182699130447842e-01 1.464505940426525932e+00 1.464507330170677912e+00
1.350000000000000000e+01 7.576505748988421329e-01 7.577118101909665615e-01 1.464340896200597486e+00 1.464342254443497193e+00
1.380000000000000071e+01 7.574562177763042303e-01 7.575137268052035688e-01 1.464172796700361712e+00 1.464174128568286326e+00
1.409999999999999964e+01 7.572690223493420136e-01 7.573231946824623417e-01 1.464001463902354194e+00 1.464002773987545192e+00
1.450000000000000000e+01 7.570294319184399656e-01 7.570796852693559842e-01 1.463767690270019628e+00 1.463768977603614907e+00
1.480000000000000071e+01 7.568565180504189804e-01 7.569041793594017964e-01 1.463588140862596365e+00 1.463589415389967563e+00
1.509999999999999964e+01 7.566888864792357117e-01 7.567342150792727429e-01 1.463404786566788740e+00 1.463406051607114788e+00
1.550000000000000000e+01 7.564729016990358046e-01 7.565154726043274991e-01 1.463154103054130628e+00 1.463155360266786387e+00
1.580000000000000071e+01 7.563161105940223727e-01 7.563568431458819186e-01 1.462961212212453566e+00 1.462962466973379838e+00
1.619999999999999929e+01 7.561134296490847895e-01 7.561519749191305539e-01 1.462697195360260549e+00 1.462698451266301491e+00
1.660000000000000142e+01 7.559174959311516506e-01 7.559541124834254777e-01 1.462424998454952219e+00 1.462426260482780238e+00
1.700000000000000000e+01 7.557278104071497582e-01 7.557627175507873885e-01 1.462144206010962622e+00 1.462145479212265453e+00
1.739999999999999858e+01 7.555439500727026969e-01 7.555773332579519552e-01 1.461854395141334084e+00 1.461855684746678596e+00
1.780000000000000071e+01 7.553655531150653690e-01 7.553975698168124975e-01 1.461555134631566943e+00 1.461556446177846968e+00
1.819999999999999929e+01 7.551923073967645728e-01 7.552230910157611277e-01 1.461245984263333630e+00 1.461247323705678669e+00
1.860000000000000142e+01 7.550239410053997124e-01 7.550536051020253492e-01 1.460926494275917475e+00 1.460927868082254166e+00
1.910000000000000142e+01 7.548199828517906385e-01 7.548483816676410108e-01 1.460511890374402322e+00 1.460513317238853581e+00
1.950000000000000000e+01 7.546617607952219586e-01 7.546892379273666407e-01 1.460167439775484244e+00 1.460168918098225133e+00
2.000000000000000000e+01 7.544698590450454878e-01 7.544962785284987650e-01 1.459720124669899421e+00 1.459721680075557249e+00
2.039999999999999858e+01 7.543208353048767023e-01 7.543464729259342638e-01 1.459348267819522649e+00 1.459349896425014226e+00
2.089999999999999858e+01 7.541399299381574828e-01 7.541646580571760294e-01 1.458865109124753978e+00 1.458866845613733032e+00
2.139999999999999858e+01 7.539647450661621786e-01 7.539886277551869354e-01 1.458360628166406103e+00 1.458362493373063229e+00
2.189999999999999858e+01 7.537950331156294537e-01 7.538181246851509698e-01 1.457833785959824935e+00 1.457835803967100885e+00
2.239999999999999858e+01 7.536305650443598791e-01 7.536529119134756094e-01 1.457283518581127923e+00 1.457285717004817904e+00
2.289999999999999858e+01 7.534711272112741831e-01 7.534927695184100438e-01 1.456708737685017407e+00 1.456711148602803041e+00
2.339999999999999858e+01 7.533165189818146201e-01 7.533374917640430768e-01 1.456108331989047988e+00 1.456110992081581790e+00
2.400000000000000000e+01 7.531370980735562215e-01 7.531573079585983654e-01 1.455352422964024894e+00 1.455355438473352692e+00
2.450000000000000000e+01 7.529924615369385510e-01 7.530120656361150022e-01 1.454691624220438628e+00 1.454694990413230249e+00
2.510000000000000142e+01 7.528245009817808864e-01 7.528434101767434994e-01 1.453859856992660626e+00 1.453863720024569872e+00
2.569999999999999929e+01 7.526623902852275227e-01 7.526806361555674618e-01 1.452983803493129722e+00 1.452988260091457651e+00
2.630000000000000071e+01 7.525058644993043444e-01 7.525234757502505811e-01 1.452061373183052728e+00 1.452066536674356589e+00
2.689999999999999858e+01 7.523546713358842952e-01 7.523716743420084674e-01 1.451090454839851329e+00 1.451096456949610092e+00
2.750000000000000000e+01 7.522085701177494421e-01 7.522249893709305191e-01 1.450068923269512533e+00 1.450075917731810771e+00
2.819999999999999929e+01 7.520442481670498447e-01 7.520600152627039403e-01 1.448810325876920047e+00 1.448818704818443770e+00
2.880000000000000071e+01 7.519084040865006147e-01 7.519236354528330279e-01 1.447671832764330535e+00 1.447681624100422892e+00
2.950000000000000000e+01 7.517554630679111893e-01 7.517700950144505789e-01 1.446270986703259265e+00 1.446282733895800199e+00
3.019999999999999929e+01 7.516081911212149080e-01 7.516222497868568775e-01 1.444788812758026175e+00 1.444802901260606731e+00
3.089999999999999858e+01 7.514662867836834348e-01 7.514797969958977308e-01 1.443222089692597798e+00 1.443238967820352547e+00
3.160000000000000142e+01 7.513294629635695054e-01 7.513424483675080756e-01 1.441567699545800219e+00 1.441587886366098914e+00
3.239999999999999858e+01 7.511789635698673528e-01 7.511913768047491224e-01 1.439565797143828485e+00 1.439590502568466102e+00
3.310000000000000142e+01 7.510521216704407754e-01 7.510640573404079312e-01 1.437713702907974289e+00 1.437743105116758402e+00
3.389999999999999858e+01 7.509123652723154185e-01 7.509237803178518966e-01 1.435478759141383565e+00 1.435514504629234134e+00
3.470000000000000284e+01 7.507778259193728099e-01 7.507887460052592443e-01 1.433114306291413342e+00 1.433157584480486024e+00
3.550000000000000000e+01 7.506481706371923579e-01 7.506586202542342434e-01 1.430617272022255637e+00 1.430669437256725685e+00
3.629999999999999716e+01 7.505230832863993840e-01 7.505330858194363408e-01 1.427985084180014574e+00 1.428047666753251344e+00
3.720000000000000284e+01 7.503874467086302236e-01 7.503969729206733108e-01 1.424859834228818345e+00 1.424936193572722720e+00
3.800000000000000000e+01 7.502710872308945289e-01 7.502802126402012828e-01 1.421934499803342078e+00 1.422025140525617237e+00
3.889999999999999858e+01 7.501445651601688080e-01 7.501532638545224119e-01 1.418476853542552263e+00 1.418586093057176090e+00
3.979999999999999716e+01 7.500223319683813061e-01 7.500306283186586320e-01 1.414842833501726904e+00 1.414973608472815281e+00
4.070000000000000284e+01 7.499040413848157005e-01 7.499119585682872957e-01 1.411033617600805590e+00 1.411189106417650496e+00
4.170000000000000284e+01 7.497768323079173625e-01 7.497843539526795054e-01 1.406598538135993115e+00 1.406785485798257795e+00
4.270000000000000284e+01 7.496536581624969608e-01 7.496608099390997815e-01 1.401954904568426086e+00 1.402177763119323739e+00
4.370000000000000284e+01 7.495341146448203373e-01 7.495409208221817110e-01 1.397109259463485742e+00 1.397372667119528789e+00
4.470000000000000284e+01 7.494178184769124673e-01 7.494243019807764750e-01 1.392069768141265707e+00 1.392378461011240409e+00
4.570000000000000284e+01 7.493044056454514212e-01 7.493105881479783514e-01 1.386846090379198371e+00 1.387204802662429959e+00
4.679999999999999716e+01 7.491825688606162936e-01 7.491884438997993279e-01 1.380900467756913219e+00 1.381319543106584335e+00
4.789999999999999858e+01 7.490633635372525578e-01 7.490689544532908029e-01 1.374761549583859876e+00 1.375246282305422119e+00
4.900000000000000000e+01 7.489463724772903452e-01 7.489517012404280916e-01 1.368446934228527700e+00 1.369002145171265949e+00
5.010000000000000142e+01 7.488311978093190602e-01 7.488362851275017773e-01 1.361975229924138553e+00 1.362605107798258386e+00
5.129999999999999716e+01 7.487071776712492799e-01 7.487120238340382317e-01 1.354758677429837910e+00 1.355473868045277142e+00
5.250000000000000000e+01 7.485843939329082097e-01 7.485890207927852202e-01 1.347403518690908575e+00 1.348206904681695351e+00
5.370000000000000284e+01 7.484623935195959810e-01 7.484668216456771273e-01 1.339935103235977198e+00 1.340828272928128229e+00
5.500000000000000000e+01 7.483306054216423142e-01 7.483348400687849233e-01 1.331745309243514086e+00 1.332735954513430521e+00
5.620000000000000284e+01 7.482088553983048396e-01 7.482129305367792860e-01 1.324119699271224748e+00 1.325199043350393735e+00
5.750000000000000000e+01 7.480763682745688037e-01 7.480802901602326971e-01 1.315814290587528523e+00 1.316986759324525469e+00
5.889999999999999858e+01 7.479324425592386305e-01 7.479362209044169152e-01 1.306848321801714397e+00 1.308115877926009363e+00
6.029999999999999716e+01 7.477866297539165208e-01 7.477902858603843184e-01 1.297889544007201801e+00 1.299245101370731348e+00
6.170000000000000284e+01 7.476383364916613372e-01 7.476418905658046565e-01 1.288965012671833721e+00 1.290400029812208471e+00
6.310000000000000142e+01 7.474869815276822260e-01 7.474904531653169260e-01 1.280098203689173264e+00 1.281602987495151558e+00
6.459999999999999432e+01 7.473207686929209670e-01 7.473241729695757618e-01 1.270684532292148505e+00 1.272252359859916249e+00
6.609999999999999432e+01 7.471496912108791522e-01 7.471530494385042465e-01 1.261379479181300445e+00 1.262997604498404369e+00
6.759999999999999432e+01 7.469730620416799027e-01 7.469763952791642625e-01 1.252197945993095862e+00 1.253853333092030953e+00
6.920000000000000284e+01 7.467777691526639172e-01 7.467810989964648316e-01 1.242551995858870661e+00 1.244232821757914831e+00
7.079999999999999716e+01 7.465745568344267502e-01 7.465779077234239169e-01 1.233065394089696509e+00 1.234757337663641374e+00
7.240000000000000568e+01 7.463625992263921427e-01 7.463659963201726422e-01 1.223740214534846826e+00 1.225429777533947107e+00
7.409999999999999432e+01 7.461268859945578980e-01 7.461303611366616462e-01 1.214006390035830441e+00 1.215679938161420059e+00
7.590000000000000568e+01 7.458644192061038014e-01 7.458680116092811785e-01 1.203887440567567024e+00 1.205530824494604136e+00
7.759999999999999432e+01 7.456033080185447970e-01 7.456070465753694698e-01 1.194496072217211768e+00 1.196100697715637429e+00
7.940000000000000568e+01 7.453116874156845428e-01 7.453156218851237913e-01 1.184711982525324281e+00 1.186267353578654316e+00
8.129999999999999716e+01 7.449856462252089084e-01 7.449898385667585998e-01 1.174543149628519023e+00 1.176040570321283507e+00
8.320000000000000284e+01 7.446394817280644896e-01 7.446439910198181522e-01 1.164516324997637575e+00 1.165953118419616796e+00
8.509999999999999432e+01 7.442717458172406486e-01 7.442766392032749145e-01 1.154611001882034138e+00 1.155987831012624145e+00
8.709999999999999432e+01 7.438597485635471962e-01 7.438651292236369006e-01 1.144295503533756975e+00 1.145613210737777443e+00
8.909999999999999432e+01 7.434205265137269203e-01 7.434264920709524604e-01 1.134076654904920822e+00 1.135342178853511186e+00
9.120000000000000284e+01 7.429281707138057911e-01 7.429348721473019168e-01 1.123436422071236285e+00 1.124656980157360708e+00
9.329999999999999716e+01 7.424019379527578844e-01 7.424095191248462067e-01 1.112878330977626451e+00 1.114065553347771242e+00
9.550000000000000000e+01 7.418121744836894127e-01 7.418208562187884603e-01 1.101900936277948606e+00 1.103066491905387414e+00
9.770000000000000284e+01 7.411808541888024182e-01 7.411908484433398225e-01 1.091009835709756848e+00 1.092167255704222573e+00
1.000000000000000000e+02 7.404740427978208084e-01 7.404856710984090151e-01 1.079722253839545010e+00 1.080884893335591013e+00
1.020000000000000000e+02 7.398186947320907203e-01 7.398319929186603083e-01 1.069997151506026922e+00 1.071174764286830339e+00
1.050000000000000000e+02 7.387611755554549520e-01 7.387774819612765720e-01 1.055587379362513012e+00 1.056803317024789246e+00
1.070000000000000000e+02 7.380044147964035517e-01 7.380231099869871692e-01 1.046113867292129074e+00 1.047364303066260716e+00
1.100000000000000000e+02 7.367883687416580951e-01 7.368113110098428731e-01 1.032127620336844354e+00 1.033440313411293277e+00
1.120000000000000000e+02 7.359220194841630258e-01 7.359482920022912822e-01 1.022965865450103484e+00 1.024325325656964880e+00
1.150000000000000000e+02 7.345364819834269143e-01 7.345686001503795026e-01 1.009485737941547834e+00 1.010920194181695653e+00
1.170000000000000000e+02 7.335542374379214747e-01 7.335908828821281480e-01 1.000682605013823556e+00 1.002168505266560095e+00
1.200000000000000000e+02 7.319914866286214572e-01 7.320359807856483547e-01 9.877638731923542581e-01 9.893261722521762280e-01
1.230000000000000000e+02 7.303203683914898381e-01 7.303741200578600656e-01 9.751957405153962588e-01 9.768304297402745640e-01
1.260000000000000000e+02 7.285405697432772998e-01 7.286051454629979274e-01 9.629814978854720486e-01 9.646819735559672981e-01
1.290000000000000000e+02 7.266528608186600957e-01 7.267299814491450238e-01 9.511199149203819481e-01 9.528782365665776632e-01
1.320000000000000000e+02 7.246591426706032735e-01 7.247506734560493769e-01 9.396063071224223240e-01 9.414145261576846169e-01
1.350000000000000000e+02 7.225624640086604211e-01 7.226703979299609060e-01 9.284334243276781695e-01 9.302847828387293960e-01
1.380000000000000000e+02 7.203670052246784472e-01 7.204934378651457472e-01 9.175921611040039894e-01 9.194821588298370818e-01
1.410000000000000000e+02 7.180780269197905019e-01 7.182251239168320200e-01 9.070722980899692534e-01 9.089996610971446955e-01
1.450000000000000000e+02 7.148915232038659529e-01 7.150695871484923360e-01 8.935278299288431647e-01 8.955099327695295042e-01
1.480000000000000000e+02 7.124101636871742471e-01 7.126139849702066709e-01 8.837185335092389016e-01 8.857508248716494670e-01
1.510000000000000000e+02 7.098593193061790707e-01 7.100909854645852670e-01 8.741989995603302033e-01 8.762934071020656024e-01
1.550000000000000000e+02 7.063650642482230957e-01 7.066368796368925898e-01 8.619438322552787080e-01 8.641437426627196494e-01
1.580000000000000000e+02 7.036862259125430397e-01 7.039901888995904189e-01 8.530709521011858865e-01 8.553679633119071202e-01
1.620000000000000000e+02 7.000544153775344336e-01 7.004035337908061098e-01 8.416509415061435018e-01 8.440987755409323778e-01
1.660000000000000000e+02 6.963739225819280954e-01 6.967702545295781924e-01 8.306848651938969486e-01 8.332988801830176762e-01
1.700000000000000000e+02 6.926658605571293092e-01 6.931107957669239150e-01 8.201572152022511553e-01 8.229365379408660752e-01
1.740000000000000000e+02 6.889502056177222444e-01 6.894444396453626167e-01 8.100502883613956984e-01 8.129758753973626018e-01
1.780000000000000000e+02 6.852453833563815211e-01 6.857889199483742093e-01 8.003403564414485194e-01 8.033810945451423935e-01
1.820000000000000000e+02 6.815679453622763839e-01 6.821601236062886375e-01 7.909976139219319080e-01 7.941223502741527884e-01
1.860000000000000000e+02 6.779323304840326747e-01 6.785718700910742252e-01 7.819894614565525703e-01 7.851795693185276148e-01
1.910000000000000000e+02 6.734649343321656989e-01 6.741610259796163573e-01 7.711543195082843916e-01 7.744287139595787961e-01
1.950000000000000000e+02 6.699642965366500169e-01 6.707029176076655386e-01 7.628020478549140115e-01 7.661619743032246355e-01
2.000000000000000000e+02 6.656912858775652087e-01 6.664790156081110695e-01 7.527499437140501293e-01 7.562360952114457469e-01
2.040000000000000000e+02 6.623602129477681455e-01 6.631835977958518979e-01 7.450312541412508205e-01 7.486155925620245899e-01
2.090000000000000000e+02 6.583083027284475364e-01 6.591713338748168560e-01 7.358131246307594298e-01 7.394889120710945729e-01
2.140000000000000000e+02 6.543793479607933339e-01 6.552762900128241697e-01 7.270944878367272546e-01 7.308114822826705659e-01
2.190000000000000000e+02 6.505675018465947312e-01 6.514924970191472431e-01 7.188790041289960797e-01 7.225900318953586421e-01
2.240000000000000000e+02 6.468629082816802489e-01 6.478101319924968182e-01 7.111558566150626426e-01 7.148234582089360023e-01
2.290000000000000000e+02 6.432523162410243023e-01 6.442161123406304757e-01 7.039127839856643698e-01 7.074999773145901338e-01
2.340000000000000000e+02 6.397197104538226986e-01 6.406947034312383549e-01 6.971392674859483440e-01 7.006027566911927629e-01
2.400000000000000000e+02 6.355578612657210025e-01 6.365397163279521431e-01 6.896020859576804662e-01 6.928750386633885094e-01
2.450000000000000000e+02 6.321308642063088179e-01 6.331134643952937013e-01 6.837677295358761675e-01 6.868918129009119466e-01
2.510000000000000000e+02 6.280370026839494635e-01 6.290152232095325147e-01 6.772196202273721433e-01 6.802461372087339475e-01
2.570000000000000000e+02 6.239292411632142432e-01 6.248980946179814033e-01 6.710627735625952495e-01 6.741315898069718537e-01
2.630000000000000000e+02 6.197721666993647460e-01 6.207274385961270013e-01 6.651984531792504152e-01 6.684663342584626911e-01
2.690000000000000000e+02 6.155321300538979523e-01 6.164703044584143310e-01 6.595726928342667827e-01 6.631635932871309258e-01
2.750000000000000000e+02 6.111781662125984615e-01 6.120963390541468430e-01 6.541812961480211186e-01 6.581486228298706331e-01
2.820000000000000000e+02 6.059182013492248053e-01 6.068101094585767186e-01 6.482034652477163261e-01 6.525927278053537117e-01
2.880000000000000000e+02 6.012292913772950831e-01 6.020968371125359209e-01 6.433590238521766924e-01 6.480525634921471267e-01
2.950000000000000000e+02 5.955252985403707289e-01 5.963632254071243866e-01 6.380448606535396028e-01 6.429990141380066415e-01
3.020000000000000000e+02 5.895562240419852662e-01 5.903644036289145136e-01 6.330934413956987861e-01 6.381942673922360587e-01
3.090000000000000000e+02 5.833211437856332671e-01 5.841003996130800235e-01 6.284777658285665147e-01 6.336172938206646732e-01
3.160000000000000000e+02 5.768319939990171896e-01 5.775832064762128626e-01 6.241515254022662607e-01 6.292422154917276522e-01
3.240000000000000000e+02 5.691316140322216777e-01 5.698502540893732871e-01 6.194996756322810327e-01 6.244600805411546496e-01
3.310000000000000000e+02 5.621713654647689795e-01 5.628584593787607782e-01 6.156337258855592021e-01 6.204466975867662937e-01
3.390000000000000000e+02 5.539881267167530154e-01 5.546320470949428483e-01 6.113850410792394108e-01 6.160374092768560184e-01
3.470000000000000000e+02 5.455746741052460713e-01 5.461644241157064261e-01 6.072606783426257593e-01 6.118012076145398215e-01
3.550000000000000000e+02 5.369286320149462277e-01 5.374511355424091974e-01 6.032362916206746029e-01 6.077145928077203330e-01
3.630000000000000000e+02 5.280333915237546138e-01 5.284757909938374576e-01 5.993271926862229204e-01 6.037565601958381212e-01
3.720000000000000000e+02 5.177011604104709841e-01 5.180417025881437487e-01 5.951181887971240814e-01 5.995073383027454961e-01
3.800000000000000000e+02 5.082128770956457764e-01 5.084578194500664061e-01 5.915952321239421607e-01 5.960079379855820481e-01
3.890000000000000000e+02 4.972051758081577066e-01 4.973430158207189367e-01 5.879089263354763117e-01 5.924256387532689239e-01
3.980000000000000000e+02 4.858859612969533281e-01 4.859205960161878113e-01 5.845031790567748464e-01 5.891873636190538832e-01
4.070000000000000000e+02 4.743197428163366536e-01 4.742557199328104600e-01 5.813486856426787197e-01 5.862447309231079151e-01
4.170000000000000000e+02 4.612626909011548482e-01 4.610941612239875531e-01 5.781103754875532852e-01 5.832732415565211603e-01
4.270000000000000000e+02 4.480704145485907564e-01 4.478030086053385594e-01 5.751210037799646679e-01 5.805752135631939703e-01
4.370000000000000000e+02 4.348145482464575440e-01 4.344584551330280542e-01 5.723340472332940632e-01 5.781159755004106060e-01
4.470000000000000000e+02 4.215697688666865672e-01 4.211458899382237164e-01 5.696805562928953792e-01 5.758618276444128492e-01
4.570000000000000000e+02 4.084295828675043039e-01 4.079668633889559914e-01 5.670530751202094155e-01 5.737757169947073077e-01
4.680000000000000000e+02 3.942199634122083851e-01 3.937405637774811229e-01 5.641160239017048994e-01 5.716306993232646017e-01
4.790000000000000000e+02 3.803741159198693045e-01 3.798818370368902686e-01 5.613396673415070870e-01 5.696186376512225591e-01
4.900000000000000000e+02 3.669487785166156146e-01 3.664338020787322181e-01 5.588667036415655431e-01 5.677530853470070804e-01
5.010000000000000000e+02 3.539702596742252960e-01 3.534389245240009969e-01 5.566510933923540794e-01 5.660511796646964244e-01
5.130000000000000000e+02 3.403753205091964440e-01 3.398594721662853146e-01 5.544642914652783139e-01 5.643779246088397317e-01
5.250000000000000000e+02 3.274564652210241733e-01 3.269840255449289468e-01 5.524727198485761548e-01 5.628768502415326669e-01
5.370000000000000000e+02 3.152760897547866592e-01 3.148425161250622550e-01 5.506428490745662874e-01 5.615248713653657742e-01
5.500000000000000000e+02 3.028962259641561072e-01 3.024909351147518355e-01 5.488134256432863900e-01 5.602046171921455375e-01
5.620000000000000000e+02 2.921417692842507852e-01 2.917852540498447889e-01 5.472449273602645325e-01 5.591012681218733293e-01
5.750000000000000000e+02 2.811488573328185803e-01 2.808896134802789657e-01 5.456578919035771635e-01 5.580150566667405609e-01
5.890000000000000000e+02 2.700568461474417981e-01 2.699228347805056050e-01 5.440624509517693053e-01 5.569570696935058907e-01
6.030000000000000000e+02 2.597425767806849639e-01 2.597090776602906659e-01 5.425703776869105210e-01 5.560016891960168905e-01
6.170000000000000000e+02 2.502021119470220212e-01 2.501922370845057753e-01 5.411697193558968610e-01 5.551377392994771842e-01
6.310000000000000000e+02 2.413990393160616033e-01 2.412922205804240994e-01 5.398507033660485677e-01 5.543559178931630749e-01
6.460000000000000000e+02 2.327189444487520464e-01 2.323575469833102092e-01 5.385188492685423212e-01 5.536004708351729420e-01
6.610000000000000000e+02 2.247265256788258114e-01 2.240404146647577144e-01 5.372629642024869812e-01 5.529220188650172396e-01
6.760000000000000000e+02 2.172938684658178299e-01 2.163924135089171641e-01 5.360758988304928918e-01 5.523134601995687287e-01
6.920000000000000000e+02 2.099221711150630054e-01 2.089643274097752468e-01 5.348786461637619061e-01 5.517344341861768475e-01
7.080000000000000000e+02 2.031685447216958762e-01 2.021788378320567015e-01 5.337462732213982264e-01 5.512213889177277615e-01
7.240000000000000000e+02 1.970041510737650658e-01 1.959140257429039522e-01 5.326731827370587702e-01 5.507686005689168551e-01
7.410000000000000000e+02 1.909649073581577428e-01 1.897524965118329021e-01 5.315925056361352485e-01 5.503478972375284162e-01
7.590000000000000000e+02 1.850269003503878518e-01 1.837212454710060172e-01 5.305094404471158986e-01 5.499644356869866080e-01
7.760000000000000000e+02 1.798396115065890311e-01 1.784312491557426550e-01 5.295395574866392785e-01 5.496558497906849361e-01
7.940000000000000000e+02 1.747788813807037434e-01 1.732410347733416844e-01 5.285642006478521449e-01 5.493810667043821372e-01
8.130000000000000000e+02 1.698739357749210754e-01 1.682471951079572148e-01 5.275876247768526150e-01 5.491441656749311839e-01
8.320000000000000000e+02 1.653396351794300667e-01 1.636655754033383980e-01 5.266611022881385606e-01 5.489572575682994948e-01
8.510000000000000000e+02 1.611331108092609876e-01 1.593197254283483244e-01 5.257806930001800438e-01 5.488161632752753816e-01
8.710000000000000000e+02 1.571358859985624856e-01 1.549246801135330531e-01 5.248999002810963432e-01 5.487130241222601956e-01
8.910000000000000000e+02 1.535782286718850587e-01 1.506762598852373070e-01 5.240626343485204064e-01 5.486525784001186068e-01
9.120000000000000000e+02 1.502376761247757042e-01 1.463462710913928377e-01 5.232267586646005553e-01 5.486312094533815076e-01
9.330000000000000000e+02 1.472266728032751437e-01 1.423138261354655876e-01 5.224318394587884606e-01 5.486493624824747561e-01
9.550000000000000000e+02 1.443581581500192612e-01 1.386048413521066003e-01 5.216396663297395708e-01 5.487071796920363065e-01
9.770000000000000000e+02 1.417165976586009790e-01 1.353127878224806846e-01 5.208859306619623153e-01 5.488013397260643744e-01
1.000000000000000000e+03 1.391029294673039873e-01 1.320848429236312904e-01 5.201359557623785879e-01 5.489353026045223904e-01
1.020000000000000000e+03 1.368061231833631597e-01 1.292216762722980805e-01 5.195131587270178652e-01 5.490788771961865322e-01
1.050000000000000000e+03 1.329966419764202767e-01 1.249729967235889416e-01 5.186262310021718669e-01 5.493371983857950891e-01
1.070000000000000000e+03 1.304264868553842716e-01 1.224408172263117822e-01 5.180641905699202576e-01 5.495355796497499723e-01
1.100000000000000000e+03 1.268449361341848769e-01 1.189132755520728030e-01 5.172615071699330214e-01 5.498685925457296175e-01
1.120000000000000000e+03 1.248299251936845905e-01 1.168007986189603525e-01 5.167514705049560675e-01 5.501122262418971509e-01
1.150000000000000000e+03 1.221928479065991224e-01 1.139854989085603287e-01 5.160212057995565704e-01 5.505070141449525112e-01
1.170000000000000000e+03 1.205124530716904924e-01 1.122390242547680606e-01 5.155560571822783711e-01 5.507881273280516021e-01
1.200000000000000000e+03 1.180217627239491668e-01 1.095050021801288465e-01 5.148885423516907922e-01 5.512341331726653415e-01
1.230000000000000000e+03 1.158494733715439429e-01 1.062114225083951868e-01 5.142547512339963323e-01 5.517065919376057392e-01
1.260000000000000000e+03 1.139972426221471657e-01 1.029777401866496106e-01 5.136521128809787839e-01 5.522027112864987819e-01
1.290000000000000000e+03 1.123713469880287807e-01 1.000588045143556704e-01 5.130783163026390037e-01 5.527199901275874350e-01
1.320000000000000000e+03 1.109000464937101443e-01 9.733751106772921269e-02 5.125312780357405007e-01 5.532561834822662394e-01
1.350000000000000000e+03 1.095015058042439066e-01 9.478068778796590321e-02 5.120091143770910680e-01 5.538092720469671715e-01
1.380000000000000000e+03 1.079604286818640624e-01 9.264995989531490950e-02 5.115101176672176564e-01 5.543774363597419041e-01
1.410000000000000000e+03 1.062407520353086110e-01 9.089217686805339813e-02 5.110327360529762775e-01 5.549590341770082036e-01
1.450000000000000000e+03 1.044257202004937601e-01 8.887485264161112952e-02 5.104274250103935096e-01 5.557528489002695471e-01
1.480000000000000000e+03 1.033107010427758848e-01 8.754907877655282444e-02 5.099951910260516197e-01 5.563602585157515490e-01
1.510000000000000000e+03 1.023167299506757000e-01 8.635697681931883696e-02 5.095803149442241775e-01 5.569766739361647900e-01
1.550000000000000000e+03 1.011166832955684158e-01 8.494015084570719076e-02 5.090523409237985852e-01 5.578107329031597450e-01
1.580000000000000000e+03 1.002729055653721335e-01 8.398442559538747687e-02 5.086740183988386343e-01 5.584441633545936812e-01
1.620000000000000000e+03 9.909671409014934873e-02 8.282637759710953507e-02 5.081914824202116154e-01 5.592976181608618758e-01
1.660000000000000000e+03 9.749645094633009601e-02 8.177855053817995046e-02 5.077322611815983100e-01 5.601595608546295901e-01
1.700000000000000000e+03 9.609315141726108844e-02 8.082235492881069405e-02 5.072946644377087644e-01 5.610283750425152371e-01
1.740000000000000000e+03 9.503107108219216448e-02 7.994384506168457361e-02 5.068771642587853732e-01 5.619026287301205347e-01
1.780000000000000000e+03 9.414777133938624643e-02 7.913228135137088948e-02 5.064783757517714591e-01 5.627810529496182212e-01
1.820000000000000000e+03 9.337300866098383056e-02 7.837916245744204480e-02 5.060970404278536394e-01 5.636625214784557469e-01
1.860000000000000000e+03 9.267348561306201771e-02 7.767758538198168972e-02 5.057320120356044724e-01 5.645460348330789691e-01
1.910000000000000000e+03 9.187844377802477369e-02 7.686444325761232488e-02 5.052970726476631036e-01 5.656519576260179427e-01
1.950000000000000000e+03 9.129343270667866772e-02 7.625916881769587152e-02 5.049650436743045034e-01 5.665369723849635886e-01
2.000000000000000000e+03 9.061504571568340660e-02 7.555241986093944040e-02 5.045685008075990741e-01 5.676424672759194934e-01
2.040000000000000000e+03 9.010878434430143191e-02 7.502250162084388163e-02 5.042651088170614360e-01 5.685255167163131285e-01
2.090000000000000000e+03 8.951520431844185721e-02 7.439897091770567017e-02 5.039020028510219351e-01 5.696267877903095078e-01
2.140000000000000000e+03 8.895895629197080046e-02 7.381247378666173919e-02 5.035556428995748846e-01 5.707244066167800334e-01
2.190000000000000000e+03 8.843254918321730162e-02 7.325510623603767590e-02 5.032248761083027988e-01 5.718176035229568521e-01
2.240000000000000000e+03 8.792263323970045397e-02 7.271391820375205928e-02 5.029086545139854758e-01 5.729057167098432490e-01
2.290000000000000000e+03 8.737499633956279099e-02 7.215580697509461905e-02 5.026060233659676024e-01 5.739881768360048930e-01
2.340000000000000000e+03 8.627498875812308898e-02 7.142478916472262684e-02 5.023161108659093266e-01 5.750644994544434896e-01
2.400000000000000000e+03 8.484757651873986450e-02 6.899205675783620650e-02 5.019838858283097727e-01 5.763474058805145850e-01
2.450000000000000000e+03 8.418929004390190984e-02 6.725095286692686636e-02 5.017192386940765303e-01 5.774088561981136625e-01
2.510000000000000000e+03 8.343760771252940744e-02 6.638290335181143420e-02 5.014153215242311834e-01 5.786730020904664595e-01
2.570000000000000000e+03 8.183305096431064962e-02 6.551654465530948324e-02 5.011253239283119942e-01 5.799263024097836006e-01
2.630000000000000000e+03 8.084667781453794277e-02 6.453462379365580703e-02 5.008482983652263743e-01 5.811684360707964903e-01
2.690000000000000000e+03 8.021955182505102755e-02 6.362905183813891141e-02 5.005833822614789153e-01 5.823991532633879809e-01
2.750000000000000000e+03 7.967808049883694232e-02 6.286337509424902437e-02 5.003297888092005374e-01 5.836182657557562603e-01
2.820000000000000000e+03 7.850666066568406931e-02 6.213224837629150593e-02 5.000472840808826147e-01 5.850257181275029250e-01
2.880000000000000000e+03 7.626965180289584090e-02 6.161207796424202077e-02 4.998158354659748559e-01 5.862192811137981741e-01
2.950000000000000000e+03 7.465273552501680565e-02 6.109455572620699215e-02 4.995574555422233054e-01 5.875967447151549949e-01
3.020000000000000000e+03 7.389718151844774929e-02 6.064683240277433940e-02 4.993107931958005730e-01 5.889580104071243660e-01
3.090000000000000000e+03 7.316717445974997569e-02 6.025046707116022554e-02 4.990750610738649562e-01 5.903031090081157783e-01
3.160000000000000000e+03 7.140444738678741743e-02 5.989339259427738787e-02 4.988495416076378364e-01 5.916321141253387816e-01
3.240000000000000000e+03 7.053118774063987795e-02 5.952314767783520311e-02 4.986034719370879831e-01 5.931314093009458777e-01
3.310000000000000000e+03 7.006306598145366216e-02 5.922611872121083532e-02 4.983976998241180789e-01 5.944263246180269133e-01
3.390000000000000000e+03 6.963898013748506810e-02 5.891222535569627661e-02 4.981727038228205839e-01 5.958870534146566422e-01
3.470000000000000000e+03 6.927721563764260848e-02 5.862155671543357177e-02 4.979578490420731862e-01 5.973275885709421473e-01
3.550000000000000000e+03 6.895572200290793485e-02 5.835092137640565668e-02 4.977524599387590509e-01 5.987482258237739607e-01
3.630000000000000000e+03 6.866399746477068466e-02 5.809784657879608905e-02 4.975559199532921806e-01 6.001492784629328670e-01
3.720000000000000000e+03 6.836391223963227126e-02 5.783168541563472875e-02 4.973446900272692761e-01 6.017024617059846259e-01
3.800000000000000000e+03 6.811781527846495765e-02 5.760981910879112849e-02 4.971651414894740495e-01 6.030629984379096697e-01
3.890000000000000000e+03 6.786060422988572649e-02 5.737506950505857906e-02 4.969717796172398172e-01 6.045714706028971763e-01
3.980000000000000000e+03 6.762138126587755038e-02 5.715452388333931016e-02 4.967869683258773761e-01 6.060569889100296814e-01
4.070000000000000000e+03 6.739787309953400307e-02 5.694683706205135032e-02 4.966101496348158673e-01 6.075200536373575044e-01
4.170000000000000000e+03 6.716576866557556758e-02 5.672975278470307470e-02 4.964224393714928296e-01 6.091199541675998974e-01
4.270000000000000000e+03 6.694881966222140934e-02 5.652574784756860676e-02 4.962433293062770701e-01 6.106934319030299374e-01
4.370000000000000000e+03 6.674537497528071350e-02 5.633363474134991944e-02 4.960722389709995572e-01 6.122411598502757180e-01
4.470000000000000000e+03 6.655405633391660303e-02 5.615237696889528729e-02 4.959086391468294774e-01 6.137637998434852804e-01
4.570000000000000000e+03 6.637369570555436138e-02 5.598106185298778320e-02 4.957520464732930177e-01 6.152620016071865816e-01
4.680000000000000000e+03 6.618676358307309937e-02 5.580313732779966507e-02 4.955873607548015314e-01 6.168825561681819947e-01
4.790000000000000000e+03 6.601073177055610808e-02 5.563531539436930573e-02 4.954300809614469170e-01 6.184751344031343967e-01
4.900000000000000000e+03 6.584460821959159382e-02 5.547675305584870431e-02 4.952797168249624127e-01 6.200405380167892666e-01
5.010000000000000000e+03 6.568752895658952484e-02 5.532670088251714913e-02 4.951358204667727358e-01 6.215795449449131871e-01
5.130000000000000000e+03 6.552559639559694948e-02 5.517192928579024019e-02 4.949857384738444166e-01 6.232292419180227583e-01
5.250000000000000000e+03 6.537266209345519996e-02 5.502571589902539861e-02 4.948423805188306712e-01 6.248493671293205987e-01
5.370000000000000000e+03 6.522796596668188618e-02 5.488737022311446223e-02 4.947053033676429012e-01 6.264408323967444181e-01
5.500000000000000000e+03 6.507973084791716933e-02 5.474565992593721786e-02 4.945634219082620797e-01 6.281335959425178306e-01
5.620000000000000000e+03 6.495012578739901843e-02 5.462179597718321705e-02 4.944381685074725197e-01 6.296681358216031921e-01
5.750000000000000000e+03 6.481692064685844190e-02 5.449454510494044363e-02 4.943082651801429250e-01 6.313011747990747713e-01
5.890000000000000000e+03 6.468117576589819950e-02 5.436494286587213037e-02 4.941746625443431129e-01 6.330267670206289887e-01
6.030000000000000000e+03 6.455277452386175285e-02 5.424243798234493208e-02 4.940471496445520971e-01 6.347192235658757342e-01
6.170000000000000000e+03 6.443112509422822820e-02 5.412646540194341466e-02 4.939253185866187001e-01 6.363796742068097423e-01
6.310000000000000000e+03 6.431569936594479231e-02 5.401651961715250166e-02 4.938087971364658602e-01 6.380091989479196313e-01
6.460000000000000000e+03 6.419839883489347754e-02 5.390489216961933533e-02 4.936894587293702008e-01 6.397219703517680323e-01
6.610000000000000000e+03 6.408717910835604048e-02 5.379915816794857836e-02 4.935754428319918397e-01 6.414016326407266932e-01
6.760000000000000000e+03 6.398157343378158002e-02 5.369886599553894829e-02 4.934664005803119924e-01 6.430493381887960602e-01
6.920000000000000000e+03 6.387464363360924324e-02 5.359742856649543641e-02 4.933552119936001623e-01 6.447729030836640840e-01
7.080000000000000000e+03 6.377316754397067966e-02 5.350127593832008921e-02 4.932489659913415481e-01 6.464626242796004396e-01
7.240000000000000000e+03 6.367673457098127487e-02 5.341000909419541670e-02 4.931473397112374202e-01 6.481197065793932177e-01
7.410000000000000000e+03 6.357938721187500475e-02 5.331798842837612989e-02 4.930440937389918843e-01 6.498458743821430295e-01
7.590000000000000000e+03 6.348162077396032887e-02 5.322569100880501780e-02 4.929397364716350260e-01 6.516362787721077243e-01
7.760000000000000000e+03 6.339392159815630812e-02 5.314300446330030847e-02 4.928455535519044028e-01 6.532932843602275996e-01
7.940000000000000000e+03 6.330560615041684602e-02 5.305984335188160261e-02 4.927501595950057323e-01 6.550131601086053301e-01
8.130000000000000000e+03 6.321707833655075548e-02 5.297659468641230385e-02 4.926539802685336311e-01 6.567914050590851760e-01
8.320000000000000000e+03 6.313301153075474847e-02 5.289764902982655587e-02 4.925621293386053257e-01 6.585329086773050733e-01
8.510000000000000000e+03 6.305307530560443074e-02 5.282268397599015897e-02 4.924743207650337795e-01 6.602390605122177014e-01
8.710000000000000000e+03 6.297306668519424278e-02 5.274775344776422292e-02 4.923859707449604328e-01 6.619982637111287982e-01
8.910000000000000000e+03 6.289699018298008926e-02 5.267660428434971925e-02 4.923015318869371493e-01 6.637212048742873183e-01
9.120000000000000000e+03 6.282103146361621426e-02 5.260566407188282251e-02 4.922168024110737394e-01 6.654927668904957461e-01
9.330000000000000000e+03 6.274879809558217558e-02 5.253829754075196867e-02 4.921358358469989924e-01 6.672273630902458841e-01
9.550000000000000000e+03 6.267682864586079927e-02 5.247127140903967701e-02 4.920547825270166764e-01 6.690064550774940111e-01
9.770000000000000000e+03 6.260837456780406207e-02 5.240760854831249399e-02 4.919773321422028500e-01 6.707480709525606155e-01
1.000000000000000000e+04 6.254029419211426521e-02 5.234438225129698502e-02 4.918999585530544061e-01 6.725303560028034200e-01
1.020000000000000000e+04 6.248378982931262343e-02 5.229197538415286672e-02 4.918354779096907881e-01 6.740493837388015219e-01
1.050000000000000000e+04 6.240338212119610206e-02 5.221750841311216529e-02 4.917433061999820221e-01 6.762764414887542097e-01
1.070000000000000000e+04 6.235247149239744185e-02 5.217042713249922525e-02 4.916846950354273882e-01 6.777281587577230759e-01
1.100000000000000000e+04 6.227983071235711904e-02 5.210334321255331164e-02 4.916007271935896039e-01 6.798584047771175642e-01
1.120000000000000000e+04 6.223371999505186714e-02 5.206081725175765174e-02 4.915472184447103876e-01 6.812481966958883195e-01
1.150000000000000000e+04 6.216776903391863646e-02 5.200007202897990316e-02 4.914704050624145726e-01 6.832892359267584981e-01
1.170000000000000000e+04 6.212580754360694235e-02 5.196147103631099107e-02 4.914213598081743073e-01 6.846218798126669780e-01
1.200000000000000000e+04 6.206565910871239544e-02 5.190620562605739036e-02 4.913508232721563451e-01 6.865804725834873112e-01
1.230000000000000000e+04 6.200862977868365489e-02 5.185387793650415161e-02 4.912836901182174865e-01 6.884925366782789213e-01
1.260000000000000000e+04 6.195448115572785991e-02 5.180425757801762621e-02 4.912197196420832745e-01 6.903601036481590292e-01
1.290000000000000000e+04 6.190299818064193965e-02 5.175713711805831480e-02 4.911586933026829693e-01 6.921850770566941868e-01
1.320000000000000000e+04 6.185398621170627026e-02 5.171232857907433200e-02 4.911004122856057474e-01 6.939692433018025408e-01
1.350000000000000000e+04 6.180726852311144853e-02 5.166966137352267674e-02 4.910446952608253368e-01 6.957142811416852091e-01
1.380000000000000000e+04 6.176268406182812420e-02 5.162897864791197999e-02 4.909913765124091500e-01 6.974217694470375983e-01
1.410000000000000000e+04 6.172008551074622401e-02 5.159013581190074332e-02 4.909403043619016138e-01 6.990931945390418401e-01
1.450000000000000000e+04 6.166614408257576480e-02 5.154097113957073484e-02 4.908754639741771952e-01 7.012680744295584079e-01
1.480000000000000000e+04 6.162767000587145161e-02 5.150588825898041317e-02 4.908291119838071315e-01 7.028606688124604540e-01
1.510000000000000000e+04 6.159076684742317148e-02 5.147215734103238044e-02 4.907845845748188829e-01 7.044215761223991956e-01
1.550000000000000000e+04 6.154381856013935864e-02 5.142871052136956805e-02 4.907278713802623593e-01 7.064554927394068873e-01
1.580000000000000000e+04 6.151016153428402744e-02 5.139544486681101726e-02 4.906872039072696090e-01 7.079468723195038171e-01
1.620000000000000000e+04 6.146714737065850365e-02 5.112171719701847500e-02 4.906353028159300411e-01 7.098919136952218656e-01
1.660000000000000000e+04 6.142597283097996769e-02 5.203804733160465740e-02 4.905858812016564707e-01 7.117893656050127138e-01
1.700000000000000000e+04 6.138614548343675897e-02 5.099087608954413348e-02 4.905387653982136720e-01 7.136413616952097527e-01
1.740000000000000000e+04 6.134640759080864370e-02 5.019122916032707493e-02 4.904937976098445174e-01 7.154498955420984796e-01
1.780000000000000000e+04 6.129947243443278210e-02 4.970796220708516983e-02 4.904508341155566775e-01 7.172168350808760806e-01
1.820000000000000000e+04 5.927215538711171766e-02 4.940083750812401808e-02 4.904097437144556704e-01 7.189439324773774231e-01
1.860000000000000000e+04 5.880158564935996507e-02 4.919032958709364939e-02 4.903704064498123905e-01 7.206328365515524137e-01
1.910000000000000000e+04 5.870437591468982697e-02 4.900476697373801899e-02 4.903235335999809319e-01 7.226926011866868782e-01
1.950000000000000000e+04 5.865415304832290871e-02 4.889458400753499134e-02 4.902877525749698151e-01 7.243010856443907741e-01
2.000000000000000000e+04 5.860294074343033038e-02 4.878739798851457199e-02 4.902450236335086919e-01 7.262647512540376660e-01
2.040000000000000000e+04 5.856675102132991029e-02 4.871860404748372397e-02 4.902123372061505946e-01 7.277996781532644066e-01
2.090000000000000000e+04 5.852293035816257677e-02 4.864750316785244888e-02 4.901732255970762120e-01 7.296752800977165387e-01
2.140000000000000000e+04 5.842651735683483671e-02 4.858846142650412314e-02 4.901359283358177055e-01 7.315050771225851678e-01
2.190000000000000000e+04 5.602978402535059577e-02 4.853825690327762815e-02 4.901003219657289467e-01 7.332911069908151225e-01
2.240000000000000000e+04 5.592656245263842585e-02 4.849471560227668065e-02 4.900662939413826802e-01 7.350352782800100293e-01
2.290000000000000000e+04 5.587163670709127672e-02 4.845632724161463151e-02 4.900337415421234244e-01 7.367393870968551584e-01
2.340000000000000000e+04 5.582967271585169422e-02 4.842201233337233013e-02 4.900025707471590275e-01 7.384051070399422212e-01
2.400000000000000000e+04 5.578786102415934228e-02 4.838512353793678750e-02 4.899668686762088665e-01 7.403555138787842882e-01
2.450000000000000000e+04 5.575742584469301627e-02 4.835728953030156430e-02 4.899384438757458105e-01 7.419422033475611133e-01
2.510000000000000000e+04 5.572452789097429027e-02 4.832674844544244952e-02 4.899058192168517789e-01 7.438019201584813445e-01
2.570000000000000000e+04 5.569459356206493683e-02 4.829881620936309072e-02 4.898747081130097047e-01 7.456154019637231123e-01
2.630000000000000000e+04 5.566698173366864399e-02 4.827307863131905658e-02 4.898450075682249660e-01 7.473847426100787006e-01
2.690000000000000000e+04 5.564127550985455833e-02 4.824922030694923925e-02 4.898166237007394730e-01 7.491118925828905706e-01
2.750000000000000000e+04 5.561718434699207403e-02 4.822699145458704539e-02 4.897894708061011348e-01 7.507986841436179448e-01
2.820000000000000000e+04 5.559083704667745762e-02 4.820285350110280198e-02 4.897592439841830236e-01 7.527178811292949412e-01
2.880000000000000000e+04 5.556957725438481377e-02 4.818352108972436681e-02 4.897344978201192411e-01 7.543229705423865061e-01
2.950000000000000000e+04 5.554614133561715239e-02 4.816236768695495579e-02 4.897068921121280893e-01 7.561510880549809910e-01
3.020000000000000000e+04 5.552402506491255219e-02 4.814256115673797021e-02 4.896805587720024500e-01 7.579334155516141980e-01
3.090000000000000000e+04 5.550309651740151923e-02 4.812396033932401368e-02 4.896554117738727840e-01 7.596720319255954035e-01
3.160000000000000000e+04 5.548324558298840803e-02 4.810644583353020781e-02 4.896313726572294467e-01 7.613688817432023859e-01
3.240000000000000000e+04 5.546175888914826879e-02 4.808763018622357055e-02 4.896051643068163872e-01 7.632593256792522540e-01
3.310000000000000000e+04 5.544391838836606329e-02 4.807212029227111993e-02 4.895832656009263539e-01 7.648726583148193203e-01
3.390000000000000000e+04 5.542453402166479942e-02 4.805538424300258293e-02 4.895593400002319351e-01 7.666719622755282515e-01
3.470000000000000000e+04 5.540613522962007514e-02 4.803961171691285142e-02 4.895365118121878245e-01 7.684259121760664835e-01
3.550000000000000000e+04 5.538864292385167754e-02 4.802471865274553914e-02 4.895147071852830045e-01 7.701365800257504723e-01
3.630000000000000000e+04 5.537198726252245962e-02 4.801063107032576410e-02 4.894938587460883617e-01 7.718058972891790326e-01
3.720000000000000000e+04 5.535417266269173492e-02 4.799566481810119134e-02 4.894714707289817834e-01 7.736367012788378794e-01
3.800000000000000000e+04 5.533909685566151121e-02 4.798308225126387411e-02 4.894524561568237564e-01 7.752240162820197567e-01
3.890000000000000000e+04 5.532292704909241854e-02 4.796967194649966876e-02 4.894319950603591152e-01 7.769667181050929905e-01
3.980000000000000000e+04 5.530753370082840820e-02 4.795698851073208757e-02 4.894124549085588916e-01 7.786658823930716622e-01
4.070000000000000000e+04 5.529286027244561391e-02 4.794497490152746511e-02 4.893937748630126650e-01 7.803234757587336201e-01
4.170000000000000000e+04 5.527733906538484510e-02 4.793234917693414004e-02 4.893739605686889815e-01 7.821187218135363661e-01
4.270000000000000000e+04 5.526258112045872445e-02 4.792042458906912994e-02 4.893550701185123142e-01 7.838672682946054016e-01
4.370000000000000000e+04 5.524853006477974809e-02 4.790914487844524089e-02 4.893370403185108852e-01 7.855713049869004205e-01
4.470000000000000000e+04 5.523513509294464968e-02 4.789846016646989724e-02 4.893198136535266141e-01 7.872328797558896252e-01
4.570000000000000000e+04 5.522235026463901547e-02 4.788832574200057451e-02 4.893033375957513975e-01 7.888539013231111729e-01
4.680000000000000000e+04 5.520894203063565070e-02 4.787776498410165754e-02 4.892860236813889041e-01 7.905923188588331874e-01
4.790000000000000000e+04 5.519617142722046954e-02 4.786777299712479533e-02 4.892695016146012543e-01 7.922860492895292817e-01
4.900000000000000000e+04 5.518399294809170352e-02 4.785830636638491176e-02 4.892537182613320157e-01 7.939371649231555805e-01
5.010000000000000000e+04 5.517236526917592560e-02 4.784932589887160720e-02 4.892386251443101020e-01 7.955476029251669079e-01
5.130000000000000000e+04 5.516026452426081583e-02 4.784004254669351613e-02 4.892228951547664684e-01 7.972601716736262834e-01
5.250000000000000000e+04 5.514872987917590619e-02 4.783125462686189239e-02 4.892078813918857572e-01 7.989286708559850680e-01
5.370000000000000000e+04 5.513772058114145558e-02 4.782292528053276592e-02 4.891935360070416849e-01 8.005551483354271802e-01
5.500000000000000000e+04 5.512634323908570388e-02 4.781438026801321933e-02 4.891786988501960476e-01 8.022719510873764781e-01
5.620000000000000000e+04 5.511631094973287737e-02 4.780690226716454577e-02 4.891656099484313347e-01 8.038168613229947912e-01
5.750000000000000000e+04 5.510591244363957641e-02 4.779921223805048969e-02 4.891520445035347220e-01 8.054493457915288257e-01
5.890000000000000000e+04 5.509521472289921618e-02 4.779137351389109445e-02 4.891381027809482696e-01 8.071617313402564831e-01
6.030000000000000000e+04 5.508498404742770416e-02 4.778395975702948162e-02 4.891248060920304619e-01 8.088289892369554535e-01
6.170000000000000000e+04 5.507515629304173682e-02 4.777693927593041484e-02 4.891121106662755791e-01 8.104532621513499402e-01
6.310000000000000000e+04 5.506563236044503817e-02 4.777028291308526436e-02 4.890999766112060776e-01 8.120365459599072633e-01
6.460000000000000000e+04 5.505549832378062863e-02 4.776352571835700001e-02 4.890875574493140920e-01 8.136895543412887566e-01
6.610000000000000000e+04 5.504404917483462362e-02 4.775712746271645187e-02 4.890757000264004395e-01 8.152997856812024269e-01
6.760000000000000000e+04 5.279979709181483599e-02 4.775106228016096771e-02 4.890643670614991390e-01 8.168692363578344828e-01
6.920000000000000000e+04 5.247871823174926620e-02 4.774493309774265754e-02 4.890528183186859668e-01 8.185004596584742886e-01
7.080000000000000000e+04 5.245083822788161598e-02 4.773912920427583750e-02 4.890417898608784286e-01 8.200895061535531383e-01
7.240000000000000000e+04 5.243402658040999947e-02 4.773362763652241880e-02 4.890312472944418620e-01 8.216383401072024917e-01
7.410000000000000000e+04 5.242062793620169692e-02 4.772808919237792047e-02 4.890205431032350614e-01 8.232419625809545005e-01
7.590000000000000000e+04 5.240894873160726469e-02 4.772254424070011131e-02 4.890097302805186397e-01 8.248949687163801281e-01
7.760000000000000000e+04 5.239933436451416765e-02 4.771758689633671946e-02 4.889999773673093242e-01 8.264156969486109450e-01
7.940000000000000000e+04 5.239016817529597997e-02 4.771261257106620274e-02 4.889901045964593629e-01 8.279850705616790263e-01
8.130000000000000000e+04 5.238132749543132627e-02 4.770764588494056518e-02 4.889801562176064875e-01 8.295982329576264691e-01
8.320000000000000000e+04 5.237315592878249298e-02 4.770294901640045881e-02 4.889706608975235014e-01 8.311689438928023810e-01
8.510000000000000000e+04 5.236553070642585572e-02 4.769850365425647165e-02 4.889615883670900831e-01 8.326992150846092011e-01
8.710000000000000000e+04 5.235800236580247236e-02 4.769407474583890749e-02 4.889524647520629985e-01 8.342684000515430132e-01
8.910000000000000000e+04 5.235091577803556440e-02 4.768988444268318361e-02 4.889437495960635149e-01 8.357968963535511442e-01
9.120000000000000000e+04 5.234389234008113290e-02 4.768572356921844946e-02 4.889350089571460334e-01 8.373601014900908801e-01
9.330000000000000000e+04 5.233724957761604762e-02 4.768178944677206599e-02 4.889266607371313134e-01 8.388825922008783520e-01
9.550000000000000000e+04 5.233065708573478997e-02 4.767789151191003522e-02 4.889183077361408114e-01 8.404359974785223786e-01
9.770000000000000000e+04 5.232440413332183765e-02 4.767420825205753721e-02 4.889103299475112130e-01 8.419488612001996275e-01
1.000000000000000000e+05 5.231819719913279043e-02 4.767056978006339873e-02 4.889023638970955710e-01 8.434892176530114360e-01
