# Supplementary material for: Three learning stages and accuracy–efficiency tradeoff of restricted Boltzmann machines
Source: Nat Commun. 2022 Sep 17;13:5474. doi: 10.1038/s41467-022-33126-x (PMC9482660; doi:10.1038/s41467-022-33126-x)
Supplement: Supplementary file 3 — Source Data [file 41467_2022_33126_MOESM3_ESM.zip › source_data/Fig3e-C_tot.dat]

# C_{tot}
# column label: number_of_visible_units,cd_order
# training_epoch M=4,n_CD=inf M=4,n_CD=1 M=5,n_CD=inf M=5,n_CD=1
1.000000000000000056e-01 2.046243418445392525e-06 2.046338194703345301e-06 4.405387971098129490e-06 4.406279195503515008e-06
1.019999999999999934e-01 2.046251868663695309e-06 2.046339704988575783e-06 4.403066812357358677e-06 4.403971559931995810e-06
1.049999999999999961e-01 2.046336212986332878e-06 2.046413093612642376e-06 4.399611732215369115e-06 4.400536486692807783e-06
1.069999999999999979e-01 2.046439933023336097e-06 2.046509149513653336e-06 4.397326023735103766e-06 4.398263932321455695e-06
1.100000000000000006e-01 2.046666266317664940e-06 2.046723451787357648e-06 4.393923819114853099e-06 4.394881185993960011e-06
1.120000000000000023e-01 2.046864049169983177e-06 2.046912860742544553e-06 4.391673162293941263e-06 4.392643320692002735e-06
1.150000000000000050e-01 2.047230605182192995e-06 2.047266331399732867e-06 4.388323239452596068e-06 4.389312316934734578e-06
1.170000000000000068e-01 2.047521302461774270e-06 2.047547958556883497e-06 4.386107240819114985e-06 4.387108753736157801e-06
1.199999999999999956e-01 2.048026401615388147e-06 2.048038937831897550e-06 4.382809013194766090e-06 4.383828915774934590e-06
1.229999999999999982e-01 2.048613855216707589e-06 2.048611660008248101e-06 4.379541524475172377e-06 4.380579503560078419e-06
1.260000000000000009e-01 2.049283106857480180e-06 2.049265574872727127e-06 4.376304568216582492e-06 4.377360313925215928e-06
1.290000000000000036e-01 2.050033617440050278e-06 2.050000149651509656e-06 4.373097939160963304e-06 4.374171145093974305e-06
1.320000000000000062e-01 2.050864865679180718e-06 2.050814868512773479e-06 4.369921434137502152e-06 4.371011797070778572e-06
1.350000000000000089e-01 2.051776347165024309e-06 2.051709232966380962e-06 4.366774851485288674e-06 4.367882071272255880e-06
1.380000000000000115e-01 2.052767574522995800e-06 2.052682760860236061e-06 4.363657990822389060e-06 4.364781770842540980e-06
1.409999999999999865e-01 2.053838077205050251e-06 2.053734986766642310e-06 4.360570653689777439e-06 4.361710700204746025e-06
1.449999999999999900e-01 2.055387947956788354e-06 2.055259599087477880e-06 4.356499790345580131e-06 4.357661073455254315e-06
1.479999999999999927e-01 2.056641687042670612e-06 2.056493733100239734e-06 4.353480579810664608e-06 4.354657455176713451e-06
1.509999999999999953e-01 2.057973249227629389e-06 2.057805128523604412e-06 4.350490243307802849e-06 4.351682427139458129e-06
1.549999999999999989e-01 2.059869032025041117e-06 2.059673155643260196e-06 4.346547712734682582e-06 4.347759871139445259e-06
1.580000000000000016e-01 2.061380647484511810e-06 2.061163308662017391e-06 4.343624007674407378e-06 4.344850823407852842e-06
1.620000000000000051e-01 2.063515143619909322e-06 2.063268333860613016e-06 4.339769634342793497e-06 4.341015566988737701e-06
1.660000000000000087e-01 2.065784895481925889e-06 2.065507644650743810e-06 4.335965028769983711e-06 4.337229597615177432e-06
1.700000000000000122e-01 2.068189122592656338e-06 2.067880467553351495e-06 4.332209754891458363e-06 4.333492485617540219e-06
1.739999999999999880e-01 2.070727088931967415e-06 2.070386073271812762e-06 4.328503381358928117e-06 4.329803806184528743e-06
1.779999999999999916e-01 2.073398102213630624e-06 2.073023776367755186e-06 4.324845481891159761e-06 4.326163139576344497e-06
1.819999999999999951e-01 2.076201512171138456e-06 2.075792933227127418e-06 4.321235634252573901e-06 4.322570069876796493e-06
1.859999999999999987e-01 2.079136709904893974e-06 2.078692941154258903e-06 4.317673420919377086e-06 4.319024185992503682e-06
1.910000000000000031e-01 2.082990170935161565e-06 2.082501105808987249e-06 4.313287010835331987e-06 4.314657566304447334e-06
1.950000000000000067e-01 2.086219871983985269e-06 2.085693528486310014e-06 4.309830470154984587e-06 4.311216368662051528e-06
2.000000000000000111e-01 2.090439873163596406e-06 2.089865637620036443e-06 4.305574866436678521e-06 4.306979341630601559e-06
2.039999999999999869e-01 2.093961638460761945e-06 2.093348058269661817e-06 4.302221954923801966e-06 4.303640817382436978e-06
2.089999999999999913e-01 2.098545397668516240e-06 2.097881352112196260e-06 4.298094632866344865e-06 4.299530896254566787e-06
2.139999999999999958e-01 2.103330234466405170e-06 2.102614299710481373e-06 4.294037509273707155e-06 4.295490536061486304e-06
2.190000000000000002e-01 2.108315535882532440e-06 2.107546290419648641e-06 4.290049832551545434e-06 4.291518996688559218e-06
2.240000000000000047e-01 2.113500771709908594e-06 2.112676794947532142e-06 4.286130861821391102e-06 4.287615547413636683e-06
2.290000000000000091e-01 2.118885491730893023e-06 2.118005363040964590e-06 4.282279865845950202e-06 4.283779466942583574e-06
2.340000000000000135e-01 2.124469323132594058e-06 2.123531621385233034e-06 4.278496123131247975e-06 4.280010043649085376e-06
2.399999999999999911e-01 2.131432333452032593e-06 2.130423667439096324e-06 4.274043404444149748e-06 4.275573735883498032e-06
2.449999999999999956e-01 2.137453262904820440e-06 2.136383895732230036e-06 4.270405126409748777e-06 4.271948501184397580e-06
2.510000000000000009e-01 2.144940270185635914e-06 2.143796183702306718e-06 4.266124943694827127e-06 4.267683226015783353e-06
2.570000000000000062e-01 2.152712870095996407e-06 2.151492013617861619e-06 4.261937196448073281e-06 4.263509589863545726e-06
2.630000000000000115e-01 2.160771077144296861e-06 2.159471394573841979e-06 4.257840726427097572e-06 4.259426450370362885e-06
2.690000000000000169e-01 2.169115033825441567e-06 2.167734461968606718e-06 4.253834393335154389e-06 4.255432683026861136e-06
2.750000000000000222e-01 2.177745006650688505e-06 2.176281472734409272e-06 4.249917076126763843e-06 4.251527181446945510e-06
2.819999999999999729e-01 2.188175321453655829e-06 2.186612361305684243e-06 4.245457907039451550e-06 4.247080869994590659e-06
2.879999999999999782e-01 2.197426471468588699e-06 2.195776011357786420e-06 4.241729693816864609e-06 4.243362899614133710e-06
2.949999999999999845e-01 2.208583055942625657e-06 2.206827832678115459e-06 4.237488200691252634e-06 4.239132469199269304e-06
3.019999999999999907e-01 2.220132311379074912e-06 2.218269413432061248e-06 4.233361526511103466e-06 4.235015923259588872e-06
3.089999999999999969e-01 2.232075597321525742e-06 2.230102087801278019e-06 4.229348037130265173e-06 4.231011648681004883e-06
3.160000000000000031e-01 2.244414445358167295e-06 2.242327362047546979e-06 4.225446128356402518e-06 4.227118061241874410e-06
3.240000000000000102e-01 2.259002526181497081e-06 2.256781985323641459e-06 4.221121414338391445e-06 4.222801789248720285e-06
3.310000000000000164e-01 2.272194905548197260e-06 2.269854354324252131e-06 4.217453339920851126e-06 4.219140189585246368e-06
3.390000000000000235e-01 2.287763536883424667e-06 2.285282085261464333e-06 4.213391853409298347e-06 4.215085085750303153e-06
3.469999999999999751e-01 2.303859664358753906e-06 2.301233265584734325e-06 4.209467548759171608e-06 4.211166106968810971e-06
3.549999999999999822e-01 2.320486728906168325e-06 2.317711274462119876e-06 4.205678254800559978e-06 4.207381109164742533e-06
3.629999999999999893e-01 2.337648376773415630e-06 2.334719690626485392e-06 4.202021844714743131e-06 4.203727992169170252e-06
3.719999999999999973e-01 2.357599006694855096e-06 2.354492861025292309e-06 4.198064630722697304e-06 4.199773315405330551e-06
3.800000000000000044e-01 2.375909593141933874e-06 2.372641127417196504e-06 4.194683741216565191e-06 4.196393670579112485e-06
3.890000000000000124e-01 2.397163199181484555e-06 2.393706898642378229e-06 4.191031376468146299e-06 4.192741599342575195e-06
3.980000000000000204e-01 2.419115428695661712e-06 2.415465685356998904e-06 4.187536371076383783e-06 4.189245746344383462e-06
4.069999999999999729e-01 2.441772655084051161e-06 2.437923769540439759e-06 4.184196017082975298e-06 4.185903435587335069e-06
4.169999999999999818e-01 2.467782189925493595e-06 2.463705218080924993e-06 4.180662677968349749e-06 4.182366659750691677e-06
4.269999999999999907e-01 2.494679435089963856e-06 2.490367064753584748e-06 4.177313458590958918e-06 4.179012715193052989e-06
4.369999999999999996e-01 2.522473853048268075e-06 2.517918605149382842e-06 4.174144906174959350e-06 4.175838189479641132e-06
4.470000000000000084e-01 2.551175106773051329e-06 2.546369326359432284e-06 4.171153654386472115e-06 4.172839756000357339e-06
4.570000000000000173e-01 2.580793022715077728e-06 2.575728881435423865e-06 4.168336420931062796e-06 4.170014170630231730e-06
4.680000000000000271e-01 2.614443362776164106e-06 2.609085786882125984e-06 4.165434641887344672e-06 4.167101893588487439e-06
4.789999999999999813e-01 2.649228303690520579e-06 2.643567423494807924e-06 4.162735418038465797e-06 4.164390838039544056e-06
4.899999999999999911e-01 2.685161328739305223e-06 2.679187088912016332e-06 4.160234722885291685e-06 4.161877018478144359e-06
5.010000000000000009e-01 2.722255979703547099e-06 2.715958131829232310e-06 4.157928639072494853e-06 4.159556560154875660e-06
5.130000000000000115e-01 2.764063656193194044e-06 2.757400821966626768e-06 4.155630390383357782e-06 4.157241253168741901e-06
5.250000000000000222e-01 2.807287542223590987e-06 2.800246930507732809e-06 4.153554406713944081e-06 4.155146823174860162e-06
5.370000000000000329e-01 2.851945202371197820e-06 2.844513694624239941e-06 4.151696020882056021e-06 4.153268654922825999e-06
5.500000000000000444e-01 2.901962575836414328e-06 2.894092382348389794e-06 4.149923071885552838e-06 4.151472822524482658e-06
5.620000000000000551e-01 2.949663228291043823e-06 2.941373694467230984e-06 4.148503617678045701e-06 4.150030953793404771e-06
5.749999999999999556e-01 3.003017658977924294e-06 2.994257888007112524e-06 4.147196013950527365e-06 4.148697714803084376e-06
5.889999999999999680e-01 3.062452718625152789e-06 3.053167611013485378e-06 4.146049636339909923e-06 4.147522211215281779e-06
6.029999999999999805e-01 3.123963059006307016e-06 3.114132565533722488e-06 4.145168583407077041e-06 4.146610514013104503e-06
6.169999999999999929e-01 3.187574385363767113e-06 3.177177958808563387e-06 4.144546725779463293e-06 4.145956551697693658e-06
6.310000000000000053e-01 3.253311799751301675e-06 3.242328308430408834e-06 4.144178134786180985e-06 4.145554453391931052e-06
6.460000000000000187e-01 3.326131749821215050e-06 3.314495182062948822e-06 4.144057751673813445e-06 4.145396677044388615e-06
6.610000000000000320e-01 3.401449408215739958e-06 3.389134188442888341e-06 4.144214705674720549e-06 4.145514758473467611e-06
6.760000000000000453e-01 3.479292780976805960e-06 3.466272717371765498e-06 4.144642412575727655e-06 4.145902175771709201e-06
6.919999999999999485e-01 3.565139883696666294e-06 3.551338505198842267e-06 4.145389903071894095e-06 4.146605194952357499e-06
7.079999999999999627e-01 3.653922435153944463e-06 3.639308643057503951e-06 4.146430780376241947e-06 4.147600113584282257e-06
7.239999999999999769e-01 3.745670071464424296e-06 3.730211988433041101e-06 4.147757882959623761e-06 4.148879821284090361e-06
7.409999999999999920e-01 3.846432156193735386e-06 3.830041081158696718e-06 4.149473825196814098e-06 4.150543895353742130e-06
7.590000000000000080e-01 3.956839400118816436e-06 3.939419074336925437e-06 4.151625521138235695e-06 4.152639052699136391e-06
7.760000000000000231e-01 4.064655076989609246e-06 4.046222708855573693e-06 4.153965822082383547e-06 4.154924496666545203e-06
7.940000000000000391e-01 4.182593990855742982e-06 4.163046847032170307e-06 4.156761670710551200e-06 4.157660790351513890e-06
8.129999999999999449e-01 4.311336101734398003e-06 4.290562997124603178e-06 4.160058382738363070e-06 4.160893079934169169e-06
8.319999999999999618e-01 4.444474698108713167e-06 4.422423786301088760e-06 4.163700573265316880e-06 4.164469319758445886e-06
8.509999999999999787e-01 4.582037396092530777e-06 4.558655451569748607e-06 4.167679055795403610e-06 4.168380383351433408e-06
8.709999999999999964e-01 4.731646017974711410e-06 4.706804252672114025e-06 4.172220544105265478e-06 4.172849376331555437e-06
8.910000000000000142e-01 4.886206877574572277e-06 4.859843945141939108e-06 4.177114986920749524e-06 4.177669831189057094e-06
9.120000000000000329e-01 5.053846789189187356e-06 5.025819280488619290e-06 4.182623615447411477e-06 4.183099252363931156e-06
9.330000000000000515e-01 5.226985320989641319e-06 5.197222675814572279e-06 4.188500301873787262e-06 4.188895258443459215e-06
9.549999999999999600e-01 5.414279425481894188e-06 5.382621555201083381e-06 4.195040512420256310e-06 4.195349452693619730e-06
9.769999999999999796e-01 5.607629569466254691e-06 5.573995774814654729e-06 4.201962261829450201e-06 4.202183736796705272e-06
1.000000000000000000e+00 5.816245394636432207e-06 5.780458539073051954e-06 4.209594877520039531e-06 4.209723431407574980e-06
1.020000000000000018e+00 6.003028767369578066e-06 5.965296124821329099e-06 4.216552117473071552e-06 4.216598690685024884e-06
1.050000000000000044e+00 6.292567249173153650e-06 6.251784916595503900e-06 4.227529400044894121e-06 4.227451069347409749e-06
1.070000000000000062e+00 6.491817830660550944e-06 6.448912918379789937e-06 4.235198065472012274e-06 4.235035254001040460e-06
1.100000000000000089e+00 6.799989283643448041e-06 6.753763709026472316e-06 4.247209551180297942e-06 4.246918321975101594e-06
1.120000000000000107e+00 7.011602891306978641e-06 6.963071648993235013e-06 4.255546539191357135e-06 4.255168628564121036e-06
1.149999999999999911e+00 7.338208291089998102e-06 7.286079924924138378e-06 4.268530066822151661e-06 4.268020632061109120e-06
1.169999999999999929e+00 7.562025354848067220e-06 7.507405609965545373e-06 4.277495497251315726e-06 4.276897427550885413e-06
1.199999999999999956e+00 7.906787526081871778e-06 7.848288538809810534e-06 4.291393477071637026e-06 4.290661117409833229e-06
1.229999999999999982e+00 8.262280724831150687e-06 8.199729184892313227e-06 4.305814181089217994e-06 4.304946047848367791e-06
1.260000000000000009e+00 8.628364198322024337e-06 8.561585785962222552e-06 4.320739106784543266e-06 4.319733823834326494e-06
1.290000000000000036e+00 9.004883700631793954e-06 8.933704219629134426e-06 4.336150461212717778e-06 4.335006756699399706e-06
1.320000000000000062e+00 9.391672851104538366e-06 9.315917086221148834e-06 4.352031086072294589e-06 4.350747794266141203e-06
1.350000000000000089e+00 9.788553448539793220e-06 9.708044775811330038e-06 4.368364417355330702e-06 4.366940473383707012e-06
1.379999999999999893e+00 1.019533618118018200e-05 1.010989697551867227e-05 4.385134463200656946e-06 4.383568907213586792e-06
1.409999999999999920e+00 1.061182134203253401e-05 1.052127482670694928e-05 4.402325756438507281e-06 4.400617721991295436e-06
1.449999999999999956e+00 1.118186567168777394e-05 1.108423643503719728e-05 4.425876948910279280e-06 4.423977716627724649e-06
1.479999999999999982e+00 1.162016405684696030e-05 1.151701806589411422e-05 4.443993709557503619e-06 4.441950266684813221e-06
1.510000000000000009e+00 1.206743769264662051e-05 1.195860003435189652e-05 4.462483489109381366e-06 4.460295239949729423e-06
1.550000000000000044e+00 1.267735877300779716e-05 1.256066248102705215e-05 4.487693307955175977e-06 4.485311208770603538e-06
1.580000000000000071e+00 1.314465465861225423e-05 1.302186524979376245e-05 4.507001162417090019e-06 4.504473204294257152e-06
1.620000000000000107e+00 1.378038686093319102e-05 1.364921072259495112e-05 4.533254657932417704e-06 4.530531702044981775e-06
1.659999999999999920e+00 1.443005134568409189e-05 1.429019270295484075e-05 4.560063721483764845e-06 4.557145334858070080e-06
1.699999999999999956e+00 1.509303989876364917e-05 1.494420884522451519e-05 4.587399819171445175e-06 4.584285729496428748e-06
1.739999999999999991e+00 1.576873554729907271e-05 1.561064962011471461e-05 4.615235290459374118e-06 4.611925381872161349e-06
1.780000000000000027e+00 1.645651333985309443e-05 1.628889705747038686e-05 4.643543280118400775e-06 4.640037624321635927e-06
1.820000000000000062e+00 1.715574394904439807e-05 1.697832970938062253e-05 4.672297750958343056e-06 4.668596531209878550e-06
1.860000000000000098e+00 1.786579729973869463e-05 1.767832547040715187e-05 4.701473403807554417e-06 4.697576949941328736e-06
1.909999999999999920e+00 1.876762026189915280e-05 1.856722538219557296e-05 4.738497755583104299e-06 4.734357979261361411e-06
1.949999999999999956e+00 1.949971241054892961e-05 1.928871112499841445e-05 4.768531923184937818e-06 4.764198221605120612e-06
2.000000000000000000e+00 2.042708842276752385e-05 2.020251337605749611e-05 4.806555023280089940e-06 4.801980049666809623e-06
2.040000000000000036e+00 2.117803945047569549e-05 2.094236537197424657e-05 4.837330484050994223e-06 4.832563536694145173e-06
2.089999999999999858e+00 2.212702945797229270e-05 2.187719551732136863e-05 4.876210414290760027e-06 4.871204988443622427e-06
2.140000000000000124e+00 2.308635345077636336e-05 2.282206166072331345e-05 4.915508169234250432e-06 4.910266197146739469e-06
2.189999999999999947e+00 2.405484029674997834e-05 2.377581865278255571e-05 4.955183898007753148e-06 4.949707543859815691e-06
2.240000000000000213e+00 2.503134336511170165e-05 2.473734559759854695e-05 4.995199192290300719e-06 4.989490799176543285e-06
2.290000000000000036e+00 2.601473987076552310e-05 2.570553919740259347e-05 5.035517025486768377e-06 5.029579131883288380e-06
2.339999999999999858e+00 2.700393048494120857e-05 2.667932441944298325e-05 5.076101706489311061e-06 5.069937066335406346e-06
2.399999999999999911e+00 2.819710565598043604e-05 2.785378158336015823e-05 5.125107202723632886e-06 5.118674412538659319e-06
2.450000000000000178e+00 2.919532707490457568e-05 2.883624032981479848e-05 5.166159677552073131e-06 5.159506902834287802e-06
2.509999999999999787e+00 3.039638254252796711e-05 3.001821721567487974e-05 5.215632927577651265e-06 5.208720582738912697e-06
2.569999999999999840e+00 3.159933950153792610e-05 3.120195871302300632e-05 5.265286437974303929e-06 5.258119617312928709e-06
2.629999999999999893e+00 3.280259918519767620e-05 3.238590520162620969e-05 5.315070688634015723e-06 5.307654760144941974e-06
2.689999999999999947e+00 3.400462698917472600e-05 3.356856129814289439e-05 5.364938757308479196e-06 5.357279328825903621e-06
2.750000000000000000e+00 3.520395342361038095e-05 3.474849939714807882e-05 5.414846259705896512e-06 5.406949170181363432e-06
2.819999999999999840e+00 3.659789830226856436e-05 3.611985322652611156e-05 5.473065658887498991e-06 5.464898973825959991e-06
2.879999999999999893e+00 3.778668303959342560e-05 3.728933822564339671e-05 5.522917927129888700e-06 5.514526946943654433e-06
2.950000000000000178e+00 3.916481335206611767e-05 3.864508113818665761e-05 5.580969059346685616e-06 5.572324579063980956e-06
3.020000000000000018e+00 4.053171435842273213e-05 3.998978484891057953e-05 5.638850503006942325e-06 5.629961609598943201e-06
3.089999999999999858e+00 4.188564679608930609e-05 4.132175836255580357e-05 5.696512227246763566e-06 5.687388276331972747e-06
3.160000000000000142e+00 4.322498634934390793e-05 4.263942962844158356e-05 5.753908639802851475e-06 5.744559040610219994e-06
3.240000000000000213e+00 4.473587135210177777e-05 4.412596486453867768e-05 5.819126721666734102e-06 5.809530943552410472e-06
3.310000000000000053e+00 4.603902745480948044e-05 4.540822330251881284e-05 5.875819857488195975e-06 5.866019299567426583e-06
3.390000000000000124e+00 4.750508082651538899e-05 4.685092213293717508e-05 5.940141304758839034e-06 5.930118929682315252e-06
3.470000000000000195e+00 4.894467492604803765e-05 4.826777629243217540e-05 6.003919233115162614e-06 5.993687950698323197e-06
3.549999999999999822e+00 5.035625937150456339e-05 4.965727623734039780e-05 6.067116220824786342e-06 6.056689129367853515e-06
3.629999999999999893e+00 5.173843824104906622e-05 5.101807977081928880e-05 6.129700352035527476e-06 6.119090710963171293e-06
3.720000000000000195e+00 5.325671516114738351e-05 5.251320754349197848e-05 6.199342500221582647e-06 6.188543285792214157e-06
3.799999999999999822e+00 5.457250196098772769e-05 5.380924835514111222e-05 6.260544116352129355e-06 6.249590264646443367e-06
3.890000000000000124e+00 5.601353013811926967e-05 5.522904485117053003e-05 6.328586151131965311e-06 6.317473943999729376e-06
3.979999999999999982e+00 5.741193700942837070e-05 5.660729644474837597e-05 6.395757185653217241e-06 6.384502996570340202e-06
4.070000000000000284e+00 5.876678166354842885e-05 5.794308664219372207e-05 6.462050293762900058e-06 6.450670262965197262e-06
4.169999999999999929e+00 6.022015075645370340e-05 5.937661027194618630e-05 6.534679867993275946e-06 6.523178682700248100e-06
4.269999999999999574e+00 6.161799930648026013e-05 6.075603653569405874e-05 6.606235096682234004e-06 6.594631928211747355e-06
4.370000000000000107e+00 6.295975461927837873e-05 6.208080115035485304e-05 6.676733968467018749e-06 6.665047562179892943e-06
4.469999999999999751e+00 6.424506175237710268e-05 6.335056402207772175e-05 6.746202866678707925e-06 6.734451634975435684e-06
4.570000000000000284e+00 6.547375211397365514e-05 6.456516088627405959e-05 6.814676376918349749e-06 6.802877927474249291e-06
4.679999999999999716e+00 6.675994280513463785e-05 6.583750719441283867e-05 6.888897387562486803e-06 6.877066605435189082e-06
4.790000000000000036e+00 6.797788556434536823e-05 6.704334183766481143e-05 6.962027855506036475e-06 6.950184945817561164e-06
4.900000000000000355e+00 6.912802327644130044e-05 6.818307739044016048e-05 7.034140546711143064e-06 7.022304472443785765e-06
5.009999999999999787e+00 7.021099632852579253e-05 6.925732220025348834e-05 7.105316430151553743e-06 7.093505010700162622e-06
5.129999999999999893e+00 7.131674198766813132e-05 7.035542637723768856e-05 7.181996284955083523e-06 7.170231874153997981e-06
5.250000000000000000e+00 7.234471749647309366e-05 7.137766332522943837e-05 7.257785661609616989e-06 7.246087575119020299e-06
5.370000000000000107e+00 7.329632613938041939e-05 7.232537744636502561e-05 7.332814377987162131e-06 7.321200330530075360e-06
5.500000000000000000e+00 7.424284565615835163e-05 7.326967984375265639e-05 7.413393983917160414e-06 7.401890417755297253e-06
5.620000000000000107e+00 7.504046446793922066e-05 7.406702971229250270e-05 7.487278896483040840e-06 7.475893588373416912e-06
5.750000000000000000e+00 7.582424149423339468e-05 7.485235523087663647e-05 7.566958428624204101e-06 7.555717101022096994e-06
5.889999999999999680e+00 7.657757528162445699e-05 7.560938118606586695e-05 7.652559450730400195e-06 7.641490767418267926e-06
6.030000000000000249e+00 7.723984088036761186e-05 7.627733108864109715e-05 7.738184153867066429e-06 7.727304190607853568e-06
6.169999999999999929e+00 7.781421807783849964e-05 7.685925020524564551e-05 7.824083333756170637e-06 7.813405967480590994e-06
6.309999999999999609e+00 7.830396746836942705e-05 7.735827628254199719e-05 7.910509881181581481e-06 7.900048207569731961e-06
6.459999999999999964e+00 7.873851391662967428e-05 7.780454987226903107e-05 8.003985978195515217e-06 7.993767576923716249e-06
6.610000000000000320e+00 7.908374751195878692e-05 7.816320382762142430e-05 8.098680224639664361e-06 8.088715376688426908e-06
6.759999999999999787e+00 7.934372984234716434e-05 7.843815505011786967e-05 8.194910970447110440e-06 8.185209285538342494e-06
6.919999999999999929e+00 7.953162206624231616e-05 7.864355609397133949e-05 8.299611114757076772e-06 8.290197882052652832e-06
7.080000000000000071e+00 7.963195251321941888e-05 7.876281669362939321e-05 8.406812662258290102e-06 8.397694140027667909e-06
7.240000000000000213e+00 7.964948132248572947e-05 7.880053440827428362e-05 8.516902740756116585e-06 8.508084173564078189e-06
7.410000000000000142e+00 7.958260077457257121e-05 7.875630218010521420e-05 8.637471235286576490e-06 8.628974342843597577e-06
7.589999999999999858e+00 7.942169602122462087e-05 7.862053792693224894e-05 8.769676340114607171e-06 8.761522193552196265e-06
7.759999999999999787e+00 7.919021356967980991e-05 7.841370969767336001e-05 8.899311273840027341e-06 8.891481083317387063e-06
7.940000000000000391e+00 7.886671020449043221e-05 7.811708883062706940e-05 9.042146250268778016e-06 9.034657667066348029e-06
8.130000000000000782e+00 7.844409644162997407e-05 7.772353729373459707e-05 9.199723948838390070e-06 9.192593254354618993e-06
8.320000000000000284e+00 7.794464103472176220e-05 7.725365098238513124e-05 9.364916377325726855e-06 9.358138743014165632e-06
8.509999999999999787e+00 7.737464995823284560e-05 7.671356578208055109e-05 9.538355779654673263e-06 9.531925729646673875e-06
8.710000000000000853e+00 7.670507391749570520e-05 7.607564990331994127e-05 9.730526843170216687e-06 9.724455302255741784e-06
8.910000000000000142e+00 7.597065881029152370e-05 7.537291916525745272e-05 9.933271822757383721e-06 9.927550156674237026e-06
9.119999999999999218e+00 7.513663479721265927e-05 7.457201545360003249e-05 1.015834093738288214e-05 1.015297715441842915e-05
9.330000000000000071e+00 7.424493390300046785e-05 7.371313268781154774e-05 1.039673868560075850e-05 1.039172157933254640e-05
9.550000000000000711e+00 7.325592842537087372e-05 7.275803293246507438e-05 1.066172597716352694e-05 1.065706012856271214e-05
9.769999999999999574e+00 7.221762192150205312e-05 7.175300601755196469e-05 1.094329236827284981e-05 1.093896521551229773e-05
1.000000000000000000e+01 7.108640132058141169e-05 7.065578864834165312e-05 1.125648762568598491e-05 1.125250066818850267e-05
1.019999999999999929e+01 7.006999304274507637e-05 6.966819600481067340e-05 1.154538149469086424e-05 1.154167913723025488e-05
1.050000000000000000e+01 6.849775049505346441e-05 6.813773716782378751e-05 1.200939545159762692e-05 1.200610048237571414e-05
1.069999999999999929e+01 6.742340995508300456e-05 6.709021837476126333e-05 1.234036962015405746e-05 1.233733346118981390e-05
1.100000000000000000e+01 6.578136746816731718e-05 6.548677008872517231e-05 1.287136312096315287e-05 1.286869703649884393e-05
1.119999999999999929e+01 6.467095397138855400e-05 6.440094336458201463e-05 1.324963563808623309e-05 1.324720439722870625e-05
1.150000000000000000e+01 6.298897560664595342e-05 6.275410527148750687e-05 1.385568642716439232e-05 1.385359101817140732e-05
1.169999999999999929e+01 6.186056656579453131e-05 6.164793613709029188e-05 1.428682941277070821e-05 1.428494730925322622e-05
1.200000000000000000e+01 6.016321411852487835e-05 5.998217314632459189e-05 1.497661050639198535e-05 1.497503356192364440e-05
1.230000000000000071e+01 5.846649021056027405e-05 5.831490841009756240e-05 1.572108901781721357e-05 1.571980077820445078e-05
1.259999999999999964e+01 5.677668240261279703e-05 5.665247408494611094e-05 1.652382549990782826e-05 1.652281063079907758e-05
1.290000000000000036e+01 5.509928988659318675e-05 5.500040323818566917e-05 1.738857740551491465e-05 1.738782192987287171e-05
1.319999999999999929e+01 5.343907628290179006e-05 5.336353273007965145e-05 1.831931758628613211e-05 1.831880831996368723e-05
1.350000000000000000e+01 5.180015218671396744e-05 5.174603411179035323e-05 1.932025195643838372e-05 1.931997678700891869e-05
1.380000000000000071e+01 5.018603139252508484e-05 5.015150915960387085e-05 2.039583896207286529e-05 2.039578604016156624e-05
1.409999999999999964e+01 4.859969291083121779e-05 4.858301568162915081e-05 2.155080838509348937e-05 2.155096644127496439e-05
1.450000000000000000e+01 4.653205071627030933e-05 4.653660079865229313e-05 2.322297534552930588e-05 2.322339654649674442e-05
1.480000000000000071e+01 4.501951579836571980e-05 4.503818021625694110e-05 2.458324175691028917e-05 2.458384627442633449e-05
1.509999999999999964e+01 4.354149402313822964e-05 4.357283043716630728e-05 2.604088109199764907e-05 2.604165548046211102e-05
1.550000000000000000e+01 4.162657098199407129e-05 4.167270521214128408e-05 2.814655017899791864e-05 2.814752764854766418e-05
1.580000000000000071e+01 4.023336763341323335e-05 4.028915126704557455e-05 2.985597387613836431e-05 2.985708285829335911e-05
1.619999999999999929e+01 3.843422631827131180e-05 3.850109778254395983e-05 3.232225071778227596e-05 3.232350154035667865e-05
1.660000000000000142e+01 3.670261625657200602e-05 3.677873483205918055e-05 3.501892515520133140e-05 3.502027015425124426e-05
1.700000000000000000e+01 3.503878023964013483e-05 3.512248389361261183e-05 3.796557837169256625e-05 3.796695708466746175e-05
1.739999999999999858e+01 3.344246954227969392e-05 3.353227995366303831e-05 4.118344204354418606e-05 4.118477733056735674e-05
1.780000000000000071e+01 3.191303508241816243e-05 3.200762984983285291e-05 4.469552917122144079e-05 4.469672301628424712e-05
1.819999999999999929e+01 3.044949527463369925e-05 3.054771018406565974e-05 4.852677305983821272e-05 4.852770110396864811e-05
1.860000000000000142e+01 2.905060327645703333e-05 2.915140755159306544e-05 5.270417459009912794e-05 5.270468047328779996e-05
1.910000000000000142e+01 2.739065904915793964e-05 2.749344895526917339e-05 5.845745988326100901e-05 5.845715660249606641e-05
1.950000000000000000e+01 2.613164049299676524e-05 2.623515405744125808e-05 6.352423273426222473e-05 6.352299672015781725e-05
2.000000000000000000e+01 2.464112591116674006e-05 2.474463397991399929e-05 7.049507658922315849e-05 7.049221771991298245e-05
2.039999999999999858e+01 2.351304689872435515e-05 2.361593204376344414e-05 7.662800171325479459e-05 7.662338596623907325e-05
2.089999999999999858e+01 2.218020773744111470e-05 2.228167279661352846e-05 8.505748056746309787e-05 8.504994492890105399e-05
2.139999999999999858e+01 2.092965258487122809e-05 2.102911331740120297e-05 9.441779584014042554e-05 9.440632686540162465e-05
2.189999999999999858e+01 1.975755899698228236e-05 1.985454957794452387e-05 1.048058297863763128e-04 1.047891364739950170e-04
2.239999999999999858e+01 1.866013904945340652e-05 1.875429701004183253e-05 1.163278874619377856e-04 1.163043460880341972e-04
2.289999999999999858e+01 1.763367382987546115e-05 1.772472302703942567e-05 1.291004974728249179e-04 1.290680553458045774e-04
2.339999999999999858e+01 1.667453975264798907e-05 1.676227865259338688e-05 1.432512242563932416e-04 1.432073265608835180e-04
2.400000000000000000e+01 1.560752565646694720e-05 1.569111308451276497e-05 1.622485358092529053e-04 1.621866188926324095e-04
2.450000000000000000e+01 1.478435526557575465e-05 1.486439383836746177e-05 1.799403611259187076e-04 1.798589516125392819e-04
2.510000000000000142e+01 1.387095891298706430e-05 1.394669478871346513e-05 2.036564262977380525e-04 2.035448284504059882e-04
2.569999999999999929e+01 1.303377340702294129e-05 1.310521279246135104e-05 2.303887803518334077e-04 2.302376209782686144e-04
2.630000000000000071e+01 1.226784362980737260e-05 1.233503822303028049e-05 2.604923094824229506e-04 2.602896596789783007e-04
2.689999999999999858e+01 1.156852610006087169e-05 1.163156277540267090e-05 2.943585280996074906e-04 2.940893251372989027e-04
2.750000000000000000e+01 1.093148479198724555e-05 1.099047653388751642e-05 3.324184786073347683e-04 3.320637198057774372e-04
2.819999999999999929e+01 1.026161175178952375e-05 1.031605222487019815e-05 3.827562199462075610e-04 3.822712029900676798e-04
2.880000000000000071e+01 9.746041945311034263e-06 9.796739964018641783e-06 4.315872654525288138e-04 4.309577185419755270e-04
2.950000000000000000e+01 9.208110971390404335e-06 9.254638954518944836e-06 4.959967670514497679e-04 4.951498661738984062e-04
3.019999999999999929e+01 8.733905626732152631e-06 8.776480605514614452e-06 5.693770021324073491e-04 5.682465253322365947e-04
3.089999999999999858e+01 8.318899718604554647e-06 8.357739945692444346e-06 6.528326604117884067e-04 6.513346809292786151e-04
3.160000000000000142e+01 7.958997030601544983e-06 7.994318158983659218e-06 7.475759103816859413e-04 7.456046894408619027e-04
3.239999999999999858e+01 7.610430942892598897e-06 7.641987255357917891e-06 8.713801577769020529e-04 8.687042095920061678e-04
3.310000000000000142e+01 7.356644674412216271e-06 7.385123132719328626e-06 9.949222392710143237e-04 9.914496025432749729e-04
3.389999999999999858e+01 7.121205728388701858e-06 7.146401796087609509e-06 1.155618528645461140e-03 1.150976420572606858e-03
3.470000000000000284e+01 6.940331689602174710e-06 6.962481997234704000e-06 1.339575715509298045e-03 1.333418837992521571e-03
3.550000000000000000e+01 6.810671836321447073e-06 6.829997399586673894e-06 1.549560740622255538e-03 1.541457347963346488e-03
3.629999999999999716e+01 6.729339444406789723e-06 6.746045391432531753e-06 1.788550459447866333e-03 1.777965239487504538e-03
3.720000000000000284e+01 6.692561282855002720e-06 6.706545739838532209e-06 2.096051461469730301e-03 2.081880769958228614e-03
3.800000000000000000e+01 6.706253296058228909e-06 6.718002093069053262e-06 2.407477470596126618e-03 2.389254106408022962e-03
3.889999999999999858e+01 6.771699637027062023e-06 6.781120412493457785e-06 2.805313009893919268e-03 2.781337271000135138e-03
3.979999999999999716e+01 6.888374743194702752e-06 6.895646105729014525e-06 3.258555272494807319e-03 3.227294487218648148e-03
4.070000000000000284e+01 7.054942859836543857e-06 7.060224294281880712e-06 3.772730391782554930e-03 3.732333478828806471e-03
4.170000000000000284e+01 7.297498696594573446e-06 7.300734194983782593e-06 4.422404644500188900e-03 4.369245638700038938e-03
4.270000000000000284e+01 7.600048745683985224e-06 7.601389664175784284e-06 5.162205327114670859e-03 5.093000528149142780e-03
4.370000000000000284e+01 7.962685357640886456e-06 7.962261439042883976e-06 6.000024342231005323e-03 5.910880884761926350e-03
4.470000000000000284e+01 8.386108990938723263e-06 8.384029751740130332e-06 6.943612648569055280e-03 6.829980618161708705e-03
4.570000000000000284e+01 8.871605982752050695e-06 8.867961994583061522e-06 8.000434304550805426e-03 7.857071208001876333e-03
4.679999999999999716e+01 9.479580539366594665e-06 9.474298712555117926e-06 9.302094293658486751e-03 9.119120043826832445e-03
4.789999999999999858e+01 1.016817968715777515e-05 1.016132563635085952e-05 1.075778683784489077e-02 1.052704703547897511e-02
4.900000000000000000e+01 1.094147976568482566e-05 1.093309769471861924e-05 1.237496209113590068e-02 1.208739214513971511e-02
5.010000000000000142e+01 1.180438254850368879e-05 1.179449596315329536e-05 1.415979248485370670e-02 1.380549390738608842e-02
5.129999999999999716e+01 1.285469321035126422e-05 1.284316822375952655e-05 1.630360292130856453e-02 1.586438336818586300e-02
5.250000000000000000e+01 1.402711967273262349e-05 1.401393361418090670e-05 1.865652891104407907e-02 1.811904955117032631e-02
5.370000000000000284e+01 1.533156852369543962e-05 1.531667166741357237e-05 2.122021703411807944e-02 2.057070960635639517e-02
5.500000000000000000e+01 1.690678266214273740e-05 1.688994355391493257e-05 2.423445729795109180e-02 2.344793895414499715e-02
5.620000000000000284e+01 1.852404512891592153e-05 1.850529750411222671e-05 2.723208021733187004e-02 2.630493539742341513e-02
5.750000000000000000e+01 2.046993506140903931e-05 2.044895776196043011e-05 3.070605653002922431e-02 2.961201094029864214e-02
5.889999999999999858e+01 2.281382009151400176e-05 2.279019424144213140e-05 3.469962030642833456e-02 3.341039822439317852e-02
6.029999999999999716e+01 2.544311648999819653e-05 2.541652341990108214e-05 3.893955034819718969e-02 3.744135180136941993e-02
6.170000000000000284e+01 2.838987742285858766e-05 2.835991191591613587e-05 4.340721318795525557e-02 4.168904112190841699e-02
6.310000000000000142e+01 3.168999258438720844e-05 3.165615931390419448e-05 4.808153011013631406e-02 4.613564293683873607e-02
6.459999999999999432e+01 3.566358204601716478e-05 3.562491267040890309e-05 5.329290864578539039e-02 5.109853746578970485e-02
6.609999999999999432e+01 4.014404281323713438e-05 4.009966058232894643e-05 5.868511703253305456e-02 5.624220244840218846e-02
6.759999999999999432e+01 4.519316258074557087e-05 4.514196133233560872e-05 6.422704948699109462e-02 6.154037686757050235e-02
6.920000000000000284e+01 5.128363515135791703e-05 5.122365294426778023e-05 7.026792532584727469e-02 6.733198713458710127e-02
7.079999999999999716e+01 5.819364291582029592e-05 5.812291093877597294e-05 7.640520325990896033e-02 7.323672163910481536e-02
7.240000000000000568e+01 6.602840034559243716e-05 6.594445227917411826e-05 8.260183288582786942e-02 7.922301353599435492e-02
7.409999999999999432e+01 7.549796987968982452e-05 7.539654892790181211e-05 8.921130569891752571e-02 8.563902510134631385e-02
7.590000000000000568e+01 8.698351511385204906e-05 8.685868702361876847e-05 9.619540024829836833e-02 9.245796546321326248e-02
7.759999999999999432e+01 9.939558004428139797e-05 9.924271904773629307e-05 1.027407948521646824e-01 9.888981671926133643e-02
7.940000000000000568e+01 1.144204416725891327e-04 1.142298614088055396e-04 1.095823787312458497e-01 1.056604355091474157e-01
8.129999999999999716e+01 1.326692339762747155e-04 1.324273276045229207e-04 1.166715333735811599e-01 1.127332299063253940e-01
8.320000000000000284e+01 1.537159946845623247e-04 1.534075138353729764e-04 1.235965034951682640e-01 1.197042323032563582e-01
8.509999999999999432e+01 1.779531597759742524e-04 1.775584464258761616e-04 1.303365968559558052e-01 1.265533732719743565e-01
8.709999999999999432e+01 2.073956203513116362e-04 2.068827765312386460e-04 1.372176104983696687e-01 1.336160515594013165e-01
8.909999999999999432e+01 2.414312110127259147e-04 2.407641798856152747e-04 1.438731512685967051e-01 1.405187168615259496e-01
9.120000000000000284e+01 2.828103745769139582e-04 2.819314230324554416e-04 1.506206542295077111e-01 1.475907563140557432e-01
9.329999999999999716e+01 3.307785412757358176e-04 3.296219498322905590e-04 1.571313340593127605e-01 1.544853188230073116e-01
9.550000000000000000e+01 3.890939651418534508e-04 3.875560683068846176e-04 1.637162135681497210e-01 1.615265097876206479e-01
9.770000000000000284e+01 4.568069123268569953e-04 4.547695966178322280e-04 1.700844195658427760e-01 1.683956157141796306e-01
1.000000000000000000e+02 5.390423119009346521e-04 5.363220750380781740e-04 1.765418680578698107e-01 1.754120362738479377e-01
1.020000000000000000e+02 6.212966905019134825e-04 6.178153774304551279e-04 1.820178276856289912e-01 1.813935055836538024e-01
1.050000000000000000e+02 7.660841022865793725e-04 7.610893205763158767e-04 1.900427257695149752e-01 1.901922162569542329e-01
1.070000000000000000e+02 8.787381478303046400e-04 8.724253153099103663e-04 1.952996743070471442e-01 1.959646638937088126e-01
1.100000000000000000e+02 1.075388670686079412e-03 1.066509799764596769e-03 2.030972360131943766e-01 2.045188698247853154e-01
1.120000000000000000e+02 1.227131492913073867e-03 1.216062930379928657e-03 2.082631852013447915e-01 2.101703943379668593e-01
1.150000000000000000e+02 1.489756843382781214e-03 1.474512608620939325e-03 2.160004895665019742e-01 2.185972938161174772e-01
1.170000000000000000e+02 1.690700437897723132e-03 1.671962008289167240e-03 2.211678634705127877e-01 2.241941011870799416e-01
1.200000000000000000e+02 2.035477029948093864e-03 2.010203685542544076e-03 2.289540495317640145e-01 2.325740884485361371e-01
1.230000000000000000e+02 2.438069415219019497e-03 2.404394716785005284e-03 2.367990388913926436e-01 2.409498558634790288e-01
1.260000000000000000e+02 2.905258386267233015e-03 2.860914576421742361e-03 2.447130683037913590e-01 2.493318959905228838e-01
1.290000000000000000e+02 3.444043330274309134e-03 3.386306232416491820e-03 2.526989589684703885e-01 2.577260521536160476e-01
1.320000000000000000e+02 4.061533431460575584e-03 3.987165922275512885e-03 2.607539596427795869e-01 2.661345067374377149e-01
1.350000000000000000e+02 4.764818583207422117e-03 4.670014319612722682e-03 2.688713282661872039e-01 2.745565404821487254e-01
1.380000000000000000e+02 5.560821518276299995e-03 5.441151594897291124e-03 2.770416745883927390e-01 2.829892000270840535e-01
1.410000000000000000e+02 6.456136542201087319e-03 6.306502549100994129e-03 2.852542233930283055e-01 2.914279892281582685e-01
1.450000000000000000e+02 7.814823781706779424e-03 7.616082779015091730e-03 2.962511853337991274e-01 3.026798937778363285e-01
1.480000000000000000e+02 8.964416518648822899e-03 8.721032919231638814e-03 3.045213787726600563e-01 3.111114638346013650e-01
1.510000000000000000e+02 1.023080882667470881e-02 9.935275435026626190e-03 3.128016546379480123e-01 3.195301375502412888e-01
1.550000000000000000e+02 1.210660353756052784e-02 1.172864672596241574e-02 3.238458368187133174e-01 3.307244425104657881e-01
1.580000000000000000e+02 1.365654036421805675e-02 1.320625888874857497e-02 3.321237431522047201e-01 3.390890955769605419e-01
1.620000000000000000e+02 1.591517835662963412e-02 1.535338950642028966e-02 3.431420586705569709e-01 3.501883523097990558e-01
1.660000000000000000e+02 1.839150917922797307e-02 1.770003178208675795e-02 3.541237717151738962e-01 3.612123130109921032e-01
1.700000000000000000e+02 2.108010121662192565e-02 2.024005738216995420e-02 3.650493818511739152e-01 3.721459644651621268e-01
1.740000000000000000e+02 2.397204458238566191e-02 2.296425881431880811e-02 3.758948513955525095e-01 3.829757698600672611e-01
1.780000000000000000e+02 2.705530067275676090e-02 2.586071300447171512e-02 3.866333107241599065e-01 3.936917017903528437e-01
1.820000000000000000e+02 3.031513435865428041e-02 2.891520292625392521e-02 3.972401512989130468e-01 4.042887170404392272e-01
1.860000000000000000e+02 3.373459355716067892e-02 3.211166978002047423e-02 4.076981262548675100e-01 4.147661384271968399e-01
1.910000000000000000e+02 3.820482096416766976e-02 3.628024409600150851e-02 4.205511934293804099e-01 4.276966597135180015e-01
1.950000000000000000e+02 4.191334514491457802e-02 3.973101318599962795e-02 4.306633389211931284e-01 4.379089195941058832e-01
2.000000000000000000e+02 4.668038814901308287e-02 4.415831196516583484e-02 4.431104243170105872e-01 4.505073665679391048e-01
2.040000000000000000e+02 5.057359607331862045e-02 4.776815713325426038e-02 4.529278868066501929e-01 4.604490456984460245e-01
2.090000000000000000e+02 5.550568426550903794e-02 5.233514435966404171e-02 4.650284644693711833e-01 4.726956240774702889e-01
2.140000000000000000e+02 6.047438123038826469e-02 5.693074597000657988e-02 4.769189069183763507e-01 4.847235667099567547e-01
2.190000000000000000e+02 6.544309287487122540e-02 6.152281940328048482e-02 4.885607093296693848e-01 4.965043703264377384e-01
2.240000000000000000e+02 7.037821202840877088e-02 6.608213389987803443e-02 4.999139018028331827e-01 5.080045013128521303e-01
2.290000000000000000e+02 7.524958604969972376e-02 7.058272090578349145e-02 5.109485621407036104e-01 5.191945203965057098e-01
2.340000000000000000e+02 8.003082428441342377e-02 7.500208755187580401e-02 5.216452424574596902e-01 5.300585030987812196e-01
2.400000000000000000e+02 8.561799943936845847e-02 8.017171873129219639e-02 5.340147831549113544e-01 5.426658498318637225e-01
2.450000000000000000e+02 9.012754078335891150e-02 8.435079420438350295e-02 5.439212186558709528e-01 5.528219177880884239e-01
2.510000000000000000e+02 9.534277936627194583e-02 8.919420854041844315e-02 5.553222578849010826e-01 5.645886756296332187e-01
2.570000000000000000e+02 1.003288102880246641e-01 9.383852012310288371e-02 5.662060930589725150e-01 5.758886354384099571e-01
2.630000000000000000e+02 1.050767692532830616e-01 9.827713088654636830e-02 5.766139108539867220e-01 5.867260112932425331e-01
2.690000000000000000e+02 1.095847242397327698e-01 1.025093270460835509e-01 5.866188530621520014e-01 5.971265270015599924e-01
2.750000000000000000e+02 1.138570214006786180e-01 1.065397078810659814e-01 5.963040299312805104e-01 6.071309274224022667e-01
2.820000000000000000e+02 1.185570875341133146e-01 1.109995022512589857e-01 6.072665602003117780e-01 6.183598254187965271e-01
2.880000000000000000e+02 1.223595649831282911e-01 1.146304849195037834e-01 6.163767712987188174e-01 6.276431884461070032e-01
2.950000000000000000e+02 1.265599852184425278e-01 1.186682467455902473e-01 6.266322041966159162e-01 6.380998995545978936e-01
3.020000000000000000e+02 1.305424556182061269e-01 1.225243879992785473e-01 6.364418721727946870e-01 6.481625248129689876e-01
3.090000000000000000e+02 1.343481965310635851e-01 1.262350630923106121e-01 6.457843505879672374e-01 6.578376222024234776e-01
3.160000000000000000e+02 1.380178288209278625e-01 1.298354744031419705e-01 6.546681120995809788e-01 6.671404127247942961e-01
3.240000000000000000e+02 1.420897626585666262e-01 1.338540488489177449e-01 6.642955976081101888e-01 6.773471009075028304e-01
3.310000000000000000e+02 1.455745995780291235e-01 1.373117620351273216e-01 6.722982881824971502e-01 6.859354213018046265e-01
3.390000000000000000e+02 1.494881115985638442e-01 1.412164155027374746e-01 6.810132876155197135e-01 6.953902666228668483e-01
3.470000000000000000e+02 1.533371124834891630e-01 1.450829805334410139e-01 6.893309191547878356e-01 7.044843921965865396e-01
3.550000000000000000e+02 1.571249474691240600e-01 1.489194756713744239e-01 6.973128964626613691e-01 7.132345846585660398e-01
3.630000000000000000e+02 1.608564844301678676e-01 1.527354013179963999e-01 7.050040401493987696e-01 7.216648218053733910e-01
3.720000000000000000e+02 1.650058047281276474e-01 1.570253489651432521e-01 7.133345766176830693e-01 7.308136870276453756e-01
3.800000000000000000e+02 1.686841731364927544e-01 1.608674426100177857e-01 7.204497559230749193e-01 7.386660102457439647e-01
3.890000000000000000e+02 1.728674332227552179e-01 1.652702292672494355e-01 7.281047314972332041e-01 7.471644206611333106e-01
3.980000000000000000e+02 1.771625867916170882e-01 1.698101854515549347e-01 7.353773849242776217e-01 7.552898279303260631e-01
4.070000000000000000e+02 1.816239599754952416e-01 1.745304933036287698e-01 7.422772166393742932e-01 7.630444213250531238e-01
4.170000000000000000e+02 1.868156498728278103e-01 1.800168347075464803e-01 7.495203783220942828e-01 7.712413049467008452e-01
4.270000000000000000e+02 1.922706098763100613e-01 1.857662457493020614e-01 7.563297949065007630e-01 7.790167562131355972e-01
4.370000000000000000e+02 1.979892809535492293e-01 1.917746490182621610e-01 7.627264589446777210e-01 7.863938594170657437e-01
4.470000000000000000e+02 2.039686258504904148e-01 1.980358818729885395e-01 7.687413728080549902e-01 7.934001218494028951e-01
4.570000000000000000e+02 2.102031082827438280e-01 2.045395427186442183e-01 7.744162281343865972e-01 8.000687221990026021e-01
4.680000000000000000e+02 2.173332282386581660e-01 2.119458307544844489e-01 7.803650796624279629e-01 8.070612176367513158e-01
4.790000000000000000e+02 2.247013140127290254e-01 2.195731067891335264e-01 7.861412735504508253e-01 8.137447379797271285e-01
4.900000000000000000e+02 2.322541319163965445e-01 2.273845974661951874e-01 7.917340767018760106e-01 8.201473597652391145e-01
5.010000000000000000e+02 2.399622875817675194e-01 2.353665523716610974e-01 7.970730935327560163e-01 8.262700956147729370e-01
5.130000000000000000e+02 2.485430845423816371e-01 2.442623425469830079e-01 8.025741240315086289e-01 8.326296717328651731e-01
5.250000000000000000e+02 2.572884181103435308e-01 2.533244848435822205e-01 8.077404278068880394e-01 8.386692584328337974e-01
5.370000000000000000e+02 2.661430291359863087e-01 2.624896091123874453e-01 8.125918506323676072e-01 8.444119678540998875e-01
5.500000000000000000e+02 2.757609337812930717e-01 2.724503632088947636e-01 8.175213135435509537e-01 8.503263952708060014e-01
5.620000000000000000e+02 2.845920205627103794e-01 2.816098146492364007e-01 8.217972199240550779e-01 8.555262394482977539e-01
5.750000000000000000e+02 2.940850969361917810e-01 2.914421251116259826e-01 8.261596609944332759e-01 8.609010643409744645e-01
5.890000000000000000e+02 3.042127136093703554e-01 3.018813401679435460e-01 8.305730475797237222e-01 8.664126719543056021e-01
6.030000000000000000e+02 3.142083346431819857e-01 3.121189051583172502e-01 8.347192035466189930e-01 8.716601431152121160e-01
6.170000000000000000e+02 3.240166630132087500e-01 3.221018110362486309e-01 8.386231414886082813e-01 8.766640768576280385e-01
6.310000000000000000e+02 3.335707643029862668e-01 3.317866272484954471e-01 8.423067196825739789e-01 8.814427933461437270e-01
6.460000000000000000e+02 3.434710913950859146e-01 3.418189044209908878e-01 8.460306370570631618e-01 8.863315062350171081e-01
6.610000000000000000e+02 3.529770276727258183e-01 3.515240379315310304e-01 8.495443279836065731e-01 8.909985237641768752e-01
6.760000000000000000e+02 3.620747042941758198e-01 3.609190885121998371e-01 8.528660189143124626e-01 8.954600246106840800e-01
6.920000000000000000e+02 3.713925027566507553e-01 3.705620425629495562e-01 8.562156157587398342e-01 9.000088074256729076e-01
7.080000000000000000e+02 3.803438620293235206e-01 3.797607137491036400e-01 8.593822866066913591e-01 9.043562027710944085e-01
7.240000000000000000e+02 3.888803418172999682e-01 3.885031414536998517e-01 8.623812656217237915e-01 9.085165229283144184e-01
7.410000000000000000e+02 3.974710950557957534e-01 3.973290128424146195e-01 8.653990326456173499e-01 9.127463127346265859e-01
7.590000000000000000e+02 4.061008149709621207e-01 4.062115782309416723e-01 8.684205525103625423e-01 9.170261415137522798e-01
7.760000000000000000e+02 4.138811711381772951e-01 4.142105115644101887e-01 8.711234685657480714e-01 9.208937068327106568e-01
7.940000000000000000e+02 4.217369695723769407e-01 4.223172751500580135e-01 8.738385967624957562e-01 9.248169230889380366e-01
8.130000000000000000e+02 4.296019927196795263e-01 4.304924618515578172e-01 8.765537488960513102e-01 9.287795758372925370e-01
8.320000000000000000e+02 4.370445631691504684e-01 4.382311942669974703e-01 8.791263443204978545e-01 9.325716567316399974e-01
8.510000000000000000e+02 4.441403816638322399e-01 4.454928328873467569e-01 8.815675949229907493e-01 9.362049305335869986e-01
8.710000000000000000e+02 4.512767694799725837e-01 4.526732719666939908e-01 8.840064574473365244e-01 9.398695615850383156e-01
8.910000000000000000e+02 4.580237910107736177e-01 4.594654234862624032e-01 8.863213979426379785e-01 9.433812828416954233e-01
9.120000000000000000e+02 4.646725244980879910e-01 4.662732512262348084e-01 8.886290029999692752e-01 9.469151722719638675e-01
9.330000000000000000e+02 4.708914675498910851e-01 4.728581622082074221e-01 8.908201392513153127e-01 9.503024235982151513e-01
9.550000000000000000e+02 4.769722456426415125e-01 4.795402130798583351e-01 8.930002612490958169e-01 9.537042550225993676e-01
9.770000000000000000e+02 4.826328825444888282e-01 4.859087062254008327e-01 8.950712768647670625e-01 9.569659060038242515e-01
1.000000000000000000e+03 4.881160668950243475e-01 4.921402318993803315e-01 8.971286267902452982e-01 9.602358784387502455e-01
1.020000000000000000e+03 4.925314999227882184e-01 4.971755588809672610e-01 8.988344940810110151e-01 9.629703648405019134e-01
1.050000000000000000e+03 4.987962927859428408e-01 5.043355238211459923e-01 9.012596242560226845e-01 9.668949755649175470e-01
1.070000000000000000e+03 5.029309667724709554e-01 5.089692774251595164e-01 9.027937915269622637e-01 9.694008318465598961e-01
1.100000000000000000e+03 5.090820069359800470e-01 5.156047214953300983e-01 9.049812103759028448e-01 9.730054893969320995e-01
1.120000000000000000e+03 5.130783141937393932e-01 5.198328867272909992e-01 9.063688726519626426e-01 9.753120305308246030e-01
1.150000000000000000e+03 5.186760755533683653e-01 5.258576013554687734e-01 9.083526003549610151e-01 9.786366659425612680e-01
1.170000000000000000e+03 5.221450071648205959e-01 5.296229913688766944e-01 9.096142101965566384e-01 9.807681236737521013e-01
1.200000000000000000e+03 5.271415048262825254e-01 5.348097944544174531e-01 9.114220079862235258e-01 9.838459387842121151e-01
1.230000000000000000e+03 5.319277748930855143e-01 5.394963070774599911e-01 9.131354988856910104e-01 9.867893251760953000e-01
1.260000000000000000e+03 5.364058417844489446e-01 5.441659214891865215e-01 9.147620324498896283e-01 9.896073422638218542e-01
1.290000000000000000e+03 5.405681346076175453e-01 5.488658910172146133e-01 9.163082066332485232e-01 9.923082010172583622e-01
1.320000000000000000e+03 5.444302884739155024e-01 5.535490644504645896e-01 9.177799602060207063e-01 9.948993735151602236e-01
1.350000000000000000e+03 5.479985385480845572e-01 5.581356853302299470e-01 9.191826473390486418e-01 9.973876757436803686e-01
1.380000000000000000e+03 5.512825865597956732e-01 5.626527407670003367e-01 9.205211187850664833e-01 9.997793444799835116e-01
1.410000000000000000e+03 5.545958448204014735e-01 5.669875902032638360e-01 9.217997706799543334e-01 1.002080090127283496e+00
1.450000000000000000e+03 5.589642229740392487e-01 5.723453846916539689e-01 9.234184483723965053e-01 1.005015334887886302e+00
1.480000000000000000e+03 5.619986404302127481e-01 5.760346772977534835e-01 9.245724688008786218e-01 1.007123644596179757e+00
1.510000000000000000e+03 5.648366548034285950e-01 5.794643617020909243e-01 9.256786892786322829e-01 1.009156989280999950e+00
1.550000000000000000e+03 5.683485196153357233e-01 5.836817875641897579e-01 9.270843755868075631e-01 1.011758424003478707e+00
1.580000000000000000e+03 5.707935287186733930e-01 5.866123925674361361e-01 9.280901591456397481e-01 1.013631998214888252e+00
1.620000000000000000e+03 5.737956301438891238e-01 5.902521369691635655e-01 9.293711840045426609e-01 1.016033183970987075e+00
1.660000000000000000e+03 5.766829457251368973e-01 5.936247251003046177e-01 9.305883905875146356e-01 1.018330321646481185e+00
1.700000000000000000e+03 5.797320870246015501e-01 5.967642371575248017e-01 9.317464966095472256e-01 1.020530118264509012e+00
1.740000000000000000e+03 5.825973783043185694e-01 5.996980720443805257e-01 9.328497594504980839e-01 1.022638696768466859e+00
1.780000000000000000e+03 5.852469756392005840e-01 6.024486660025688556e-01 9.339020313769220705e-01 1.024661664593636612e+00
1.820000000000000000e+03 5.877072085398481471e-01 6.050347147866733666e-01 9.349068071902105759e-01 1.026604163279389192e+00
1.860000000000000000e+03 5.900044006643264671e-01 6.074720286015566906e-01 9.358672654672016700e-01 1.028470922370583018e+00
1.910000000000000000e+03 5.926781997939319924e-01 6.103299489482989504e-01 9.370099050459377299e-01 1.030704466341016756e+00
1.950000000000000000e+03 5.946785299917355383e-01 6.124793209282100026e-01 9.378808621701234527e-01 1.032416227176185419e+00
2.000000000000000000e+03 5.970258510562369558e-01 6.150109912260247613e-01 9.389195055398399381e-01 1.034468074215300293e+00
2.040000000000000000e+03 5.987932141904307448e-01 6.169226299700016902e-01 9.397130024317812413e-01 1.036043349606553310e+00
2.090000000000000000e+03 6.008773054638791855e-01 6.191820581552900382e-01 9.406613182020234776e-01 1.037934744816029875e+00
2.140000000000000000e+03 6.028336947424086656e-01 6.213082032452370562e-01 9.415644868895236552e-01 1.039744959755922959e+00
2.190000000000000000e+03 6.046707499504013761e-01 6.233109098385459790e-01 9.424256717154899654e-01 1.041479076686343985e+00
2.240000000000000000e+03 6.063895609359654104e-01 6.251966734670236781e-01 9.432477462255037803e-01 1.043141748335393304e+00
2.290000000000000000e+03 6.079640948534151823e-01 6.269634336396040508e-01 9.440333253090560373e-01 1.044737256725365437e+00
2.340000000000000000e+03 6.093449527933195720e-01 6.285611287219073917e-01 9.447847934896661526e-01 1.046269547527093113e+00
2.400000000000000000e+03 6.117202976054327834e-01 6.299938760630335866e-01 9.456445865288859443e-01 1.048029948907615472e+00
2.450000000000000000e+03 6.134906468712022498e-01 6.315871918021330744e-01 9.463284286668556256e-01 1.049435574617561651e+00
2.510000000000000000e+03 6.152828297657844114e-01 6.342426562654934763e-01 9.471125540212770311e-01 1.051053263976226448e+00
2.570000000000000000e+03 6.171140480273605844e-01 6.370297730090935806e-01 9.478595498058717261e-01 1.052600200906056660e+00
2.630000000000000000e+03 6.192946480493123351e-01 6.395946476713032514e-01 9.485719939983121574e-01 1.054080852488944675e+00
2.690000000000000000e+03 6.211349607589206068e-01 6.418728785931324676e-01 9.492522290747810176e-01 1.055499317253079106e+00
2.750000000000000000e+03 6.227236535042582899e-01 6.438961811956953607e-01 9.499023905414309965e-01 1.056859359602341231e+00
2.820000000000000000e+03 6.241963396438086065e-01 6.460000708108469825e-01 9.506254952021986337e-01 1.058376850036839789e+00
2.880000000000000000e+03 6.260372877475196551e-01 6.476316078466016757e-01 9.512169673104563516e-01 1.059621852964863553e+00
2.950000000000000000e+03 6.286381499183067989e-01 6.493778339172949776e-01 9.518762305866560469e-01 1.061013469270321918e+00
3.020000000000000000e+03 6.307044909918192443e-01 6.509869696563164165e-01 9.525045559411927654e-01 1.062343557742300382e+00
3.090000000000000000e+03 6.323352451106196703e-01 6.524827732201312624e-01 9.531040683223437338e-01 1.063616027246323981e+00
3.160000000000000000e+03 6.342235531694174755e-01 6.538822387534176661e-01 9.536767007886933767e-01 1.064834453007638126e+00
3.240000000000000000e+03 6.365278942495404824e-01 6.553797511954354560e-01 9.543004796090250874e-01 1.066164979538869240e+00
3.310000000000000000e+03 6.381459880637212478e-01 6.566117300852282179e-01 9.548212612107035424e-01 1.067278355744665008e+00
3.390000000000000000e+03 6.397528404460552931e-01 6.579403381032211673e-01 9.553897946413054676e-01 1.068496396482174537e+00
3.470000000000000000e+03 6.411890481545793330e-01 6.591930374880462518e-01 9.559318079929655099e-01 1.069660046862797254e+00
3.550000000000000000e+03 6.424996861465142040e-01 6.603773802390169312e-01 9.564491091939778533e-01 1.070772777611136206e+00
3.630000000000000000e+03 6.437105989518022708e-01 6.614997088224510158e-01 9.569433460657162938e-01 1.071837771944689210e+00
3.720000000000000000e+03 6.449744540597330822e-01 6.626949131543627969e-01 9.574736602778629591e-01 1.072982466176219507e+00
3.800000000000000000e+03 6.460234063490797318e-01 6.637025341869408068e-01 9.579237190672620361e-01 1.073955448474245955e+00
3.890000000000000000e+03 6.471309871149802939e-01 6.647797037822412713e-01 9.584076540804080668e-01 1.075003150675508667e+00
3.980000000000000000e+03 6.481710205253221613e-01 6.658019848501680604e-01 9.588694513415620957e-01 1.076004280280413061e+00
4.070000000000000000e+03 6.491511353530559081e-01 6.667738015185171729e-01 9.593105898058594816e-01 1.076961787076326171e+00
4.170000000000000000e+03 6.501773956550703781e-01 6.677991553748960918e-01 9.597781534507374701e-01 1.077977807613918149e+00
4.270000000000000000e+03 6.511443612805717374e-01 6.687717770322096911e-01 9.602235653514223923e-01 1.078946711654633406e+00
4.370000000000000000e+03 6.520578916353393373e-01 6.696958667935404286e-01 9.606483573901429818e-01 1.079871604634484283e+00
4.470000000000000000e+03 6.529229498311311941e-01 6.705751608037328060e-01 9.610539224652080437e-01 1.080755327563061696e+00
4.570000000000000000e+03 6.537437968840472680e-01 6.714129985709308412e-01 9.614415336299896309e-01 1.081600483408744040e+00
4.680000000000000000e+03 6.546000655785825240e-01 6.722903078904177709e-01 9.618485504115832363e-01 1.082488459326467645e+00
4.790000000000000000e+03 6.554115940786040539e-01 6.731246561553880792e-01 9.622366553076286966e-01 1.083335575703360032e+00
4.900000000000000000e+03 6.561821253433828272e-01 6.739192500687691822e-01 9.626071315677060536e-01 1.084144498276289559e+00
5.010000000000000000e+03 6.569149511944487596e-01 6.746769718699640039e-01 9.629611471407122369e-01 1.084917668232814325e+00
5.130000000000000000e+03 6.576748109028320854e-01 6.754645752429776495e-01 9.633298279101013550e-01 1.085722977891972141e+00
5.250000000000000000e+03 6.583966149784847843e-01 6.762144312225717435e-01 9.636814542517015969e-01 1.086491064958506447e+00
5.370000000000000000e+03 6.590833370643945921e-01 6.769292801599869902e-01 9.640171791272118540e-01 1.087224364591637071e+00
5.500000000000000000e+03 6.597907638408621045e-01 6.776670578254930799e-01 9.643641518453062167e-01 1.087982096483155470e+00
5.620000000000000000e+03 6.604125898807702288e-01 6.783166474369525245e-01 9.646700156378574809e-01 1.088649867793954007e+00
5.750000000000000000e+03 6.610549730223239662e-01 6.789887189705864357e-01 9.649867877368152325e-01 1.089341198710734870e+00
5.890000000000000000e+03 6.617131036869986493e-01 6.796782683682282000e-01 9.653121005620665107e-01 1.090050815296563558e+00
6.030000000000000000e+03 6.623389557759462587e-01 6.803348874158022808e-01 9.656221245130934827e-01 1.090726666365146480e+00
6.170000000000000000e+03 6.629349498840525490e-01 6.809609442589232842e-01 9.659179075124343372e-01 1.091371018266426240e+00
6.310000000000000000e+03 6.635032609145575799e-01 6.815585797094503295e-01 9.662004042410144988e-01 1.091985940334746719e+00
6.460000000000000000e+03 6.640836695917612387e-01 6.821695678541854768e-01 9.664893257730028386e-01 1.092614278526591765e+00
6.610000000000000000e+03 6.646367216584683213e-01 6.827523224273593927e-01 9.667649720717877981e-01 1.093213136755738280e+00
6.760000000000000000e+03 6.651643763465999726e-01 6.833088036072555438e-01 9.670282342849493284e-01 1.093784464235805665e+00
6.920000000000000000e+03 6.657012058302658186e-01 6.838754279913549228e-01 9.672963120338622378e-01 1.094365540143166449e+00
7.080000000000000000e+03 6.662130945360358325e-01 6.844161448245127399e-01 9.675521209558917146e-01 1.094919293641299252e+00
7.240000000000000000e+03 6.667017957917196203e-01 6.849327312206078266e-01 9.677964834174709319e-01 1.095447532615910768e+00
7.410000000000000000e+03 6.671974098815485199e-01 6.854569713335706416e-01 9.680444102286428487e-01 1.095982674393424894e+00
7.590000000000000000e+03 6.676975194776494371e-01 6.859863006751156789e-01 9.682946639435111580e-01 1.096521943156605561e+00
7.760000000000000000e+03 6.681481919960363669e-01 6.864635811532546761e-01 9.685202199941356227e-01 1.097007155434639669e+00
7.940000000000000000e+03 6.686040504924742889e-01 6.869466048651018397e-01 9.687483838819724857e-01 1.097497102913838063e+00
8.130000000000000000e+03 6.690630845980749530e-01 6.874332371426384869e-01 9.689781240303879661e-01 1.097989476923694196e+00
8.320000000000000000e+03 6.695009625055871050e-01 6.878976571413903951e-01 9.691972389013578937e-01 1.098458115029427695e+00
8.510000000000000000e+03 6.699191529440295945e-01 6.883413812944416676e-01 9.694064445614890557e-01 1.098904618224189500e+00
8.710000000000000000e+03 6.703395479679812308e-01 6.887876174380584970e-01 9.696166762907832970e-01 1.099352318038349763e+00
8.910000000000000000e+03 6.707410164858035317e-01 6.892139137140829153e-01 9.698173487149113203e-01 1.099778673758165626e+00
9.120000000000000000e+03 6.711435898961594093e-01 6.896415207494400734e-01 9.700184632021380260e-01 1.100204929959637923e+00
9.330000000000000000e+03 6.715280564601739943e-01 6.900500138816593187e-01 9.702104078221097661e-01 1.100610726870817846e+00
9.550000000000000000e+03 6.719127436622187588e-01 6.904588463098665363e-01 9.704023252203229921e-01 1.101015396540989899e+00
9.770000000000000000e+03 6.722801796528944385e-01 6.908494347568062688e-01 9.705854862534201155e-01 1.101400555857125152e+00
1.000000000000000000e+04 6.726471320048674762e-01 6.912395850361194860e-01 9.707682486700250912e-01 1.101783786133613718e+00
1.020000000000000000e+04 6.729528686494107292e-01 6.915646984918077944e-01 9.709203869670390841e-01 1.102101928347938076e+00
1.050000000000000000e+04 6.733898256146112482e-01 6.920294142931610049e-01 9.711375907858886825e-01 1.102554676090583330e+00
1.070000000000000000e+04 6.736676561887395831e-01 6.923249250764459406e-01 9.712755393959491279e-01 1.102841287880784948e+00
1.100000000000000000e+04 6.740656778213748312e-01 6.927483006493477813e-01 9.714729385066089851e-01 1.103250077533566520e+00
1.120000000000000000e+04 6.743193298050919049e-01 6.930181187520808583e-01 9.715985896477754569e-01 1.103509421788576583e+00
1.150000000000000000e+04 6.746834957136512712e-01 6.934054903369909484e-01 9.717787646612393582e-01 1.103880078232398976e+00
1.170000000000000000e+04 6.749160522512807070e-01 6.936528571905087315e-01 9.718936855448606638e-01 1.104115695314381806e+00
1.200000000000000000e+04 6.752505838653868331e-01 6.940086690370315115e-01 9.720587931221453815e-01 1.104453076202806638e+00
1.230000000000000000e+04 6.755690683229558235e-01 6.943473777054429696e-01 9.722157449752194536e-01 1.104772492992315058e+00
1.260000000000000000e+04 6.758726547284683583e-01 6.946702000709891189e-01 9.723651304287330710e-01 1.105075273097133159e+00
1.290000000000000000e+04 6.761623793923245973e-01 6.949782434305282752e-01 9.725074804727384947e-01 1.105362616108093388e+00
1.320000000000000000e+04 6.764391840061070305e-01 6.952725232702526847e-01 9.726432812678587059e-01 1.105635613589780686e+00
1.350000000000000000e+04 6.767039237011378550e-01 6.955539784094695310e-01 9.727729695579461211e-01 1.105895256924211312e+00
1.380000000000000000e+04 6.769573768212187037e-01 6.958234939749822212e-01 9.728969508736601268e-01 1.106142451031542961e+00
1.410000000000000000e+04 6.772002531716395657e-01 6.960819270011916471e-01 9.730155924694723346e-01 1.106378024317874686e+00
1.450000000000000000e+04 6.775087466681611881e-01 6.964107967939486832e-01 9.731660498919341151e-01 1.106675341008701796e+00
1.480000000000000000e+04 6.777293657661357384e-01 6.966470206036461388e-01 9.732734915381129337e-01 1.106886630654701165e+00
1.510000000000000000e+04 6.779413541827582490e-01 6.968760132480832370e-01 9.733766119295204078e-01 1.107088587298198812e+00
1.550000000000000000e+04 6.782113915711982521e-01 6.971762577132458727e-01 9.735078223592082969e-01 1.107344323875641301e+00
1.580000000000000000e+04 6.784050007305595376e-01 6.974157370866954642e-01 9.736018167696494086e-01 1.107526646062877429e+00
1.620000000000000000e+04 6.786519299393541926e-01 6.979261308477781034e-01 9.737216650760578407e-01 1.107758001300076289e+00
1.660000000000000000e+04 6.788866220927112227e-01 6.985743350734929802e-01 9.738356681133305548e-01 1.107976872103859423e+00
1.700000000000000000e+04 6.791093320844234782e-01 6.992954526059523834e-01 9.739442441179265719e-01 1.108184183936176570e+00
1.740000000000000000e+04 6.793191457117938592e-01 6.998622136386923875e-01 9.740477691631717061e-01 1.108380777497985248e+00
1.780000000000000000e+04 6.795080469400374135e-01 7.003013655740218946e-01 9.741465881207972410e-01 1.108567414274930663e+00
1.820000000000000000e+04 6.804031004610425759e-01 7.006606861706501377e-01 9.742410128297624983e-01 1.108744788076566845e+00
1.860000000000000000e+04 6.817550054004769544e-01 7.009690176346176083e-01 9.743313300158321644e-01 1.108913528179652497e+00
1.910000000000000000e+04 6.822430674299994058e-01 7.013062307258371986e-01 9.744388470354817811e-01 1.109113189873532468e+00
1.950000000000000000e+04 6.825137910790138873e-01 7.015481214926246878e-01 9.745208448538298374e-01 1.109264544600145008e+00
2.000000000000000000e+04 6.827960927592393592e-01 7.018242986937405226e-01 9.746186793520342784e-01 1.109444047227658769e+00
2.040000000000000000e+04 6.829946009473927271e-01 7.020284566416328254e-01 9.746934549833824457e-01 1.109580420857802840e+00
2.090000000000000000e+04 6.832161125979415717e-01 7.022665455936589751e-01 9.747828558770522678e-01 1.109742498435660751e+00
2.140000000000000000e+04 6.833653284568589337e-01 7.024886767701038481e-01 9.748680332875094834e-01 1.109895902645883226e+00
2.190000000000000000e+04 6.853987035914795856e-01 7.026972561692539365e-01 9.749492795224221631e-01 1.110041266982833896e+00
2.240000000000000000e+04 6.859007693533628602e-01 7.028940895502028274e-01 9.750268587603702075e-01 1.110179168222278800e+00
2.290000000000000000e+04 6.862012206051248953e-01 7.030805710623817539e-01 9.751010155888166775e-01 1.110310125713865892e+00
2.340000000000000000e+04 6.864408801056015585e-01 7.032578106457398892e-01 9.751719689251707734e-01 1.110434619019582403e+00
2.400000000000000000e+04 6.866872579465571613e-01 7.034595525183096054e-01 9.752531703646448724e-01 1.110576088159180408e+00
2.450000000000000000e+04 6.868705178212977103e-01 7.036194113446895271e-01 9.753177683427750599e-01 1.110687838744945255e+00
2.510000000000000000e+04 6.870716000342766971e-01 7.038022445332381416e-01 9.753918535912708965e-01 1.110815106640647976e+00
2.570000000000000000e+04 6.872568004771981709e-01 7.039761015627603591e-01 9.754624455051557064e-01 1.110935453944253970e+00
2.630000000000000000e+04 6.874292266268196006e-01 7.041417435605283881e-01 9.755297829691000899e-01 1.111049389451854719e+00
2.690000000000000000e+04 6.875909576500547349e-01 7.042998241372832036e-01 9.755940869216872535e-01 1.111157377072147012e+00
2.750000000000000000e+04 6.877434795466017547e-01 7.044509174855582145e-01 9.756555573604542841e-01 1.111259837044299870e+00
2.820000000000000000e+04 6.879112585627479293e-01 7.046190321463677853e-01 9.757239344336501308e-01 1.111372896060950577e+00
2.880000000000000000e+04 6.880473405152015554e-01 7.047566429308075309e-01 9.757798728724317305e-01 1.111464650609086169e+00
2.950000000000000000e+04 6.881980454284796211e-01 7.049101764617121679e-01 9.758422295742468222e-01 1.111566125696662688e+00
3.020000000000000000e+04 6.883409128599603521e-01 7.050566917932229449e-01 9.759016700785041465e-01 1.111662032056383476e+00
3.090000000000000000e+04 6.884766776188961934e-01 7.051966898945404294e-01 9.759583912582451282e-01 1.111752783148964419e+00
3.160000000000000000e+04 6.886059586829657020e-01 7.053306225348583425e-01 9.760125756519107965e-01 1.111838750164761747e+00
3.240000000000000000e+04 6.887464470384336845e-01 7.054767813495953499e-01 9.760716081844943437e-01 1.111931575901576208e+00
3.310000000000000000e+04 6.888635341428326342e-01 7.055990371151183993e-01 9.761208999517561047e-01 1.112008398352409388e+00
3.390000000000000000e+04 6.889912074815175425e-01 7.057327656790667314e-01 9.761747180260207379e-01 1.112091538895396026e+00
3.470000000000000000e+04 6.891128300179478749e-01 7.058605302074234533e-01 9.762260330555835308e-01 1.112170074428801225e+00
3.550000000000000000e+04 6.892288650337028422e-01 7.059827361084686226e-01 9.762750153942818532e-01 1.112244345344399310e+00
3.630000000000000000e+04 6.893397188362621053e-01 7.060997522188563469e-01 9.763218193232655606e-01 1.112314662841493718e+00
3.720000000000000000e+04 6.894586918038245749e-01 7.062256085283158402e-01 9.763720477083339677e-01 1.112389392779684627e+00
3.800000000000000000e+04 6.895597068062429003e-01 7.063326729510296387e-01 9.764146806965114944e-01 1.112452210987455503e+00
3.890000000000000000e+04 6.896683958332843201e-01 7.064480708498145356e-01 9.764605295360689885e-01 1.112519120478290269e+00
3.980000000000000000e+04 6.897722024307064714e-01 7.065584684223873424e-01 9.765042869204008102e-01 1.112582336442039521e+00
4.070000000000000000e+04 6.898714644507866200e-01 7.066641927085778319e-01 9.765460948493707161e-01 1.112642129772763333e+00
4.170000000000000000e+04 6.899767973481616412e-01 7.067765474141052273e-01 9.765904135966781974e-01 1.112704850496100129e+00
4.270000000000000000e+04 6.900772751195803911e-01 7.068838747212702334e-01 9.766326399219913412e-01 1.112763954477632433e+00
4.370000000000000000e+04 6.901732394664479298e-01 7.069865151308168949e-01 9.766729185721447770e-01 1.112819718972602345e+00
4.470000000000000000e+04 6.902649987140763166e-01 7.070847764605772134e-01 9.767113821501056670e-01 1.112872391659556648e+00
4.570000000000000000e+04 6.903528323592231786e-01 7.071789406358058860e-01 9.767481481654659570e-01 1.112922200192596467e+00
4.680000000000000000e+04 6.904452177325223206e-01 7.072780965845475443e-01 9.767867636848529544e-01 1.112973924557256078e+00
4.790000000000000000e+04 6.905334675029510816e-01 7.073729192585984649e-01 9.768235920635316427e-01 1.113022680133564091e+00
4.900000000000000000e+04 6.906178597087544446e-01 7.074636943512654375e-01 9.768587545412831252e-01 1.113068689792207300e+00
5.010000000000000000e+04 6.906986476367794614e-01 7.075506817340267984e-01 9.768923624610680312e-01 1.113112155956387905e+00
5.130000000000000000e+04 6.907829386838666430e-01 7.076415367578270388e-01 9.769273687907507053e-01 1.113156889509679059e+00
5.250000000000000000e+04 6.908634849824391022e-01 7.077284495661035901e-01 9.769607650350790040e-01 1.113199033240796609e+00
5.370000000000000000e+04 6.909405313194707521e-01 7.078116774340851292e-01 9.769926574382220563e-01 1.113238780533318595e+00
5.500000000000000000e+04 6.910203066089671831e-01 7.078979551013460103e-01 9.770256273951050119e-01 1.113279344332229748e+00
5.620000000000000000e+04 6.910907524795467660e-01 7.079742388180143564e-01 9.770546970714103496e-01 1.113314654479703680e+00
5.750000000000000000e+04 6.911638229175665060e-01 7.080534757907867016e-01 9.770848116989967469e-01 1.113350769497398529e+00
5.890000000000000000e+04 6.912389642681746604e-01 7.081351040367457328e-01 9.771157465961681776e-01 1.113387361458848757e+00
6.030000000000000000e+04 6.913106320436930297e-01 7.082131447316660777e-01 9.771452356514247484e-01 1.113421753857947394e+00
6.170000000000000000e+04 6.913789866780197801e-01 7.082878353318399212e-01 9.771733767142921634e-01 1.113454117081412509e+00
6.310000000000000000e+04 6.914440938552154359e-01 7.083593911761114637e-01 9.772002627053418822e-01 1.113484604529128230e+00
6.460000000000000000e+04 6.915100210719749008e-01 7.084328047566594844e-01 9.772277676117910872e-01 1.113515346255275373e+00
6.610000000000000000e+04 6.915700437280676294e-01 7.085030697821701473e-01 9.772540158590696802e-01 1.113544251475394375e+00
6.760000000000000000e+04 6.927951066845339234e-01 7.085703893211564575e-01 9.772790935989603689e-01 1.113571459181334378e+00
6.920000000000000000e+04 6.939934716699336370e-01 7.086391582937467959e-01 9.773046365625834841e-01 1.113598754542750813e+00
7.080000000000000000e+04 6.941598120391766491e-01 7.087049942497793964e-01 9.773290186647920486e-01 1.113624402249174583e+00
7.240000000000000000e+04 6.942683292054893096e-01 7.087680835645920885e-01 9.773523171890978745e-01 1.113648529423727718e+00
7.410000000000000000e+04 6.943592251241389457e-01 7.088322988370653333e-01 9.773759621738236092e-01 1.113672627411951943e+00
7.590000000000000000e+04 6.944409856019788663e-01 7.088973346757743155e-01 9.773998384029009001e-01 1.113696549397261482e+00
7.760000000000000000e+04 6.945096340795265943e-01 7.089561455824240355e-01 9.774213639911130125e-01 1.113717754693478446e+00
7.940000000000000000e+04 6.945759512464190211e-01 7.090158284577252612e-01 9.774431475901197430e-01 1.113738853327892908e+00
8.130000000000000000e+04 6.946405556636807699e-01 7.090761247804958645e-01 9.774650878866194548e-01 1.113759729479040672e+00
8.320000000000000000e+04 6.947007318901295969e-01 7.091338271290926754e-01 9.774860213029893385e-01 1.113779286064523477e+00
8.510000000000000000e+04 6.947572299493492975e-01 7.091891025059543496e-01 9.775060158576900360e-01 1.113797627247743893e+00
8.710000000000000000e+04 6.948133002760452648e-01 7.092448333387469939e-01 9.775261139173103686e-01 1.113815723735492424e+00
8.910000000000000000e+04 6.948663221599581385e-01 7.092982087574525307e-01 9.775453070301787228e-01 1.113832675233146441e+00
9.120000000000000000e+04 6.949190883766064308e-01 7.093518828502902718e-01 9.775645472274276937e-01 1.113849339556836071e+00
9.330000000000000000e+04 6.949691848784905757e-01 7.094032827078775583e-01 9.775829185075045613e-01 1.113864934456888722e+00
9.550000000000000000e+04 6.950190806635681007e-01 7.094548492383825344e-01 9.776012939523118783e-01 1.113880213754769422e+00
9.770000000000000000e+04 6.950665672816047636e-01 7.095042311024222226e-01 9.776188370926797155e-01 1.113894498339879524e+00
1.000000000000000000e+05 6.951138575291205823e-01 7.095536740389902786e-01 9.776363495727360409e-01 1.113908451307826342e+00
