# Supplementary material for: Three learning stages and accuracy–efficiency tradeoff of restricted Boltzmann machines
Source: Nat Commun. 2022 Sep 17;13:5474. doi: 10.1038/s41467-022-33126-x (PMC9482660; doi:10.1038/s41467-022-33126-x)
Supplement: Supplementary file 3 — Source Data [file 41467_2022_33126_MOESM3_ESM.zip › source_data/Fig4b-tau_theta.dat]

# \tau_\theta
# column label: number_of_hidden_units
# training_epoch N=16 N=32
0.000000000000000000e+00 9.990785331586486961e-01 1.000650202958178081e+00
1.000000000000000000e+00 1.018673596628910660e+00 1.016568397864572537e+00
2.000000000000000000e+00 1.021491669468350016e+00 1.017009489196410321e+00
4.000000000000000000e+00 1.024351723052922658e+00 1.018301183978564950e+00
7.000000000000000000e+00 1.034887203424053270e+00 1.039175686606337301e+00
1.000000000000000000e+01 1.432630293469311589e+00 2.206131681321925608e+00
1.300000000000000000e+01 3.673830701928993747e+00 5.127213688250637169e+00
1.600000000000000000e+01 5.335689476814349241e+00 6.168248428900252378e+00
2.000000000000000000e+01 6.739966935579642104e+00 6.665263324707147774e+00
2.500000000000000000e+01 7.470775051795706112e+00 7.961612901792029184e+00
3.000000000000000000e+01 8.059221990321530527e+00 9.910825283127669749e+00
4.000000000000000000e+01 1.048240505528880284e+01 1.276235464051386970e+01
5.500000000000000000e+01 1.354618755782587591e+01 1.958742587525298617e+01
7.000000000000000000e+01 1.708481025932213981e+01 2.488633904188237622e+01
1.000000000000000000e+02 2.689146248525173633e+01 3.557936850459350353e+01
1.300000000000000000e+02 3.169733788968883914e+01 4.643507839366006351e+01
1.600000000000000000e+02 3.944210454091746243e+01 5.714079312471991301e+01
2.000000000000000000e+02 4.725374101473738619e+01 6.156020397101055863e+01
2.400000000000000000e+02 5.212536353637644737e+01 8.832770909162341866e+01
3.000000000000000000e+02 6.321646379041632002e+01 1.030821235870612327e+02
4.000000000000000000e+02 7.811405611819400008e+01 1.362281768440032863e+02
5.500000000000000000e+02 9.650583431373325993e+01 1.761397593882513775e+02
7.000000000000000000e+02 1.195630605796005739e+02 2.908913017406912331e+02
1.000000000000000000e+03 1.794950202836348865e+02 3.486459783941031674e+02
1.200000000000000000e+03 1.798966869865046192e+02 3.402436515481470565e+02
1.400000000000000000e+03 2.398445582657272723e+02 6.175966229475269529e+02
1.600000000000000000e+03 1.808702232676371295e+02 7.045750683568816157e+02
2.000000000000000000e+03 2.066119470255492843e+02 1.144456241691484820e+03
2.400000000000000000e+03 2.342053352458663369e+02 7.416595262804152071e+02
3.000000000000000000e+03 2.369516190269225433e+02 1.736721425602547242e+03
4.000000000000000000e+03 3.952155494385000907e+02 1.193900037227555231e+03
5.500000000000000000e+03 3.336054806913637663e+02 nan
7.000000000000000000e+03 3.693385605019564082e+02 nan
1.000000000000000000e+04 5.797112413232745212e+02 nan
1.300000000000000000e+04 5.311583498356213795e+02 nan
1.600000000000000000e+04 5.100587333083908561e+02 nan
2.000000000000000000e+04 7.414483489165983201e+02 nan
