# Supplementary material for: Three learning stages and accuracy–efficiency tradeoff of restricted Boltzmann machines
Source: Nat Commun. 2022 Sep 17;13:5474. doi: 10.1038/s41467-022-33126-x (PMC9482660; doi:10.1038/s41467-022-33126-x)
Supplement: Supplementary file 3 — Source Data [file 41467_2022_33126_MOESM3_ESM.zip › source_data/Fig4b-Delta_theta.dat]

# \Delta_\theta
# column label: number_of_hidden_units
# training_epoch N=16 N=32
0.000000000000000000e+00 1.593361646386672525e+01 1.607303568734761257e+01
1.000000000000000000e+00 1.188172168753957614e+01 1.172579232008116712e+01
2.000000000000000000e+00 1.170441638567514353e+01 1.168767917866058603e+01
4.000000000000000000e+00 1.164716108062435218e+01 1.164855328790263833e+01
7.000000000000000000e+00 1.129212960804758659e+01 1.113963066163569060e+01
1.000000000000000000e+01 9.509619240521081096e+00 8.948679714860547918e+00
1.300000000000000000e+01 8.512974538304922234e+00 8.395003087722750834e+00
1.600000000000000000e+01 8.279055980143938953e+00 8.168376840841682807e+00
2.000000000000000000e+01 8.009819693441583510e+00 7.678215156093896709e+00
2.500000000000000000e+01 7.485431300299014268e+00 6.919697912919177796e+00
3.000000000000000000e+01 6.932829500272070788e+00 6.396707523304156595e+00
4.000000000000000000e+01 6.183463358528648257e+00 5.258834858814074309e+00
5.500000000000000000e+01 5.318993108497133804e+00 4.433310006836181927e+00
7.000000000000000000e+01 4.779773349039755814e+00 3.939843260276523651e+00
1.000000000000000000e+02 4.206038004465684210e+00 3.379845795821230681e+00
1.300000000000000000e+02 3.839342624126645731e+00 3.109575174329647140e+00
1.600000000000000000e+02 3.570666341824521695e+00 2.869110178588654136e+00
2.000000000000000000e+02 3.352092330292636646e+00 2.604818985895837713e+00
2.400000000000000000e+02 3.211446588315785888e+00 2.448240351398977666e+00
3.000000000000000000e+02 3.067808899253305910e+00 2.137303075626233451e+00
4.000000000000000000e+02 2.965422052480255033e+00 1.872112033952438637e+00
5.500000000000000000e+02 2.765362410419490047e+00 1.790190268591166145e+00
7.000000000000000000e+02 2.692727673963522861e+00 1.642566925787710019e+00
1.000000000000000000e+03 2.652474020767980889e+00 1.610147466236190539e+00
1.200000000000000000e+03 2.607539583270371608e+00 1.703053600881409224e+00
1.400000000000000000e+03 2.620296036508667825e+00 1.647511315050953939e+00
1.600000000000000000e+03 2.586453042800661350e+00 1.528471224941517548e+00
2.000000000000000000e+03 2.520725779710749848e+00 1.419801939505296318e+00
2.400000000000000000e+03 2.572950463657141640e+00 1.553543251495673516e+00
3.000000000000000000e+03 2.455916657439834339e+00 1.905481995878480106e+00
4.000000000000000000e+03 2.478644421388699115e+00 1.450347511258760491e+00
5.500000000000000000e+03 2.477090617589459143e+00 1.597755467775149540e+00
7.000000000000000000e+03 2.475597862299613539e+00 1.345184966117448866e+00
1.000000000000000000e+04 2.509093030784418588e+00 2.079617683605851752e+00
1.300000000000000000e+04 2.550927544845540851e+00 1.801920607805305607e+00
1.600000000000000000e+04 2.926305650032366756e+00 2.761409215118154847e+00
2.000000000000000000e+04 2.585014232848257265e+00 2.218164351117925648e+00
