# Supplementary material for: Three learning stages and accuracy–efficiency tradeoff of restricted Boltzmann machines
Source: Nat Commun. 2022 Sep 17;13:5474. doi: 10.1038/s41467-022-33126-x (PMC9482660; doi:10.1038/s41467-022-33126-x)
Supplement: Supplementary file 3 — Source Data [file 41467_2022_33126_MOESM3_ESM.zip › source_data/Fig4b-tilde-Delta_theta^(T).dat]

# \tilde{\Delta}_\theta^{(T)}
# column label: number_of_hidden_units
# training_epoch N=16 N=32
0.000000000000000000e+00 1.684601703543411588e+01 1.698367451321216492e+01
1.000000000000000000e+00 1.276700401633378057e+01 1.261002104690723336e+01
2.000000000000000000e+00 1.258686629616773978e+01 1.256984792725368116e+01
4.000000000000000000e+00 1.252936756246833916e+01 1.253057792207768806e+01
7.000000000000000000e+00 1.217589544452314776e+01 1.202380924136109464e+01
1.000000000000000000e+01 1.040183524669117254e+01 9.840792481785372914e+00
1.300000000000000000e+01 9.409207859981810529e+00 9.288183808643642791e+00
1.600000000000000000e+01 9.175432653346325296e+00 9.060162459049328376e+00
2.000000000000000000e+01 8.907089522796288961e+00 8.572537711524494952e+00
2.500000000000000000e+01 8.381636914055148324e+00 7.818424353012828121e+00
3.000000000000000000e+01 7.833310641319062739e+00 7.297947246269336219e+00
4.000000000000000000e+01 7.086508580652251865e+00 6.160336138835207365e+00
5.500000000000000000e+01 6.215819575009733811e+00 5.326711604728826543e+00
7.000000000000000000e+01 5.677161334934973880e+00 4.820697636917023132e+00
1.000000000000000000e+02 5.105411035451988155e+00 4.250750528198009803e+00
1.300000000000000000e+02 4.723037286964226311e+00 3.972508952854751030e+00
1.600000000000000000e+02 4.449100986954926285e+00 3.735642436549701628e+00
2.000000000000000000e+02 4.218792524982569958e+00 3.477451314968915241e+00
2.400000000000000000e+02 4.075043897099190460e+00 3.320243293398602802e+00
3.000000000000000000e+02 3.934406301212858281e+00 3.007265167523632599e+00
4.000000000000000000e+02 3.823582447827602593e+00 2.740104119260626803e+00
5.500000000000000000e+02 3.623503161325549726e+00 2.656617633128353972e+00
7.000000000000000000e+02 3.543024770728406381e+00 2.504528311982396005e+00
1.000000000000000000e+03 3.507337688397958786e+00 2.475889697026032010e+00
1.200000000000000000e+03 3.460818698078815814e+00 2.579063424350577449e+00
1.400000000000000000e+03 3.468572039331254686e+00 2.509623327944906279e+00
1.600000000000000000e+03 3.441405853409412074e+00 2.382392927567989815e+00
2.000000000000000000e+03 3.379408308574630482e+00 2.271913347460936095e+00
2.400000000000000000e+03 3.435926148479024889e+00 2.417863374066554272e+00
3.000000000000000000e+03 3.317998753241210963e+00 2.766600680193930017e+00
4.000000000000000000e+03 3.335073900612952613e+00 2.302434379098327710e+00
5.500000000000000000e+03 3.332309199991540183e+00 2.429869468854247927e+00
7.000000000000000000e+03 3.325077417103441846e+00 2.200913064456001322e+00
1.000000000000000000e+04 3.354993091094810254e+00 2.919727909120679143e+00
1.300000000000000000e+04 3.404573619551042540e+00 2.654172065286230620e+00
1.600000000000000000e+04 3.773507952797087839e+00 3.636307684378548899e+00
2.000000000000000000e+04 3.448473000863030435e+00 3.062710650483849051e+00
