# Supplementary material for: Three learning stages and accuracy–efficiency tradeoff of restricted Boltzmann machines
Source: Nat Commun. 2022 Sep 17;13:5474. doi: 10.1038/s41467-022-33126-x (PMC9482660; doi:10.1038/s41467-022-33126-x)
Supplement: Supplementary file 3 — Source Data [file 41467_2022_33126_MOESM3_ESM.zip › source_data/Fig4b-tilde-Delta_sigma^(T,hat-T).dat]

# \tilde{\Delta}_\sigma^{(T, \hat{T})}
# column label: number_of_hidden_units
# training_epoch N=16 N=32
0.000000000000000000e+00 2.539129494569709067e+01 2.541424031291197139e+01
1.000000000000000000e+00 1.712678846758026197e+01 1.673846804387358134e+01
2.000000000000000000e+00 1.673522072688719931e+01 1.648077325959033956e+01
4.000000000000000000e+00 1.643247268994555554e+01 1.631236671391503634e+01
7.000000000000000000e+00 1.612898912402033957e+01 1.589425451400215294e+01
1.000000000000000000e+01 1.322333659117582627e+01 1.231490693499542388e+01
1.300000000000000000e+01 1.139055003067505822e+01 1.097095154642540393e+01
1.600000000000000000e+01 1.091486695811219576e+01 1.073436750781031535e+01
2.000000000000000000e+01 1.040015861455322366e+01 1.002787394534750831e+01
2.500000000000000000e+01 9.853779182388691993e+00 8.998266073706027157e+00
3.000000000000000000e+01 9.024530594478790135e+00 8.308264775395045376e+00
4.000000000000000000e+01 8.038278651768543170e+00 6.817962217861018637e+00
5.500000000000000000e+01 6.878479402653481678e+00 5.769476712573276878e+00
7.000000000000000000e+01 6.173361201269391252e+00 5.183365352478955579e+00
1.000000000000000000e+02 5.510065055009714108e+00 4.525932353873069580e+00
1.300000000000000000e+02 5.040857389482716222e+00 4.230773883208171604e+00
1.600000000000000000e+02 4.752063184026769527e+00 3.946127172364085389e+00
2.000000000000000000e+02 4.490427624509261584e+00 3.655613422610447749e+00
2.400000000000000000e+02 4.324650434862999937e+00 3.502648678323319054e+00
3.000000000000000000e+02 4.149579014731986426e+00 3.151694668346801897e+00
4.000000000000000000e+02 4.007788425425469647e+00 2.843217623079204337e+00
5.500000000000000000e+02 3.789088695752819369e+00 2.743919226261321676e+00
7.000000000000000000e+02 3.658615796276648346e+00 2.601138741174280788e+00
1.000000000000000000e+03 3.590091384021735443e+00 2.551654205344424220e+00
1.200000000000000000e+03 3.523261727987073932e+00 2.654132433016058279e+00
1.400000000000000000e+03 3.533828731673671619e+00 2.597450939518410884e+00
1.600000000000000000e+03 3.463484849081450712e+00 2.469382536845833975e+00
2.000000000000000000e+03 3.395633503457680114e+00 2.341960204051976469e+00
2.400000000000000000e+03 3.452345986546078827e+00 2.500728395267455717e+00
3.000000000000000000e+03 3.302075044715972574e+00 2.898652182203593775e+00
4.000000000000000000e+03 3.333874140074327919e+00 2.376181603598051417e+00
5.500000000000000000e+03 3.324253421723594393e+00 2.564774184294521753e+00
7.000000000000000000e+03 3.311384776157249910e+00 2.275770001527564368e+00
1.000000000000000000e+04 3.339956278063701767e+00 3.043985931997471361e+00
1.300000000000000000e+04 3.395381161277341242e+00 2.773130864561342612e+00
1.600000000000000000e+04 3.792311711699002608e+00 3.816616126796993136e+00
2.000000000000000000e+04 3.461383173860256512e+00 3.194646089030071856e+00
