# Supplementary material for: Three learning stages and accuracy–efficiency tradeoff of restricted Boltzmann machines
Source: Nat Commun. 2022 Sep 17;13:5474. doi: 10.1038/s41467-022-33126-x (PMC9482660; doi:10.1038/s41467-022-33126-x)
Supplement: Supplementary file 3 — Source Data [file 41467_2022_33126_MOESM3_ESM.zip › source_data/Fig4b-tilde-delta_theta.dat]

# \tilde{\delta}_\theta
# column label: number_of_hidden_units,coarse_graining_transformation
# transformations: 
#   - maj-rand*: random groups of 5, r=1
#   - maj-7rand*: random groups of 7, r=1
#   - maj-l1, maj-l2, maj-2h0, maj-2h2, maj-2h4, maj-2h6: local groups of 5, r=1
# training_epoch N=16,f=maj-rand0 N=16,f=maj-rand1 N=16,f=maj-rand2 N=16,f=maj-rand3 N=16,f=maj-rand4 N=16,f=maj-rand5 N=16,f=maj-rand6 N=16,f=maj-rand7 N=16,f=maj-rand8 N=16,f=maj-rand9 N=16,f=maj-7rand0 N=16,f=maj-7rand1 N=16,f=maj-7rand2 N=16,f=maj-7rand3 N=16,f=maj-7rand4 N=16,f=maj-7rand5 N=16,f=maj-7rand6 N=16,f=maj-7rand7 N=16,f=maj-7rand8 N=16,f=maj-7rand9 N=16,f=maj-l1 N=16,f=maj-l2 N=16,f=maj-2h0 N=16,f=maj-2h2 N=16,f=maj-2h4 N=16,f=maj-2h6 N=32,f=maj-rand0 N=32,f=maj-rand1 N=32,f=maj-rand2 N=32,f=maj-rand3 N=32,f=maj-rand4 N=32,f=maj-rand5 N=32,f=maj-rand6 N=32,f=maj-rand7 N=32,f=maj-rand8 N=32,f=maj-rand9 N=32,f=maj-7rand0 N=32,f=maj-7rand1 N=32,f=maj-7rand2 N=32,f=maj-7rand3 N=32,f=maj-7rand4 N=32,f=maj-7rand5 N=32,f=maj-7rand6 N=32,f=maj-7rand7 N=32,f=maj-7rand8 N=32,f=maj-7rand9 N=32,f=maj-l1 N=32,f=maj-l2 N=32,f=maj-2h0 N=32,f=maj-2h2 N=32,f=maj-2h4 N=32,f=maj-2h6
0.000000000000000000e+00 2.179437788318015823e+00 2.241074391102472418e+00 2.249793549414258020e+00 2.189134218787822217e+00 2.072419309744765403e+00 1.841877984822465564e+00 2.434707738006310240e+00 2.260235548021282348e+00 2.243127678611866571e+00 2.218092772350733100e+00 1.921898530493276525e+00 2.115873185252618249e+00 1.757284464057413453e+00 1.745583227276439109e+00 2.266350339830425220e+00 1.581036544862895354e+00 1.829632684366833573e+00 2.048202093248266742e+00 1.815399760595485246e+00 2.045643605846819923e+00 1.969419868630799986e+00 1.904243856542250146e+00 2.184251885718680342e+00 2.107074613833924026e+00 2.178787081789046010e+00 2.285581011978538690e+00 2.217098338473809438e+00 2.304568314904335224e+00 2.285896176172110383e+00 2.252987678460885324e+00 2.139858871281719477e+00 1.918179138532856598e+00 2.464776206263608049e+00 2.298772210142244532e+00 2.282786289797640755e+00 2.243469790322079049e+00 1.986191031470229795e+00 2.162507221721049699e+00 1.792605522483830205e+00 1.778447993538949445e+00 2.301662635216759512e+00 1.617895701825216026e+00 1.873148854169730537e+00 2.090133450463558695e+00 1.849935336858144597e+00 2.084630056054159297e+00 1.995525636617790699e+00 1.958869345825144936e+00 2.215295506495437827e+00 2.151825997644746913e+00 2.219681358096960988e+00 2.342168238438787853e+00
1.000000000000000000e+00 3.571493714546720710e-01 3.765656716498479994e-01 3.782700859974652552e-01 2.799351685554518632e-01 3.272129108520696050e-01 3.853045988370631392e-01 4.481947201858278440e-01 3.902134835255974821e-01 3.086692427674919692e-01 4.092931239659516329e-01 1.966164281479236831e-01 2.898671498022691306e-01 1.832830487014160958e-01 1.415970101501078382e-01 2.888046094720051471e-01 1.290595982649187512e-01 2.362310211686386996e-01 2.312257805546009681e-01 1.748429194902618722e-01 2.574946545258094410e-01 6.095351915353059979e-01 5.178466650744844024e-01 8.681305652471515977e-01 5.596240995815513486e-01 6.349811912202767417e-01 8.745974341134452601e-01 2.771146189214035438e-01 2.845966363342169458e-01 2.798999485293598433e-01 1.832787266004469728e-01 2.632451765307135538e-01 3.769875104320825621e-01 3.331166156255886968e-01 2.905857425003968153e-01 2.020427039067578256e-01 3.416057916069075162e-01 9.624766113604921181e-02 1.659264711296974948e-01 1.128252025696272476e-01 7.791916084860495140e-02 1.410432663281238064e-01 8.934729091430737569e-02 1.643084300940849118e-01 1.108695097009761987e-01 9.668371654344798394e-02 1.458116313287041166e-01 6.360865534488868711e-01 5.417096072212856939e-01 8.684327959536388697e-01 5.381472208739284113e-01 6.115117768851137114e-01 8.779674373247785546e-01
2.000000000000000000e+00 2.695724675684223470e-01 2.798992383924510108e-01 2.744165646765246436e-01 1.758350957522947233e-01 2.581561386610782272e-01 3.786776053558225108e-01 3.295675872833467857e-01 2.894727500662361841e-01 1.978322079441938719e-01 3.374042917196033997e-01 9.174616891407483266e-02 1.610296770264594279e-01 1.154621688384933620e-01 7.552434668627672210e-02 1.337328586626926885e-01 9.144152566724583764e-02 1.621596154397690892e-01 1.042972284058891752e-01 9.353284435044995071e-02 1.445450591836359155e-01 6.453898968298328320e-01 5.503742725962466054e-01 8.758937227965866157e-01 5.442351704897911979e-01 6.177078699559368502e-01 8.821368991641396207e-01 2.592178127676789678e-01 2.632621608077143627e-01 2.611657379373215626e-01 1.604157392761815792e-01 2.549458577500880452e-01 3.972965522311278086e-01 3.053554481360394313e-01 2.737673394700284035e-01 1.759333956772426433e-01 3.283535430104986830e-01 6.789210520950272887e-02 1.245569807604494095e-01 1.077066576264733566e-01 6.835393542864265370e-02 8.821286057101485056e-02 9.690671269366468721e-02 1.489125275963978368e-01 7.170212475446646749e-02 8.017706074577457542e-02 1.154605435175193318e-01 6.860233117747802645e-01 5.830349321549408437e-01 9.060393341688088853e-01 5.598541692056011598e-01 6.340257346970807895e-01 9.125741562638132187e-01
4.000000000000000000e+00 2.592171411270909331e-01 2.636894886218108525e-01 2.534807945782033833e-01 1.582477488401190513e-01 2.580721556126883698e-01 4.008440293765831441e-01 3.034305668234003051e-01 2.705406792570821395e-01 1.729570342343222933e-01 3.321725080025883514e-01 6.998624612710213633e-02 1.230459175213438616e-01 1.076330875013296051e-01 7.114862236353047820e-02 8.615221091235181206e-02 9.993073517173756137e-02 1.511179550417822703e-01 6.924833152731668662e-02 7.895625722614330044e-02 1.136317591739566257e-01 6.842875126864407243e-01 5.854932297684642961e-01 9.011384045170047763e-01 5.594938131169890916e-01 6.310143758236859135e-01 9.104212603125145797e-01 2.566122118847529165e-01 2.635624125154434338e-01 2.542625887329150736e-01 1.554182871258338317e-01 2.554741046357116296e-01 3.984562791766568246e-01 2.999751032053432631e-01 2.654964576492107042e-01 1.735163642827357577e-01 3.325923602293068271e-01 6.667955263145874945e-02 1.226919657122076401e-01 1.059932924925577336e-01 6.899830206001689170e-02 8.231506143686728727e-02 9.780696777799069430e-02 1.482762361286436015e-01 6.702381184004546633e-02 7.809934513379546139e-02 1.090865912424494599e-01 6.891550899523020135e-01 5.850959748309731978e-01 9.057516223906190156e-01 5.575577257840276246e-01 6.315770626448182767e-01 9.149292275286549092e-01
7.000000000000000000e+00 2.466115325786950585e-01 2.502331298687665573e-01 2.470273054069118679e-01 1.539370729553763972e-01 2.466054761186091682e-01 3.912657691862224674e-01 3.003150964192058403e-01 2.623007386874793845e-01 1.686614981310960992e-01 3.235230596406943882e-01 6.327853707377295578e-02 1.175323111612132099e-01 1.027648766235813582e-01 6.531606364250897023e-02 8.099513348296616400e-02 9.555107675162610725e-02 1.442263783189743354e-01 6.560545214335467001e-02 7.547432935959519362e-02 1.100272481961097615e-01 6.629908066444283321e-01 5.677465813445103926e-01 8.713168149828454112e-01 5.460504821741123394e-01 6.139445209209295484e-01 8.792981751203097218e-01 2.443532425639598493e-01 2.478969122325795915e-01 2.468605641457464195e-01 1.530656077550656136e-01 2.456323023579156661e-01 3.814715983432277469e-01 2.985009524957464855e-01 2.600807363713619758e-01 1.716381333584027225e-01 3.223867647851608176e-01 5.950762975284273892e-02 1.158727149101312914e-01 9.952215857180135572e-02 6.325535765274148403e-02 8.058392972053995962e-02 9.422529213537611525e-02 1.435797100386058123e-01 6.488289687758830304e-02 7.616247978729151491e-02 1.066192558394702949e-01 6.467847765707586127e-01 5.554667045133108161e-01 8.488923003847235194e-01 5.332423997094877244e-01 6.046523989067944527e-01 8.586154760404842712e-01
1.000000000000000000e+01 1.829631823266950619e-01 1.716852901645391505e-01 1.994132813777156343e-01 1.393454814857140178e-01 1.857817607653187153e-01 2.760847013995166854e-01 2.799869464791173712e-01 2.139696751768105365e-01 1.754347352954028771e-01 2.631975023366424082e-01 5.007312553985299175e-02 1.115838126728272428e-01 8.659419346094643366e-02 5.103492411785115479e-02 8.309450023869624502e-02 6.564820502241008882e-02 1.250364792458809049e-01 6.548708977239203755e-02 6.069803722311561955e-02 9.698542272207877346e-02 4.391165601362327919e-01 3.806862857490274088e-01 5.830428064887103190e-01 3.967664304226032890e-01 4.367590167972821291e-01 5.882303044718204532e-01 1.522811868809910152e-01 1.513084729081830559e-01 1.719283382740370847e-01 1.193061740878391674e-01 1.432567842628174049e-01 2.301675600684234269e-01 2.550648372799533270e-01 1.868019742695241625e-01 1.795666757421359172e-01 2.342384838484452558e-01 4.429341175286372057e-02 9.742834413816803263e-02 8.272805379324665864e-02 4.905091469994893316e-02 7.221723599060547727e-02 6.385688074982431850e-02 9.799874233825511816e-02 6.344656131644055286e-02 4.503482606644726438e-02 8.106739561363451863e-02 3.351923488859345213e-01 2.999032577338938133e-01 4.312281796075190243e-01 3.032342084923445036e-01 3.387986509185827444e-01 4.495334542012474621e-01
1.300000000000000000e+01 1.179961746079469798e-01 1.121907716127799048e-01 1.526584588334283232e-01 1.171979275594625669e-01 1.298208689164774832e-01 1.947797125052708189e-01 2.297631289546528954e-01 1.574354709376128980e-01 1.754695215177055623e-01 1.932390241625450145e-01 3.156800315908703247e-02 8.233855229006681320e-02 7.066706935504130094e-02 3.874215151706028593e-02 6.006381918381276108e-02 5.083410777246788470e-02 8.888194559405704354e-02 5.515155191924425715e-02 3.841562226251449275e-02 6.634282880320219178e-02 3.105417673869128592e-01 2.699140791785854532e-01 3.700383484847975524e-01 2.680561529380249830e-01 2.872064177951147990e-01 3.809768163949831532e-01 1.161859384580647969e-01 9.509871134714575902e-02 1.382302873434504420e-01 1.183403643700677854e-01 1.220297481578604959e-01 1.869385845589563999e-01 2.021657418750217872e-01 1.447340128435503637e-01 1.741441471667157792e-01 1.810990666596059562e-01 2.686681668451207372e-02 5.926178134364290528e-02 7.491372609141588867e-02 4.298792354863079090e-02 4.382140809011803029e-02 5.277468739132373798e-02 6.558600932944669282e-02 4.789509414172665736e-02 3.111597609087057847e-02 5.003618818649813171e-02 3.070105856892939578e-01 2.685672006991683958e-01 3.412272211593148086e-01 2.491651742312885887e-01 2.635841224028436791e-01 3.532055938445894938e-01
1.600000000000000000e+01 9.853730481734412905e-02 1.009407728285962591e-01 1.456172623728559934e-01 1.081783080043434708e-01 1.297596275826093937e-01 1.767855716527626520e-01 2.203779416654407797e-01 1.426911461676452220e-01 1.800717844747827812e-01 1.716435024577651625e-01 2.266414200101873888e-02 7.387007223882546825e-02 6.975793943761221527e-02 3.979065306553786208e-02 4.325833628080499871e-02 5.062020096839314753e-02 8.448678420023214564e-02 4.592389261440188442e-02 3.393263464887419367e-02 5.080260340924636075e-02 3.082302313389750914e-01 2.720784850006325861e-01 3.428467298765660587e-01 2.498555967289517454e-01 2.698045803678690291e-01 3.550593045401910786e-01 9.630710357713079262e-02 9.379917360362632905e-02 1.397644307852008438e-01 1.002813925030103803e-01 1.305803879399829448e-01 1.669981404406080117e-01 2.056407568053324475e-01 1.407817802600814794e-01 1.813714220153164192e-01 1.669489462352493625e-01 2.208816115010359127e-02 6.683273848650683746e-02 7.299238309628397481e-02 4.751735108485144465e-02 3.398704842961075556e-02 4.972420259767096340e-02 7.864139922846891118e-02 4.348838458124837381e-02 3.154546695292470559e-02 4.277183740215284580e-02 3.110705336795485110e-01 2.785418818903524496e-01 3.392173229627974962e-01 2.475895789161941529e-01 2.652162019660178061e-01 3.530088824935964098e-01
2.000000000000000000e+01 1.014422002613910578e-01 8.817387351079242208e-02 1.364130677526902424e-01 1.119073390174087912e-01 1.258779820375153236e-01 1.764310422496455644e-01 2.029561998591864480e-01 1.342186215830079021e-01 1.737270174632414843e-01 1.691365913620601624e-01 2.270402993568687577e-02 5.868107011334799950e-02 6.891070359992257366e-02 4.060509394008327000e-02 4.036236213546096074e-02 5.454795388112021470e-02 7.175943419958907832e-02 4.290959522885628985e-02 3.105006524967524051e-02 4.712389954598350528e-02 2.971580454372406699e-01 2.616883368214359962e-01 3.211934947284755815e-01 2.349972292504882709e-01 2.529960580237244905e-01 3.300077680442288219e-01 1.011030831625294724e-01 7.703755207842410968e-02 1.364850192738775725e-01 1.106791453513800150e-01 1.245550176945973142e-01 1.637258257544433881e-01 1.990677536307812190e-01 1.318431752081763442e-01 1.705350431113363818e-01 1.733988188735975378e-01 2.390723660311300236e-02 4.929379960776558711e-02 6.569930416342484314e-02 4.227241939552750516e-02 3.641121103412547910e-02 5.307055653351477886e-02 6.089188790232413773e-02 4.300783274297170777e-02 3.481733141492804329e-02 4.143487356333741545e-02 3.083265843271525419e-01 2.708075317904463652e-01 3.336535673828047166e-01 2.471528170048125084e-01 2.617536020482877923e-01 3.469047267623905917e-01
2.500000000000000000e+01 9.829778900917052198e-02 8.218768956551691929e-02 1.351134233665272077e-01 1.036934477484874328e-01 1.197785315803403527e-01 1.630635349539835133e-01 1.986432267056992274e-01 1.297036224650525149e-01 1.632540410797509445e-01 1.634681564258579911e-01 2.339930505878151656e-02 5.040545800362949969e-02 7.016427032450667234e-02 4.425590115975586158e-02 3.181481413011533199e-02 5.796075314820425817e-02 6.466543454442952310e-02 3.800771882454845318e-02 2.978637330912592418e-02 4.659403538606499140e-02 2.933562626478405377e-01 2.587466159716069747e-01 3.084710954350859957e-01 2.238770724198113626e-01 2.540175521095080491e-01 3.244773059556256278e-01 7.854426158808536229e-02 7.776011385099668161e-02 1.365056213475588365e-01 9.037091798577145951e-02 1.141612751066212184e-01 1.429575591302985060e-01 1.932651060892096595e-01 1.093643376084760810e-01 1.538504524598502954e-01 1.536521079098034370e-01 1.751643248498568894e-02 5.604641829293632860e-02 4.130054032344498971e-02 4.254114408947984316e-02 2.601856338184993511e-02 4.101392516622470730e-02 4.905792995133562151e-02 3.302013136873349630e-02 3.569717554476681265e-02 3.705549443964883949e-02 2.860740473767968695e-01 2.664094711975022456e-01 2.826486089067876684e-01 2.292892915176647506e-01 2.504848546458209313e-01 3.319178808379539269e-01
3.000000000000000000e+01 8.398742880850518233e-02 7.538270779622857631e-02 1.386786739545984304e-01 1.016783192553281090e-01 1.163465412187636439e-01 1.533882429593247387e-01 1.998930199920727624e-01 1.139596085452883045e-01 1.539026141420336558e-01 1.574198994905571247e-01 1.870291282582492443e-02 5.056199200778577207e-02 4.793963293030367723e-02 4.240663828120250223e-02 3.038167180392403743e-02 5.229746074840280201e-02 5.390921817750604639e-02 3.492390594545558002e-02 3.662688418592274786e-02 3.938145234941980988e-02 2.951827788100729322e-01 2.574048587143784594e-01 2.921259798305020361e-01 2.229051887754045502e-01 2.485631810200903402e-01 3.156781257548315622e-01 7.710983397645776449e-02 6.962370736290957041e-02 1.335642457944117290e-01 8.365688989691077992e-02 1.106923261491949972e-01 1.419522214679367345e-01 1.799504235548075037e-01 1.083584111428512742e-01 1.401016660971210470e-01 1.476094369136355944e-01 2.792366763162279497e-02 4.644132940301681778e-02 4.234411993286513187e-02 5.514424151910457539e-02 1.732655535194838059e-02 4.825512679302779162e-02 4.137763748724698765e-02 3.377581984344035781e-02 4.355214565135367977e-02 3.637397942321674016e-02 2.752122624406885265e-01 2.611652741906129727e-01 2.637929051704932526e-01 2.186761675895718682e-01 2.434160643249025924e-01 3.172687610687683346e-01
4.000000000000000000e+01 7.995636850537524154e-02 6.645273906904902717e-02 1.402279488827309351e-01 8.510339389110255226e-02 1.122221835267200873e-01 1.434448380606205831e-01 1.852577171285108015e-01 9.387759097680437037e-02 1.361381451664827047e-01 1.432414127168990525e-01 1.665164032322441479e-02 4.987643457735813080e-02 3.389751772338689406e-02 4.249813638368626911e-02 2.601780333774628140e-02 5.301970091194707635e-02 3.996113114701027591e-02 2.740816166536919063e-02 4.138822509399364691e-02 3.542951017849760298e-02 2.810059619066538339e-01 2.347000235409537616e-01 2.525462425515772047e-01 2.012313613686949054e-01 2.230308659906263813e-01 2.811009576311329639e-01 6.344191703618617950e-02 4.548907678113289776e-02 9.491784398989144833e-02 6.367806950771726093e-02 7.435698569598692131e-02 1.219238602479952860e-01 1.196752159888636591e-01 7.168604515113496944e-02 9.106472499491102823e-02 1.219878741794802046e-01 1.464822406839383362e-02 2.585603174377948399e-02 2.837631590374112278e-02 3.756996512010402078e-02 1.515540443130980464e-02 4.162484412463851591e-02 3.174278580939260408e-02 1.859335387636096293e-02 2.807854284724720095e-02 2.921227615142463208e-02 2.006528922573433960e-01 1.707721733260019192e-01 1.533587390512156645e-01 1.421431031062385664e-01 1.582424807617615059e-01 1.859959825282389012e-01
5.500000000000000000e+01 9.095539985983736031e-02 6.082776136498546649e-02 1.061147044148906815e-01 7.903434337950754340e-02 7.070494398263393876e-02 1.469785104587466584e-01 1.221539332007295364e-01 7.776061376933540714e-02 9.796246393294483212e-02 1.285284132311335092e-01 2.154784830198175349e-02 2.791517776793828176e-02 3.802878847462043410e-02 4.336191516970711035e-02 1.881585037247157643e-02 6.268285393985628673e-02 2.886584132232283828e-02 2.375501147872705054e-02 2.257801074292831167e-02 3.511486292009480259e-02 2.106855340232374196e-01 1.690211301953605805e-01 1.505588202252297059e-01 1.324440081334348207e-01 1.557517552530676141e-01 1.845923282570445245e-01 4.543221710251632572e-02 3.680022692363404957e-02 6.861444339858069341e-02 5.198005429373875330e-02 5.640859806944886756e-02 1.019482697710141217e-01 8.774429962134622230e-02 5.418929819577966711e-02 7.054796863751011671e-02 9.431327161423297412e-02 1.107497161428727672e-02 1.663431119326563845e-02 2.449080885134669039e-02 2.608500712693362367e-02 9.856813307094869359e-03 3.613418051040007128e-02 2.060627923940638873e-02 1.367098737105409967e-02 2.293560649667747420e-02 2.156228093482104313e-02 1.517152784268964716e-01 1.286241520005098060e-01 1.200397440707345886e-01 1.130046526732275680e-01 1.300727431208050788e-01 1.430684470920606799e-01
7.000000000000000000e+01 6.869049575545016495e-02 4.387200676230884611e-02 8.168567659019121407e-02 6.143732544749402891e-02 7.172424641853947236e-02 1.273102768217917458e-01 9.817348845175200012e-02 6.108980555190335338e-02 8.695726775358947336e-02 1.122861130816983355e-01 1.572864706544829794e-02 2.516899304807673765e-02 3.775491556091692402e-02 3.809069364145756253e-02 1.477137204847522867e-02 4.231765237751572428e-02 2.290268021150665412e-02 1.844329392301524706e-02 2.795750924963891215e-02 2.869398832282921141e-02 1.906112294013415642e-01 1.564605130253435838e-01 1.405286323669674431e-01 1.280829299193557702e-01 1.556192592305762901e-01 1.780435753570062118e-01 4.257333020164999482e-02 3.646508223201028187e-02 6.118441406155827877e-02 4.691920018445427942e-02 5.101900018446237084e-02 9.152212664244352425e-02 7.753652960130708038e-02 4.803523265006770515e-02 6.261206430878418772e-02 7.927233193618121732e-02 9.334169939883008027e-03 1.395458755212208857e-02 2.095652751864540697e-02 1.939107824019514759e-02 8.443665497847030466e-03 3.848704045495376924e-02 1.530549079035048443e-02 1.160836740735771144e-02 1.654258035434175156e-02 2.320728457593279614e-02 1.256714608493814112e-01 1.131320905877872818e-01 1.044253413751907722e-01 9.740998940231548886e-02 1.170711543655453823e-01 1.222464648337289184e-01
1.000000000000000000e+02 5.124136456805139517e-02 3.682998792394354126e-02 6.639754227018590527e-02 4.385594274185899977e-02 5.700912858524409543e-02 1.089745809662954201e-01 6.880244019228776153e-02 5.057945063908686478e-02 7.346657961991986951e-02 9.344351156391184077e-02 9.565886418742897135e-03 1.810348298707031844e-02 2.672850671434434666e-02 2.904924314655144002e-02 8.565156613509872230e-03 3.009165505927335893e-02 1.570514071819273383e-02 1.286113703174551759e-02 2.492986528119356393e-02 2.194462779327599478e-02 1.473156543020541775e-01 1.197099768511575846e-01 1.123074267847368191e-01 1.040838206617866746e-01 1.309893068958527529e-01 1.424867999161145704e-01 3.062348442337503585e-02 2.696602619090704422e-02 4.685769604265299648e-02 3.391504942165646241e-02 4.130920067981369570e-02 7.910486685782736060e-02 5.552368200739676851e-02 3.898500768908208514e-02 4.860870467243705306e-02 5.677103773232206052e-02 7.376796485526915248e-03 1.368567014822552608e-02 1.957881640233494203e-02 1.956611620637738191e-02 9.211732563137342567e-03 2.880515513155845753e-02 1.303601066989656942e-02 8.842839175862149403e-03 1.872196723790375827e-02 1.654624092877843289e-02 9.821568519057954916e-02 9.140858672130791618e-02 9.911377200855087111e-02 8.882380072826290274e-02 1.134128466728858697e-01 1.145748666524748494e-01
1.300000000000000000e+02 4.471956552642497584e-02 3.374020591212500975e-02 nan 4.250490228482828314e-02 5.096781975595909842e-02 9.798693607800146310e-02 6.672083370333137253e-02 4.889783977253481240e-02 5.594991328481047077e-02 7.767066995827631715e-02 1.413632700959799315e-02 2.080295944042931389e-02 2.202347394722603546e-02 2.748363786948893051e-02 6.653440596294801779e-03 3.412538202848014457e-02 1.915456769660717207e-02 1.409718615557054022e-02 2.148239065287960159e-02 2.514113324038036446e-02 1.192416793834802924e-01 1.006711612196338201e-01 1.077316709633469038e-01 9.407549110064561404e-02 1.188320306187824471e-01 1.316250290338270013e-01 3.932599000424286118e-02 4.527943527505451371e-02 6.029426813482885450e-02 3.337982236835435046e-02 5.566513585816812437e-02 8.480513041687220976e-02 6.364488873874529773e-02 6.253303563251799702e-02 4.483664351471450260e-02 6.430224790497307552e-02 1.475728193222325402e-02 1.410174853500079095e-02 1.917053649922428882e-02 1.587948847874631753e-02 1.142603620920645824e-02 4.052850966767707064e-02 1.245059766970735282e-02 1.127877318572112486e-02 2.270654696558294106e-02 2.468818269732353521e-02 1.025778557216763254e-01 9.667355033831315225e-02 1.014304880014815780e-01 9.246454911255286291e-02 1.300247973477648422e-01 1.341812224349170357e-01
1.600000000000000000e+02 4.494340439734934023e-02 3.530518541453986359e-02 nan 3.946469072302294379e-02 5.684938170523912149e-02 9.419014602790198865e-02 6.032448773855225710e-02 4.267232164469003663e-02 6.534893465550029035e-02 7.525332854692301510e-02 7.438183379481877466e-03 1.874499793245298918e-02 1.842634898429262869e-02 2.560422326810263272e-02 7.298357000440125475e-03 2.937544083426257835e-02 2.001411515827600240e-02 9.824776398841050806e-03 2.624317585915392215e-02 2.123871118012221615e-02 1.152488219717016094e-01 9.496176221102947679e-02 1.062509000339737497e-01 9.498580291582214841e-02 1.177177615254665355e-01 1.364947734566488435e-01 5.296532121618113820e-02 3.768786684031466550e-02 nan 2.030359836502704241e-02 5.233631246020786776e-02 7.426722231132210084e-02 7.268859390237381035e-02 5.775404899172809081e-02 5.058021910112264763e-02 5.666674334592380902e-02 1.322567178045996883e-02 1.606610533791674733e-02 2.288274711503546222e-02 2.679825474346975156e-02 7.791481856158855024e-03 2.722556626758310117e-02 1.899131534664744159e-02 8.055060250810042177e-03 2.719663067280975177e-02 1.694312749914406169e-02 9.434944404814915586e-02 7.932905025202030558e-02 8.807818325424232597e-02 8.936645736737114376e-02 1.147616971671969743e-01 1.289071886493511343e-01
2.000000000000000000e+02 4.121991642312750059e-02 3.101512794882710367e-02 5.626342732523870183e-02 3.800896698931754969e-02 4.965856465772366946e-02 8.581315336299466523e-02 5.312996224831811887e-02 4.833570089191852048e-02 5.765754746635609607e-02 6.938628288640513730e-02 1.108205139649576232e-02 nan 1.640994519045180233e-02 1.967297486799579609e-02 8.897652914878095842e-03 3.250578859828601175e-02 1.380612414137871724e-02 9.182646467016386538e-03 1.643758327860367352e-02 1.611910962442952844e-02 1.134173722276003993e-01 9.810578522368640364e-02 9.961765174987080584e-02 8.883350136007228670e-02 1.075656655674626094e-01 1.265290881539193890e-01 4.045745576472548066e-02 2.999975404874355434e-02 4.929585293157812131e-02 3.891912541649045210e-02 4.351415499881072790e-02 8.422418058695280152e-02 5.895974841573670133e-02 3.885332473781000218e-02 6.062803527678184423e-02 5.972970707768432419e-02 1.576915819382995743e-02 nan 2.517867216410918374e-02 1.793414627755218760e-02 1.565200184197479416e-02 3.043366473549302675e-02 3.079631570304020016e-02 6.982683889552365741e-03 2.402294432373452970e-02 1.483356441623495670e-02 1.023590027117915469e-01 9.917771006283926383e-02 7.947534523088162217e-02 8.414266566559058802e-02 9.246493267905497859e-02 9.851457673620567235e-02
2.400000000000000000e+02 4.065835029734676809e-02 3.175029817596675130e-02 nan 3.890760487653954769e-02 5.221257082456132181e-02 9.126429259479174050e-02 5.043072475893595197e-02 4.405604819185970911e-02 5.390405773079454121e-02 5.474845641880277114e-02 1.202906568966888301e-02 2.716880097639395863e-02 1.675091148649210382e-02 2.432774326276021526e-02 6.431831256017650489e-03 3.272186885995287398e-02 1.579543097158109255e-02 1.515759753957679479e-02 2.478441377600870688e-02 1.874721750519969810e-02 1.043237550142164238e-01 8.473357623919897108e-02 1.029602442830186426e-01 8.231319684036764173e-02 1.030800303191776734e-01 1.246264877542326843e-01 1.040406027033400349e-01 1.057237698088844269e-01 nan 5.178458594614721022e-02 9.141166175035797536e-02 1.265598608717826146e-01 1.031141015846732678e-01 5.046427324347346755e-02 8.481312777951410808e-02 9.391470299114734743e-02 1.450552646546543478e-02 nan 4.050162479591867815e-02 6.470283258293574313e-02 2.405108470454431213e-02 6.358365643654417809e-02 2.902152676139868603e-02 2.185834690297161487e-02 5.519341248917419840e-02 3.227680264932963894e-02 9.622118668054602253e-02 9.158911490277743539e-02 9.128865566340360616e-02 9.453012300978302918e-02 1.239066350578794662e-01 1.413997267097548693e-01
3.000000000000000000e+02 4.921318134930352528e-02 4.370273653513967460e-02 4.560281195272475330e-02 3.188491100372381482e-02 5.289075355875239026e-02 7.675646920975465193e-02 5.015817531492094972e-02 4.645571561759886947e-02 6.624297979731164077e-02 7.283830968444693355e-02 4.805486156107985352e-03 1.636530738283714648e-02 2.961337066979452537e-02 1.027017380889083675e-02 1.092725072892064553e-02 2.861700312646164868e-02 2.163304114966679847e-02 9.563234935970221784e-03 1.835256070271662487e-02 1.512300695220769597e-02 1.093606269404667763e-01 9.351119976009414358e-02 1.022349403356863640e-01 9.220692743485559006e-02 1.104584414608256182e-01 1.387309954746602791e-01 3.115728358300007272e-02 4.435964331676567340e-02 4.477329002611751818e-02 3.999378381305085384e-02 5.407364857647145584e-02 7.170090542897833430e-02 3.309852756849451794e-02 3.858514326918571768e-02 4.256400943399762937e-02 4.312598338830175848e-02 8.854552989185471290e-03 nan 2.430778389658749816e-02 3.195632147439497750e-02 1.553341602622615447e-02 2.314177923672255943e-02 2.370968546151464018e-02 2.488627240150531605e-02 1.371623228679608175e-02 1.472793924038895419e-02 6.555283407359935310e-02 7.499495478889350863e-02 8.855491423641392856e-02 8.169580845017865300e-02 9.475732479407472653e-02 9.323684722901148803e-02
4.000000000000000000e+02 7.629275771972121589e-02 8.439680147626349438e-02 6.076008388872189414e-02 5.027150932200141753e-02 7.676788047021521066e-02 1.181026044254838148e-01 7.629778845765811113e-02 6.046196035702244842e-02 9.667625812101254823e-02 1.093682032103786561e-01 5.370555523735331960e-03 nan 3.379277915884970618e-02 1.502948806112547331e-02 2.929381613087267411e-02 4.406329640104433842e-02 3.446862200577105462e-02 1.531098327260949077e-02 1.842732184467177348e-02 1.187526981782749402e-02 1.354465382377090243e-01 1.194345157974772142e-01 1.013253732726799861e-01 1.006249232155398410e-01 1.178020320508221808e-01 1.494778741462798877e-01 3.978708207295511556e-02 3.556550651322565315e-02 nan 3.451638072863572049e-02 5.073562945174892036e-02 4.355016067102868149e-02 3.419705146853546651e-02 4.165527978926686359e-02 4.179784424886490157e-02 5.490218389250367537e-02 1.852383103834598366e-02 nan 2.328113080522875578e-02 2.937334239094657740e-02 2.393553815309878985e-02 3.725564068941400464e-02 3.288955644245072918e-02 2.569569260773429953e-02 1.802538018704336054e-02 3.171100113191860359e-02 7.335585311364312133e-02 6.823266355760315705e-02 8.009504656259602839e-02 6.976433794086478457e-02 8.070844523528020176e-02 7.539486514941851070e-02
5.500000000000000000e+02 4.112256509041145591e-02 2.474952473536484732e-02 nan 3.478098883923763651e-02 6.140713995073765474e-02 7.020827005945040611e-02 4.154603487936281425e-02 4.099743084380191860e-02 5.841398360529215239e-02 6.382217684498492360e-02 1.662629919283520330e-02 nan 2.152717309910889831e-02 1.762748130031299709e-02 1.486985896705594890e-02 2.688401569298703997e-02 2.619273567225910426e-02 8.667847420913199485e-03 2.809988152532061356e-02 2.830382111054841054e-02 1.065380428223430265e-01 9.700065490426768022e-02 1.065129467129777296e-01 9.832514539951375809e-02 1.105486280005267830e-01 1.314943648179038860e-01 1.193941772167046445e-01 7.869134180490888753e-02 8.851557815076960267e-02 9.133064530959211780e-02 1.505018729592935145e-01 1.130360524130136213e-01 6.663456276778489951e-02 1.212352547706885275e-01 6.245848820976185323e-02 8.689021240023331316e-02 6.537721348386638098e-02 nan 7.642430518157294905e-02 1.144584133053301311e-01 5.249064168142303366e-02 7.125207587399162712e-02 2.683157797967195002e-02 5.924343684293997825e-02 5.692682796462533723e-02 1.441670311376053171e-02 1.466914241287988752e-01 1.266540401025451068e-01 1.212562571151845070e-01 1.185797287608072459e-01 1.378732475229593746e-01 1.485528865513949803e-01
7.000000000000000000e+02 3.994662594712750092e-02 3.697721002249521050e-02 5.803294756191235138e-02 3.804774746127836949e-02 5.141350160543778358e-02 7.005714747625768624e-02 4.748195226898044297e-02 3.918373553349718819e-02 4.969791901157982750e-02 4.818542947722104230e-02 1.370658828881254898e-02 1.701574971073660514e-02 1.453087931614094330e-02 1.571951415338923574e-02 1.405480263348790615e-02 3.978002444751704836e-02 1.234672841158634959e-02 1.237209193676691577e-02 1.489540310546377810e-02 1.885007484972600622e-02 1.035082084999938701e-01 9.735852704217284881e-02 9.346660258875294502e-02 8.836829734108109236e-02 9.666355210524546493e-02 1.190371041864306534e-01 6.700459427285254677e-02 6.027139345322396480e-02 1.043815145371591591e-01 nan 1.045742898771786500e-01 8.174067649991156870e-02 4.501441000711814411e-02 5.737723715014242387e-02 4.538098666655132618e-02 7.449623959153850450e-02 1.018674984187839527e-02 nan 4.131929042273840835e-02 4.480421375048715404e-02 4.855621424801981334e-02 5.686482100762435543e-02 1.490090067651150818e-02 1.063135503230916434e-02 3.050442731448210765e-02 4.235370804885940643e-02 1.207174566360786905e-01 1.032130738452985419e-01 9.688266836835257578e-02 7.595748220437581466e-02 1.273858147077930880e-01 1.352491413981744550e-01
1.000000000000000000e+03 8.104623164668067758e-02 6.951864495872595029e-02 4.396004728007030238e-02 3.744253114628426360e-02 5.547536032833244590e-02 1.039176496339799805e-01 5.453338177822342203e-02 6.684045926126858106e-02 9.402777874450318762e-02 8.211036626113221715e-02 1.808516350901467895e-02 2.293564363622135893e-02 2.325824460500292012e-02 2.971216857027703107e-02 3.558875299924446622e-02 2.628666632080722820e-02 4.466529358152082629e-02 1.922532026515932913e-02 1.672320382102321368e-02 1.200121629762174180e-02 1.375524512501993257e-01 1.014273011212085684e-01 1.044016936649367899e-01 9.751714480187434475e-02 9.568622025043360679e-02 1.411915674789518960e-01 1.399172828352273079e-01 1.540097763301688794e-01 nan 1.502934461195182259e-01 1.745654276384818182e-01 1.716442155157382743e-01 9.580522215783648932e-02 1.172344124818041067e-01 1.370624331313310407e-01 1.635657939988162113e-01 1.005870189850803786e-01 7.402628535721067493e-02 1.208818336947237171e-01 6.768487477996432133e-02 2.739590049238649350e-02 1.000006884958586362e-01 7.631512172552801232e-02 9.084109315146959851e-02 9.348805591211473143e-02 3.386769123491095712e-02 1.919144155400145380e-01 1.893133000461109106e-01 1.881818449973104990e-01 1.813813747154622291e-01 1.544741522043771020e-01 1.528875257769239937e-01
1.200000000000000000e+03 6.799706939204019918e-02 5.853108156765074455e-02 6.695020200691192969e-02 3.736925072716434926e-02 6.371267516649492535e-02 1.123012456553542648e-01 6.652571756801917147e-02 7.508950170150008319e-02 7.135482410228677352e-02 8.602518896542754590e-02 2.239191615913571631e-02 2.754886609641715722e-02 2.764660151596043391e-02 4.620405471873278991e-02 1.076213572178619238e-02 5.956297299496848829e-02 3.368161728525875809e-02 1.635887918620193560e-02 3.660657568753333813e-02 2.125760985677693782e-02 1.043712235426221824e-01 1.177177369805577634e-01 8.898772109616803760e-02 1.051637166546015578e-01 1.178793925939158882e-01 1.346824408176625631e-01 2.481050142946887860e-01 1.724921436031996436e-01 7.911311262377118680e-02 1.823812911945479343e-01 1.447266355162160067e-01 2.944766657416693079e-01 1.545871170151400520e-01 9.832256866102406789e-02 1.336711516096138475e-01 1.814517873829504246e-01 6.819705142861676173e-02 8.071434165018231965e-02 8.169661745370881967e-02 8.153407872924933741e-02 4.397639870311631505e-02 1.522267863345510008e-01 3.380162010196530176e-02 5.317105003962674381e-02 3.608879515931739945e-02 1.875120213450154338e-02 1.894742470995560701e-01 1.918104995271678881e-01 1.166118151642785428e-01 1.382798982412367650e-01 1.298849389783214292e-01 1.511648442235076217e-01
1.400000000000000000e+03 6.734416986679736539e-02 8.712025019045466223e-02 nan 7.614956771430092530e-02 7.836201774099293971e-02 1.052749956346188398e-01 5.135688049695597002e-02 6.237060820711848308e-02 7.111457847218893846e-02 5.127215233405868489e-02 1.835489612224683320e-02 nan 4.425937040683991519e-02 3.764594342128790849e-02 1.448712398034857074e-02 5.077549869976194508e-02 1.882029691130182592e-02 3.181520904562273877e-02 1.736306905189533012e-02 2.497565736325402241e-02 1.016960116422040983e-01 1.335933115295389051e-01 9.653469741770059898e-02 1.130848245136166774e-01 1.354388305419935712e-01 1.518353264127205726e-01 2.020159424626344347e-01 1.490721223674946749e-01 2.133816579826657289e-01 9.859465551203827616e-02 2.663390373629064278e-01 1.201207650590969678e-01 1.018358934297016738e-01 2.158899765687123384e-01 1.088541163111198529e-01 1.251357375153858698e-01 6.309060677390765370e-02 3.760272656075946962e-02 1.415855044784750660e-01 1.752062227290578367e-01 9.458270016023018201e-02 6.382641185578163956e-02 3.427282538602849371e-02 3.563604283164067965e-02 1.228130326071619205e-01 6.540068839761836728e-02 2.439821112726892061e-01 2.040918835381795304e-01 1.954537083361187477e-01 2.105313636443897352e-01 2.686749016032550230e-01 3.102960000466965518e-01
1.600000000000000000e+03 3.443023381892995616e-02 5.658806624307910482e-02 nan 6.273646973615010225e-02 6.441361488519126155e-02 1.337992770790377151e-01 7.847539048302687448e-02 5.805565389623845718e-02 9.125074261809373866e-02 5.707480888518956519e-02 1.412401801098828180e-02 2.609141000605896821e-02 3.838818966916424102e-02 4.444311862799255053e-02 1.125674806380771997e-02 3.299264590079009629e-02 6.269342300215363650e-02 4.912194827055693658e-02 2.180387588128152032e-02 2.967138967355653634e-02 1.281516269485609705e-01 1.408587582765892243e-01 1.153237843814656216e-01 9.247401881080685726e-02 9.846556713255782967e-02 9.766750716650562936e-02 1.230442834473848279e-01 1.561071465722769780e-01 1.296027993748110063e-01 1.079064236495348439e-01 1.317656076783952912e-01 1.394868155480284422e-01 1.051578686597509638e-01 5.961861620022235186e-02 9.167015696790725698e-02 1.319389585663586217e-01 4.522630881660560931e-02 nan 3.987102406108444796e-02 8.197841459018828658e-02 8.618188159928452663e-02 1.398037704655363811e-01 2.523737067200571005e-02 1.273982551098540306e-02 7.736679594971906937e-02 6.816244791794834335e-02 1.822339059646180814e-01 1.655625885792022522e-01 1.338782962695597156e-01 1.356354824279213389e-01 1.210832319753172293e-01 1.363529730272787788e-01
2.000000000000000000e+03 5.655136731482324208e-02 4.816579629765227466e-02 6.597385366784580540e-02 5.220123096770112880e-02 7.175750955733706249e-02 7.006771177660375827e-02 4.825862987637030699e-02 5.061572171573658352e-02 6.549525105486564414e-02 5.546047550888610900e-02 1.964465604700227352e-02 nan 3.665299117085196734e-02 3.132652687661563462e-02 1.671211306134212649e-02 5.803862441849161335e-02 3.280944205993341356e-02 2.188018000173164168e-02 1.756171090823777092e-02 3.866306302926592053e-02 9.859193419020506610e-02 9.748417942034404149e-02 8.470452888477630893e-02 8.043613944289962348e-02 9.975913071767950058e-02 1.098252170446238907e-01 9.291120716188228101e-02 6.786417184500725952e-02 1.080332728062383119e-01 7.560701461717656002e-02 7.932854667266209248e-02 1.098303575877697114e-01 8.831598630370640635e-02 6.987522922473221598e-02 8.442171171352397252e-02 9.115145623429654620e-02 5.644049032409892419e-02 nan 7.097301374545428310e-02 6.135058111667790470e-02 7.417010296622450483e-03 5.515395085133389941e-02 4.192906724340250690e-02 5.060798718989989453e-02 9.709831795696444168e-02 4.788230856054109807e-02 1.529651430482670271e-01 1.588763990519832525e-01 1.418628336487626207e-01 1.278056014218118541e-01 1.042810345046811804e-01 1.102194102231277562e-01
2.400000000000000000e+03 9.103030088981967083e-02 5.844574234103783184e-02 nan 7.583987722524554442e-02 1.309614086239814235e-01 1.127234216015806645e-01 3.973729145246185368e-02 1.205449309190420593e-01 5.989016942881519867e-02 8.730128475671827815e-02 3.528982195833885172e-02 2.278402415510094592e-02 6.603771971607574898e-02 7.631388113644521631e-02 4.423048524022132888e-02 3.279046722263845304e-02 1.922744941180054568e-02 2.389227062385756994e-02 4.387252297874355556e-02 5.586663552909709729e-02 1.635266180521446344e-01 1.715922686853854628e-01 1.379037200017871889e-01 1.336549919523228880e-01 1.925912241289879923e-01 2.240576708017032459e-01 2.544987475393787335e-01 2.210951102987919192e-01 1.934621855227001141e-01 2.165783580662794527e-01 3.143190893585545709e-01 2.533437312773316741e-01 1.791693804702347848e-01 2.497100655197717067e-01 1.738370219793403670e-01 2.003817802952410077e-01 1.852675206144105413e-01 3.097188031668007824e-02 1.722922587659210247e-01 2.189260292270933661e-01 7.515649837111637588e-02 1.900596436567836278e-01 6.002208457534963237e-02 1.122097312987404560e-01 1.670591397027623159e-01 8.766325576551370347e-02 2.627579271949205264e-01 2.691915602953605102e-01 2.264478120810999862e-01 2.149764040479515970e-01 2.728376569405344121e-01 2.977360066173480035e-01
3.000000000000000000e+03 4.334823521581832040e-02 4.203804400154664833e-02 4.696249918177652916e-02 3.551562209075598275e-02 5.013936509506145001e-02 7.010215952305109965e-02 3.924309965352046348e-02 4.558578537680180176e-02 5.345616418555110272e-02 5.863797141917537203e-02 1.848932279179971161e-02 nan 2.611295101748201120e-02 2.456588327268049987e-02 1.479320431661457214e-02 1.744747062335738619e-02 2.458649601862128442e-02 7.527030562589853702e-03 2.710192799448263301e-02 2.566257260516691119e-02 9.692631683869157300e-02 9.754551587380655420e-02 8.537588128421802480e-02 7.688430676606872183e-02 9.030150117164081891e-02 1.076322689668209875e-01 5.525443604167370459e-01 6.060295521718948031e-01 nan 5.117956095623585888e-01 5.355842452297165934e-01 6.391816911037668802e-01 4.237501207753622268e-01 3.615252325572813064e-01 3.287121553767429205e-01 5.756980796156736524e-01 9.104708653571003119e-02 5.534662367691292051e-01 2.189793913092845656e-01 1.822321135627698041e-01 1.418003339006321806e-01 4.366808799952419662e-01 7.102097039482480056e-02 1.313613299933025225e-01 2.053105440592439823e-01 1.452446907276514487e-01 5.026300760602917528e-01 4.615392776746212178e-01 2.936875210938940661e-01 3.088366941167897117e-01 3.215945109333269158e-01 3.263212473940497738e-01
4.000000000000000000e+03 8.847890465476515587e-02 7.000503447549366598e-02 nan 6.635844743884922181e-02 8.088260081759957032e-02 9.629386922875937671e-02 7.635021364550542700e-02 4.534445077655480105e-02 6.722704085411868036e-02 6.548562816112957208e-02 1.249512743601366438e-02 3.560780541205610383e-02 4.223987585658939281e-02 4.671441470578963084e-02 1.107048503411389717e-02 4.606068069342805771e-02 1.944121956652677952e-02 1.880501935279599302e-02 4.263531799214526075e-02 3.122975116897630521e-02 8.643387880780872834e-02 9.166564798621390509e-02 8.718740193162188845e-02 9.631672687567105484e-02 1.110126670627198386e-01 1.404632771852298845e-01 8.572420883257558799e-02 7.944980957015390644e-02 1.032518316238153488e-01 9.852488787981306118e-02 1.240460502183911018e-01 1.850493446806646958e-01 1.183480048157328213e-01 1.051829069681544659e-01 1.465171238946676446e-01 8.108990784745451208e-02 5.405020610348931775e-02 1.608932532695739326e-02 1.205788621806052063e-01 1.121654544662573638e-01 1.996355065635957438e-02 8.144054447238224803e-02 8.117879805308914065e-02 8.530724404344636191e-02 5.383217304745202547e-02 3.611520360209508063e-02 2.396540617339066870e-01 1.456886739012563936e-01 2.263580315651982922e-01 1.145607899327831802e-01 9.908913467837932032e-02 1.020661091496450901e-01
5.500000000000000000e+03 8.010035560583839143e-02 8.493701656858521076e-02 nan 3.557714657319577256e-02 5.848420375704010965e-02 9.510890614794620390e-02 6.656602252368992723e-02 4.228518711206863401e-02 7.948840268712675794e-02 7.645239408172033180e-02 2.340329014132191965e-02 2.713277961944027261e-02 1.533391945244866328e-02 5.617014317319291017e-02 1.578826386342924160e-02 4.873696696562013209e-02 4.095833338095378195e-02 2.407530564304138920e-02 3.417648988621313499e-02 2.384442994315350006e-02 8.629566510871766738e-02 1.123833688939579467e-01 8.038080828830640456e-02 8.861810721726204321e-02 1.027844826655828214e-01 1.235407789579272553e-01 2.291025080934332436e-01 2.018614192215704151e-01 1.640832716150617543e-01 2.137669792932204160e-01 2.139014908828320571e-01 1.720210507597115246e-01 1.184397021786218751e-01 1.545490353684360052e-01 1.340974169752171541e-01 1.654583257066239987e-01 2.892455488826550791e-02 5.442241768639699551e-02 6.658969313099305509e-02 1.111861381547749605e-01 4.748841481425625233e-02 1.287327053548499300e-01 5.771949650050078873e-02 6.619716887863380528e-02 7.078291596242203276e-02 1.032658594705757604e-01 1.486701823824319035e-01 2.471870894969119270e-01 1.787975802386516655e-01 1.871366683741446657e-01 2.289185940637974426e-01 2.138575812600262971e-01
7.000000000000000000e+03 8.171177526877126951e-02 1.118690668266331123e-01 nan 8.066275502457864732e-02 9.114528061031990092e-02 9.609789459455608807e-02 8.442766481649632837e-02 7.291630172077701033e-02 8.211722763377382606e-02 1.180304405571810378e-01 1.426917191081744640e-02 6.566796702403521202e-02 3.352350013998472988e-02 2.862196744628797695e-02 6.145506638348208206e-02 8.306751013400459627e-02 2.268079367908959476e-02 1.455675544171475266e-02 3.062169235138378909e-02 4.604472679600601914e-02 1.318110346026126756e-01 1.257528718478666541e-01 1.037171401197092280e-01 8.217301880658123281e-02 1.149043294303098151e-01 1.245065053842808744e-01 8.603237775400751630e-02 1.605253289884598367e-01 1.082089854810912577e-01 1.172483548476441761e-01 1.842087282665829662e-01 1.020913679996864332e-01 1.379428654461181125e-01 1.323337244998490370e-01 1.732634747115726626e-01 1.840185646579617362e-01 6.523951953242645985e-02 1.245540439059433790e-01 1.055958433400003837e-01 9.130062076923817216e-02 9.896035410690329215e-02 1.186281288957395930e-01 8.927548563609710719e-02 2.933299655825449825e-02 1.306541477747134028e-01 1.030064199358651233e-01 1.839524866962620742e-01 1.723240337610203454e-01 1.420517887526582257e-01 1.333040360419319725e-01 1.926856813461190754e-01 1.862476545513596093e-01
1.000000000000000000e+04 1.256370167965270568e-01 6.996817636323715561e-02 nan 6.540264925236094484e-02 1.165634513617006540e-01 1.131015978348339779e-01 9.186402001053650679e-02 1.083179949466543945e-01 7.646143926412918290e-02 7.152529471182100806e-02 2.956609927568387697e-02 1.737749515339181983e-02 6.416768503551950609e-02 7.451023560300162885e-02 4.094147205655174204e-02 5.908877051574035200e-02 4.150923460651489982e-02 3.167788936037641001e-02 3.273602812435516540e-02 2.242147048781495400e-02 1.188887441052499661e-01 1.379343146302307588e-01 1.269682223061643356e-01 1.404807000334420408e-01 1.543724861764199652e-01 1.848994228264864148e-01 1.855112503746618735e-01 nan 1.657813438575423959e-01 2.154420732352795298e-01 3.756384441021562992e-01 5.121107944590002070e-01 nan 3.050185153284945550e-01 4.411945034815221156e-01 2.856996258443991188e-01 5.587153825783341965e-02 1.985879080747314784e-01 1.150418061847513496e-01 1.634502740537580046e-02 6.660370567654960716e-02 4.748223450874466955e-02 2.497726045258912286e-01 5.150304143299377913e-02 8.754585378622437020e-02 4.500205589043870802e-02 4.876518864634231676e-01 4.481674262675037212e-01 1.479730837799877463e-01 1.927604553962356526e-01 2.640392605609691579e-01 2.779548093991102142e-01
1.300000000000000000e+04 6.362820362603383018e-02 6.360545786472737717e-02 nan 6.176877333475827569e-02 9.300699816816093701e-02 1.206488797106008981e-01 6.115659662157746368e-02 1.119705880013106558e-01 9.745283193942233524e-02 1.070193196201092434e-01 5.236463104739552676e-02 2.364683958533619901e-02 3.837305179473760042e-02 5.082117290646737118e-02 2.256318666510082060e-02 7.808181805269098774e-02 6.253300211630929972e-02 2.900225101989795107e-02 4.141779038519066702e-02 6.937562987834833272e-02 1.958410849085607808e-01 1.928749281002803961e-01 1.334068357259274862e-01 1.224975560815924069e-01 1.701845678514599669e-01 2.007760874451127719e-01 4.137620010883100719e-01 4.083349012355736996e-01 nan nan 3.952872150681669972e-01 5.358493809371527306e-01 2.405627957573561737e-01 3.431545437340521865e-01 3.644375735555649420e-01 3.460494695410889499e-01 1.934922728955854598e-01 3.115402435312859541e-01 1.684608573843855428e-01 1.174997255434335752e-01 1.844376263145413031e-01 3.017955719563643058e-01 1.283196996017321734e-01 2.680960137482604200e-01 1.483126183997545144e-01 2.387866841588948130e-01 5.064172500819816847e-01 4.974007899040260305e-01 4.545449221600503797e-01 3.653525591739481548e-01 4.366690765238407934e-01 3.377815734061671016e-01
1.600000000000000000e+04 3.272804146499836975e-01 3.923788301990440708e-01 nan 2.169273741876915906e-01 3.358784146652853408e-01 4.739536181359160771e-01 2.866993183762294173e-01 2.935868623150024170e-01 3.444495432145719960e-01 3.472836606992637520e-01 1.727744950471756802e-01 3.329474723547471982e-01 1.484951352892729393e-01 1.289675800402239059e-01 1.114047208412343171e-01 1.716240675839646457e-01 1.680627747279292983e-01 2.328211084604181469e-01 1.543333032569411678e-01 1.392383070377127829e-01 4.448427065378783851e-01 4.452654954996844161e-01 4.281861487941469591e-01 3.825638236022363969e-01 3.467017246175783107e-01 2.434703843845493765e-01 8.737000297195609555e-01 7.516117540849003298e-01 nan 3.392904993915166756e-01 7.679105620920316788e-01 9.110833114143779277e-01 3.802143894542475699e-01 nan 8.980066626164942001e-01 nan 2.586406540331487314e-01 5.939316467285553625e-01 4.148247722362568002e-01 2.528364658583313052e-01 3.048450941414238002e-01 3.742580933402974708e-01 6.150939651903422067e-01 4.818480649313634512e-01 2.569983645990498999e-01 2.242793759962253830e-01 1.154105549242031348e+00 1.026416646774814367e+00 8.039092414827679889e-01 6.700032714569683634e-01 8.549152432802102908e-01 4.294499276200975935e-01
2.000000000000000000e+04 1.069357398953139082e-01 1.242028929643663737e-01 nan 1.129111392992783180e-01 1.417061346338881478e-01 1.499679339394304201e-01 1.239437002373393604e-01 9.756984195682782968e-02 1.324261355673694851e-01 1.504696425633018642e-01 5.796943559427614190e-02 7.890321345120132612e-02 2.808766149617181185e-02 5.206119455944757668e-02 6.131851312193581371e-02 1.266229536771321662e-01 3.123356845604829957e-02 2.612197971776053507e-02 3.448046790274150730e-02 7.229115263310892381e-02 1.728683386072997763e-01 1.927009368688561430e-01 1.593538379278647277e-01 1.612989193082028372e-01 1.803584300238738614e-01 1.943810296450982911e-01 5.554405494030367763e-01 3.314256307232690268e-01 nan 4.476949194078239103e-01 5.175815353890005355e-01 4.501491534875183831e-01 3.128981851471821507e-01 4.476026670761128479e-01 3.049893312757880892e-01 nan 2.969209107163259809e-01 7.116354208486996846e-02 2.731501247558913992e-01 5.935165421620560711e-01 1.739744659132911320e-01 4.378840044226541828e-01 2.012284433838327224e-01 2.115589449821118073e-01 2.756547283770061085e-01 3.144265384943742969e-01 6.113364814848116779e-01 6.714782347906891324e-01 4.297872339838240130e-01 5.187439715846546839e-01 5.395589733919270437e-01 5.212399758475965150e-01
