# Supplementary material for: Three learning stages and accuracy–efficiency tradeoff of restricted Boltzmann machines
Source: Nat Commun. 2022 Sep 17;13:5474. doi: 10.1038/s41467-022-33126-x (PMC9482660; doi:10.1038/s41467-022-33126-x)
Supplement: Supplementary file 3 — Source Data [file 41467_2022_33126_MOESM3_ESM.zip › source_data/Fig4b-tilde-ell_theta^1.dat]

# \tilde{\ell}_\theta^1
# column label: number_of_hidden_units,coarse_graining_transformation
# transformations: 
#   - maj-rand*: random groups of 5, r=1
#   - maj-7rand*: random groups of 7, r=1
#   - maj-l1, maj-l2, maj-2h0, maj-2h2, maj-2h4, maj-2h6: local groups of 5, r=1
# training_epoch N=16,f=maj-rand0 N=16,f=maj-rand1 N=16,f=maj-rand2 N=16,f=maj-rand3 N=16,f=maj-rand4 N=16,f=maj-rand5 N=16,f=maj-rand6 N=16,f=maj-rand7 N=16,f=maj-rand8 N=16,f=maj-rand9 N=16,f=maj-7rand0 N=16,f=maj-7rand1 N=16,f=maj-7rand2 N=16,f=maj-7rand3 N=16,f=maj-7rand4 N=16,f=maj-7rand5 N=16,f=maj-7rand6 N=16,f=maj-7rand7 N=16,f=maj-7rand8 N=16,f=maj-7rand9 N=16,f=maj-l1 N=16,f=maj-l2 N=16,f=maj-2h0 N=16,f=maj-2h2 N=16,f=maj-2h4 N=16,f=maj-2h6 N=32,f=maj-rand0 N=32,f=maj-rand1 N=32,f=maj-rand2 N=32,f=maj-rand3 N=32,f=maj-rand4 N=32,f=maj-rand5 N=32,f=maj-rand6 N=32,f=maj-rand7 N=32,f=maj-rand8 N=32,f=maj-rand9 N=32,f=maj-7rand0 N=32,f=maj-7rand1 N=32,f=maj-7rand2 N=32,f=maj-7rand3 N=32,f=maj-7rand4 N=32,f=maj-7rand5 N=32,f=maj-7rand6 N=32,f=maj-7rand7 N=32,f=maj-7rand8 N=32,f=maj-7rand9 N=32,f=maj-l1 N=32,f=maj-l2 N=32,f=maj-2h0 N=32,f=maj-2h2 N=32,f=maj-2h4 N=32,f=maj-2h6
0.000000000000000000e+00 1.576824000000045078e+00 1.597502000000033950e+00 1.596778000000012687e+00 1.576164000000028764e+00 1.561598000000040010e+00 1.511352000000054208e+00 1.646572000000013913e+00 1.650686000000044951e+00 1.592512000000032124e+00 1.600614000000031290e+00 1.517984000000189848e+00 1.570228000000229329e+00 1.504426000000185892e+00 1.426562000000152874e+00 1.549668000000206325e+00 1.387352000000175556e+00 1.497834000000211496e+00 1.537560000000202098e+00 1.489996000000179954e+00 1.488376000000170229e+00 1.601846000000046732e+00 1.604314000000027329e+00 1.706082000000054055e+00 1.642880000000040974e+00 1.645540000000039749e+00 1.692030000000044110e+00 1.588228000000031948e+00 1.605428000000036715e+00 1.602134000000032588e+00 1.587138000000022586e+00 1.577738000000025842e+00 1.539228000000047114e+00 1.658872000000020552e+00 1.655888000000033777e+00 1.602374000000028609e+00 1.610674000000041461e+00 1.546652000000191096e+00 1.581468000000241014e+00 1.517632000000199488e+00 1.430732000000138227e+00 1.556020000000193582e+00 1.395780000000184096e+00 1.510340000000205851e+00 1.554792000000197572e+00 1.507892000000197408e+00 1.502320000000184175e+00 1.611830000000038732e+00 1.616738000000020881e+00 1.707552000000034376e+00 1.651890000000019620e+00 1.657218000000025171e+00 1.708074000000039172e+00
1.000000000000000000e+00 6.541599999998410908e-01 6.432839999996970981e-01 6.659759999998109414e-01 5.935979999996864320e-01 6.147299999997756226e-01 6.248320000000724406e-01 7.520959999997532952e-01 6.788399999996895806e-01 6.150159999996445137e-01 6.937079999998784219e-01 4.762640000024829234e-01 6.261660000021408434e-01 4.597820000028261522e-01 3.819240000018981895e-01 6.518060000030218015e-01 3.141340000026893176e-01 5.255040000019741697e-01 5.164620000026348690e-01 4.576400000024951065e-01 5.927460000025804865e-01 7.585980000001582013e-01 7.010860000002976378e-01 9.613319999999695442e-01 7.861439999998575123e-01 8.441639999999624999e-01 1.027904000000060325e+00 4.941260000000696206e-01 4.605699999995520599e-01 5.059380000000315292e-01 4.000239999999013474e-01 4.844459999996725275e-01 6.176700000001233981e-01 5.776639999997268404e-01 4.761799999995766086e-01 4.064599999996033608e-01 5.457639999998015190e-01 2.939480000052836495e-01 4.432340000048136108e-01 2.812940000056916023e-01 2.035060000045988415e-01 4.369360000058598037e-01 2.171239999945233923e-01 3.591740000046376169e-01 3.228080000051776199e-01 2.890780000053467247e-01 4.238340000052609469e-01 7.690720000002962964e-01 7.250800000003677637e-01 8.964740000004127740e-01 6.746539999999400239e-01 7.291359999999033059e-01 9.259420000000398998e-01
2.000000000000000000e+00 4.874859999997623317e-01 4.457539999995428492e-01 4.849400000002878630e-01 3.794600000001228657e-01 4.868699999994199334e-01 6.263220000003271171e-01 5.652879999998655647e-01 4.613439999997455132e-01 3.962319999997348519e-01 5.434839999998235527e-01 2.766820000055017492e-01 4.364980000049106801e-01 2.843259999941007421e-01 1.888339999949579795e-01 4.237500000060335226e-01 2.337419999942659254e-01 3.480580000047669431e-01 3.113700000053842287e-01 2.782560000055267491e-01 4.192200000053686315e-01 7.698440000003027306e-01 7.274360000003816662e-01 9.006740000004235247e-01 6.713079999999401748e-01 7.257999999999021901e-01 9.236720000000427921e-01 5.038159999987000814e-01 3.910219999994818951e-01 4.191740000012748601e-01 3.503079999984977100e-01 4.962999999983758737e-01 6.452659999998476836e-01 4.942460000008701559e-01 4.561619999988921204e-01 3.858319999987604998e-01 4.803019999992249045e-01 2.082620000060143584e-01 3.594820000061417775e-01 3.143359999943898253e-01 2.196899999937289849e-01 3.246980000058798943e-01 2.733379999940567795e-01 3.573819999938301351e-01 2.417800000062517440e-01 2.531719999940096333e-01 3.584380000065574556e-01 7.773240000003248662e-01 7.387960000002835592e-01 9.196840000004713467e-01 6.576500000003842050e-01 6.929640000003424172e-01 9.414460000001523277e-01
4.000000000000000000e+00 5.077039999985630825e-01 3.975359999993134386e-01 4.229479999984493976e-01 3.511959999983852443e-01 5.011379999981794287e-01 6.499179999997724000e-01 4.885860000009694115e-01 4.595999999987041562e-01 3.829039999986853515e-01 4.869419999991140280e-01 2.064680000057438070e-01 3.539200000062948659e-01 3.186039999945564638e-01 2.359959999935642427e-01 3.178200000057791463e-01 2.835839999942233458e-01 3.664999999936745523e-01 2.306320000060480824e-01 2.551079999941313070e-01 3.481620000064680753e-01 7.763160000003239691e-01 7.380740000002354861e-01 9.192980000004743468e-01 6.656740000003523727e-01 6.989840000001791287e-01 9.420819999999587857e-01 5.097839999985376291e-01 3.932739999993241087e-01 4.153759999984758533e-01 3.488839999983494589e-01 4.983199999982003692e-01 6.477859999996927742e-01 4.830420000010032244e-01 4.535839999987330007e-01 3.839139999986154739e-01 4.850339999991095108e-01 2.021820000057162059e-01 3.525800000063417095e-01 3.179299999946369470e-01 2.345499999934649582e-01 3.118120000056935348e-01 2.815659999943024849e-01 3.642919999936092279e-01 2.301420000060452609e-01 2.583139999942245524e-01 3.401820000063466298e-01 7.813820000003337540e-01 7.423120000001144358e-01 9.213700000004794166e-01 6.619420000003470861e-01 6.974860000002065519e-01 9.424519999999595443e-01
7.000000000000000000e+00 4.968419999986158908e-01 3.771399999994008434e-01 4.139179999984344827e-01 3.405219999983864487e-01 4.900779999982254331e-01 6.433819999999009775e-01 4.853620000009773450e-01 4.447659999987872426e-01 3.745719999987058291e-01 4.777999999992095237e-01 1.937840000057148571e-01 3.479700000062552201e-01 3.149119999946237147e-01 2.202379999935806798e-01 3.100140000056694212e-01 2.767219999942561182e-01 3.552559999936772406e-01 2.243220000061652841e-01 2.516139999942052508e-01 3.449260000064272025e-01 7.691640000003260313e-01 7.332020000003077742e-01 9.084880000004711409e-01 6.561240000003893957e-01 6.847440000002571470e-01 9.309060000000742852e-01 4.949199999985960385e-01 3.802759999994030915e-01 4.067339999984814214e-01 3.472639999983612169e-01 4.900399999982381072e-01 6.318839999998199231e-01 4.845140000009983128e-01 4.495099999987556272e-01 3.826919999986330145e-01 4.790539999991164088e-01 1.900080000058758933e-01 3.436460000063367159e-01 3.100359999946082357e-01 2.197359999935581676e-01 3.089040000056528235e-01 2.742919999942384224e-01 3.575139999936641777e-01 2.292680000061840251e-01 2.568039999942535734e-01 3.360320000063483636e-01 7.746180000003389798e-01 7.421840000002861704e-01 8.992420000004626157e-01 6.468080000003820773e-01 6.849520000003364029e-01 9.224200000001525623e-01
1.000000000000000000e+01 4.296699999994668673e-01 3.490099999996526536e-01 3.853860000010065345e-01 3.038619999990208043e-01 4.190159999989904738e-01 5.366620000002833013e-01 4.889040000009011178e-01 3.890479999994325144e-01 3.792799999990625337e-01 4.490780000001264316e-01 1.794880000063054926e-01 3.591280000056112920e-01 2.749279999940716923e-01 1.826439999940493997e-01 3.288280000059481956e-01 2.226239999938059155e-01 3.102319999941992590e-01 2.400260000066467836e-01 2.084079999937768768e-01 3.406480000063096258e-01 7.163600000003482737e-01 6.836220000004249453e-01 7.513640000003563024e-01 5.825179999999243741e-01 6.141099999998795855e-01 7.947360000000170954e-01 3.949919999995735176e-01 3.307039999996398971e-01 3.554620000010910164e-01 2.832300000005622542e-01 3.645199999994481743e-01 4.802660000000472662e-01 4.575960000011656814e-01 3.620399999996508078e-01 3.827639999989549402e-01 4.286519999999492403e-01 1.752520000058285510e-01 3.308720000056960542e-01 2.528139999937750182e-01 1.462979999945983323e-01 3.068380000056297185e-01 2.048819999942239900e-01 2.693759999944759786e-01 2.530580000065133506e-01 1.652639999935971160e-01 3.109220000063585010e-01 6.759500000003343390e-01 6.394820000004121097e-01 5.996659999999569557e-01 5.383060000001652634e-01 5.803500000001506898e-01 6.933279999999796273e-01
1.300000000000000000e+01 3.336319999999388664e-01 3.166559999996462205e-01 3.231220000010934790e-01 2.757779999991007980e-01 3.331339999995496792e-01 4.346440000000417192e-01 4.419040000013396141e-01 3.307599999995178286e-01 3.717159999988368102e-01 3.938279999998978709e-01 1.287860000060458698e-01 3.106720000055171460e-01 2.423039999942233347e-01 1.171159999945474151e-01 2.729660000051336577e-01 1.720479999945799532e-01 2.655639999943409935e-01 2.352420000065330030e-01 1.666859999939366288e-01 2.767620000065257324e-01 6.498300000003274235e-01 6.111620000004013287e-01 5.303320000000697476e-01 5.076120000000590160e-01 5.386340000001369477e-01 6.168959999999379384e-01 3.353399999993894598e-01 2.969819999996027304e-01 2.872199999983602314e-01 2.887019999984786200e-01 3.015359999994464135e-01 4.334760000000394964e-01 3.899720000018545574e-01 3.194719999990661141e-01 3.781819999983839775e-01 3.842779999997809615e-01 1.206840000063978124e-01 2.483940000060702591e-01 2.479379999947420032e-01 1.450139999941683078e-01 2.271580000044054193e-01 1.797699999943437321e-01 2.374719999940780590e-01 1.977280000059416232e-01 1.543179999941702574e-01 2.369240000061064444e-01 6.410900000003055821e-01 5.980260000003864151e-01 4.978800000003902881e-01 4.689880000000299365e-01 4.923180000001032286e-01 5.680399999999227179e-01
1.600000000000000000e+01 2.875060000000250193e-01 3.145539999998575031e-01 3.066199999982611168e-01 2.860059999988061041e-01 3.561839999990738526e-01 4.077880000000365657e-01 4.019300000019472296e-01 3.248659999991458935e-01 3.937339999983803795e-01 3.593499999999888450e-01 9.668400000563191765e-02 3.040160000058499401e-01 2.547099999947218807e-01 1.407159999939485984e-01 2.127420000042143100e-01 1.839179999939753452e-01 2.837519999937215265e-01 2.024900000058751093e-01 1.790319999946147489e-01 2.261320000057434609e-01 6.485800000003238974e-01 6.190720000004150680e-01 5.053580000003899952e-01 4.761020000000409369e-01 4.951280000001105353e-01 5.669139999999232016e-01 2.890259999995122842e-01 2.906459999998488586e-01 2.994579999980014340e-01 2.908779999986229048e-01 3.509019999989181349e-01 4.147540000000521365e-01 3.686100000022377587e-01 3.385559999988232427e-01 4.038239999980612893e-01 3.460280000002392553e-01 9.680599999442053571e-02 2.925660000061595656e-01 2.688119999948989647e-01 1.803199999934712860e-01 1.840520000037554060e-01 1.835739999935964983e-01 2.802239999934193482e-01 1.898580000055362926e-01 1.814999999949067910e-01 2.013520000053732051e-01 6.523840000003194861e-01 6.194420000004077220e-01 5.043200000004023353e-01 4.638380000004636017e-01 4.672420000005433338e-01 5.564720000003586797e-01
2.000000000000000000e+01 2.996579999995842569e-01 2.779019999996267809e-01 2.856679999982808527e-01 2.781579999986527607e-01 3.158799999993937013e-01 4.086400000000238730e-01 3.787500000021518654e-01 3.070399999991147988e-01 3.707779999983664143e-01 3.572219999999992068e-01 1.067360000061791520e-01 2.577460000060973755e-01 2.490459999947751968e-01 1.363419999940684579e-01 2.072100000040909551e-01 1.976759999941324619e-01 2.530859999938918636e-01 1.920500000058573964e-01 1.614359999943883461e-01 2.276920000059331206e-01 6.228840000002912047e-01 5.930420000003864267e-01 4.701720000003792310e-01 4.670980000000379273e-01 4.889620000001108080e-01 5.496299999999164632e-01 3.076199999992269563e-01 2.504759999995767594e-01 2.799219999980809837e-01 2.870719999983629145e-01 3.216839999991859544e-01 4.097380000000344080e-01 3.458920000022517316e-01 3.089739999989259411e-01 3.810599999980872066e-01 3.593480000001432750e-01 1.261000000062319215e-01 2.304580000063490286e-01 2.576979999948315614e-01 1.549039999938662815e-01 1.896580000037268177e-01 1.987999999938817874e-01 2.350519999939962024e-01 1.786260000056610620e-01 1.660299999947499050e-01 1.856880000054485225e-01 6.182140000002794844e-01 5.953340000003688459e-01 5.034660000003965408e-01 4.728260000000368279e-01 4.831619999999039461e-01 5.444020000000951987e-01
2.500000000000000000e+01 2.961299999996584997e-01 2.646759999995870749e-01 2.940659999980304584e-01 2.647159999984129986e-01 3.142839999994846423e-01 3.884280000000051025e-01 3.835960000022349270e-01 3.050539999990413698e-01 3.590699999983554269e-01 3.580039999999423128e-01 1.058040000052616059e-01 2.341780000063920508e-01 2.526679999949417166e-01 1.659299999937576819e-01 1.919240000038388294e-01 2.129299999939879839e-01 2.318799999941118239e-01 1.769160000054266491e-01 1.609799999945170368e-01 2.407380000058863545e-01 6.118040000002783474e-01 5.768120000003563730e-01 4.461000000004791688e-01 4.528860000001198038e-01 4.883380000000377419e-01 5.435659999999078451e-01 2.649539999997465034e-01 2.518419999997218994e-01 2.825199999978809662e-01 2.622559999986209256e-01 3.290559999994173146e-01 3.524860000001275862e-01 3.307400000022615583e-01 3.022359999990142376e-01 3.599579999983388845e-01 3.409679999999535305e-01 7.812400000526535659e-02 2.588780000061108311e-01 2.025439999942991176e-01 1.692739999939578410e-01 1.532120000032411722e-01 1.697799999937443516e-01 1.891839999945841566e-01 1.707360000055867522e-01 1.934759999950456388e-01 1.769400000050778132e-01 6.022380000002632849e-01 5.775580000003444070e-01 4.683760000003793778e-01 4.595680000005678556e-01 4.766080000005569750e-01 5.435280000003493983e-01
3.000000000000000000e+01 2.544859999998859701e-01 2.396439999999699366e-01 2.837399999979796639e-01 2.715479999984904413e-01 3.356959999993106014e-01 3.652860000001154073e-01 3.384820000023759379e-01 2.957479999990407782e-01 3.539659999982532335e-01 3.294980000000720111e-01 9.770000000589175448e-02 2.384440000060788212e-01 2.230199999947816980e-01 1.363499999939665752e-01 1.570640000032487160e-01 2.014159999937279732e-01 2.160399999940624816e-01 1.726860000056242850e-01 1.824539999949184588e-01 1.719620000050176845e-01 6.002200000002575475e-01 5.658740000003348314e-01 4.688560000003790251e-01 4.486280000000253954e-01 4.649380000000852275e-01 5.145919999998953553e-01 2.716179999996750638e-01 2.587599999998331235e-01 2.875499999974780452e-01 2.567879999987506823e-01 3.036419999997863051e-01 3.256639999999816903e-01 3.406340000023845294e-01 2.935619999989935724e-01 3.286959999985225589e-01 3.683879999999924992e-01 1.421999999949494775e-01 2.300560000057248755e-01 1.993179999944413860e-01 2.181139999939749607e-01 1.327400000029735072e-01 1.975579999938673892e-01 1.820599999947398184e-01 1.868320000051560126e-01 2.021859999951632070e-01 1.904900000048790898e-01 5.659500000002424258e-01 5.499600000003952438e-01 4.459980000003935241e-01 4.582600000004300456e-01 4.762340000004869900e-01 5.527260000003518803e-01
4.000000000000000000e+01 2.467419999997979840e-01 2.459259999998943125e-01 2.832679999976967511e-01 2.450959999987408766e-01 3.414019999994121757e-01 3.176259999998330974e-01 3.143840000021209669e-01 2.802039999991423058e-01 3.167699999986492432e-01 3.415520000000353273e-01 8.585000000568117351e-02 2.335320000056760881e-01 1.791419999943542896e-01 1.348439999942467327e-01 1.458940000026585915e-01 2.168079999937243540e-01 1.635699999945169070e-01 1.594260000055019999e-01 1.966059999951052517e-01 1.425180000040267847e-01 5.584520000002222151e-01 5.131680000002873943e-01 4.528320000003875356e-01 4.250000000004529044e-01 4.403480000000422057e-01 4.871580000000675925e-01 2.379159999996370289e-01 1.631719999999775017e-01 2.346879999980548415e-01 1.634559999989049217e-01 2.299899999999772127e-01 2.682240000000364888e-01 2.866540000023578005e-01 2.283199999992128471e-01 2.528139999989819642e-01 3.229940000000279809e-01 9.217600000589652731e-02 1.467820000047732332e-01 1.588799999942135388e-01 1.214499999948052827e-01 1.001820000023848634e-01 1.576399999941256458e-01 1.388519999947813721e-01 1.279400000051686970e-01 1.563719999945015204e-01 1.290460000045531574e-01 4.611360000001338832e-01 4.166020000002816914e-01 3.357600000000138807e-01 3.739919999999855027e-01 3.829940000000062184e-01 4.459539999998530790e-01
5.500000000000000000e+01 3.104219999999038304e-01 2.403539999999119992e-01 2.340179999985314563e-01 1.924019999991292140e-01 2.141019999996937317e-01 3.139400000000688862e-01 3.237080000019727510e-01 2.149839999997804896e-01 2.656639999993133383e-01 3.625899999999822598e-01 1.202320000063094169e-01 1.281660000049171522e-01 1.753179999940548683e-01 1.237079999951370413e-01 1.495780000032436718e-01 1.801499999947762665e-01 1.600480000046778373e-01 1.630760000057715486e-01 1.279039999939082517e-01 1.906760000054721904e-01 4.630340000001439971e-01 3.969900000002710150e-01 3.401860000000278550e-01 3.653420000000842105e-01 3.972080000000627331e-01 4.640079999998750204e-01 1.923779999998128099e-01 1.568579999996904950e-01 1.944579999985451835e-01 1.320339999990170210e-01 1.931899999997553352e-01 2.484259999998414126e-01 2.613460000021400331e-01 1.955019999997534286e-01 1.864099999994032475e-01 2.968959999999336019e-01 8.610000000583126201e-02 9.971400000441599243e-02 1.484939999939099975e-01 1.138359999950653290e-01 7.735600000193523784e-02 1.422479999942790063e-01 7.596400000470161784e-02 1.088420000049104691e-01 1.225799999942633195e-01 8.249800000372786712e-02 3.567480000000629037e-01 3.436640000001099926e-01 3.127699999997986535e-01 3.425059999999989224e-01 3.520679999999197229e-01 3.926799999998157875e-01
7.000000000000000000e+01 2.544679999998601394e-01 1.781219999998708836e-01 1.945179999984162078e-01 1.531579999990256569e-01 2.481439999998160117e-01 2.862979999999074043e-01 2.848360000018952953e-01 2.066099999997496051e-01 1.976839999993757202e-01 3.299379999998868218e-01 1.127900000061078517e-01 1.230260000044522822e-01 1.881079999941129288e-01 1.389079999945903587e-01 1.048280000021963726e-01 1.695199999942069435e-01 9.568600000456661814e-02 1.393500000051252075e-01 1.415659999943392200e-01 1.143700000039354903e-01 4.086780000001088986e-01 4.106460000001632138e-01 3.634560000000571778e-01 3.655399999999789373e-01 3.770299999998207308e-01 4.523380000000553069e-01 1.913039999997280249e-01 1.769859999997119571e-01 2.008420000014408402e-01 1.433000000007672581e-01 1.853600000000269477e-01 2.298000000000648135e-01 2.451660000022027330e-01 1.704219999997858281e-01 1.847899999994367382e-01 2.821959999999938962e-01 6.916400000569003503e-02 4.995000000402220752e-02 1.424819999938821968e-01 8.534999999506109880e-02 8.615200000209639886e-02 1.472939999947293632e-01 1.003360000047504724e-01 1.036680000049101241e-01 8.141599999357065909e-02 1.218360000042695568e-01 3.107219999998397930e-01 3.189579999999213600e-01 2.774259999998934800e-01 3.266699999999921333e-01 3.490359999999522733e-01 3.543099999997818550e-01
1.000000000000000000e+02 2.095739999998168235e-01 1.821439999999148185e-01 1.846480000011868350e-01 1.413559999992086424e-01 1.957499999997456830e-01 2.728139999997022946e-01 2.540200000018699167e-01 1.701019999998421295e-01 1.811299999996875132e-01 3.118400000001091965e-01 5.997999999467477222e-02 9.154200000419622507e-02 1.576379999940712151e-01 1.046979999950157225e-01 7.227000000185027084e-02 1.268999999943717649e-01 7.188400000453550043e-02 1.033540000046766910e-01 1.240979999942212753e-01 1.008180000040753144e-01 3.192659999998378462e-01 3.514380000000913995e-01 3.151599999998946910e-01 3.279300000000168747e-01 3.484399999999876485e-01 4.028159999998301988e-01 1.623799999999660515e-01 1.408359999997211842e-01 1.560420000010867836e-01 1.219640000005859370e-01 1.687119999998947517e-01 1.996820000000212869e-01 1.745399999974772687e-01 1.697379999996686817e-01 1.586279999996817458e-01 2.306420000000564130e-01 7.829600000603662013e-02 6.653600000403496473e-02 1.265339999940335303e-01 1.253960000039023859e-01 6.591000000120297853e-02 1.328679999946184298e-01 6.011800000451271442e-02 8.911400000462495197e-02 1.008099999939770369e-01 5.290600000328270214e-02 2.859459999999403590e-01 3.152419999999446221e-01 2.924439999997819339e-01 2.952059999999713802e-01 3.368259999998006182e-01 3.419759999999791855e-01
1.300000000000000000e+02 2.168119999998265879e-01 1.714860000000070772e-01 1.799220000013544707e-01 1.745020000005064187e-01 1.975759999998923100e-01 2.686759999998887816e-01 1.955540000024432457e-01 1.724659999998781335e-01 1.777159999993186967e-01 2.760040000000158478e-01 9.972799999538436988e-02 1.138120000041016044e-01 1.314579999942688260e-01 1.182199999946005747e-01 7.349000000182966119e-02 1.339619999941653594e-01 1.044839999949736392e-01 1.188200000047036353e-01 1.241659999946241183e-01 1.220620000037749980e-01 3.200100000001556144e-01 3.255640000000964429e-01 2.757279999999490694e-01 2.969879999999879283e-01 3.435919999999551000e-01 3.875859999998312877e-01 2.129159999997242980e-01 2.124500000000593414e-01 2.461700000013075929e-01 1.960800000003049270e-01 2.596980000000189137e-01 2.445840000003051962e-01 2.230800000024858176e-01 2.496779999999937383e-01 1.664379999999241466e-01 2.597280000000699585e-01 1.230179999952400460e-01 7.165599999623388505e-02 1.194999999935430768e-01 9.772400000481758220e-02 8.339000000165815163e-02 1.491339999951763751e-01 8.950800000443538684e-02 8.316800000410150273e-02 1.371320000062298261e-01 1.586320000043625611e-01 3.248800000000857668e-01 3.209959999999231761e-01 2.975520000000875798e-01 3.227120000001401645e-01 3.942240000001455691e-01 3.992620000000106084e-01
1.600000000000000000e+02 1.956819999998023196e-01 1.856980000001160758e-01 1.873240000013007278e-01 1.468920000006030402e-01 1.911359999997198356e-01 2.783339999999372427e-01 1.980459999972505880e-01 1.717999999997837923e-01 1.774639999994777895e-01 2.719539999999498470e-01 6.104399999508296204e-02 1.116819999960912968e-01 1.133739999937924126e-01 1.181699999942909252e-01 4.347599999902020118e-02 1.423039999937122102e-01 9.813799999433153731e-02 7.679400000403491244e-02 1.089319999946232742e-01 7.662799999688127417e-02 3.024400000000934674e-01 3.248580000000772516e-01 3.028740000000003652e-01 3.043339999999670198e-01 3.415099999999988700e-01 3.883639999998443892e-01 2.429439999998279087e-01 1.694920000003210525e-01 2.008099999981583783e-01 1.181739999994548401e-01 1.991099999998062475e-01 2.395340000001029701e-01 2.175759999972291248e-01 2.343579999997370267e-01 1.706579999998033004e-01 2.398900000002537058e-01 1.078519999955430408e-01 1.129099999970337304e-01 1.520179999938854887e-01 1.405819999949323440e-01 3.602999999923994778e-02 1.327359999938853841e-01 1.233779999948386857e-01 5.411599999706300651e-02 1.360639999942466760e-01 9.037199999781886373e-02 2.989580000001347271e-01 2.484880000003309719e-01 2.397500000002674436e-01 2.850320000000508558e-01 3.559480000000988520e-01 4.312920000000494691e-01
2.000000000000000000e+02 1.985379999998133360e-01 1.348900000001180266e-01 2.130780000013068332e-01 1.397459999993821145e-01 2.138000000000390144e-01 2.619639999999369695e-01 1.917959999973330720e-01 1.486280000001055646e-01 1.888399999991018097e-01 2.681619999999275139e-01 6.399999999486820357e-02 9.192799999661663279e-02 1.170419999936863908e-01 1.095559999947522956e-01 8.692400000186407960e-02 1.407399999944886626e-01 7.857399999446475214e-02 7.718000000407783390e-02 6.870599999374114863e-02 9.373000000386574881e-02 2.988219999998419918e-01 2.982880000001464915e-01 2.672699999999538223e-01 3.007899999999889551e-01 3.273079999999261025e-01 3.718160000000009235e-01 1.923979999998789991e-01 1.561599999996053090e-01 1.860880000008779678e-01 1.514739999992327779e-01 1.896819999997947370e-01 2.516320000001181501e-01 1.820119999964700253e-01 1.820259999998336542e-01 2.403499999990389435e-01 2.619619999999610593e-01 1.201260000062212147e-01 1.197039999967564189e-01 1.465199999939124642e-01 1.180840000039953819e-01 9.425999999928294515e-02 1.126399999951737396e-01 1.792159999937977810e-01 8.573000000433383949e-02 1.400699999941313334e-01 7.979600000371786517e-02 3.046140000000966963e-01 3.112200000000747147e-01 2.422179999998192168e-01 2.920820000000021177e-01 2.968259999998895671e-01 2.999659999998395832e-01
2.400000000000000000e+02 2.067799999999942184e-01 1.481699999999657458e-01 1.828180000012651907e-01 1.964480000002178373e-01 2.031099999997894590e-01 2.975159999999476557e-01 1.607619999970851810e-01 1.712779999997346148e-01 1.699659999997745197e-01 2.153779999999714811e-01 9.563999999522977691e-02 1.439420000043744319e-01 1.096879999937262623e-01 1.197719999944392988e-01 4.345400000116878686e-02 1.358719999942784029e-01 9.955800000503088609e-02 1.081380000045003148e-01 1.441379999946121593e-01 1.083779999972894897e-01 3.198039999999770511e-01 2.928960000000621622e-01 2.834399999999911435e-01 2.817559999999666442e-01 3.229319999999160640e-01 3.905939999998386813e-01 3.378239999999897991e-01 3.552260000003200635e-01 2.213339999984482442e-01 2.215560000004276331e-01 3.055399999998602012e-01 3.481460000002506994e-01 3.237879999970858513e-01 2.022479999997744693e-01 2.524879999999614100e-01 3.097900000002590248e-01 1.193479999955666948e-01 1.865599999964514533e-01 1.766620000058942985e-01 2.470499999946741965e-01 1.497440000009670757e-01 2.338219999944644578e-01 1.492379999942892166e-01 1.124079999973150445e-01 2.075439999943440028e-01 1.769319999990386361e-01 3.236880000001204905e-01 3.101580000002162607e-01 2.730480000003007723e-01 3.245020000000906624e-01 3.802959999999688812e-01 4.143200000000429872e-01
3.000000000000000000e+02 1.965279999999360039e-01 2.165319999998636669e-01 1.646560000009098801e-01 1.346659999990635348e-01 2.367640000001559053e-01 2.466880000002147633e-01 1.970780000021474521e-01 1.742040000000500133e-01 2.150880000002154124e-01 2.678279999999613747e-01 4.677600000569540756e-02 7.047399999618242372e-02 1.690519999938645546e-01 7.794200000494019842e-02 8.446600000172221900e-02 1.275399999944775153e-01 1.567340000036247516e-01 7.074800000373120124e-02 8.337599999383470128e-02 8.641200000338915277e-02 2.864639999998109254e-01 3.066640000001381039e-01 2.929639999999025246e-01 2.857760000000196809e-01 3.224880000000741598e-01 4.025780000000234171e-01 1.906159999999634813e-01 2.297019999999296014e-01 1.706100000007357842e-01 2.323480000000234524e-01 2.404479999998587469e-01 2.795180000000122011e-01 1.420799999971770200e-01 1.752920000000672829e-01 2.054959999998837716e-01 2.212559999999863247e-01 7.144600000563400277e-02 1.453440000059517956e-01 1.209240000060335940e-01 1.603660000031421340e-01 6.456999999920412514e-02 1.343040000042287074e-01 1.579580000046965915e-01 1.846420000055742083e-01 8.520800000631169324e-02 8.680000000319297582e-02 2.602719999998300837e-01 2.744420000000431514e-01 2.973200000000225662e-01 2.882559999998884348e-01 3.358539999998578218e-01 3.184259999998711455e-01
4.000000000000000000e+02 2.546700000000345909e-01 3.165619999999331191e-01 2.064780000009225625e-01 1.941119999991919864e-01 2.921320000002176065e-01 3.676760000001196849e-01 2.974960000013975869e-01 2.412459999998917137e-01 2.979480000001011319e-01 3.706359999998851684e-01 4.026199999473488444e-02 1.295620000042963793e-01 1.671739999939101662e-01 1.214080000042042223e-01 1.638280000025876815e-01 1.764379999947742750e-01 2.075340000025396037e-01 8.534799999672121329e-02 9.746000000644912398e-02 8.809400000367502426e-02 3.655279999999333507e-01 3.533219999999120953e-01 3.059600000001734821e-01 3.202500000000652047e-01 3.666080000001090133e-01 4.176060000000333394e-01 2.133839999997658998e-01 1.984060000000366086e-01 1.924220000004860931e-01 1.983319999998372773e-01 2.577339999998135012e-01 2.163899999998872559e-01 1.355000000022462403e-01 2.064799999998606361e-01 2.150859999997814520e-01 2.558839999998377968e-01 1.283980000065902960e-01 9.853400000481883636e-02 1.442979999937065716e-01 1.735620000036463273e-01 1.455160000024105782e-01 2.304520000034073479e-01 2.070880000040562774e-01 1.941940000053314352e-01 1.430380000055289369e-01 1.944900000055354850e-01 2.677740000000762288e-01 2.668559999999930987e-01 2.829939999998834499e-01 2.608760000000020507e-01 2.945319999997712546e-01 2.615779999998866789e-01
5.500000000000000000e+02 1.540599999999508474e-01 1.296719999991952643e-01 2.032979999986620212e-01 1.558699999994591912e-01 2.286680000001835578e-01 2.549079999999196988e-01 1.478699999973184798e-01 2.085699999996965259e-01 1.807639999996306091e-01 2.006440000003494595e-01 1.407080000063245795e-01 1.146259999968097798e-01 1.429799999940862543e-01 9.998199999500925750e-02 1.057239999997804242e-01 1.694719999936627752e-01 1.344279999946945692e-01 7.427600000371259448e-02 1.391059999946296644e-01 1.319739999977991296e-01 2.935419999999650531e-01 3.350180000001661274e-01 3.332659999999293965e-01 3.109580000000385369e-01 3.071039999999737868e-01 3.762860000000169958e-01 4.087659999999673777e-01 3.226699999999333435e-01 2.532280000002791742e-01 3.161080000000696666e-01 4.557380000000011977e-01 3.676300000000166102e-01 2.717860000011036448e-01 3.872019999999238848e-01 2.596959999997875412e-01 3.476599999998783996e-01 3.181200000025767860e-01 8.742799999614556117e-02 2.275500000057374406e-01 3.491980000012634977e-01 1.612020000017306276e-01 2.859880000028359182e-01 1.417600000041588648e-01 2.867940000060431038e-01 2.614020000054498860e-01 1.019700000036784515e-01 4.572900000000742482e-01 4.384140000000789628e-01 3.751260000001245820e-01 3.991340000000666022e-01 4.403920000001056989e-01 4.566520000001312307e-01
7.000000000000000000e+02 1.951899999997189494e-01 1.970539999999383896e-01 2.534000000006937925e-01 1.746340000005800752e-01 2.479960000000115961e-01 2.567760000000868237e-01 1.807499999975681892e-01 1.653619999997675560e-01 2.021839999994078652e-01 2.131680000001167641e-01 9.680399999469956052e-02 8.389800000475514108e-02 1.072219999935424273e-01 8.944800000443850485e-02 1.140220000023102892e-01 1.687599999948966034e-01 8.878599999492413353e-02 9.056600000376416326e-02 9.360200000640618578e-02 1.375980000046028440e-01 3.532239999999989277e-01 3.027180000001148952e-01 3.076300000001134793e-01 3.211080000000107737e-01 3.209480000001067035e-01 3.653399999999862868e-01 2.136400000002595112e-01 2.511819999994437391e-01 2.560479999987093080e-01 2.177240000007065468e-01 3.136299999996007837e-01 3.269560000000840128e-01 2.024619999972069595e-01 2.435820000001507057e-01 1.911879999998927770e-01 2.271019999991405469e-01 6.742599999457045412e-02 1.707199999964893466e-01 1.907239999938706021e-01 1.632899999938541291e-01 1.874940000006407037e-01 2.387339999945669033e-01 7.534199999462944108e-02 1.054580000047902755e-01 1.632699999955665726e-01 1.817079999986764838e-01 2.979900000000054172e-01 3.052860000000767182e-01 2.471699999998980823e-01 2.443180000002730390e-01 3.340059999998758467e-01 3.391219999999771084e-01
1.000000000000000000e+03 2.628140000000304122e-01 2.904279999999034856e-01 1.869140000008335800e-01 1.861500000007335898e-01 2.380300000001165373e-01 3.398260000000613568e-01 2.348940000015700413e-01 2.577919999999488954e-01 3.405620000001288172e-01 3.274879999998400737e-01 1.420840000065435316e-01 1.362220000046067414e-01 1.405199999940516253e-01 2.158800000019759635e-01 1.604520000024191873e-01 1.633840000048426833e-01 2.550900000021201763e-01 1.274660000039324337e-01 1.152220000061233846e-01 7.179199999708896218e-02 3.810880000001764523e-01 3.025339999999299700e-01 2.982360000001404443e-01 3.062160000000363480e-01 3.289659999999314799e-01 3.993260000002075150e-01 3.832319999994943660e-01 4.102620000001578338e-01 2.962680000006067127e-01 3.829040000007591371e-01 4.767099999999524496e-01 3.953360000004751407e-01 3.273080000010731294e-01 3.516160000000811414e-01 3.950620000000891197e-01 4.317539999999452927e-01 3.898260000041652296e-01 2.099579999962333521e-01 3.189880000056092291e-01 3.077740000022532452e-01 1.138800000018031361e-01 3.309040000038425688e-01 3.615920000000248380e-01 3.632220000065832233e-01 3.638140000045672062e-01 1.628080000038622244e-01 4.880640000000197043e-01 5.100120000001113763e-01 5.323280000001348045e-01 5.199820000000823228e-01 4.737080000000207791e-01 4.894880000000769171e-01
1.200000000000000000e+03 2.580459999991358000e-01 2.696679999980313158e-01 2.414199999980277123e-01 1.884519999991874084e-01 2.411919999999283248e-01 3.830640000002407120e-01 2.550199999959548713e-01 2.742259999999537290e-01 2.424799999983184851e-01 2.970080000002039977e-01 1.350819999951319295e-01 1.585439999975759018e-01 1.618959999945839834e-01 2.301999999937090757e-01 7.110799999948536065e-02 2.446259999938984464e-01 1.571279999940418670e-01 9.631399999683630531e-02 1.901599999958377973e-01 1.104879999972380594e-01 3.461880000000455704e-01 3.698620000002432184e-01 2.546300000000070174e-01 3.246020000000927053e-01 3.682900000001220198e-01 3.971940000001688009e-01 4.436400000001284316e-01 4.060360000001608793e-01 2.648359999999172487e-01 3.606080000000884689e-01 3.591480000001269768e-01 4.743560000003115285e-01 3.011080000014760283e-01 3.114199999998794599e-01 3.771679999999456578e-01 4.580020000000892266e-01 3.266360000022608956e-01 1.831119999967966983e-01 2.602300000058521690e-01 3.803739999999340982e-01 1.829020000028475368e-01 3.487100000034101810e-01 1.525900000041640336e-01 2.121300000042652401e-01 2.316480000049401522e-01 1.524820000050189084e-01 4.718820000000870651e-01 4.798700000002029675e-01 3.671400000000543118e-01 3.790280000000835758e-01 4.079500000001906601e-01 4.629020000000624857e-01
1.400000000000000000e+03 2.882780000000604304e-01 2.919599999997704587e-01 2.917800000005524308e-01 2.919439999999952073e-01 2.873479999999936085e-01 3.740399999998286207e-01 1.945380000020866251e-01 2.576979999998688098e-01 2.445459999998914336e-01 2.490819999998511169e-01 1.025640000055751816e-01 2.424720000059584213e-01 1.916400000049983676e-01 1.967660000026760780e-01 8.417999999958948598e-02 1.689960000047329991e-01 1.297080000041203607e-01 2.129440000064220517e-01 1.159620000058758926e-01 1.658679999982091979e-01 3.538319999999804399e-01 3.495719999998098682e-01 3.161540000000103712e-01 3.209720000001572981e-01 3.964719999999696265e-01 4.249219999999842567e-01 5.191740000000116817e-01 4.184720000001025952e-01 5.181120000003698323e-01 3.007600000007921159e-01 6.183100000002844654e-01 3.990740000003734078e-01 3.374860000021927542e-01 4.974419999998943576e-01 3.461919999996752040e-01 3.837299999994513988e-01 2.495039999957303356e-01 1.464639999963603667e-01 3.732060000041054204e-01 5.024900000021491620e-01 2.940520000038984172e-01 2.601520000040324909e-01 2.021640000033897433e-01 1.783979999981312459e-01 3.752400000032514726e-01 2.092279999971372317e-01 5.787880000004405057e-01 4.777900000003519887e-01 4.873179999984748045e-01 5.038920000000743915e-01 6.549239999999698636e-01 6.791700000004027293e-01
1.600000000000000000e+03 1.737779999997974001e-01 2.282200000003905271e-01 1.859280000011120093e-01 2.588079999999401970e-01 2.522939999996330340e-01 3.987440000003306118e-01 2.395219999965319535e-01 2.241499999998610437e-01 3.001839999991329222e-01 2.433500000002276620e-01 8.933399999518201740e-02 1.272000000042279311e-01 2.097699999943694327e-01 1.874159999936084176e-01 7.178400000155775451e-02 1.155979999938068908e-01 2.470859999942365826e-01 2.125680000048085494e-01 1.523699999945078154e-01 1.460900000039779822e-01 3.508200000000400443e-01 3.575880000003378023e-01 3.706939999999271929e-01 3.499999999999270917e-01 3.283659999997590173e-01 3.144979999997821185e-01 3.687939999998932072e-01 4.894100000001320172e-01 4.272079999999248145e-01 3.589240000001070463e-01 4.208000000001800300e-01 4.635020000001784934e-01 3.580460000015208144e-01 2.460119999997124607e-01 3.504780000001259110e-01 4.615760000001367103e-01 2.052059999951778291e-01 2.737480000047971540e-01 1.668499999937474165e-01 2.995660000026136305e-01 3.236300000046692382e-01 4.552800000011472115e-01 1.603620000043610161e-01 8.415399999704196998e-02 3.361880000034114802e-01 2.724200000055532755e-01 5.277580000000943183e-01 4.536300000000994537e-01 4.611640000000595263e-01 4.314060000001700423e-01 3.999880000001085900e-01 4.069480000000027520e-01
2.000000000000000000e+03 2.360619999997891627e-01 2.582059999999528621e-01 2.864140000002076691e-01 2.291480000003044415e-01 2.854099999999627491e-01 2.441819999998968704e-01 1.833260000022405301e-01 2.357659999999302536e-01 2.437439999997280671e-01 2.657940000000109104e-01 1.414520000063893557e-01 1.406740000054476081e-01 1.936159999938097676e-01 1.792940000036209458e-01 1.333840000025374728e-01 2.154020000044589711e-01 2.116080000040407583e-01 1.686340000051348709e-01 1.014720000062725447e-01 2.230980000055313162e-01 3.476040000000742980e-01 3.158219999999463123e-01 2.783359999998412659e-01 2.903399999998932945e-01 3.191819999997910773e-01 3.408739999999277348e-01 3.687980000000932734e-01 2.598979999998171642e-01 3.199120000005912234e-01 2.740240000000758736e-01 2.520500000000897578e-01 3.534620000002961504e-01 2.612559999957089207e-01 2.372260000001299440e-01 2.736899999998770872e-01 2.552059999984369054e-01 1.991519999954867448e-01 1.126440000040916795e-01 2.745300000048626621e-01 1.963180000046014506e-01 5.312800000111671944e-02 2.000240000047614208e-01 2.162719999939199667e-01 2.062060000043912655e-01 2.505660000063787418e-01 2.002239999987921459e-01 4.164880000001707772e-01 3.990380000002405336e-01 4.147440000002377558e-01 3.824520000000732889e-01 2.982239999999101165e-01 3.542879999999593021e-01
2.400000000000000000e+03 3.032920000000046135e-01 2.487879999996657210e-01 3.364720000003945111e-01 2.841560000005358688e-01 3.719280000001755071e-01 3.302660000000667284e-01 1.779960000023549094e-01 3.856560000000443522e-01 2.279140000000758060e-01 3.012179999998858548e-01 2.271820000055466693e-01 1.391660000047987567e-01 2.282700000058733025e-01 2.766480000023884833e-01 1.772120000002916917e-01 1.261099999952075001e-01 1.323939999939630630e-01 1.920360000062150130e-01 1.840000000063678753e-01 1.925419999974516683e-01 4.395660000001221923e-01 4.571240000002850801e-01 3.642619999999732738e-01 3.991259999999494656e-01 5.027800000000580694e-01 5.243080000001381080e-01 5.793239999994113099e-01 5.625640000000537988e-01 4.778380000002257488e-01 5.135059999999457281e-01 6.427140000001957398e-01 5.757120000001774152e-01 4.913020000003174292e-01 5.671980000000965694e-01 4.287700000000175260e-01 5.353719999999095869e-01 5.518999999981870630e-01 9.467400000413403460e-02 4.095700000050829237e-01 5.130080000002936735e-01 2.223560000020502470e-01 4.550140000025857390e-01 2.117900000035489172e-01 4.167420000054080087e-01 4.600320000040373780e-01 3.065380000051071696e-01 6.225700000002301060e-01 6.185020000002390272e-01 5.067880000002258356e-01 5.329660000000268072e-01 5.988120000002415955e-01 6.309880000002783262e-01
3.000000000000000000e+03 1.889800000000599889e-01 2.273279999984352262e-01 1.612780000014446269e-01 1.367500000009082839e-01 2.152919999998332001e-01 2.622219999999618190e-01 1.446679999973285169e-01 2.164239999998320008e-01 2.255239999990269473e-01 2.281180000004939534e-01 1.423320000063527935e-01 1.224079999972491201e-01 1.554659999938032278e-01 1.414799999944204023e-01 9.291399999956159728e-02 1.167499999943113764e-01 1.681319999933345299e-01 7.004600000405154792e-02 1.485039999940932220e-01 1.102959999970379856e-01 3.343920000000660808e-01 3.298860000002086790e-01 2.860339999999759741e-01 2.694519999999609450e-01 3.074559999998272564e-01 3.313039999998823593e-01 8.980239999940483608e-01 1.023191999998193102e+00 7.751619999983834219e-01 8.914859999996532780e-01 8.324780000001663627e-01 9.963680000003821702e-01 7.058440000005381521e-01 7.621340000002500004e-01 6.802839999987352337e-01 9.079879999986171235e-01 2.765200000058612995e-01 9.630039999973641907e-01 5.276600000003134339e-01 4.141840000024734070e-01 3.193420000010553927e-01 8.013540000014580666e-01 2.783160000022150138e-01 4.181940000063559815e-01 4.030260000051789637e-01 3.990160000011885311e-01 8.413679999989917002e-01 7.911599999999560096e-01 6.215660000004282759e-01 5.514900000001028424e-01 5.934600000001387654e-01 6.499320000003285802e-01
4.000000000000000000e+03 3.392180000000038498e-01 2.680340000004354795e-01 2.345960000013933844e-01 2.549760000002363469e-01 2.845979999998133336e-01 3.231259999997775911e-01 2.749560000019869999e-01 2.008639999997581527e-01 2.240480000000297511e-01 2.744959999998875522e-01 8.015399999479534687e-02 1.724200000045677250e-01 2.120300000050648892e-01 2.191060000040933042e-01 7.061999999965828945e-02 1.693059999949010075e-01 1.063339999947675446e-01 1.023720000036197619e-01 1.887239999942028901e-01 1.888479999991833636e-01 3.438500000000878076e-01 3.134160000002450541e-01 2.659539999999704363e-01 3.187460000003428107e-01 3.219479999999167452e-01 3.967719999998546854e-01 3.321699999998686814e-01 2.631900000003254969e-01 3.176300000013808078e-01 3.749919999999317133e-01 3.010459999998782443e-01 4.527960000000891272e-01 2.737239999967078230e-01 3.419860000000762290e-01 3.922739999991588511e-01 3.149699999980054566e-01 2.186119999949124593e-01 1.094799999964181231e-01 3.140599999937353504e-01 3.037659999939650857e-01 1.024780000014497705e-01 2.133560000041036242e-01 2.759060000044778471e-01 2.835700000054520165e-01 2.003359999946329184e-01 1.363460000036506581e-01 5.579100000001739890e-01 3.777700000001197878e-01 5.215720000001068390e-01 3.656580000001659059e-01 2.922100000001421338e-01 3.291619999994513379e-01
5.500000000000000000e+03 2.723679999996908019e-01 3.373719999980058781e-01 2.158699999986712914e-01 1.725999999989996092e-01 2.169919999997271531e-01 3.574840000002484364e-01 2.901299999959646159e-01 1.686520000000108488e-01 2.951319999980368536e-01 2.789800000006387171e-01 1.075800000056754552e-01 1.622739999975555403e-01 9.633999999383748014e-02 2.290799999948643639e-01 1.117320000001438413e-01 2.319159999936309113e-01 2.386059999940502996e-01 1.157959999973842691e-01 1.454539999946383999e-01 1.134759999979517431e-01 2.853680000001380668e-01 3.312780000000202230e-01 2.524460000000752768e-01 2.850800000000221490e-01 3.361680000001554536e-01 3.750820000000114063e-01 5.751540000003931841e-01 5.297780000003592393e-01 3.592140000016082468e-01 5.350480000001381908e-01 5.018020000000851244e-01 4.852219999999277111e-01 3.758260000001027445e-01 4.633840000001341330e-01 4.283560000003377999e-01 4.886880000001793678e-01 1.395619999958120638e-01 2.708620000060434907e-01 3.259200000029016664e-01 3.873860000007503523e-01 1.280380000016426711e-01 3.800400000022362557e-01 2.617320000035520122e-01 2.474120000065873626e-01 3.094960000041352965e-01 2.651560000035903530e-01 4.649719999998334630e-01 5.029260000004232012e-01 4.730040000001791145e-01 4.130000000002027605e-01 4.825280000001296310e-01 4.849939999999192120e-01
7.000000000000000000e+03 3.028459999998313057e-01 4.139300000000510904e-01 2.937540000004964513e-01 3.135620000000816643e-01 3.326000000000204349e-01 3.468060000003430621e-01 3.431320000008795112e-01 2.458020000001704952e-01 3.132860000001450040e-01 4.266220000000093826e-01 1.117780000061964762e-01 2.804540000043268533e-01 1.923060000051906027e-01 1.897740000029346230e-01 2.772200000039113932e-01 3.325760000036532826e-01 1.954960000033557355e-01 1.249760000052569375e-01 1.854140000046935188e-01 2.149780000053968521e-01 3.969639999999703406e-01 3.879759999998894648e-01 3.392240000002204603e-01 2.967679999999645046e-01 3.580740000001554901e-01 3.903000000001846104e-01 2.989559999995998196e-01 4.667420000002904801e-01 3.171540000012602056e-01 4.000440000000937690e-01 5.469400000001500839e-01 3.742340000003616107e-01 4.377040000010369858e-01 4.445179999989258279e-01 5.241240000002553856e-01 4.826460000002731343e-01 2.283359999953144814e-01 4.729860000011899546e-01 3.818300000041863762e-01 4.072539999990318349e-01 3.875000000057065574e-01 4.380080000015559305e-01 3.537260000011525074e-01 1.418440000043471594e-01 4.457740000014606685e-01 3.284660000061769836e-01 5.029900000003020288e-01 4.799960000003657412e-01 4.172980000003518319e-01 3.742680000002683860e-01 4.833520000000716133e-01 5.156600000001710926e-01
1.000000000000000000e+04 3.524799999998689537e-01 2.793299999987928772e-01 2.780879999972920569e-01 2.427380000009658756e-01 3.761559999999453119e-01 2.964780000003287563e-01 2.869200000024010877e-01 3.063739999994590790e-01 2.780019999999200353e-01 2.531139999991397493e-01 1.890059999962680759e-01 1.249419999969873518e-01 2.300700000057581962e-01 2.611679999947114084e-01 1.572500000016238686e-01 2.151259999940600409e-01 1.897319999937623347e-01 1.709159999984839473e-01 1.720759999941813001e-01 1.474979999985118195e-01 3.904820000001592017e-01 3.840540000005011056e-01 3.206940000002300728e-01 3.950340000004606278e-01 3.832060000001332734e-01 4.627060000000617346e-01 4.156080000001447505e-01 4.585339999976377201e-01 4.163219999945195204e-01 4.250880000001719394e-01 5.531340000002719082e-01 7.104939999994946964e-01 6.760579999997040623e-01 3.873080000002248613e-01 6.969559999955502461e-01 5.853479999995385707e-01 2.593399999977552550e-01 2.498800000038041147e-01 3.334000000045740375e-01 8.945800000477836800e-02 1.451320000012464861e-01 1.655160000049451796e-01 6.467559999938454762e-01 1.722439999972014413e-01 2.448600000054380610e-01 2.271419999989957583e-01 7.464479999965097923e-01 7.188839999961857963e-01 3.944579999982613105e-01 4.166519999960388576e-01 5.567999999971723346e-01 6.474100000002339650e-01
1.300000000000000000e+04 1.969219999995349135e-01 2.587659999990993831e-01 2.999779999987952639e-01 2.327399999986382306e-01 2.934320000000356643e-01 4.077320000001931621e-01 1.917980000020171882e-01 3.311319999999723929e-01 3.466819999988573486e-01 3.161239999999085892e-01 2.122000000066347203e-01 1.436400000056525794e-01 1.710100000055151115e-01 2.151960000033956433e-01 1.086779999996360518e-01 2.741859999944544213e-01 2.853700000011180626e-01 1.754340000050016724e-01 2.006039999945952168e-01 2.452739999991842557e-01 4.770520000002425043e-01 4.224080000002008450e-01 3.582080000000915643e-01 3.295019999998865523e-01 3.727179999999912785e-01 4.511600000001882993e-01 7.576899999956531184e-01 7.867179999998674678e-01 5.601379999999546166e-01 5.290760000000312990e-01 6.347379999998216116e-01 8.629659999989210961e-01 5.324500000006948675e-01 7.187939999990341500e-01 7.237939999978051375e-01 6.731139999994075751e-01 4.168500000062906885e-01 6.749379999988552870e-01 4.099040000046875187e-01 2.617679999938303803e-01 4.548560000046132923e-01 5.882900000015385267e-01 4.327759999998698204e-01 6.166500000041145180e-01 3.168899999968108894e-01 4.131640000046638006e-01 7.151620000001462918e-01 7.214380000001765492e-01 7.562540000002886398e-01 6.368060000002161436e-01 7.395500000000934104e-01 6.341000000001071335e-01
1.600000000000000000e+04 6.380199999975274538e-01 7.067679999997689144e-01 4.410120000003426299e-01 5.111419999988112695e-01 6.247619999974490801e-01 7.928060000001052599e-01 5.293839999962983711e-01 5.778239999999285059e-01 6.456999999981000160e-01 6.000420000003278131e-01 3.694679999966771766e-01 6.441000000001471104e-01 3.736439999951973179e-01 3.382159999964088892e-01 2.657080000019114707e-01 4.471599999955920279e-01 3.862539999928643608e-01 5.299740000047162836e-01 3.967359999981099894e-01 2.883219999977341130e-01 7.872700000003055587e-01 7.164420000002457156e-01 7.710460000002600234e-01 7.401420000003451349e-01 6.245799999999698260e-01 5.184200000001176756e-01 1.057999999994222895e+00 1.033725999998130973e+00 8.209240000001771786e-01 5.203420000002533241e-01 8.666959999989825025e-01 1.060575999998923713e+00 5.861399999960460461e-01 1.154169999997357365e+00 8.821979999966776953e-01 1.087785999996425002e+00 4.595100000066439927e-01 1.029213999996573703e+00 4.888479999935377296e-01 3.782339999936921715e-01 5.425580000052862006e-01 5.375739999936774982e-01 5.865700000010620752e-01 8.543819999996482561e-01 5.353759999985772122e-01 4.963320000066102633e-01 1.126460000000486961e+00 1.059046000000551713e+00 1.123269999998347313e+00 9.675500000005567980e-01 1.086650000000500604e+00 7.284640000000884852e-01
2.000000000000000000e+04 3.196880000000009714e-01 3.913319999999996801e-01 4.400800000004416179e-01 3.481280000007653253e-01 3.998139999992331717e-01 4.252380000000616778e-01 3.264479999975323787e-01 2.883859999999600632e-01 4.297139999991026471e-01 4.110840000001205752e-01 2.441360000058625801e-01 3.267860000063780856e-01 1.374580000059401619e-01 2.108200000041091371e-01 2.039600000000260371e-01 3.606059999947450190e-01 1.441520000043833849e-01 1.652180000047725472e-01 1.264119999941065442e-01 2.609639999993531578e-01 4.131580000001575104e-01 4.953280000003979500e-01 4.156220000001206172e-01 4.061640000003101103e-01 3.807420000003426952e-01 4.455540000000798861e-01 7.258020000000312555e-01 5.766299999999999759e-01 8.031259999963005214e-01 7.151860000000620499e-01 7.001520000001876243e-01 6.430940000005248569e-01 5.389900000012961545e-01 6.184840000002528315e-01 5.302759999986631501e-01 4.587200000000219990e-01 6.064520000020734436e-01 2.462220000046101143e-01 4.030160000056685066e-01 5.713360000049642062e-01 4.828440000052368619e-01 6.794660000022412216e-01 5.115599999996862657e-01 3.301560000033284537e-01 3.755499999937180755e-01 6.923700000029966439e-01 8.156620000003863558e-01 9.061239999995837069e-01 7.827619999991985988e-01 8.263140000001980567e-01 8.476339999987770879e-01 8.406439999956911713e-01
