# Supplementary material for: Three learning stages and accuracy–efficiency tradeoff of restricted Boltzmann machines
Source: Nat Commun. 2022 Sep 17;13:5474. doi: 10.1038/s41467-022-33126-x (PMC9482660; doi:10.1038/s41467-022-33126-x)
Supplement: Supplementary file 3 — Source Data [file 41467_2022_33126_MOESM3_ESM.zip › source_data/Fig4e-tilde-Delta_theta^(T).dat]

# \tilde{\Delta}_\theta^{(T)}
# column label: number_of_hidden_units
# training_epoch N=32 N=256 N=1024
0.000000000000000000e+00 5.341630381708919231e+02 nan nan
1.000000000000000000e+00 5.098697174664383738e+02 nan nan
2.000000000000000000e+00 5.016652892326499114e+02 nan nan
4.000000000000000000e+00 4.831277296315736294e+02 nan nan
7.000000000000000000e+00 4.568981946938620808e+02 nan nan
1.000000000000000000e+01 4.449621257978065501e+02 nan nan
1.300000000000000000e+01 4.468513628598462901e+02 nan nan
1.600000000000000000e+01 4.546613500944049520e+02 nan nan
2.000000000000000000e+01 4.692649857053021378e+02 nan nan
2.500000000000000000e+01 4.898407825104902713e+02 nan nan
3.000000000000000000e+01 5.016687312110866515e+02 nan nan
4.000000000000000000e+01 4.656966065546209279e+02 nan nan
5.500000000000000000e+01 3.962885446470285160e+02 nan nan
7.000000000000000000e+01 3.377136876290026635e+02 nan nan
1.000000000000000000e+02 2.319681067061576698e+02 nan nan
1.300000000000000000e+02 1.702576059564491686e+02 nan nan
1.600000000000000000e+02 1.363661736314461734e+02 nan nan
2.000000000000000000e+02 1.302001394473817584e+02 nan nan
2.400000000000000000e+02 1.232376455278630658e+02 nan nan
3.000000000000000000e+02 1.197612213431395105e+02 nan nan
4.000000000000000000e+02 1.184501304917826019e+02 nan nan
5.500000000000000000e+02 1.171387679959351829e+02 nan nan
7.000000000000000000e+02 1.154319930550292668e+02 nan nan
1.000000000000000000e+03 1.166997673749140745e+02 nan nan
1.300000000000000000e+03 1.171782623352976032e+02 nan nan
1.600000000000000000e+03 1.190463632695672516e+02 nan nan
2.000000000000000000e+03 1.214226803769054186e+02 nan nan
2.400000000000000000e+03 1.208718479083291584e+02 nan nan
3.000000000000000000e+03 1.207841981827095594e+02 nan nan
4.000000000000000000e+03 1.198996691605067610e+02 nan nan
5.500000000000000000e+03 1.151974531390028460e+02 nan nan
7.000000000000000000e+03 1.098108790319210755e+02 nan nan
1.000000000000000000e+04 9.266280735238194666e+01 nan nan
1.300000000000000000e+04 7.538221713870294138e+01 nan nan
1.600000000000000000e+04 5.764563367732304044e+01 nan nan
2.000000000000000000e+04 4.176730276430733824e+01 nan nan
2.200000000000000000e+04 3.646865332215090660e+01 nan nan
2.400000000000000000e+04 3.248658547399079310e+01 nan nan
2.700000000000000000e+04 2.954523919560235612e+01 nan nan
3.000000000000000000e+04 2.846224702210300705e+01 nan nan
3.300000000000000000e+04 2.797029565750406022e+01 nan nan
3.700000000000000000e+04 2.843303405329398714e+01 nan nan
4.000000000000000000e+04 2.949391469701148338e+01 nan nan
