# Supplementary material for: Three learning stages and accuracy–efficiency tradeoff of restricted Boltzmann machines
Source: Nat Commun. 2022 Sep 17;13:5474. doi: 10.1038/s41467-022-33126-x (PMC9482660; doi:10.1038/s41467-022-33126-x)
Supplement: Supplementary file 3 — Source Data [file 41467_2022_33126_MOESM3_ESM.zip › source_data/Fig4e-tilde-Delta_sigma^(T,hat-T).dat]

# \tilde{\Delta}_\sigma^{(T, \hat{T})}
# column label: number_of_hidden_units
# training_epoch N=32 N=256 N=1024
0.000000000000000000e+00 nan nan nan
1.000000000000000000e+00 nan nan 4.294896080997566514e+02
2.000000000000000000e+00 nan 5.550674269069282900e+02 3.691070928770588466e+02
4.000000000000000000e+00 nan 4.305632132824513860e+02 3.434289057158929381e+02
7.000000000000000000e+00 nan nan 3.347028257571379868e+02
1.000000000000000000e+01 5.445424293366842221e+02 nan 3.316239225710325513e+02
1.300000000000000000e+01 5.103975372532433994e+02 nan 3.299845928961897812e+02
1.600000000000000000e+01 4.900778034017078539e+02 nan 3.289229038984228168e+02
2.000000000000000000e+01 4.744755256782673882e+02 3.817505725719579459e+02 3.278996923854460306e+02
2.500000000000000000e+01 4.631508657175972985e+02 3.756283282155383745e+02 3.264012478401451176e+02
3.000000000000000000e+01 4.534878710214977673e+02 3.639694801556124730e+02 3.231951273365941688e+02
4.000000000000000000e+01 4.309863122892339788e+02 3.473907517717944984e+02 3.023253048419175570e+02
5.500000000000000000e+01 4.107249272498791584e+02 3.163830138843138116e+02 2.846615721344957137e+02
7.000000000000000000e+01 3.963789619870619276e+02 2.966109486717915615e+02 2.709625050112711051e+02
1.000000000000000000e+02 3.712503589020836330e+02 2.750146773355431833e+02 2.526991141568940691e+02
1.300000000000000000e+02 3.509262208214935868e+02 2.627206167229057883e+02 2.449438292458442561e+02
1.600000000000000000e+02 3.375330838419317843e+02 2.537340699904432597e+02 2.370031212424098328e+02
2.000000000000000000e+02 3.343164559416819657e+02 2.464277163313520589e+02 2.273505928613374181e+02
2.400000000000000000e+02 3.313965664430190827e+02 2.386246460793587687e+02 2.199247255636844045e+02
3.000000000000000000e+02 3.298134028370827764e+02 2.306551776474114774e+02 2.119800810453341171e+02
4.000000000000000000e+02 3.284951925351122668e+02 2.209153231690918631e+02 2.039069224694080162e+02
5.500000000000000000e+02 3.168873328717760955e+02 2.107003962460313460e+02 1.944974937704420199e+02
7.000000000000000000e+02 3.113277094447353761e+02 2.039965850047093454e+02 1.885626919114376676e+02
1.000000000000000000e+03 2.986799457408659464e+02 1.946367013312656695e+02 1.790205633244568730e+02
1.300000000000000000e+03 2.859614668870827927e+02 1.885347128225851634e+02 1.745507591481618306e+02
1.600000000000000000e+03 2.778044863890307283e+02 1.843598414433667472e+02 1.689425226763567309e+02
2.000000000000000000e+03 2.687023056198116251e+02 1.802098186830341717e+02 1.656205510359149571e+02
2.400000000000000000e+03 2.617282502208798292e+02 1.768880620877407353e+02 1.633755072367938794e+02
3.000000000000000000e+03 2.534913620095014437e+02 1.737946008750546696e+02 1.623952986499440101e+02
4.000000000000000000e+03 2.419936491034669643e+02 1.679206988545023194e+02 1.584111079192716147e+02
5.500000000000000000e+03 2.322488458462669598e+02 1.643148136447756258e+02 1.533848122254511281e+02
7.000000000000000000e+03 2.246504014279122714e+02 1.617551359213052535e+02 1.513739009573110650e+02
1.000000000000000000e+04 2.162651769062454150e+02 1.591742935404319610e+02 1.497340308011251580e+02
1.300000000000000000e+04 2.134058646476699721e+02 1.586648130519701567e+02 1.499993722671214016e+02
1.600000000000000000e+04 2.134882708939072984e+02 1.573674280337403104e+02 1.467667595665929809e+02
2.000000000000000000e+04 2.090759957897469974e+02 1.561224525301848018e+02 nan
2.200000000000000000e+04 2.083496853517168574e+02 1.543610902389791875e+02 nan
2.400000000000000000e+04 2.072893440548046442e+02 1.553403340193496547e+02 nan
2.700000000000000000e+04 2.064003570626830140e+02 1.532501783783655753e+02 nan
3.000000000000000000e+04 2.056033660108054164e+02 1.527021606622449212e+02 1.501678663099228004e+02
3.300000000000000000e+04 2.048222492400034014e+02 1.548506622740061971e+02 1.438531922301278598e+02
3.700000000000000000e+04 2.039442796630738428e+02 1.534944781500492752e+02 1.499787642891025428e+02
4.000000000000000000e+04 2.033144140353193734e+02 nan 1.469519896575559414e+02
