# Supplementary material for: Three learning stages and accuracy–efficiency tradeoff of restricted Boltzmann machines
Source: Nat Commun. 2022 Sep 17;13:5474. doi: 10.1038/s41467-022-33126-x (PMC9482660; doi:10.1038/s41467-022-33126-x)
Supplement: Supplementary file 3 — Source Data [file 41467_2022_33126_MOESM3_ESM.zip › source_data/Fig4e-tilde-delta_theta.dat]

# \tilde{\delta}_\theta
# column label: number_of_hidden_units,coarse_graining_transformation
# transformations: 
#   - maj-196rand9frac*: random groups of 196, r=0.1
#   - maj-98rand9frac*: random groups of 98, r=0.1
#   - maj-7x14loc4, -14x7loc4: local groups of 98, r=0.2
#   - maj-7x14loc9, -14x7loc9: local groups of 98, r=0.1
#   - maj-7x7loc4: local groups of 49, r=0.2
#   - maj-7x7loc9: local groups of 49, r=0.1
# training_epoch N=32,f=maj-98rand9frac0 N=32,f=maj-98rand9frac1 N=32,f=maj-98rand9frac2 N=32,f=maj-98rand9frac3 N=32,f=maj-98rand9frac4 N=32,f=maj-98rand9frac5 N=32,f=maj-98rand9frac6 N=32,f=maj-98rand9frac7 N=32,f=maj-98rand9frac8 N=32,f=maj-98rand9frac9 N=32,f=maj-196rand9frac0 N=32,f=maj-196rand9frac1 N=32,f=maj-196rand9frac2 N=32,f=maj-196rand9frac3 N=32,f=maj-196rand9frac4 N=32,f=maj-196rand9frac5 N=32,f=maj-196rand9frac6 N=32,f=maj-196rand9frac7 N=32,f=maj-196rand9frac8 N=32,f=maj-196rand9frac9 N=32,f=maj-7x7loc9frac N=32,f=maj-7x7loc4frac N=32,f=maj-7x14loc9frac N=32,f=maj-14x7loc9frac N=32,f=maj-7x14loc4frac N=32,f=maj-14x7loc4frac N=256,f=maj-98rand9frac0 N=256,f=maj-98rand9frac1 N=256,f=maj-98rand9frac2 N=256,f=maj-98rand9frac3 N=256,f=maj-98rand9frac4 N=256,f=maj-98rand9frac5 N=256,f=maj-98rand9frac6 N=256,f=maj-98rand9frac7 N=256,f=maj-98rand9frac8 N=256,f=maj-98rand9frac9 N=256,f=maj-196rand9frac0 N=256,f=maj-196rand9frac1 N=256,f=maj-196rand9frac2 N=256,f=maj-196rand9frac3 N=256,f=maj-196rand9frac4 N=256,f=maj-196rand9frac5 N=256,f=maj-196rand9frac6 N=256,f=maj-196rand9frac7 N=256,f=maj-196rand9frac8 N=256,f=maj-196rand9frac9 N=256,f=maj-7x7loc9frac N=256,f=maj-7x7loc4frac N=256,f=maj-7x14loc9frac N=256,f=maj-14x7loc9frac N=256,f=maj-7x14loc4frac N=256,f=maj-14x7loc4frac N=1024,f=maj-98rand9frac0 N=1024,f=maj-98rand9frac1 N=1024,f=maj-98rand9frac2 N=1024,f=maj-98rand9frac3 N=1024,f=maj-98rand9frac4 N=1024,f=maj-98rand9frac5 N=1024,f=maj-98rand9frac6 N=1024,f=maj-98rand9frac7 N=1024,f=maj-98rand9frac8 N=1024,f=maj-98rand9frac9 N=1024,f=maj-196rand9frac0 N=1024,f=maj-196rand9frac1 N=1024,f=maj-196rand9frac2 N=1024,f=maj-196rand9frac3 N=1024,f=maj-196rand9frac4 N=1024,f=maj-196rand9frac5 N=1024,f=maj-196rand9frac6 N=1024,f=maj-196rand9frac7 N=1024,f=maj-196rand9frac8 N=1024,f=maj-196rand9frac9 N=1024,f=maj-7x7loc9frac N=1024,f=maj-7x7loc4frac N=1024,f=maj-7x14loc9frac N=1024,f=maj-14x7loc9frac N=1024,f=maj-7x14loc4frac N=1024,f=maj-14x7loc4frac
0.000000000000000000e+00 nan nan nan nan nan nan nan nan nan nan nan nan nan nan nan nan nan nan nan nan nan nan nan nan nan nan nan nan nan nan nan nan nan nan nan nan nan nan nan nan nan nan nan nan nan nan nan nan nan nan nan nan nan nan nan nan nan nan nan nan nan nan nan nan nan nan nan nan nan nan nan nan nan nan nan nan nan nan
1.000000000000000000e+00 nan nan nan nan nan nan nan nan nan nan nan nan nan nan nan nan nan nan nan nan nan nan nan nan nan nan nan nan nan nan nan nan nan nan nan nan nan nan nan nan nan nan nan nan nan nan nan nan nan nan nan nan nan nan nan nan nan nan nan nan nan nan nan nan nan nan nan nan nan nan nan nan nan nan nan nan nan nan
2.000000000000000000e+00 nan nan nan nan nan nan nan nan nan nan nan nan nan nan nan nan nan nan nan nan nan nan nan nan nan nan nan nan nan nan nan nan nan nan nan nan nan nan nan nan nan nan nan nan nan nan nan nan nan nan nan nan nan nan nan nan nan nan nan nan nan nan nan nan nan nan nan nan nan nan nan nan nan nan nan nan nan nan
4.000000000000000000e+00 nan nan nan nan nan nan nan nan nan nan nan nan nan nan nan nan nan nan nan nan nan nan nan nan nan nan nan nan nan nan nan nan nan nan nan nan nan nan nan nan nan nan nan nan nan nan nan nan nan nan nan nan nan nan nan nan nan nan nan nan nan nan nan nan 1.833238902987970986e+00 nan nan nan 1.932953457232710726e+00 nan nan 1.926097052013288957e+00 nan nan nan nan nan nan
7.000000000000000000e+00 nan nan nan nan nan nan nan nan nan nan nan nan nan nan nan nan nan nan nan nan nan nan nan nan nan nan nan nan nan nan nan nan nan nan nan nan nan nan nan nan nan nan nan nan nan nan nan nan nan nan nan nan nan nan nan nan nan nan nan nan nan nan 1.659746512767320770e+00 1.738775057323207474e+00 1.564408002609684489e+00 1.609193321738077165e+00 1.670614500730538854e+00 1.611692204277848539e+00 1.580978041746824658e+00 1.548388189195198938e+00 1.514536805170252354e+00 1.557815970276103412e+00 nan nan nan nan nan nan
1.000000000000000000e+01 nan nan nan nan nan nan nan nan nan nan nan nan nan nan nan nan nan nan nan nan nan nan nan nan nan nan nan nan nan nan nan nan nan nan nan nan nan nan nan nan nan nan nan nan nan nan nan nan nan nan nan nan nan nan nan nan nan nan nan nan nan nan nan 1.533902655774525670e+00 1.437687630396334404e+00 1.489465401471689932e+00 nan 1.452194510058579358e+00 1.458928751718628902e+00 1.430742302355685558e+00 1.518518761306434595e+00 nan nan nan nan nan nan nan
1.300000000000000000e+01 nan nan nan nan nan nan nan nan nan nan nan nan nan nan nan nan nan nan nan nan nan nan nan nan nan nan nan nan nan nan nan nan nan nan nan nan nan nan nan nan nan nan nan nan nan nan nan nan nan nan nan nan nan nan nan nan nan nan nan nan nan nan 1.250016844310104513e+00 1.409777814557980680e+00 1.322572163654656352e+00 1.289998154120965745e+00 1.286068856565433904e+00 1.338235364066104882e+00 1.389519319356939064e+00 1.355238782134558617e+00 1.284107780948909205e+00 1.386975194237023201e+00 nan nan nan nan nan nan
1.600000000000000000e+01 nan nan nan nan nan nan nan nan nan nan nan nan nan nan nan nan nan nan nan nan nan nan nan nan nan nan nan nan nan nan nan nan nan nan nan nan nan nan nan nan nan nan nan nan nan nan nan nan nan nan nan nan nan nan nan nan nan nan nan nan nan nan 1.211330109721000081e+00 1.237059482789455434e+00 1.277722895348847976e+00 1.242653170261106554e+00 1.348440834740794347e+00 1.317928234986855962e+00 1.257100968749337078e+00 1.304693194298131020e+00 1.296644825592490502e+00 1.266972774515400024e+00 nan nan nan nan nan nan
2.000000000000000000e+01 nan nan nan nan nan nan nan nan nan nan nan nan nan nan nan nan nan nan nan nan nan nan nan nan nan nan nan nan nan nan nan nan nan nan nan nan nan nan nan nan nan nan nan nan nan nan nan nan nan nan nan nan nan nan nan nan nan nan nan nan nan nan 1.197773145662358374e+00 1.259813597045646993e+00 1.157247865744333692e+00 1.277977131525033228e+00 1.197641904262378709e+00 1.224105751914926099e+00 1.217494187669653005e+00 1.233797417608850422e+00 1.163976685798075561e+00 1.287327732060142393e+00 nan nan nan nan nan nan
2.500000000000000000e+01 nan nan nan nan nan nan nan nan nan nan nan nan nan nan nan nan nan nan nan nan nan nan nan nan nan nan nan nan nan nan nan nan nan nan nan nan nan nan nan nan nan nan nan nan nan nan nan nan nan nan nan nan nan nan nan nan nan nan nan nan nan nan 1.116697232425313047e+00 1.165477485344699193e+00 1.121666629944304772e+00 1.151177253426511227e+00 1.184765309576063075e+00 1.183583385830299317e+00 1.117291317422234087e+00 1.163394091148117537e+00 1.087511145851737471e+00 1.138194769614081947e+00 nan nan nan nan nan nan
3.000000000000000000e+01 nan nan nan nan nan nan nan nan nan nan nan nan nan nan nan nan nan nan nan nan nan nan nan nan nan nan nan nan nan nan nan nan nan nan nan nan nan nan nan nan nan nan nan nan nan nan nan nan nan nan nan nan nan nan nan nan nan nan nan nan nan nan 9.982303519905708633e-01 1.070469829882890078e+00 9.925766906102795328e-01 1.033729762876367309e+00 1.049781274128417596e+00 1.010864289914852332e+00 1.026330589818372552e+00 1.071479656692272409e+00 9.401029710028239172e-01 1.018100717742623784e+00 nan nan nan nan nan nan
4.000000000000000000e+01 nan nan nan nan nan nan nan nan nan nan nan nan nan nan nan nan nan nan nan nan nan nan nan nan nan nan nan nan nan nan nan nan nan nan nan nan nan nan nan nan nan nan nan nan nan nan nan nan nan nan nan nan 4.849811249288609183e-01 4.938337444470621840e-01 4.696248372437628049e-01 4.065407180027666989e-01 4.695909473144221913e-01 4.819925775573103977e-01 4.334584268978751709e-01 nan 4.955809549920093815e-01 5.033171992327045707e-01 2.798809098862582445e-01 3.141922549245381724e-01 2.989662843377964840e-01 2.932980378353984285e-01 3.017378521981590733e-01 2.821661974603395517e-01 2.758658132911819827e-01 2.766658456189763360e-01 2.444494171316788922e-01 2.860835975350706217e-01 nan nan nan nan nan nan
5.500000000000000000e+01 nan nan nan nan nan nan nan nan nan nan nan nan nan nan nan nan nan nan nan nan nan nan nan nan nan nan nan nan nan nan nan nan nan nan nan nan nan nan nan nan nan nan nan nan nan nan nan nan nan nan nan nan 4.888285098662534800e-01 5.069377406619333115e-01 4.479776408952944600e-01 4.235045555796546068e-01 4.683193628856376911e-01 4.937552385627590468e-01 4.586439616000550501e-01 4.515884265793261854e-01 4.867630219256131596e-01 5.084677652387630253e-01 2.506576280840318027e-01 2.864175653178151482e-01 2.730972677600502774e-01 2.647312764560449949e-01 2.734299195574099173e-01 2.411977073157580698e-01 2.503904133199046367e-01 2.453178078394020467e-01 2.006078643807893691e-01 2.819295823838960935e-01 nan nan nan nan nan nan
7.000000000000000000e+01 nan nan nan nan nan nan nan nan nan nan nan nan nan nan nan nan nan nan nan nan nan nan nan nan nan nan nan nan nan nan nan nan nan nan nan nan 1.141452008680788222e+00 1.236244471355179897e+00 1.131925397308884973e+00 1.158953535211314945e+00 1.132447267772381583e+00 1.129726988635755269e+00 1.109393221459919587e+00 1.134278341772339660e+00 1.096253415833249090e+00 1.075340678091113444e+00 nan nan nan nan nan nan 3.158224449954176727e-01 3.280687029162043800e-01 2.939132344548838205e-01 2.772492439369784734e-01 2.995594598046618096e-01 3.182815808780676825e-01 3.001694049216747651e-01 3.102965890167928009e-01 3.192601034264086479e-01 3.330104849679922374e-01 1.676637261123703482e-01 1.844858863658633830e-01 1.687858452025365885e-01 1.675720130941387165e-01 1.746290390024864969e-01 1.550206944461938185e-01 1.537190986897656320e-01 1.515567986340009554e-01 1.371965119496409979e-01 1.752680634960179784e-01 nan nan nan nan nan nan
1.000000000000000000e+02 nan nan nan nan nan nan nan nan nan nan nan nan nan nan nan nan nan nan nan nan nan nan nan nan nan nan 7.369392126587421821e-01 nan 6.741421162692722291e-01 6.557535531728020395e-01 7.542254676968145333e-01 7.667048646658067845e-01 nan nan 7.568637137392659753e-01 7.682014689001195329e-01 4.644890740136253804e-01 5.286753462627649114e-01 4.924131182800828288e-01 4.825393689657955232e-01 4.828383695649671736e-01 4.527205729578711590e-01 4.584346118145092852e-01 4.597628059797511657e-01 4.390977891311633741e-01 4.815515112984531942e-01 nan nan nan nan nan nan 1.387605289164124400e-01 1.317312841403430745e-01 1.449867225214735988e-01 1.499064644998102658e-01 1.251219807958139363e-01 1.303046162651320117e-01 1.320901938742129467e-01 1.083787108572420443e-01 1.571571831935405505e-01 1.277617277476479352e-01 6.665909799556679616e-02 5.031096135912105360e-02 4.978150548520199337e-02 5.253565496414225322e-02 5.548826744098933617e-02 4.970183324706378691e-02 4.872170153842980689e-02 4.965466027991150000e-02 6.997980356323729723e-02 5.199618575582287683e-02 nan nan nan nan nan nan
1.300000000000000000e+02 nan nan nan nan nan nan nan nan nan nan nan nan nan nan nan nan nan nan nan nan nan nan nan nan nan nan 5.391871454697922950e-01 6.117300473038262965e-01 5.131745069532156478e-01 4.998364570536448781e-01 5.294269199243490931e-01 5.585792118399268702e-01 nan nan 5.602754132143528132e-01 5.765805155645145064e-01 2.966893919041799776e-01 3.459605415743136625e-01 3.408769867360008643e-01 3.019849473652105321e-01 3.212939482380063883e-01 2.869573784062029453e-01 2.975732773783834606e-01 2.779468801085176466e-01 3.033037710413291066e-01 3.283210492282659931e-01 nan nan nan nan nan nan 9.307000943817556049e-02 8.719100724114214884e-02 1.093801098907642988e-01 1.118279611623309577e-01 7.242697107009377078e-02 8.235287153301840135e-02 nan nan 1.085918000497745339e-01 8.875614501807627121e-02 2.234507231845594966e-02 1.180484518556346174e-02 8.059338585534980837e-03 1.390867991747346544e-02 1.322663746996077805e-02 1.166456210935384874e-02 1.491467420931047450e-02 1.181584537668967094e-02 3.650942605238971517e-02 1.211928843649978660e-02 nan nan nan nan nan nan
1.600000000000000000e+02 nan nan nan nan nan nan nan nan nan nan nan nan nan nan nan nan nan nan nan nan nan nan nan nan nan nan 3.366821094795033886e-01 nan 3.244160676245426700e-01 3.503953248378786078e-01 3.058129640437319274e-01 3.329164802256925348e-01 3.542021273953297467e-01 nan 3.545131478843748241e-01 3.259166891168274738e-01 9.584853712108465373e-02 1.193996548541151892e-01 1.424409615415227481e-01 1.155110104776166935e-01 1.236830240308108841e-01 1.009388577639040996e-01 1.246285890600065116e-01 8.895243141037356693e-02 1.797831714212707599e-01 1.381356824876931455e-01 nan nan nan nan nan nan 1.292371069148079421e-01 1.229753456724873573e-01 1.453206216554607799e-01 1.524230807064048676e-01 1.097119439173059874e-01 1.241892087088385388e-01 1.304319852971920213e-01 nan 1.308600653697151728e-01 1.133750042182612994e-01 6.059730162317111812e-02 6.494776617535835683e-02 5.715192649538347602e-02 5.028634981545354599e-02 5.524363041424695808e-02 5.974196391165631503e-02 5.480675055827277653e-02 6.608375280741163316e-02 8.879973721341016812e-02 6.325496994009749407e-02 nan nan nan nan nan nan
2.000000000000000000e+02 nan nan nan nan nan nan nan nan nan nan nan 1.939408736929376875e+00 nan nan nan nan nan nan nan nan nan nan nan nan nan nan 2.490525795008737830e-01 nan 2.540708036420249449e-01 2.826698434130352489e-01 2.107354575832642851e-01 2.320871553338017534e-01 nan nan 2.661799079180777738e-01 2.349854719297881367e-01 6.024327334183854354e-02 6.187146848265179244e-02 8.585527045879004504e-02 7.470751801564179395e-02 8.196665473766273635e-02 7.271353794330259745e-02 8.859803119747100553e-02 6.150724548020458649e-02 1.279454635961709830e-01 8.975131887366472050e-02 nan nan nan nan nan nan 7.790008668575776341e-02 6.479871157420857841e-02 9.383046319293741888e-02 9.918215748953640443e-02 6.486489995620514648e-02 7.279667706451231624e-02 7.380240232361146013e-02 nan 8.392272583362236915e-02 6.719297868374729532e-02 2.468368968139289521e-02 1.589706990484462956e-02 1.599245982331543026e-02 2.221132410468151797e-02 1.963633112482598975e-02 1.557961717931899415e-02 2.288125214922498429e-02 1.608758862851034088e-02 4.825027174583729206e-02 1.411398451800605081e-02 nan nan nan nan nan nan
2.400000000000000000e+02 nan nan nan nan nan nan nan nan nan nan 1.622500661871510985e+00 1.705569404700099767e+00 1.525401160452609650e+00 1.650497091266284189e+00 1.519432035523295088e+00 1.524011084220624035e+00 1.471257666295348265e+00 1.695071744671412750e+00 1.578357125475914557e+00 1.527503945896095727e+00 nan nan nan nan nan nan 2.216912860583448719e-01 nan 2.199283275678589611e-01 2.523912223864361870e-01 1.780211183175191003e-01 2.044992479874574443e-01 nan nan 2.215976785069031507e-01 2.015110248763449796e-01 5.142063728675871914e-02 5.014844806459062276e-02 6.956446856342357599e-02 5.882292451466675232e-02 6.417910690885797464e-02 6.020092783450281537e-02 7.544347079404278844e-02 5.235753870080861461e-02 1.121737071113031448e-01 7.527873966574438747e-02 nan nan nan nan nan nan 7.029276495645486733e-02 6.674511282149886426e-02 7.173353373540569677e-02 7.495857559896901279e-02 5.478162248328288797e-02 5.890127626279406670e-02 6.509651359910639812e-02 nan 6.522215806905284907e-02 5.970574684660734377e-02 2.234820147393823397e-02 1.441564082409763081e-02 1.435454043871864371e-02 1.024968968492090404e-02 1.767384045246345181e-02 1.709178091985208425e-02 2.026182035830759176e-02 1.865922760278504455e-02 2.470014444208157300e-02 2.467689187482657864e-02 nan nan nan nan nan nan
3.000000000000000000e+02 nan nan nan nan nan nan nan nan nan nan 1.350219384213018348e+00 1.393975104757818606e+00 1.266180742977672358e+00 1.329212087998041580e+00 1.318667912576005019e+00 1.352473618164692137e+00 1.454033794434634874e+00 1.434769653175317794e+00 1.249996624123796085e+00 1.418107961277583096e+00 nan nan nan nan nan nan 1.701977587739058606e-01 nan 1.855939768976666571e-01 2.024111014367697692e-01 1.515562190523755959e-01 1.749873382961317780e-01 nan nan 1.763275667180992379e-01 1.709088514378711565e-01 5.956555582641231972e-02 6.641154794906589665e-02 7.573544392437892014e-02 6.397632498118333011e-02 6.770365816791357183e-02 6.686534421241896453e-02 7.921035235763129734e-02 6.684331922355313260e-02 1.013714359669248832e-01 7.836264334994891279e-02 nan nan nan nan nan nan 4.624825941814325603e-02 3.719284123843724643e-02 5.661274994361553681e-02 5.722610707858555301e-02 3.968824170514473337e-02 4.691231593281308676e-02 4.581740671374801011e-02 nan 4.575780908076909625e-02 4.710218622965545165e-02 1.564024137462061148e-02 6.957242356058435107e-03 8.231919788824759721e-03 6.509772059153151602e-03 8.144600925582112794e-03 1.047378316723790448e-02 9.784892184936833104e-03 1.343183288223515071e-02 1.861229376122719437e-02 1.377673688836744681e-02 nan nan nan nan nan nan
4.000000000000000000e+02 nan nan nan nan nan nan nan nan nan nan 1.308651288615361175e+00 1.387399934088500153e+00 1.241987765742654348e+00 1.360812322133502006e+00 1.337371328491936850e+00 1.313105409379280886e+00 1.396179161949615999e+00 1.299132172691520593e+00 1.222015429330002068e+00 1.362259827778298904e+00 nan nan nan nan nan nan 1.536388931679408820e-01 nan 1.673299458209207558e-01 2.068747100725665256e-01 1.311310277359107879e-01 nan 1.726731111853405665e-01 nan 1.513757403009843294e-01 1.560660243439953021e-01 5.469494201684899082e-02 6.232177213426259854e-02 7.080200078046483547e-02 6.234268562718003892e-02 6.609975605709816904e-02 6.683256477841581500e-02 7.416183724449210146e-02 6.591622302333655092e-02 8.835404797142221156e-02 7.610596052822460322e-02 nan nan nan nan nan nan 7.167617768595757610e-02 7.535151626334490871e-02 6.769411853967133297e-02 7.831798960555280686e-02 4.980617045704116563e-02 7.052056402433315441e-02 8.052432396880648824e-02 nan 9.222181170024867924e-02 9.635520776549766353e-02 1.221685913596082251e-02 4.395819747565310465e-03 1.217735895626859133e-02 6.330714257134717471e-03 5.409842834502853748e-03 9.543629058195390868e-03 1.578859089648698699e-02 1.343144192628353828e-02 5.283315402413069073e-02 2.294471064360381618e-02 nan nan nan nan nan nan
5.500000000000000000e+02 nan nan nan nan nan nan nan nan nan nan 1.033121120278005733e+00 1.129875473118303386e+00 1.018466512385820755e+00 1.068549417076156915e+00 1.099949293196994304e+00 1.042379495807953305e+00 1.063624824833567573e+00 1.054524898698879776e+00 9.784479566695871711e-01 1.045985010717971564e+00 nan nan nan nan nan nan 1.003213018160602488e-01 nan 1.292850334267705570e-01 1.674155364089622289e-01 8.255133359524835512e-02 1.087999175741996005e-01 nan nan 1.134873274951857525e-01 1.219009993560140614e-01 8.518477228802945334e-03 1.138338311638564804e-02 2.119456621959092679e-02 2.056934592628656411e-02 1.075106239752487980e-02 2.409808030549576152e-02 3.033311573267871708e-02 1.559018348240837071e-02 6.654479785875944131e-02 2.153196519144939813e-02 nan nan nan nan nan nan 1.033158880559801318e-01 1.021808303253184391e-01 1.171406241321735209e-01 1.118298178606789151e-01 8.031561411949761364e-02 1.028624891861569246e-01 9.890156170727104623e-02 8.880090100747839443e-02 1.006626265508279161e-01 9.671306022224701593e-02 6.389359218853440936e-02 3.944980780871176762e-02 3.614374661848995807e-02 5.111351169005007300e-02 4.963822411272156288e-02 4.293736119849334010e-02 5.232338264425262508e-02 5.020760476977548237e-02 5.783471114697258386e-02 3.707868286811311087e-02 nan nan nan 1.526688873267203483e-01 nan nan
7.000000000000000000e+02 nan nan nan nan nan nan nan nan nan nan 8.603321872669358328e-01 9.164329286699048893e-01 8.439815462770361432e-01 8.971639085847196160e-01 9.046822045924201028e-01 8.779028569045035368e-01 8.824625935151524381e-01 9.081416115690721380e-01 8.266729984371679052e-01 8.555841507329662310e-01 nan nan nan nan nan nan 1.159203545846190231e-01 1.023336327192572170e-01 1.286005588813852185e-01 1.604967231533884764e-01 7.958569526131453742e-02 9.885533957215608680e-02 1.190974744743069635e-01 nan 1.032295721608615935e-01 1.111870740245080036e-01 1.304351302752948527e-02 1.066358058061900316e-02 1.555867639600028163e-02 2.182925373185251594e-02 1.306993103029152614e-02 1.480881144285217665e-02 3.420275144734730155e-02 1.690181624058761933e-02 4.566836450872346909e-02 1.705059391137075941e-02 nan nan nan 1.825123672473480951e-01 nan nan 1.043599792541147764e-01 1.068739985584259422e-01 1.151891181991429036e-01 1.379022775676053136e-01 9.424760586415503738e-02 8.134307326755552126e-02 1.176001066759591041e-01 nan 1.033415084191395827e-01 1.231812405459393744e-01 4.152371426038814484e-02 4.119641142914165499e-02 4.782722222265500811e-02 5.249019702407786703e-02 4.244396770941372132e-02 4.820476316915223158e-02 6.830065079449254561e-02 3.579193451172923979e-02 5.486081882250859465e-02 4.452217329569752025e-02 nan nan nan 2.384235005416690534e-01 nan nan
1.000000000000000000e+03 nan nan 1.023307586639152333e+00 nan nan nan nan nan nan nan 7.829536897541320428e-01 8.371281269079045018e-01 7.918892237075805252e-01 7.954956201486556022e-01 8.297114320426546286e-01 7.969649031111893933e-01 8.211558178581466194e-01 8.069368828680467676e-01 7.504542114879888537e-01 8.059903320379622205e-01 nan nan nan nan nan nan 1.223179409036565524e-01 1.252967217354132856e-01 1.476050237522814612e-01 1.375992253303550683e-01 9.566427782777831013e-02 1.016812042569661401e-01 1.213913806936490758e-01 nan 1.174747408325367282e-01 1.038044156398516549e-01 2.340698810380659189e-02 3.513372788407420622e-02 2.537919934030785640e-02 4.446928320195864259e-02 2.248751232105394848e-02 4.377887183878081956e-02 3.535030414986706226e-02 2.655620542316294852e-02 6.087464237039097448e-02 3.007180158399913594e-02 nan nan nan nan nan nan 8.116636261408549657e-02 8.650510475307005009e-02 8.590222960720605982e-02 1.002054342280227495e-01 8.737570370799607744e-02 8.761830503570555706e-02 9.359619249758788229e-02 8.893090899901956448e-02 8.554621847191601347e-02 8.405594756197709572e-02 5.477456807776182046e-02 4.841897073236678395e-02 4.731653817579362098e-02 4.951190859415022238e-02 5.720876774054084457e-02 4.850913817627255931e-02 3.921329431947340183e-02 5.457604495535361977e-02 4.596986501387001489e-02 4.957002218142259053e-02 nan nan nan 1.514611217770736040e-01 nan nan
1.300000000000000000e+03 nan nan 9.211301815268173598e-01 nan nan nan nan nan nan 1.076680809209534129e+00 6.378038990585346291e-01 6.950928149357902264e-01 6.619105018742981184e-01 6.507526202501534573e-01 6.718898133405803996e-01 6.329004146849599444e-01 7.085550378355538470e-01 6.605739576792968304e-01 6.385603491649485264e-01 6.938783690820089500e-01 nan nan nan nan nan nan 8.848524848653882557e-02 8.107145219833755689e-02 9.373835552453346764e-02 1.143533379966461538e-01 6.114075785572348209e-02 7.537843509770958406e-02 nan nan 7.394968914773647484e-02 7.756963800731453418e-02 1.844813483951823763e-02 1.595767719819396468e-02 1.826403489532846258e-02 1.997175176923327022e-02 1.864706817329842004e-02 1.813118553279080558e-02 2.707602882451154436e-02 2.094131445128155633e-02 3.752625469863524188e-02 1.880314878043187754e-02 nan nan nan nan nan nan 1.554352834427352725e-01 1.813436123635372432e-01 1.934994795407338763e-01 1.760601029682229424e-01 1.524790249143199716e-01 1.504701576447815548e-01 1.886977121217849884e-01 1.731378872808533309e-01 1.820606825757122849e-01 1.552227631367535388e-01 9.822816590183647278e-02 1.005032283392053305e-01 9.765750723714861081e-02 1.133779632998264120e-01 8.492637248325363153e-02 9.401449859830068867e-02 8.064125655167986295e-02 8.026055704015488956e-02 1.311459682450450970e-01 1.097243859242442721e-01 nan nan nan 2.282280529046096795e-01 nan nan
1.600000000000000000e+03 nan nan nan nan nan nan nan nan nan nan 7.603126993103037634e-01 8.096942991140951840e-01 7.762397922763353275e-01 7.714200499591081783e-01 7.840979383379855783e-01 7.639384852815487292e-01 7.964851305114324376e-01 7.855215112929638810e-01 7.596184580836511380e-01 7.690616464890480675e-01 nan nan nan nan nan nan 6.600571378948449919e-02 6.532107226130046129e-02 8.674353755530361809e-02 1.056505453974247999e-01 5.862856490619483552e-02 7.599249164081856023e-02 7.039639403324571276e-02 nan 8.085386025181540148e-02 8.405124434722610616e-02 1.367891584469616006e-02 9.035127513275842404e-03 1.293097364431905483e-02 1.281025830303872404e-02 8.053142804028023960e-03 1.417535365398014946e-02 1.810171854768993782e-02 1.384744135309667890e-02 3.876885590386569547e-02 1.603335694377028275e-02 nan nan nan 1.017963124346459303e-01 nan nan 1.004168343176252698e-01 1.103712622689307921e-01 1.117753758346387016e-01 1.051991786977639620e-01 9.800989154575745488e-02 9.351332619348795561e-02 1.261867655429926849e-01 1.029346042498220370e-01 1.110783252866691662e-01 1.046041962284034454e-01 7.750102559164639970e-02 6.812385185805180932e-02 6.820060682552053777e-02 6.860394407031367159e-02 6.851164263624109907e-02 7.205512554265225411e-02 6.915550903427458707e-02 6.873275749748253283e-02 6.651750018059776615e-02 6.968793175181020594e-02 nan nan nan 1.145688371316251342e-01 nan nan
2.000000000000000000e+03 nan nan 8.379027697635548222e-01 nan nan nan nan nan nan 9.078193876661040385e-01 4.615750575792025856e-01 5.400246071128917968e-01 5.498441213761215973e-01 4.959667433657408697e-01 5.409100023487960485e-01 4.616644202926312168e-01 5.426224765929976712e-01 4.727267991610133446e-01 5.320522864519734441e-01 5.105290266176434333e-01 nan nan nan nan nan nan 5.651549104919295630e-02 6.504417746154800284e-02 8.220516924718301865e-02 8.371988745140912513e-02 6.385559763521220233e-02 6.302428460137576849e-02 6.190449613468373968e-02 nan 6.144750187771519379e-02 6.875835631408566684e-02 1.601855608941327169e-02 1.956119988861737546e-02 1.616688232345508958e-02 1.321711616009757506e-02 1.090975222881018780e-02 1.634726730552515939e-02 1.497822716751606720e-02 1.308540089583853927e-02 2.836440873741041813e-02 2.222692144097271338e-02 nan nan nan 1.239671987860497815e-01 nan nan 6.799513563336834210e-02 9.516502813571392494e-02 8.290274021037857821e-02 1.015554965041376434e-01 7.857186430868168259e-02 5.531873657942876221e-02 8.860288901777169102e-02 6.460553483324993351e-02 6.835193019735896769e-02 8.563134193500321345e-02 2.250091886858895940e-02 2.231191411385080592e-02 2.701614434784849195e-02 2.215501065148584026e-02 1.490550254888756143e-02 3.013273742674926758e-02 3.938703778270613576e-02 1.688449161215288541e-02 3.897339525284060358e-02 2.510654807335721550e-02 nan nan nan 1.167742926888295507e-01 nan nan
2.400000000000000000e+03 6.824640889030142432e-01 nan 6.566785012716254144e-01 nan nan nan nan nan nan 7.322935826280505545e-01 3.745703344013007197e-01 4.349572206420080356e-01 4.426002735188345749e-01 3.924547391301460575e-01 4.334497681301794358e-01 3.766337369020509307e-01 4.065754719171272846e-01 3.770231320512038575e-01 4.288240851529718789e-01 4.165255766789679459e-01 nan nan nan nan nan nan nan 1.065535565347990321e-01 1.074291525992401297e-01 1.223693755900892022e-01 9.311201494171505999e-02 1.050409265228404720e-01 9.694111669476157545e-02 nan 9.940254248786395408e-02 1.012867186302766065e-01 6.855082614691831999e-02 6.449732787768347464e-02 6.193465246957052805e-02 6.358489183658533328e-02 6.333511625691756741e-02 5.951367106639215976e-02 5.445926598178885136e-02 5.979224135072991331e-02 6.869257252357408028e-02 5.493777280008371733e-02 nan nan nan 1.169235839565310187e-01 nan nan 1.318183559073724531e-01 1.236881205066819867e-01 1.287578239602891195e-01 1.214484464298695165e-01 1.143983948006299656e-01 9.941951318383734915e-02 1.064637874486988878e-01 9.846982339432797104e-02 1.000642748987372599e-01 1.015173052034197276e-01 5.795297993484371801e-02 6.184618314982825993e-02 5.248393403179196781e-02 7.657979762243516397e-02 6.062486263688726673e-02 5.375468456236864867e-02 5.944888596097985811e-02 5.820812602676195269e-02 6.032210748356803265e-02 5.130812431597919776e-02 nan nan nan 1.888425837575780086e-01 nan nan
3.000000000000000000e+03 nan nan nan nan nan nan nan nan nan 7.434062641785890158e-01 4.700854836950698612e-01 5.003423409772720376e-01 5.283924525194165778e-01 4.577903989785216954e-01 5.174351017649554407e-01 5.051721065393222077e-01 5.107756954466227128e-01 4.896543495606107133e-01 5.311318654317456200e-01 5.142372551282095028e-01 nan nan nan nan nan nan 6.594826469310177686e-02 nan 1.027816397442427032e-01 8.790471154492252026e-02 7.035750117989447716e-02 6.843108570715017436e-02 8.145890137394484753e-02 nan 6.771493691306096352e-02 8.474096597689051436e-02 3.045161406934759896e-02 2.511486597561529699e-02 1.746261987284891681e-02 2.263979822884221171e-02 2.130433435985712443e-02 2.620865534780625339e-02 2.392069112443540035e-02 1.760804615054722966e-02 2.908283408203726772e-02 1.899273215952823612e-02 nan nan nan 1.766326677764200603e-01 nan nan 2.077423174195889288e-01 nan 2.670706368068178627e-01 2.573680939963192138e-01 2.260954069220444396e-01 2.015434222109200313e-01 2.407591692912021131e-01 2.493558293263573589e-01 2.413250824747770196e-01 2.482499462129141854e-01 1.509019977550640768e-01 1.391613829048425899e-01 1.311771443280040916e-01 1.100330771472286528e-01 1.139454348550488216e-01 1.302992155380036099e-01 1.317773038796048457e-01 1.583567162843280141e-01 1.703564144605982378e-01 1.400450428104353939e-01 nan nan nan 4.083294330488405066e-01 nan nan
4.000000000000000000e+03 nan nan 4.661030368326040119e-01 nan nan nan nan nan nan 4.500775462268506999e-01 1.729517072189379334e-01 2.004059560636721748e-01 2.395768830376541203e-01 2.053691847054568420e-01 2.181401967209082304e-01 2.276718948664064879e-01 2.666867815467020009e-01 2.064916918370365284e-01 2.619137361179859624e-01 2.334000755926941562e-01 nan nan nan nan nan nan 4.064681010744664036e-02 4.440094087444945714e-02 5.005034703041832955e-02 5.086455540426859656e-02 3.733560184870565735e-02 4.315578817436716008e-02 5.728899056285952085e-02 nan 4.485900110663765261e-02 4.520032470014756498e-02 5.772377373803205813e-03 1.040133668441578507e-02 7.554282679623769425e-03 1.254251972909181667e-02 5.877570492017536452e-03 9.674405190027046686e-03 7.730901716912264021e-03 7.324788773436674560e-03 2.099664238514264980e-02 1.519033104614408991e-02 nan nan nan 6.279058908295542807e-02 nan nan 8.440704662037301631e-02 1.445968302917890469e-01 2.159353545480677816e-01 1.678202745230694681e-01 1.829390063640796704e-01 1.005650705017488988e-01 9.957470991004191418e-02 1.340867125766669332e-01 1.362860901332312302e-01 1.191490865506876773e-01 7.432862712352994450e-02 4.521210778109630013e-02 4.676842777914158589e-02 4.664160287179508479e-02 5.041187170506833404e-02 7.176823327886472370e-02 7.525115289920680794e-02 6.886846088803766364e-02 6.745404484188322058e-02 7.285351518263372128e-02 nan nan nan 4.019629061310019402e-01 nan nan
5.500000000000000000e+03 2.962033319968551126e-01 2.929918543595650959e-01 3.561028038040414678e-01 nan 2.548408756373148343e-01 2.732913429520209547e-01 nan nan 3.290183881413439870e-01 3.111550429654226235e-01 4.056815660552803848e-02 4.879370918347736286e-02 8.915153182036328339e-02 6.454212314779605997e-02 6.336061663693981494e-02 8.108315071987703959e-02 1.016223381141556636e-01 4.968758238379100689e-02 1.209768123913785853e-01 9.821308456353206040e-02 nan nan nan nan nan nan 9.270119360604889280e-02 9.705793132051976357e-02 1.120809389936519018e-01 1.173640865540748202e-01 9.806985310358529162e-02 9.136265462095982670e-02 9.541948132650057701e-02 9.030574974333438476e-02 9.117780839535072346e-02 9.659310222260497625e-02 6.299159343620752693e-02 6.543711442439059667e-02 6.172879252852303544e-02 6.719431707891332373e-02 6.122672551003871533e-02 6.440104886757369584e-02 6.406416033044926017e-02 6.500059948484349093e-02 6.325184498472302685e-02 6.542830354788087277e-02 nan nan nan 1.182230625319387052e-01 nan nan 1.869278009552388653e-01 1.950755233553991275e-01 1.828771681473821964e-01 1.852423754251013577e-01 1.807175846152753174e-01 1.940174115703063862e-01 2.008570393189437198e-01 1.895089565204424176e-01 1.933179505162612166e-01 2.037897515843205554e-01 1.399151460562528815e-01 1.368381374249754145e-01 1.518365127072900389e-01 1.423643056500134563e-01 1.437859631713234165e-01 1.426482902740842107e-01 1.495642902267042551e-01 1.379168060391327000e-01 1.574664009777602125e-01 1.678214141036302731e-01 nan nan nan 2.707886429042027920e-01 nan nan
7.000000000000000000e+03 2.110325661932779262e-01 nan 2.733914405495538880e-01 nan 1.799422546900371067e-01 1.798458401866152023e-01 nan nan 2.293000657925929886e-01 2.074362686519868326e-01 4.240933170015948050e-02 3.129946912909287171e-02 4.912243860693221720e-02 4.566694012669780811e-02 4.374904526781375758e-02 6.411294478015006071e-02 7.852975110955062732e-02 3.540753572884081102e-02 8.412948018628618740e-02 5.941367776174066861e-02 nan nan nan nan nan nan 3.981812454120703393e-02 3.928179918535823489e-02 4.099522999421001401e-02 5.044342665566370343e-02 3.410681741031895697e-02 3.559204577504537781e-02 4.613308217801348476e-02 4.599258476616840952e-02 4.068114959685464882e-02 5.250378154296964084e-02 8.056046679732586924e-03 9.937005957499467357e-03 1.819133533595729268e-02 1.378652479084130356e-02 1.054338828447298759e-02 9.201559739853815145e-03 5.985387798845387408e-03 1.199293607100515580e-02 1.888781838358721821e-02 1.011729334250710544e-02 nan nan nan 7.747121746673668596e-02 nan nan 9.357821259429544014e-02 1.031718032038604349e-01 1.097992476455482702e-01 1.038968035090226394e-01 9.117924624755646690e-02 1.185233659288646990e-01 8.799533013592064634e-02 9.802977817902691626e-02 9.076105471534212654e-02 9.391324394216660210e-02 7.540163578417269363e-02 6.875916540679982702e-02 5.705178382573872220e-02 6.931379729427145087e-02 5.581088958320656879e-02 6.332448669012413767e-02 5.190805974990908567e-02 5.803253522768225814e-02 5.128850336855972358e-02 6.680555773963270383e-02 nan nan 1.182772966484890720e-01 2.340198159482351770e-01 nan nan
1.000000000000000000e+04 2.264105871396031588e-01 nan 2.507151936601133002e-01 2.996939487997347662e-01 2.030088711273552171e-01 2.366635385245126066e-01 2.549944814920448444e-01 nan 2.389232099407636589e-01 2.087584300106293256e-01 9.992414683823636068e-02 1.427999945906990309e-01 1.259293185156904471e-01 1.188959200317847298e-01 1.030107648589160263e-01 1.017702744150685845e-01 9.145876758183923982e-02 9.540098846245359532e-02 1.694848056011390991e-01 1.199511530902486189e-01 nan nan nan nan nan nan 4.051218350437624238e-02 4.407753717357065781e-02 5.955219872787020918e-02 5.271365518315729304e-02 5.506064806900168307e-02 4.202633945674705274e-02 4.253961545350071205e-02 6.893419226376984454e-02 4.942344210418481154e-02 4.458663354604297524e-02 1.958529176829348906e-02 1.486944469002793312e-02 1.641375197601768754e-02 1.888082777587896111e-02 1.788176162594923291e-02 1.580383930917261814e-02 1.696269359264079846e-02 1.794032642357534790e-02 2.346161723930717535e-02 1.410511332510444582e-02 nan nan nan 1.438846313091830531e-01 nan nan 1.315643264261954215e-01 1.580243498998901153e-01 1.631445079382269903e-01 1.537256260972617028e-01 1.511994089722361601e-01 1.333519719451099483e-01 1.416849254919370082e-01 1.300368645027099035e-01 1.638969369338916238e-01 1.037817153504851930e-01 4.405490503813314085e-02 8.943806555946953729e-02 6.357659571615004168e-02 9.788561526765904297e-02 4.967693448693166758e-02 4.500018026599361676e-02 5.285587323314655528e-02 4.888741909624783055e-02 1.121919112121625428e-01 7.948090219359293940e-02 nan nan nan 3.351255968624027304e-01 nan nan
1.300000000000000000e+04 3.208748450810086084e-01 nan 3.310646857754560024e-01 3.297879460226416093e-01 3.148773845291854556e-01 3.135219756263105673e-01 3.404879847814146210e-01 nan 3.009055994311466975e-01 2.973216929799096242e-01 2.098134199084209506e-01 2.550008413780224803e-01 2.095067326649733275e-01 2.430629591707782478e-01 2.185174250485246716e-01 2.224710239791010125e-01 2.257100451506128813e-01 2.149514783445465316e-01 2.606883012608944838e-01 2.167425843694421594e-01 nan nan nan nan nan nan 1.042000509614982029e-01 9.979345921598170577e-02 9.639375165090457998e-02 7.403916196727378107e-02 4.234084339634058836e-02 4.680154768692990075e-02 8.030091259301119777e-02 7.522374904111739369e-02 8.285402725403345769e-02 9.980932544997056510e-02 1.370514179316795200e-02 1.674046397386552698e-02 3.369031559098867312e-02 8.871934463212882704e-03 1.543287560296646710e-02 8.566691786966673661e-03 2.042273741666922326e-02 1.816898879996053928e-02 3.381327949969570312e-02 2.115053219046836297e-02 nan nan nan 2.625286538406221837e-01 nan nan 1.777281267568251444e-01 2.011955169505119656e-01 1.878007125348903905e-01 1.653536579506118542e-01 1.061786352145115409e-01 1.176421101005287184e-01 1.353978170260576874e-01 1.603380690908120521e-01 2.278102636073131571e-01 1.450530614198313195e-01 8.246479960363295447e-02 6.928120003395532578e-02 5.327172570797578111e-02 9.119521141947184439e-02 6.689072923299965723e-02 8.356740440403398473e-02 5.960062160876788973e-02 7.961095085374969571e-02 8.449634106130066158e-02 5.782053738963077727e-02 nan nan 9.770364714890988900e-02 3.326572765375814811e-01 nan 1.649468693372377892e-01
1.600000000000000000e+04 5.558284163824831481e-01 5.702202695074642946e-01 5.666166955802278693e-01 5.944736728416200044e-01 5.170472687504199527e-01 5.602600788607854376e-01 5.873954267834822218e-01 nan 5.847768483571869069e-01 5.626328549078278840e-01 4.132292246276332293e-01 4.291305610998326081e-01 4.130559800778808022e-01 4.413856745663620185e-01 4.012617603525390209e-01 4.045550814241689608e-01 4.081613873980409757e-01 3.996824401730554310e-01 5.125003293018046691e-01 4.347873324436466458e-01 nan nan nan nan nan nan 1.795637469571307321e-01 1.425311315849016047e-01 1.703494503196312237e-01 1.611967800706084475e-01 1.397103233516272525e-01 6.148075387746043674e-02 1.183665278452776803e-01 1.552395362157450442e-01 1.277504842143413200e-01 1.756748877659362051e-01 3.353113418041742122e-02 3.448598626433807546e-02 1.134331104907573273e-01 4.382995782196630330e-02 2.990396564949748814e-02 2.747310842787875629e-02 9.338528134169243877e-02 3.675081513369882202e-02 2.776130573346335950e-02 7.514873067952643204e-02 nan nan nan 3.378477216295601160e-01 nan nan 9.495001577389938774e-02 1.248428370009100341e-01 1.164821242490714504e-01 9.924691295248555534e-02 1.028465935019098332e-01 9.445414335769797276e-02 6.789933887168064786e-02 7.935529048888323445e-02 9.990158892140632574e-02 1.170125378690527462e-01 5.298550201161678075e-02 3.480054416675315565e-02 3.936552074819021918e-02 3.062932087831637951e-02 1.804772472464311051e-02 7.793286759061057722e-02 3.242174757068494451e-02 6.567222608626477331e-02 6.953295107632051497e-02 2.479617313982762639e-02 nan nan nan nan nan nan
2.000000000000000000e+04 2.099238303620971635e-01 2.091898733797008525e-01 2.133748611014905094e-01 2.224267235977661628e-01 2.060710580155746818e-01 2.095093210973097975e-01 2.110648385583613340e-01 nan 2.008445977017419004e-01 2.039782159146166229e-01 1.738604322105841149e-01 1.736000977060456751e-01 1.691572413852864276e-01 1.679765690451766602e-01 1.743794119738055759e-01 1.690544149545922803e-01 1.628581492438678779e-01 1.724053993282261832e-01 1.709662401346410121e-01 1.759073002780280337e-01 nan nan nan nan nan nan 9.970370753243162909e-02 9.440032001224496483e-02 1.174530342980695252e-01 1.241380070472395403e-01 9.599334197361164556e-02 8.840986262480532432e-02 9.250612235909994041e-02 1.160518329812978422e-01 1.173854957301134760e-01 1.135014993647471826e-01 6.966080924164352872e-02 6.408573735937861393e-02 6.493178944833322142e-02 6.673965466079478936e-02 6.523892185596813498e-02 7.551915447416002181e-02 6.999099588983237474e-02 6.517797331528529803e-02 7.021026153251352930e-02 6.923792052893573690e-02 nan nan nan 2.259260804433114167e-01 nan nan nan nan nan nan nan nan nan nan nan nan nan nan nan nan nan nan nan nan nan nan nan nan nan nan nan nan
2.200000000000000000e+04 nan nan nan nan nan nan nan nan nan nan nan nan nan nan nan nan nan nan nan nan nan nan nan nan nan nan 9.107985186695755075e-02 9.512731646244221295e-02 9.537638163722661488e-02 8.790691661966665293e-02 8.866112092760136676e-02 6.646330970840930163e-02 1.115962968387944620e-01 9.353659132581437774e-02 8.381344671810264657e-02 8.260467399979365410e-02 3.951077659347745907e-02 4.319936185751549473e-02 3.264324003207330627e-02 3.681912100865369908e-02 3.386599005092372217e-02 3.146047403201168713e-02 4.878785375771199639e-02 3.347650960197379177e-02 3.654176443515066985e-02 3.340784951072683917e-02 nan nan nan 1.690398304185016798e-01 1.133828916884986882e-01 nan nan nan nan nan nan nan nan nan nan nan nan nan nan nan nan nan nan nan nan nan nan nan nan nan nan nan
2.400000000000000000e+04 nan nan nan nan nan nan nan nan nan nan nan nan nan nan nan nan nan nan nan nan nan nan nan nan nan nan 1.025068981683880942e-01 9.437971600119077209e-02 1.281825381471595193e-01 1.112009487303229349e-01 7.517937807574170961e-02 9.490481020750740626e-02 9.037206466851221975e-02 7.370148368653861581e-02 1.155702480312892355e-01 1.015989505856231823e-01 3.497289892215826868e-02 5.320109331515143758e-02 6.322259537691210518e-02 3.139504819256244694e-02 4.259372467638744553e-02 3.557880181007777587e-02 3.734371230444732959e-02 2.841251427703084254e-02 4.702912784843893412e-02 5.667393942130960482e-02 nan nan nan 2.210613055227388379e-01 nan nan nan nan nan nan nan nan nan nan nan nan nan nan nan nan nan nan nan nan nan nan nan nan nan nan nan nan
2.700000000000000000e+04 nan nan nan nan nan nan nan nan nan nan nan nan nan nan nan nan nan nan nan nan nan nan nan nan nan nan 6.532582699870648213e-02 6.165210962043765619e-02 1.142260965112456006e-01 7.066803463069026847e-02 6.888019096158215504e-02 4.563975778864337585e-02 7.814562611836617378e-02 5.332058252849769531e-02 6.341802381696437507e-02 4.960771397404872829e-02 2.622852882361925708e-02 2.867406428490859582e-02 2.108614904456951322e-02 2.756810808647225386e-02 2.003111645646482586e-02 1.151738583611661149e-02 2.326703444444966351e-02 2.327978762389326661e-02 3.023960092915567444e-02 1.227248536714520277e-02 nan nan nan 1.633935864292914708e-01 nan nan nan nan nan nan nan nan nan nan nan nan nan nan nan nan nan nan nan nan nan nan nan nan nan nan nan nan
3.000000000000000000e+04 nan nan nan nan nan nan nan nan nan nan nan nan nan nan nan nan nan nan nan nan nan nan nan nan nan nan 4.419949950233093006e-02 6.359114816851674234e-02 6.721050030326303215e-02 4.706966037570037287e-02 6.681614453072093340e-02 4.318322266153540312e-02 7.322629304724737054e-02 5.154834821865250660e-02 6.524477004889916998e-02 7.050569098117209776e-02 1.996980848249130247e-02 1.689001483771823686e-02 2.053341387343388114e-02 3.020365067456753927e-02 1.853883238934139754e-02 1.970267891892030221e-02 4.003291306106215863e-02 2.410616856442504563e-02 2.564215375819678400e-02 3.129442068798038434e-02 nan nan nan 1.231778723967198452e-01 nan 4.721942594968586704e-02 3.408936041028525210e-01 3.357405921312106578e-01 3.055732980090457573e-01 3.161726458946341189e-01 2.699253385544051476e-01 1.689137973247194502e-01 3.253923422135382992e-01 nan 3.339140360896526438e-01 2.015239210954722360e-01 1.392306463026484753e-01 1.642823313623691384e-01 1.263639529732656364e-01 1.499438066995177898e-01 1.122592124103283240e-01 1.303841186405940711e-01 1.325337837637021732e-01 1.255166803727212343e-01 1.684254464809691321e-01 1.483444542817093925e-01 nan nan nan 6.291868128524984449e-01 nan nan
3.300000000000000000e+04 nan nan nan nan nan nan nan nan nan nan nan nan nan nan nan nan nan nan nan nan nan nan nan nan nan nan 6.714792193940954945e-02 9.877733591823734116e-02 1.402569362020442689e-01 8.365829808679769997e-02 8.753484523097165848e-02 5.744142621035885909e-02 6.441601407964814285e-02 8.519410420373763060e-02 5.670869182488669225e-02 9.229686587352325944e-02 3.666572418485003482e-02 2.959895963271552688e-02 1.553518150785793139e-02 3.219857141348092533e-02 1.805952476974015397e-02 1.773845500740534042e-02 2.265895904640702341e-02 1.305476108524916690e-02 1.902120648515603918e-02 2.410557299364968209e-02 nan nan nan 3.469840295199255742e-01 nan nan 7.506985540443400495e-02 8.985804604196134804e-02 1.256113636472595552e-01 9.343929150553309526e-02 8.005369745373558388e-02 7.336822817858390522e-02 8.196714137802718625e-02 8.691283291675100386e-02 9.851144287256241583e-02 9.665569488235314921e-02 4.989039214220336582e-02 2.818660815893014870e-02 3.968934407541135911e-02 3.128012223920428880e-02 2.258528704789308783e-02 5.323549105905378553e-02 4.105283189588226911e-02 4.423081362170733222e-02 4.797493433431587739e-02 4.856556304842873928e-02 nan nan nan 2.119169610164521877e-01 nan nan
3.700000000000000000e+04 nan nan nan nan nan nan nan nan nan nan nan nan nan nan nan nan nan nan nan nan nan nan nan nan nan nan 1.034227526337581082e-01 1.335487608468461929e-01 1.039069861068888656e-01 1.105498712586898691e-01 7.618856779373972543e-02 7.575751975129385585e-02 8.087526189477678429e-02 8.944658822901851991e-02 8.796264822343147216e-02 9.925473587888689053e-02 2.884346510095081584e-02 3.573779898065421179e-02 2.980569571973590293e-02 4.250448125528993870e-02 2.601916588191244273e-02 3.889755868659072746e-02 4.097191069240357919e-02 4.223585919141248368e-02 4.540612585300474180e-02 3.531416868666137354e-02 nan nan nan 3.072687841018284516e-01 nan nan nan 4.104861302363618236e-01 4.746348190848723725e-01 3.783906973506625526e-01 4.176710241616170549e-01 4.486454849783041432e-01 4.412884699674779476e-01 nan 4.243529818512743468e-01 4.070892554335761027e-01 3.592872196495742187e-01 3.085338043160128496e-01 2.770994713300412027e-01 3.228949519265154056e-01 2.918057712842188067e-01 2.933831294764464026e-01 3.130434011225475821e-01 2.939643551744615113e-01 3.476426187833059345e-01 3.324420456905554655e-01 nan nan nan 8.776970909303245527e-01 nan nan
4.000000000000000000e+04 nan nan nan nan nan nan nan nan nan nan nan nan nan nan nan nan nan nan nan nan nan nan nan nan nan nan nan nan nan nan nan nan nan nan nan nan nan nan nan nan nan nan nan nan nan nan nan nan nan nan nan nan 3.351535379108159241e-01 3.232521855227625807e-01 3.432598580600361160e-01 3.803884474330034848e-01 3.131485320669931127e-01 2.723170438903683710e-01 3.592497437642419023e-01 nan 2.821579551960313736e-01 2.711807295253652050e-01 2.111079807390656704e-01 2.100746931257919670e-01 1.854865443804278868e-01 2.048408678789330750e-01 1.937278217873634745e-01 1.917050516654661418e-01 2.075339430608269531e-01 1.911584016349388015e-01 2.391183614294738469e-01 2.132281903248749444e-01 nan nan nan nan nan 2.478340211540972504e-01
