# Supplementary material for: Three learning stages and accuracy–efficiency tradeoff of restricted Boltzmann machines
Source: Nat Commun. 2022 Sep 17;13:5474. doi: 10.1038/s41467-022-33126-x (PMC9482660; doi:10.1038/s41467-022-33126-x)
Supplement: Supplementary file 3 — Source Data [file 41467_2022_33126_MOESM3_ESM.zip › source_data/Fig4e-tilde-ell_theta^1.dat]

# \tilde{\ell}_\theta^1
# column label: number_of_hidden_units,coarse_graining_transformation
# transformations: 
#   - maj-196rand9frac*: random groups of 196, r=0.1
#   - maj-98rand9frac*: random groups of 98, r=0.1
#   - maj-7x14loc4, -14x7loc4: local groups of 98, r=0.2
#   - maj-7x14loc9, -14x7loc9: local groups of 98, r=0.1
#   - maj-7x7loc4: local groups of 49, r=0.2
#   - maj-7x7loc9: local groups of 49, r=0.1
# training_epoch N=32,f=maj-98rand9frac0 N=32,f=maj-98rand9frac1 N=32,f=maj-98rand9frac2 N=32,f=maj-98rand9frac3 N=32,f=maj-98rand9frac4 N=32,f=maj-98rand9frac5 N=32,f=maj-98rand9frac6 N=32,f=maj-98rand9frac7 N=32,f=maj-98rand9frac8 N=32,f=maj-98rand9frac9 N=32,f=maj-196rand9frac0 N=32,f=maj-196rand9frac1 N=32,f=maj-196rand9frac2 N=32,f=maj-196rand9frac3 N=32,f=maj-196rand9frac4 N=32,f=maj-196rand9frac5 N=32,f=maj-196rand9frac6 N=32,f=maj-196rand9frac7 N=32,f=maj-196rand9frac8 N=32,f=maj-196rand9frac9 N=32,f=maj-7x7loc9frac N=32,f=maj-7x7loc4frac N=32,f=maj-7x14loc9frac N=32,f=maj-14x7loc9frac N=32,f=maj-7x14loc4frac N=32,f=maj-14x7loc4frac N=256,f=maj-98rand9frac0 N=256,f=maj-98rand9frac1 N=256,f=maj-98rand9frac2 N=256,f=maj-98rand9frac3 N=256,f=maj-98rand9frac4 N=256,f=maj-98rand9frac5 N=256,f=maj-98rand9frac6 N=256,f=maj-98rand9frac7 N=256,f=maj-98rand9frac8 N=256,f=maj-98rand9frac9 N=256,f=maj-196rand9frac0 N=256,f=maj-196rand9frac1 N=256,f=maj-196rand9frac2 N=256,f=maj-196rand9frac3 N=256,f=maj-196rand9frac4 N=256,f=maj-196rand9frac5 N=256,f=maj-196rand9frac6 N=256,f=maj-196rand9frac7 N=256,f=maj-196rand9frac8 N=256,f=maj-196rand9frac9 N=256,f=maj-7x7loc9frac N=256,f=maj-7x7loc4frac N=256,f=maj-7x14loc9frac N=256,f=maj-14x7loc9frac N=256,f=maj-7x14loc4frac N=256,f=maj-14x7loc4frac N=1024,f=maj-98rand9frac0 N=1024,f=maj-98rand9frac1 N=1024,f=maj-98rand9frac2 N=1024,f=maj-98rand9frac3 N=1024,f=maj-98rand9frac4 N=1024,f=maj-98rand9frac5 N=1024,f=maj-98rand9frac6 N=1024,f=maj-98rand9frac7 N=1024,f=maj-98rand9frac8 N=1024,f=maj-98rand9frac9 N=1024,f=maj-196rand9frac0 N=1024,f=maj-196rand9frac1 N=1024,f=maj-196rand9frac2 N=1024,f=maj-196rand9frac3 N=1024,f=maj-196rand9frac4 N=1024,f=maj-196rand9frac5 N=1024,f=maj-196rand9frac6 N=1024,f=maj-196rand9frac7 N=1024,f=maj-196rand9frac8 N=1024,f=maj-196rand9frac9 N=1024,f=maj-7x7loc9frac N=1024,f=maj-7x7loc4frac N=1024,f=maj-7x14loc9frac N=1024,f=maj-14x7loc9frac N=1024,f=maj-7x14loc4frac N=1024,f=maj-14x7loc4frac
0.000000000000000000e+00 1.208200000007942254e+00 1.253800000007941229e+00 1.268800000007940021e+00 1.209400000007943898e+00 1.172800000007946597e+00 1.158000000007947339e+00 1.344400000007937024e+00 1.448000000007925614e+00 1.229000000007941074e+00 1.169400000007944529e+00 9.340000000079651254e-01 8.798000000079675420e-01 8.456000000079690881e-01 8.866000000079681254e-01 8.930000000079667544e-01 8.410000000079689286e-01 9.358000000079649272e-01 8.780000000079677402e-01 9.936000000079623362e-01 9.038000000079678964e-01 2.000000000007917667e+00 2.000000000007915446e+00 1.999200000007876898e+00 1.980600000007923134e+00 2.000000000007911893e+00 2.000000000007923440e+00 1.208200000007942254e+00 1.253800000007941229e+00 1.268800000007940021e+00 1.209400000007943898e+00 1.172800000007946597e+00 1.158000000007947339e+00 1.344400000007937024e+00 1.448000000007925614e+00 1.229000000007941074e+00 1.169400000007944529e+00 9.340000000079651254e-01 8.798000000079675420e-01 8.456000000079690881e-01 8.866000000079681254e-01 8.930000000079667544e-01 8.410000000079689286e-01 9.358000000079649272e-01 8.780000000079677402e-01 9.936000000079623362e-01 9.038000000079678964e-01 2.000000000007917667e+00 2.000000000007915890e+00 1.999200000007876898e+00 1.980600000007923134e+00 2.000000000007911893e+00 2.000000000007923440e+00 1.208200000007942254e+00 1.253800000007941229e+00 1.268800000007940021e+00 1.209400000007943898e+00 1.172800000007946597e+00 1.158000000007947339e+00 1.344400000007937024e+00 1.448000000007925614e+00 1.229000000007941074e+00 1.169400000007944529e+00 9.340000000079651254e-01 8.798000000079675420e-01 8.456000000079690881e-01 8.866000000079681254e-01 8.930000000079667544e-01 8.410000000079689286e-01 9.358000000079649272e-01 8.780000000079677402e-01 9.936000000079623362e-01 9.038000000079678964e-01 2.000000000007917667e+00 2.000000000007915890e+00 1.999200000007876898e+00 1.980600000007923134e+00 2.000000000007911893e+00 2.000000000007923440e+00
1.000000000000000000e+00 1.208200000007942254e+00 1.253800000007941229e+00 1.268800000007940021e+00 1.209400000007943898e+00 1.172800000007946597e+00 1.158000000007947339e+00 1.344400000007937024e+00 1.448000000007925614e+00 1.229000000007941074e+00 1.169400000007944529e+00 9.340000000079651254e-01 8.798000000079675420e-01 8.456000000079690881e-01 8.866000000079681254e-01 8.930000000079667544e-01 8.410000000079689286e-01 9.358000000079649272e-01 8.780000000079677402e-01 9.936000000079623362e-01 9.038000000079678964e-01 2.000000000007917667e+00 2.000000000007912782e+00 1.999200000007876898e+00 1.980600000007923134e+00 2.000000000007911893e+00 2.000000000007923440e+00 1.208200000007942254e+00 1.253800000007941229e+00 1.268800000007940021e+00 1.209400000007943898e+00 1.172800000007946597e+00 1.158000000007947339e+00 1.344400000007937024e+00 1.448000000007925614e+00 1.229000000007941074e+00 1.169400000007944529e+00 9.340000000079651254e-01 8.798000000079675420e-01 8.456000000079690881e-01 8.866000000079681254e-01 8.930000000079667544e-01 8.410000000079689286e-01 9.358000000079649272e-01 8.780000000079677402e-01 9.936000000079623362e-01 9.038000000079678964e-01 2.000000000007916778e+00 2.000000000007373657e+00 1.999200000007876898e+00 1.980600000007923134e+00 1.999998000007904730e+00 2.000000000007922107e+00 1.189862000007678500e+00 1.227140000007557630e+00 1.254500000007734206e+00 1.194154000007724425e+00 1.155732000007701377e+00 1.142088000007718263e+00 1.310222000007446486e+00 1.388982000007073170e+00 1.212430000007703290e+00 1.152034000007694958e+00 9.338240000079627290e-01 8.796820000079659252e-01 8.454860000079673643e-01 8.864460000079661395e-01 8.928200000079643539e-01 8.409340000079680300e-01 9.355140000079610330e-01 8.778740000079660044e-01 9.934820000079607194e-01 9.036040000079652579e-01 1.917543999999964610e+00 1.409880000000381717e+00 1.598074000000516248e+00 1.808735999998509536e+00 1.330556000005343353e+00 1.372499999994895692e+00
2.000000000000000000e+00 1.208200000007942254e+00 1.253800000007941229e+00 1.268800000007940021e+00 1.209400000007943898e+00 1.172800000007946597e+00 1.158000000007947339e+00 1.344400000007937024e+00 1.448000000007925614e+00 1.229000000007941074e+00 1.169400000007944529e+00 9.340000000079651254e-01 8.798000000079675420e-01 8.456000000079690881e-01 8.866000000079681254e-01 8.930000000079667544e-01 8.410000000079689286e-01 9.358000000079649272e-01 8.780000000079677402e-01 9.936000000079623362e-01 9.038000000079678964e-01 2.000000000007917667e+00 2.000000000007906564e+00 1.999200000007876898e+00 1.980600000007923134e+00 2.000000000007911893e+00 2.000000000007923440e+00 1.208200000007942254e+00 1.253800000007941229e+00 1.268800000007940021e+00 1.209400000007943898e+00 1.172800000007946597e+00 1.158000000007947339e+00 1.344400000007937024e+00 1.447994000007925441e+00 1.229000000007941074e+00 1.169400000007944529e+00 9.340000000079651254e-01 8.798000000079675420e-01 8.456000000079690881e-01 8.866000000079681254e-01 8.930000000079667544e-01 8.410000000079689286e-01 9.358000000079649272e-01 8.780000000079677402e-01 9.936000000079623362e-01 9.038000000079678964e-01 1.999432000005146204e+00 1.970801999999471477e+00 1.984050000007500092e+00 1.978808000007897361e+00 1.876409999994180344e+00 1.986886000002029862e+00 9.133160000032205517e-01 8.947600000021337374e-01 1.005272000003954114e+00 9.154380000036107523e-01 8.744560000035492831e-01 8.764360000035953391e-01 9.261000000009532718e-01 9.144559999990040655e-01 9.465480000035678687e-01 9.091140000034277913e-01 9.030840000075205376e-01 8.523700000075744576e-01 8.194540000075924979e-01 8.553400000075188636e-01 8.595820000074877454e-01 8.227380000077061384e-01 8.892620000072972708e-01 8.491440000075545225e-01 9.658000000075614988e-01 8.625320000073771753e-01 1.414020000000200561e+00 1.281205999998237033e+00 5.742240000005598421e-01 1.295462000000631830e+00 1.111359999998342341e+00 1.141620000000468371e+00
4.000000000000000000e+00 1.208200000007942254e+00 1.253800000007941229e+00 1.268800000007940021e+00 1.209400000007943898e+00 1.172800000007946597e+00 1.158000000007947339e+00 1.344400000007937024e+00 1.448000000007925614e+00 1.229000000007941074e+00 1.169400000007944529e+00 9.340000000079651254e-01 8.798000000079675420e-01 8.456000000079690881e-01 8.866000000079681254e-01 8.930000000079667544e-01 8.410000000079689286e-01 9.358000000079649272e-01 8.780000000079677402e-01 9.936000000079623362e-01 9.038000000079678964e-01 2.000000000007913226e+00 1.999998000006611321e+00 1.999200000007876898e+00 1.980600000007923134e+00 1.999968000007821489e+00 2.000000000007914558e+00 1.208198000007942419e+00 1.253778000007941040e+00 1.268800000007940021e+00 1.209400000007943898e+00 1.172792000007946589e+00 1.157998000007947281e+00 1.344244000007934980e+00 1.446630000007905981e+00 1.228994000007941345e+00 1.169392000007944521e+00 9.340000000079651254e-01 8.798000000079675420e-01 8.456000000079690881e-01 8.866000000079681254e-01 8.930000000079667544e-01 8.410000000079689286e-01 9.358000000079649272e-01 8.780000000079677402e-01 9.936000000079623362e-01 9.038000000079678964e-01 1.888762000005042907e+00 1.885362000004999983e+00 1.801712000004980441e+00 1.894020000006098936e+00 1.800006000004956475e+00 1.834240000005025850e+00 6.875959999946952284e-01 6.746559999944853336e-01 7.271519999960595060e-01 6.814719999955043406e-01 6.691139999953150674e-01 6.747799999955886863e-01 6.760259999959372657e-01 6.549499999956204244e-01 7.200239999952792180e-01 6.831619999951081823e-01 6.941120000044569416e-01 6.695820000048720022e-01 6.352340000049045976e-01 6.469660000044573644e-01 6.404420000042780892e-01 6.749720000055652314e-01 6.285700000034490920e-01 6.557440000047167761e-01 7.769380000047985124e-01 6.460180000038520109e-01 1.299697999998737918e+00 1.348075999993432639e+00 8.609100000073047765e-01 1.074141999998544428e+00 9.562039999902527398e-01 8.463959999987743510e-01
7.000000000000000000e+00 1.208200000007942254e+00 1.253800000007941229e+00 1.268800000007940021e+00 1.209400000007943898e+00 1.172800000007946597e+00 1.158000000007947339e+00 1.344400000007937024e+00 1.448000000007925614e+00 1.229000000007941074e+00 1.169400000007944529e+00 9.340000000079651254e-01 8.798000000079675420e-01 8.456000000079690881e-01 8.866000000079681254e-01 8.930000000079667544e-01 8.410000000079689286e-01 9.358000000079649272e-01 8.780000000079677402e-01 9.936000000079623362e-01 9.038000000079678964e-01 1.999908000006555886e+00 1.988654000002671784e+00 1.992372000007749611e+00 1.980326000007919474e+00 1.934556000002867426e+00 1.994346000005778885e+00 1.208200000007942254e+00 1.253800000007941229e+00 1.268800000007940021e+00 1.209400000007943898e+00 1.172800000007946597e+00 1.158000000007947339e+00 1.344400000007937024e+00 1.448000000007925614e+00 1.229000000007941074e+00 1.169400000007944529e+00 9.340000000079651254e-01 8.798000000079675420e-01 8.456000000079690881e-01 8.866000000079681254e-01 8.930000000079667544e-01 8.410000000079689286e-01 9.358000000079649272e-01 8.780000000079677402e-01 9.936000000079623362e-01 9.038000000079678964e-01 2.000000000007917667e+00 2.000000000007861711e+00 1.999200000007876898e+00 1.980600000007923134e+00 2.000000000007911893e+00 2.000000000007922996e+00 6.108580000038336122e-01 6.681120000025125849e-01 6.267799999951969570e-01 5.938959999958702829e-01 5.931379999960061378e-01 5.866779999957617564e-01 6.631840000012314551e-01 6.958699999974665706e-01 6.317519999960570232e-01 6.173960000042162388e-01 6.014760000019001573e-01 5.458280000025818035e-01 5.406400000026264641e-01 5.444000000020708940e-01 5.496020000017067808e-01 5.581740000034625115e-01 5.561760000007357485e-01 5.639040000023801680e-01 6.048600000023195422e-01 5.746060000010767554e-01 1.321529999996755134e+00 1.390013999992241622e+00 8.928520000077609930e-01 1.140893999995772345e+00 8.786859999912759456e-01 8.065219999983389565e-01
1.000000000000000000e+01 1.208200000007942254e+00 1.253800000007941229e+00 1.268800000007940021e+00 1.209400000007943898e+00 1.172800000007946597e+00 1.158000000007947339e+00 1.344400000007937024e+00 1.447998000007925556e+00 1.229000000007941074e+00 1.169400000007944529e+00 9.340000000079651254e-01 8.798000000079675420e-01 8.456000000079690881e-01 8.866000000079681254e-01 8.930000000079667544e-01 8.410000000079689286e-01 9.358000000079649272e-01 8.780000000079677402e-01 9.936000000079623362e-01 9.038000000079678964e-01 1.989158000000409654e+00 1.920882000000325496e+00 1.898491999997848678e+00 1.939840000007337473e+00 1.461800000000903488e+00 1.937885999995399011e+00 1.208200000007942254e+00 1.253800000007941229e+00 1.268800000007940021e+00 1.209400000007943898e+00 1.172800000007946597e+00 1.158000000007947339e+00 1.344400000007937024e+00 1.448000000007925614e+00 1.229000000007941074e+00 1.169400000007944529e+00 9.340000000079651254e-01 8.798000000079675420e-01 8.456000000079690881e-01 8.866000000079681254e-01 8.930000000079667544e-01 8.410000000079689286e-01 9.358000000079649272e-01 8.780000000079677402e-01 9.936000000079623362e-01 9.038000000079678964e-01 2.000000000007917667e+00 2.000000000007844836e+00 1.999200000007876898e+00 1.980600000007923134e+00 2.000000000007911893e+00 2.000000000007922996e+00 6.755320000025945015e-01 7.251780000013592353e-01 5.974899999964548014e-01 6.017540000033692049e-01 6.535440000031683683e-01 6.429520000034402161e-01 7.185120000001088414e-01 7.366899999977246649e-01 6.334860000031704574e-01 6.801660000030191888e-01 5.766500000007644955e-01 5.248100000015581967e-01 5.265820000016153690e-01 5.291980000009431917e-01 5.337080000004710278e-01 5.214760000027055531e-01 5.396299999995097796e-01 5.478540000013333300e-01 5.581100000012879647e-01 5.564759999998714068e-01 1.327725999996352879e+00 1.403737999992573204e+00 8.966660000078160442e-01 1.194317999994421342e+00 8.500919999916488612e-01 8.060419999981872641e-01
1.300000000000000000e+01 1.208200000007942254e+00 1.253800000007941229e+00 1.268800000007940021e+00 1.209400000007943898e+00 1.172800000007946597e+00 1.158000000007947339e+00 1.344396000007937131e+00 1.447948000007925007e+00 1.229000000007941074e+00 1.169400000007944529e+00 9.340000000079651254e-01 8.798000000079675420e-01 8.456000000079690881e-01 8.866000000079681254e-01 8.930000000079667544e-01 8.410000000079689286e-01 9.358000000079649272e-01 8.780000000079677402e-01 9.936000000079623362e-01 9.038000000079678964e-01 1.955836000000028996e+00 1.892782000000275966e+00 1.741062000000657140e+00 1.907202000005390419e+00 1.463028000006723506e+00 1.894912000000807950e+00 1.208200000007942254e+00 1.253800000007941229e+00 1.268800000007940021e+00 1.209400000007943898e+00 1.172800000007946597e+00 1.158000000007947339e+00 1.344400000007937024e+00 1.448000000007925614e+00 1.229000000007941074e+00 1.169400000007944529e+00 9.340000000079651254e-01 8.798000000079675420e-01 8.456000000079690881e-01 8.866000000079681254e-01 8.930000000079667544e-01 8.410000000079689286e-01 9.358000000079649272e-01 8.780000000079677402e-01 9.936000000079623362e-01 9.038000000079678964e-01 2.000000000007917667e+00 2.000000000007802203e+00 1.999200000007876898e+00 1.980600000007923134e+00 2.000000000007911449e+00 2.000000000007922996e+00 7.078720000019527170e-01 7.518620000007584236e-01 5.819619999971969992e-01 6.364180000026711248e-01 6.876720000024928448e-01 6.725720000028201362e-01 7.498900000001305077e-01 7.516039999979241548e-01 6.673520000024779630e-01 7.172700000023314315e-01 5.613080000000615355e-01 5.167140000009674550e-01 5.177400000009616532e-01 5.170620000003217642e-01 5.227499999997828883e-01 5.146560000020824477e-01 5.276479999987709890e-01 5.387960000006604133e-01 5.471700000008417053e-01 5.431839999991081580e-01 1.328165999996156366e+00 1.402433999992892311e+00 8.972820000078248759e-01 1.214587999993855139e+00 8.262299999919580085e-01 8.185459999979998180e-01
1.600000000000000000e+01 1.208200000007942254e+00 1.253800000007941229e+00 1.268800000007940021e+00 1.209400000007943898e+00 1.172800000007946597e+00 1.158000000007947339e+00 1.344398000007937188e+00 1.447858000007923529e+00 1.229000000007941074e+00 1.169400000007944529e+00 9.340000000079651254e-01 8.798000000079675420e-01 8.456000000079690881e-01 8.866000000079681254e-01 8.930000000079667544e-01 8.410000000079689286e-01 9.358000000079649272e-01 8.780000000079677402e-01 9.936000000079623362e-01 9.038000000079678964e-01 1.916190000000061566e+00 1.869977999995425355e+00 1.519980000000572984e+00 1.904362000002419286e+00 1.474688000007691624e+00 1.804335999996830697e+00 nan nan nan nan nan nan nan nan nan nan nan nan nan nan nan nan nan nan nan nan nan nan nan nan nan nan 7.300360000014911588e-01 7.684980000003570622e-01 5.924720000027707822e-01 6.585820000022177823e-01 7.099400000020349433e-01 7.014860000022740127e-01 7.639740000001417064e-01 7.599639999981894212e-01 6.898580000019968184e-01 7.402400000018787285e-01 5.469299999994832184e-01 5.103380000004579253e-01 5.100920000004768307e-01 5.080539999997468747e-01 5.141199999992811520e-01 5.091720000016675129e-01 5.174659999982144098e-01 5.320000000001651186e-01 5.391320000003062551e-01 5.325639999986133688e-01 1.326399999996091150e+00 1.407471999993217482e+00 8.976940000078307280e-01 1.233139999993426050e+00 8.080899999921939969e-01 8.150459999982249126e-01
2.000000000000000000e+01 1.208200000007942254e+00 1.253798000007941171e+00 1.268800000007940021e+00 1.209400000007943898e+00 1.172800000007946597e+00 1.158000000007947339e+00 1.344390000007936958e+00 1.447644000007920706e+00 1.229000000007941074e+00 1.169400000007944529e+00 9.340000000079651254e-01 8.798000000079675420e-01 8.456000000079690881e-01 8.866000000079681254e-01 8.930000000079667544e-01 8.410000000079689286e-01 9.358000000079649272e-01 8.780000000079677402e-01 9.936000000079623362e-01 9.038000000079678964e-01 1.859070000000184519e+00 1.847085999996242567e+00 1.262078000000373068e+00 1.898733999995824817e+00 1.488512000007890856e+00 1.749159999994131853e+00 1.206908000007923532e+00 1.247572000007851623e+00 1.268234000007931961e+00 1.208904000007936963e+00 1.171290000007924936e+00 1.156602000007927344e+00 1.324812000007655532e+00 1.335062000006266070e+00 1.228342000007931922e+00 1.167858000007922614e+00 9.340000000079651254e-01 8.798000000079675420e-01 8.456000000079690881e-01 8.866000000079681254e-01 8.929980000079668079e-01 8.410000000079689286e-01 9.357920000079649192e-01 8.779980000079679048e-01 9.936000000079623362e-01 9.037980000079680609e-01 1.628853999999226199e+00 1.669875999995920512e+00 8.766540000075316863e-01 1.548935999995373569e+00 1.490756000007922966e+00 1.754274000005979550e+00 7.363100000013098612e-01 7.707840000002086356e-01 6.019720000025682305e-01 6.703720000019705028e-01 7.190180000018159268e-01 7.065160000021174502e-01 7.704360000001468922e-01 7.655779999981536799e-01 6.964340000018091059e-01 7.466620000017244463e-01 5.397639999992743798e-01 5.058880000002364818e-01 5.050440000002421881e-01 5.043739999995872081e-01 5.070399999989826378e-01 5.054680000014750707e-01 5.122679999979982135e-01 5.271659999999170898e-01 5.352880000001479788e-01 5.263819999983083697e-01 1.325163999996036512e+00 1.404651999993527856e+00 8.972920000078248304e-01 1.237389999993278700e+00 8.082599999922089884e-01 8.244119999982876257e-01
2.500000000000000000e+01 1.208200000007942254e+00 1.253800000007941229e+00 1.268800000007940021e+00 1.209400000007943898e+00 1.172800000007946597e+00 1.158000000007947339e+00 1.344384000007937008e+00 1.447406000007917193e+00 1.229000000007941074e+00 1.169400000007944529e+00 9.340000000079651254e-01 8.798000000079675420e-01 8.456000000079690881e-01 8.866000000079681254e-01 8.930000000079667544e-01 8.410000000079689286e-01 9.358000000079649272e-01 8.780000000079677402e-01 9.936000000079623362e-01 9.038000000079678964e-01 1.809742000000337470e+00 1.832385999998923598e+00 8.904580000029387321e-01 1.890479999987776827e+00 1.491046000007927086e+00 1.749483999995459449e+00 1.204900000007894878e+00 1.240488000007749836e+00 1.267186000007916924e+00 1.207936000007923116e+00 1.168998000007892113e+00 1.154530000007897517e+00 1.308832000007430940e+00 1.286944000005550537e+00 1.227138000007914842e+00 1.165502000007888617e+00 9.340000000079651254e-01 8.797900000079674765e-01 8.455980000079691417e-01 8.866000000079681254e-01 8.929960000079668614e-01 8.409980000079690932e-01 9.357700000079646196e-01 8.779920000079677322e-01 9.935960000079623322e-01 9.037980000079680609e-01 1.625807999999409503e+00 1.656373999997964752e+00 8.822280000076100359e-01 1.503851999994814781e+00 1.488740000007894082e+00 1.726936000006136673e+00 7.332260000012206236e-01 7.693720000001140757e-01 6.007160000024915902e-01 6.653560000019463905e-01 7.140820000017749081e-01 7.056480000020344256e-01 7.645800000001293784e-01 7.599719999982653684e-01 6.944340000017280579e-01 7.474940000016226938e-01 5.319659999990294930e-01 5.000940000000650976e-01 4.989920000000483968e-01 4.973499999993639675e-01 5.001919999988048149e-01 4.999080000012532943e-01 5.044339999977600630e-01 5.212619999997457620e-01 5.285719999999018981e-01 5.182359999981168697e-01 1.325211999996033230e+00 1.394713999993038467e+00 8.966540000078155881e-01 1.234673999993278537e+00 7.986899999923379179e-01 8.172719999982601680e-01
3.000000000000000000e+01 1.208200000007942254e+00 1.253800000007941229e+00 1.268800000007940021e+00 1.209400000007943898e+00 1.172800000007946597e+00 1.158000000007947339e+00 1.344366000007936712e+00 1.446920000007909879e+00 1.229000000007941074e+00 1.169400000007944529e+00 9.340000000079651254e-01 8.798000000079675420e-01 8.456000000079690881e-01 8.866000000079681254e-01 8.930000000079667544e-01 8.410000000079689286e-01 9.358000000079649272e-01 8.780000000079677402e-01 9.936000000079623362e-01 9.038000000079678964e-01 1.752068000000409631e+00 1.821792000000377332e+00 6.082340000063124474e-01 1.878809999992597346e+00 1.491446000007932815e+00 1.749575999993382647e+00 1.186412000007629031e+00 1.198180000007147417e+00 1.256464000007762261e+00 1.196330000007755912e+00 1.151076000007634104e+00 1.139000000007673874e+00 1.234252000006332173e+00 1.126558000003168747e+00 1.214450000007732067e+00 1.146974000007622063e+00 9.338420000079630245e-01 8.795660000079642549e-01 8.454940000079675944e-01 8.864160000079657209e-01 8.927600000079632947e-01 8.409600000079684445e-01 9.349900000079534035e-01 8.777920000079648677e-01 9.934640000079604238e-01 9.034620000079632840e-01 1.602297999998855138e+00 1.579698000000256730e+00 8.876100000076855290e-01 1.459735999999378420e+00 1.470086000007627236e+00 1.577722000004477820e+00 7.127060000013231145e-01 7.479500000002324844e-01 5.815960000025810483e-01 6.448420000020548271e-01 6.912220000018950428e-01 6.848900000021391765e-01 7.422220000001118478e-01 7.400999999983984834e-01 6.739820000018323931e-01 7.278360000017299880e-01 5.157779999988502118e-01 4.895059999998715439e-01 4.866519999998196733e-01 4.857879999992072428e-01 4.887519999986684183e-01 4.895860000010379132e-01 4.926119999976523722e-01 5.092799999995013538e-01 5.180459999997352183e-01 5.057819999979947800e-01 1.312683999996325568e+00 1.378333999993064607e+00 8.939640000077767601e-01 1.222091999993433431e+00 7.938739999924394608e-01 8.004199999985053271e-01
4.000000000000000000e+01 1.208198000007942419e+00 1.253766000007940695e+00 1.268800000007940021e+00 1.209398000007944063e+00 1.172798000007946762e+00 1.157994000007947166e+00 1.344182000007934086e+00 1.441728000007835186e+00 1.228998000007941238e+00 1.169396000007944636e+00 9.340000000079651254e-01 8.798000000079675420e-01 8.456000000079690881e-01 8.866000000079681254e-01 8.930000000079667544e-01 8.410000000079689286e-01 9.358000000079649272e-01 8.780000000079677402e-01 9.936000000079623362e-01 9.038000000079678964e-01 1.688034000000553592e+00 1.779272000001060894e+00 6.051680000007029214e-01 1.810316000000780523e+00 1.491588000007934900e+00 1.749527999991410399e+00 1.040024000005508986e+00 9.789700000039193162e-01 1.149514000006222281e+00 1.078032000006063251e+00 1.013232000005630296e+00 1.013118000005843289e+00 9.844700000023142161e-01 9.892899999961289881e-01 1.093450000005997014e+00 1.020522000005673613e+00 9.259060000078487285e-01 8.714280000078470367e-01 8.394800000078812552e-01 8.778000000078416409e-01 8.831500000078250645e-01 8.377800000079227427e-01 9.154340000076729433e-01 8.692320000078417319e-01 9.868540000078652730e-01 8.898720000077676717e-01 1.507215999996782241e+00 1.397601999996292976e+00 8.968480000078183911e-01 1.277717999998269294e+00 1.317186000005361901e+00 1.386887999996361254e+00 3.913840000036029609e-01 3.493600000030468444e-01 4.614899999957893795e-01 3.888539999958736115e-01 3.656520000039783502e-01 3.633340000040333195e-01 3.983939999978068358e-01 3.795539999985441115e-01 4.148299999961773676e-01 4.285200000036086809e-01 2.725319999960199024e-01 2.959519999965176673e-01 3.003399999964413980e-01 2.909359999962736198e-01 2.889259999959694625e-01 2.816399999972111767e-01 3.082339999955671650e-01 2.977619999964759567e-01 3.028459999962685445e-01 3.029419999954836573e-01 1.203206000000566211e+00 1.230787999997306370e+00 7.335880000054374461e-01 1.047739999998181792e+00 6.904739999949927043e-01 7.529120000004441149e-01
5.500000000000000000e+01 1.208158000007941935e+00 1.253314000007934359e+00 1.268784000007939783e+00 1.209388000007943775e+00 1.172734000007945809e+00 1.157932000007946494e+00 1.342386000007908198e+00 1.422854000007566899e+00 1.228980000007941165e+00 1.169306000007943380e+00 9.340000000079651254e-01 8.798000000079675420e-01 8.456000000079690881e-01 8.866000000079681254e-01 8.930000000079667544e-01 8.410000000079689286e-01 9.358000000079649272e-01 8.780000000079677402e-01 9.936000000079623362e-01 9.038000000079678964e-01 1.633846000000577892e+00 1.741437999998640906e+00 7.140400000046027706e-01 1.692648000001391928e+00 1.491578000007934612e+00 1.756406000001424328e+00 6.716579999943707024e-01 6.523719999950435833e-01 7.014859999958499293e-01 6.574459999952672051e-01 6.634619999950099878e-01 6.617179999951523506e-01 6.422239999966766755e-01 6.362779999954262244e-01 7.070359999949805685e-01 6.772039999949434064e-01 6.618520000039186391e-01 6.051720000041025394e-01 5.996940000041616203e-01 6.100820000039096636e-01 6.192460000038170209e-01 6.578760000053066603e-01 6.050200000031853431e-01 6.269120000042879282e-01 7.326560000041373311e-01 6.251640000030894706e-01 1.323137999996870873e+00 1.334595999994180993e+00 8.768160000075297944e-01 1.124535999996351565e+00 1.076977999989249479e+00 9.940459999987713013e-01 6.738679999998224979e-01 6.336039999997834515e-01 6.237479999997884716e-01 6.260479999997726752e-01 6.116639999997794952e-01 6.337979999998150094e-01 6.532799999998463170e-01 5.840859999998450069e-01 6.431459999998134780e-01 6.756919999997987869e-01 4.410000000043752255e-01 5.128900000046887619e-01 5.021180000051181924e-01 4.872400000048280333e-01 4.817680000046259403e-01 4.315340000060241543e-01 4.771660000041947902e-01 4.746200000050713186e-01 3.759980000045587412e-01 5.433280000038135382e-01 1.131276000000565274e+00 1.130757999997042518e+00 7.084220000044606502e-01 9.270479999970362428e-01 5.635199999990213593e-01 6.012219999994715680e-01
7.000000000000000000e+01 1.207842000007937289e+00 1.251008000007901133e+00 1.268570000007936738e+00 1.209286000007942175e+00 1.172214000007938406e+00 1.157520000007940419e+00 1.335116000007803505e+00 1.387404000007044891e+00 1.228802000007938489e+00 1.168794000007935985e+00 9.340000000079651254e-01 8.798000000079675420e-01 8.456000000079690881e-01 8.866000000079681254e-01 8.930000000079667544e-01 8.410000000079689286e-01 9.358000000079649272e-01 8.780000000079677402e-01 9.936000000079623362e-01 9.037980000079680609e-01 1.602876000000648116e+00 1.661929999994736562e+00 7.730920000060098607e-01 1.621353999999071815e+00 1.491164000007928925e+00 1.758120000004440353e+00 5.848720000031435440e-01 6.304820000017370418e-01 5.307119999969062141e-01 5.269719999965144508e-01 5.574340000039076370e-01 5.756080000039162092e-01 5.893020000009575599e-01 6.061759999983227232e-01 5.682139999968016664e-01 5.875820000039111424e-01 5.090979999995207672e-01 5.059859999996533242e-01 4.866840000001299571e-01 4.805819999997292258e-01 4.970619999998939775e-01 4.961460000019170535e-01 5.139239999992136765e-01 5.182920000006996375e-01 5.379799999996065507e-01 5.037179999986614032e-01 1.185614000000439816e+00 1.239631999994834644e+00 8.243680000067823421e-01 1.045795999996131931e+00 8.250159999919421949e-01 8.295960000001556534e-01 3.605780000033389499e-01 3.295560000028309178e-01 3.515640000027331347e-01 3.251259999963426184e-01 2.992519999957751753e-01 3.158440000042867513e-01 3.633139999976348067e-01 3.349919999986410990e-01 3.469439999964255006e-01 3.787780000036100603e-01 2.317799999957779744e-01 2.445099999960500259e-01 2.465799999967896450e-01 2.402239999962078876e-01 2.369979999961840389e-01 2.294259999970957864e-01 2.521199999955483495e-01 2.411439999962851077e-01 2.377159999951392322e-01 2.501359999953187696e-01 1.026358000000440862e+00 8.148020000005095076e-01 5.280240000015533619e-01 6.264700000005480884e-01 4.091239999995002208e-01 5.111300000003876631e-01
1.000000000000000000e+02 1.191504000007702402e+00 1.209976000007313424e+00 1.260160000007815917e+00 1.200122000007810552e+00 1.156598000007713400e+00 1.143268000007735319e+00 1.258042000006680317e+00 1.206302000004353170e+00 1.218482000007790278e+00 1.151548000007687644e+00 9.339300000079643338e-01 8.796560000079655106e-01 8.455280000079681280e-01 8.864660000079663815e-01 8.928580000079647805e-01 8.409820000079688551e-01 9.353380000079583034e-01 8.778520000079658159e-01 9.935160000079611420e-01 9.035940000079650813e-01 1.590168000000698356e+00 1.573422000000512799e+00 8.609260000073041263e-01 1.453865999997717040e+00 1.472412000007659705e+00 1.592102000004666396e+00 5.888260000011134032e-01 5.766220000004435020e-01 5.558360000007201984e-01 5.395660000017233893e-01 5.444400000021214492e-01 5.656480000021087973e-01 5.247639999998284788e-01 5.074720000001539111e-01 5.622540000015014972e-01 6.087800000015681778e-01 3.309839999952696732e-01 3.436939999956002412e-01 3.557159999964938368e-01 3.344839999958029164e-01 3.403059999958538695e-01 3.436839999973026472e-01 3.674119999951011573e-01 3.400039999961965154e-01 3.540459999945431147e-01 3.867960000058808245e-01 1.030258000000488394e+00 8.643840000000400092e-01 6.507720000039599606e-01 6.447940000001657346e-01 5.591419999991819045e-01 6.527560000004246632e-01 3.436459999938828447e-01 3.261079999943481966e-01 3.714519999952506368e-01 3.415559999939791203e-01 3.333479999943054217e-01 3.493599999944616563e-01 3.285679999959783548e-01 3.072879999974830745e-01 3.719099999941404278e-01 3.367619999939579500e-01 2.998099999982764552e-01 2.646639999985260783e-01 2.674219999995435249e-01 2.857059999989883248e-01 2.914299999991279422e-01 2.680039999994563438e-01 2.390379999978301251e-01 2.713499999989899547e-01 2.703279999972641456e-01 2.509719999983859862e-01 9.449580000003189317e-01 7.060740000002198036e-01 4.533579999997049415e-01 5.411620000002396180e-01 3.572799999974956009e-01 3.808680000002602761e-01
1.300000000000000000e+02 9.867660000047288049e-01 9.455300000031130470e-01 1.098688000005488608e+00 1.025256000005295709e+00 9.593020000048413376e-01 9.634980000051250881e-01 9.618020000013122184e-01 9.557059999954451435e-01 1.040332000005229629e+00 9.855840000048472493e-01 9.182500000077385982e-01 8.663940000077744452e-01 8.344220000078083066e-01 8.710520000077442981e-01 8.758880000077202688e-01 8.346040000078770449e-01 9.048940000075246237e-01 8.628020000077488705e-01 9.817020000077909536e-01 8.807660000076363849e-01 1.479493999998119591e+00 1.377095999996171605e+00 8.925540000077564207e-01 1.232911999998220987e+00 1.253452000004415146e+00 1.363253999994292531e+00 5.358620000013412099e-01 5.359620000006264373e-01 5.076900000009129110e-01 4.926180000018371419e-01 4.942640000023708069e-01 5.226260000022687757e-01 4.870220000000555216e-01 4.883200000001401975e-01 5.285500000015452837e-01 5.557400000017868047e-01 2.771159999949616148e-01 3.217520000051282691e-01 3.224839999964547177e-01 2.933699999956386195e-01 3.051139999958878413e-01 3.004239999970151342e-01 3.276700000057643503e-01 2.997299999962477757e-01 3.392800000065145372e-01 3.431340000058704098e-01 9.129940000004173051e-01 7.845020000004607752e-01 5.963480000018630545e-01 5.751260000004048134e-01 4.921180000003672617e-01 6.111660000004053295e-01 2.504939999962561559e-01 2.333299999966023941e-01 3.147200000024492628e-01 2.528500000036549844e-01 2.277039999952656102e-01 2.471019999953174007e-01 2.385000000017636346e-01 2.199840000002890317e-01 2.539979999964924740e-01 2.499340000037297838e-01 1.240999999954701394e-01 9.834999999572974216e-02 7.887199999663357941e-02 1.266939999964302455e-01 1.177859999963110360e-01 1.012159999967035123e-01 1.043339999953281361e-01 1.124359999964532064e-01 1.539299999947494335e-01 7.532999999548484205e-02 9.074040000004045536e-01 6.832000000002377282e-01 5.164379999999397786e-01 5.365080000002241389e-01 2.539139999997765962e-01 3.459980000004150846e-01
1.600000000000000000e+02 7.117959999954546202e-01 7.026519999941305272e-01 7.605459999969734763e-01 7.159359999964779453e-01 7.041139999960869256e-01 7.079799999965059598e-01 6.996759999960836529e-01 6.684819999949568325e-01 7.514759999962364878e-01 7.145839999958810695e-01 7.187360000048198527e-01 7.000120000053440261e-01 6.691200000054008390e-01 6.779280000049137112e-01 6.633920000046170662e-01 7.100040000060717782e-01 6.498140000037607722e-01 6.808980000050860459e-01 8.129480000053277422e-01 6.659680000042953463e-01 1.374079999996024481e+00 1.382551999993092195e+00 9.010320000078787528e-01 1.161049999996084381e+00 1.080103999992721997e+00 1.022555999999597232e+00 4.665040000015439059e-01 4.941640000007649358e-01 4.446900000012818932e-01 4.288860000021054164e-01 4.221780000027769986e-01 4.651720000023091828e-01 4.495839999999856063e-01 4.255360000001144338e-01 5.049400000015376033e-01 4.885660000021228022e-01 1.900780000056799535e-01 2.318040000051747040e-01 2.235079999960073449e-01 2.284019999954752800e-01 2.240719999956687081e-01 2.182939999969348288e-01 2.547519999949141578e-01 2.027759999963446302e-01 3.469680000060228475e-01 2.337240000059136735e-01 8.732440000003799385e-01 7.903260000004385111e-01 5.735360000001480385e-01 6.354300000003595406e-01 4.504180000003563666e-01 5.554020000003364599e-01 3.259379999951523277e-01 3.098779999965733944e-01 3.904079999948009139e-01 3.699739999940435120e-01 3.249279999937761398e-01 3.425019999944201032e-01 3.308439999982099033e-01 3.104499999989420167e-01 3.459319999951052660e-01 3.216619999944960173e-01 2.787299999978213871e-01 2.809199999982000540e-01 2.767379999992757300e-01 2.377399999978667411e-01 2.584779999987025789e-01 2.909179999998722232e-01 2.733579999979628972e-01 2.957179999995194764e-01 3.109759999957373844e-01 2.797179999982690735e-01 8.351920000003673072e-01 7.229080000003955675e-01 4.139839999991684061e-01 6.194960000004963163e-01 2.485679999989135192e-01 4.670260000003281786e-01
2.000000000000000000e+02 6.523619999949078485e-01 6.505799999966203062e-01 6.848459999941819420e-01 6.459839999939066546e-01 6.372319999942545055e-01 6.381819999938188603e-01 6.440459999983983996e-01 6.988199999963118358e-01 6.851299999941581342e-01 6.542019999944861386e-01 6.529760000032358569e-01 6.023000000038468693e-01 5.753780000039886433e-01 5.731840000034122973e-01 6.050560000030243968e-01 6.288700000048295102e-01 5.803360000021027254e-01 6.102240000037029155e-01 7.089460000037962617e-01 6.029460000024881028e-01 1.365933999995775583e+00 1.408335999992239351e+00 9.019700000078921809e-01 1.199029999994478901e+00 1.012745999989505208e+00 9.058619999983631432e-01 3.289939999955392436e-01 3.214059999961190184e-01 3.590339999962454676e-01 3.420879999955467876e-01 3.239099999946457031e-01 3.203579999947975820e-01 3.262339999974971927e-01 2.721619999991753414e-01 3.627919999956208397e-01 3.446119999954388446e-01 2.194959999970695907e-01 2.096719999977165461e-01 2.403519999984002342e-01 2.538059999979388470e-01 2.562379999980691214e-01 2.558019999987989346e-01 2.680819999969030198e-01 2.359519999982341854e-01 3.072939999962200908e-01 2.032119999969822788e-01 8.503660000003231412e-01 6.870020000002158289e-01 4.220279999981715879e-01 5.483400000002516261e-01 3.480619999994811753e-01 4.053560000004317043e-01 2.495499999948123382e-01 2.514899999952063259e-01 2.834939999963153601e-01 2.763639999953581006e-01 2.435559999942895348e-01 2.529219999941356156e-01 2.274479999965887678e-01 1.872159999982269951e-01 2.570399999954651182e-01 2.315879999950436474e-01 1.633039999961380939e-01 1.281079999965581417e-01 1.203379999970131398e-01 1.544079999965649597e-01 1.468279999965819427e-01 1.149899999968615888e-01 1.498459999958286493e-01 1.346359999966496024e-01 2.316219999957654929e-01 1.195459999961314135e-01 8.011660000001730175e-01 6.419499999999754847e-01 3.114759999960176051e-01 5.618339999999250045e-01 2.326299999989968059e-01 2.373860000000321546e-01
2.400000000000000000e+02 6.833080000026289236e-01 7.391200000013393723e-01 6.075739999964284710e-01 6.070180000034622880e-01 6.636860000031915563e-01 6.450380000035543793e-01 7.367280000001303897e-01 7.614759999974213267e-01 6.392820000032241046e-01 6.872200000030356248e-01 5.866440000008169564e-01 5.297100000018203358e-01 5.326300000017795133e-01 5.356340000011150515e-01 5.392340000005214629e-01 5.305780000028936794e-01 5.457179999995916964e-01 5.538320000014402833e-01 5.656420000015108807e-01 5.630040000000050560e-01 1.347339999995906590e+00 1.416519999992202683e+00 9.005680000078720715e-01 1.244643999993290118e+00 8.923479999911005933e-01 8.132119999981772818e-01 3.181779999956328431e-01 3.040399999961470590e-01 3.378419999960048381e-01 3.148119999954279713e-01 3.035739999948197099e-01 3.071919999951234215e-01 3.100279999979941303e-01 2.752079999991953740e-01 3.365019999957001295e-01 3.294259999955293505e-01 2.189239999969215811e-01 1.967439999975680032e-01 2.251279999982275237e-01 2.129519999975959255e-01 2.356559999977670961e-01 2.444919999986231440e-01 2.507019999965167667e-01 2.210419999982863315e-01 2.882159999958101571e-01 1.999759999970520674e-01 8.061760000002780036e-01 6.286060000002752224e-01 3.980299999976237291e-01 5.174480000003643942e-01 3.022919999996532270e-01 3.755720000002936709e-01 2.650379999954887711e-01 2.360059999964532196e-01 2.480319999963579158e-01 2.456139999950364416e-01 2.256379999942707271e-01 2.448799999944692718e-01 2.196479999975744779e-01 1.996899999992258201e-01 2.413059999958203639e-01 2.390919999949920327e-01 1.761879999967058963e-01 1.367519999970892852e-01 1.457499999977169558e-01 1.060259999965868227e-01 1.673339999972433545e-01 1.518399999976230430e-01 1.691579999966619230e-01 1.633059999975032539e-01 1.611719999956314764e-01 1.828539999970986429e-01 6.716640000002347399e-01 4.992260000002014531e-01 3.083499999984130047e-01 3.884460000000660718e-01 3.074959999984558934e-01 3.748759999999446424e-01
3.000000000000000000e+02 7.572220000011420371e-01 7.950560000000725935e-01 6.194680000024649358e-01 6.829700000019339745e-01 7.359960000017142789e-01 7.231260000020253154e-01 7.891260000001606434e-01 7.838999999981278721e-01 7.151120000016889522e-01 7.662240000015663188e-01 5.487439999992825834e-01 5.130600000004036376e-01 5.124780000003392733e-01 5.105839999996155676e-01 5.141519999990044054e-01 5.110020000016001207e-01 5.186279999980238919e-01 5.339599999999888880e-01 5.423840000002290163e-01 5.350719999984259179e-01 1.334041999996066208e+00 1.416317999993558674e+00 8.992440000078530948e-01 1.264759999992737693e+00 8.141979999921437061e-01 8.242339999981296295e-01 3.025159999953804246e-01 2.981159999962007534e-01 3.302719999960075370e-01 3.156399999951600699e-01 3.119639999945523767e-01 3.146719999944737056e-01 2.864939999971874984e-01 2.767359999990756658e-01 3.220439999956252741e-01 3.304079999953149493e-01 2.489379999975646629e-01 2.510379999981721122e-01 2.560499999990651365e-01 2.206079999979499162e-01 2.426239999983720308e-01 2.480939999990855460e-01 2.656619999975103341e-01 2.573739999986702220e-01 2.801959999966028847e-01 2.541039999978551012e-01 6.808220000001919958e-01 5.429920000002402825e-01 3.374079999982952383e-01 4.140080000002318572e-01 2.791859999992601371e-01 4.187880000004542969e-01 1.811459999956950562e-01 1.650539999963594462e-01 2.135119999961087867e-01 2.062939999954417070e-01 1.720659999950065744e-01 1.776019999952085926e-01 1.620459999978273724e-01 1.642879999986826545e-01 1.797319999959822723e-01 1.827039999954414851e-01 1.336719999955372495e-01 8.390399999591946489e-02 8.617199999637273344e-02 7.592399999555166090e-02 9.919599999588343819e-02 9.690599999662681541e-02 9.076799999516099726e-02 1.280919999963323341e-01 1.303159999944337177e-01 9.583399999556913018e-02 6.324900000001605349e-01 4.551260000000997841e-01 1.815199999950926624e-01 3.473500000002164301e-01 1.499319999990290364e-01 1.905540000000475742e-01
4.000000000000000000e+02 7.580300000010415928e-01 7.959540000000800974e-01 6.229740000023396007e-01 6.872300000017870225e-01 7.374520000016038246e-01 7.272480000018884949e-01 7.900080000001498126e-01 7.828779999982361515e-01 7.184520000015423014e-01 7.716140000014247713e-01 5.409139999990381087e-01 5.084440000001715365e-01 5.082000000001195561e-01 5.065279999994246607e-01 5.084259999987795764e-01 5.075760000014164497e-01 5.138739999978187978e-01 5.295759999997756706e-01 5.371940000000381410e-01 5.294399999982088989e-01 1.330445999996061612e+00 1.414587999993619505e+00 8.986580000078444597e-01 1.266453999992671831e+00 8.108519999921830479e-01 8.245079999981900221e-01 3.092859999948943117e-01 2.916459999956574900e-01 3.243019999954160348e-01 3.309179999944737438e-01 3.142579999938367452e-01 3.129199999940970311e-01 2.991159999971449435e-01 2.934159999987698830e-01 3.207719999949331102e-01 3.299179999947285946e-01 2.584539999979587055e-01 2.653479999988707094e-01 2.622879999995580969e-01 2.426779999986085623e-01 2.562459999986708703e-01 2.639819999995324795e-01 2.690279999978474890e-01 2.731479999991434093e-01 2.760279999972239939e-01 2.657419999984376724e-01 6.104160000001154218e-01 4.848100000002267262e-01 2.414219999965981078e-01 3.793300000002806094e-01 3.166119999997721868e-01 4.158740000003484094e-01 2.226280000032374584e-01 2.511320000026302512e-01 2.076400000028034154e-01 2.259400000034740286e-01 1.716899999957259004e-01 2.424000000038632197e-01 2.599720000007808007e-01 2.215539999998946685e-01 2.758520000030942332e-01 2.525719999956957951e-01 1.032539999953796250e-01 5.408799999582618312e-02 8.180000000463821808e-02 5.137599999525846450e-02 6.117599999580792397e-02 7.546599999652393864e-02 8.705199999490259577e-02 1.170979999962735024e-01 2.184600000060857861e-01 9.391000000541153969e-02 6.930760000003187704e-01 5.703280000002151073e-01 1.998239999960095548e-01 5.033600000002548258e-01 2.407400000001236329e-01 3.907720000000624583e-01
5.500000000000000000e+02 7.022460000013174275e-01 7.277920000003174072e-01 5.750000000024035884e-01 6.275260000021684048e-01 6.880000000018549056e-01 6.837740000020584574e-01 7.148560000000903081e-01 7.068119999988312641e-01 6.664980000017415307e-01 7.341740000015193335e-01 4.991919999986428880e-01 4.843939999995443557e-01 4.758719999994803773e-01 4.735239999989059312e-01 4.790939999983691022e-01 4.843720000008747695e-01 4.890039999975107632e-01 5.043819999994180181e-01 5.049919999992511510e-01 4.887039999977340621e-01 1.264045999997803760e+00 1.376627999993271789e+00 8.894520000077118516e-01 1.222911999993428145e+00 7.966119999923376716e-01 7.895299999989264794e-01 2.831580000028012800e-01 2.711940000024222197e-01 2.882880000022015055e-01 3.082340000032083305e-01 2.474960000036023067e-01 2.946780000033462077e-01 2.975620000007929700e-01 2.390199999998135483e-01 2.760860000026971739e-01 3.090480000031503027e-01 6.973799999478545730e-02 8.342800000507309688e-02 9.901200000442056393e-02 9.523400000539426757e-02 6.018000000509343000e-02 8.421400000433328092e-02 1.061559999945644039e-01 7.649999999560071207e-02 1.928100000060378183e-01 1.060500000054638292e-01 6.056660000001473643e-01 4.721120000002234085e-01 2.024220000054019752e-01 3.513420000003319998e-01 2.379459999999309072e-01 2.508299999999880625e-01 3.235999999942330563e-01 3.434439999938926902e-01 3.560399999944446892e-01 3.378139999939698823e-01 2.934439999945320232e-01 3.363839999948445292e-01 3.109479999954725682e-01 3.216319999961976817e-01 3.313239999940005287e-01 3.279519999944834341e-01 2.799959999979967917e-01 2.163999999982779698e-01 2.054679999984899696e-01 2.468779999984053175e-01 2.483879999984332787e-01 2.036359999985659919e-01 2.427539999975620033e-01 2.294179999983227969e-01 2.607859999968267783e-01 2.259599999980307639e-01 6.428219999999985612e-01 4.790459999998816776e-01 2.637740000062775425e-01 3.914320000000527933e-01 2.289519999985318577e-01 2.894839999998013447e-01
7.000000000000000000e+02 6.682560000014808876e-01 6.846380000005194422e-01 5.475500000025081970e-01 5.870540000023732885e-01 6.486080000020831848e-01 6.516020000022083591e-01 6.626460000000570227e-01 6.622139999991863979e-01 6.369980000018724553e-01 6.995040000016689019e-01 4.697139999983185876e-01 4.601099999990997391e-01 4.454739999990070531e-01 4.473959999985593350e-01 4.513919999980436915e-01 4.601240000004109820e-01 4.668779999972589301e-01 4.792859999990459197e-01 4.731479999986949458e-01 4.509279999973306308e-01 1.243453999998500814e+00 1.347825999993039980e+00 8.757700000075168134e-01 1.191433999993968484e+00 7.845119999924907717e-01 7.630959999997632970e-01 3.312320000019515764e-01 2.921500000016144516e-01 3.214640000015499544e-01 3.493620000022211736e-01 2.980920000025754080e-01 3.052920000028925829e-01 3.020280000005026166e-01 2.967420000000711711e-01 3.215100000018853432e-01 3.546880000021782608e-01 1.093900000062726363e-01 8.597400000537752662e-02 7.498200000448113078e-02 1.017320000052496370e-01 8.413200000545492663e-02 8.836400000438554558e-02 1.899040000059386279e-01 9.199600000503690977e-02 1.513060000062110000e-01 1.122620000061186202e-01 5.612880000002716807e-01 4.891880000001951889e-01 2.332739999963828748e-01 3.979680000000799800e-01 2.681000000001067529e-01 2.845760000001570922e-01 3.340680000024102148e-01 3.202920000020416658e-01 3.809220000014553187e-01 4.184960000018236870e-01 3.178760000029439703e-01 3.005180000027935505e-01 3.570520000005406591e-01 3.150059999996795423e-01 3.257860000022556046e-01 3.641640000029291446e-01 2.311800000059855975e-01 2.316700000062281717e-01 2.719420000062764409e-01 2.686420000060461555e-01 2.294740000065037810e-01 2.466460000064133462e-01 2.868800000059980593e-01 2.188220000064991233e-01 2.625140000050464328e-01 2.380940000057616412e-01 7.263060000001816396e-01 5.903440000001526355e-01 3.861880000049239259e-01 5.451420000001544475e-01 4.436600000002019484e-01 4.059700000003479414e-01
1.000000000000000000e+03 6.431800000017100505e-01 6.583620000006455975e-01 5.342540000023233704e-01 5.623840000026206765e-01 6.154480000024099562e-01 6.215560000025790455e-01 6.290440000000407927e-01 6.333959999992651024e-01 6.168900000019338359e-01 6.634640000021100326e-01 4.595499999982280981e-01 4.514559999988774774e-01 4.344679999992013819e-01 4.350819999986197950e-01 4.439759999982724192e-01 4.528380000006406725e-01 4.623899999973932196e-01 4.717119999992195334e-01 4.671819999982980698e-01 4.339119999975863951e-01 1.193886000000558445e+00 1.241529999994872124e+00 8.429320000070448238e-01 1.061059999996285974e+00 7.071239999934837428e-01 6.819220000005302706e-01 3.752820000013966650e-01 3.652860000007283059e-01 4.158120000006176875e-01 3.410060000018744208e-01 3.430700000022997020e-01 3.175620000027658540e-01 3.415379999999673677e-01 3.514040000001510400e-01 3.647800000011278687e-01 3.624780000018801296e-01 1.490920000059159090e-01 1.749380000053737949e-01 1.352839999963173501e-01 2.378660000063664015e-01 1.261520000049517198e-01 1.777340000046771229e-01 1.734020000061189948e-01 1.342159999954959104e-01 2.704580000056560629e-01 1.437900000051729188e-01 5.140480000001688143e-01 4.677480000002963156e-01 3.032159999970869824e-01 3.950960000003042039e-01 3.398339999999213656e-01 4.301200000003134183e-01 3.231359999947328587e-01 3.660379999943902951e-01 3.328819999940274554e-01 3.504239999947470485e-01 3.359499999950664728e-01 3.512659999952889023e-01 3.362939999950827485e-01 3.404839999954241136e-01 3.462859999946688028e-01 3.316099999950185007e-01 2.966259999986657903e-01 2.585679999988799160e-01 2.761939999996829154e-01 2.923559999992609293e-01 3.000879999993271152e-01 2.629199999995537884e-01 2.404819999977846900e-01 2.945439999993768598e-01 2.594479999972276185e-01 2.761099999987766673e-01 6.094240000000896718e-01 5.261839999999329276e-01 2.537520000061182501e-01 4.553540000001745081e-01 3.246459999972313160e-01 3.659900000000476661e-01
1.300000000000000000e+03 7.549899999999377664e-01 7.455340000000411083e-01 6.597779999999028311e-01 6.996760000001592816e-01 7.254200000003887538e-01 7.378860000004394681e-01 7.055480000000975416e-01 7.071759999999007729e-01 7.336119999999498598e-01 7.602280000001647720e-01 3.879059999953844429e-01 3.819619999958597800e-01 3.910539999962895363e-01 3.652279999959643919e-01 3.815559999957418569e-01 3.914479999979675884e-01 4.262900000047473714e-01 4.030199999965777824e-01 4.073539999949027379e-01 4.451080000063031283e-01 1.168704000000630572e+00 1.074335999997708679e+00 7.656900000058994848e-01 8.803699999985378222e-01 5.484259999966695220e-01 7.130580000003241548e-01 2.636940000030466580e-01 2.358840000027607187e-01 2.306280000026982857e-01 2.527700000033558103e-01 2.055940000040445970e-01 2.355020000039159678e-01 2.405680000012991870e-01 2.237060000001171722e-01 2.210460000032461181e-01 2.609680000035805025e-01 1.499519999954619376e-01 1.378339999964917906e-01 1.353779999970028403e-01 1.299599999962946506e-01 1.377819999963976749e-01 1.526319999974721231e-01 1.404359999950427484e-01 1.493899999969439674e-01 1.717919999942803810e-01 1.267059999957635408e-01 4.668120000000197112e-01 4.020500000001755447e-01 1.463319999956259609e-01 3.161680000001969582e-01 2.861060000000526515e-01 2.876560000002404971e-01 4.826839999999175679e-01 5.236420000000051589e-01 5.538079999999582226e-01 5.206139999999214174e-01 4.875079999998716551e-01 4.946359999999328516e-01 5.223079999999545864e-01 4.654439999999133160e-01 5.321399999998921437e-01 4.920239999998503588e-01 3.959140000028361639e-01 4.129900000033812080e-01 4.015400000037860906e-01 4.412580000027380711e-01 3.665160000035293519e-01 3.952640000040354429e-01 3.536880000031298321e-01 3.371960000039704308e-01 4.715340000015137978e-01 4.423860000028531081e-01 6.642160000001264830e-01 5.756960000002008249e-01 3.684140000061839615e-01 5.473880000002119273e-01 3.871140000001944137e-01 3.790380000005023065e-01
1.600000000000000000e+03 5.240280000033041841e-01 5.277020000024518209e-01 4.904499999969280655e-01 4.902679999959632107e-01 4.936499999958529616e-01 4.938519999958012607e-01 5.045760000015993008e-01 5.054600000000929461e-01 5.074839999964673165e-01 5.653140000035759005e-01 4.786539999994914307e-01 4.641080000000997741e-01 4.576760000009102436e-01 4.447020000000128093e-01 4.624899999998061673e-01 4.629740000014189727e-01 4.743759999985503462e-01 4.799600000003669820e-01 4.814699999989996426e-01 4.638999999991205714e-01 1.067090000000356920e+00 8.654099999993809522e-01 6.666700000044610830e-01 6.886019999999567487e-01 5.393139999975767873e-01 5.787340000006311325e-01 2.093480000032747201e-01 2.075260000027066842e-01 2.253299999971750400e-01 2.568200000032975217e-01 2.180080000037574739e-01 2.318040000039198190e-01 1.960700000016065980e-01 1.913360000004930284e-01 2.397640000029753748e-01 2.610500000036659607e-01 1.136519999950328652e-01 7.377999999581667800e-02 8.989999999656458907e-02 7.423799999563879259e-02 7.659599999586523544e-02 9.144999999686850845e-02 9.640800000589377916e-02 8.546199999622518251e-02 1.277040000063668357e-01 8.349200000541723288e-02 4.657980000001072374e-01 3.688080000001609515e-01 1.326399999956577591e-01 2.860120000001823426e-01 1.451840000003810360e-01 2.443820000002073778e-01 3.543659999945228400e-01 3.653379999939002643e-01 3.481939999942391117e-01 3.486059999944157162e-01 3.389159999949151736e-01 3.204319999949340469e-01 3.658979999970619068e-01 3.505159999972344842e-01 3.504439999936806438e-01 3.420759999945904295e-01 3.171799999985837060e-01 2.935099999994070230e-01 3.137100000002343014e-01 3.197019999996593143e-01 3.096739999994632675e-01 3.105460000002526200e-01 3.001639999986639440e-01 3.032279999995171615e-01 2.844359999974701569e-01 2.817299999989228976e-01 5.301080000001014980e-01 4.492960000001556820e-01 2.683819999972343884e-01 3.616360000002774577e-01 3.607519999970767444e-01 4.042860000001212706e-01
2.000000000000000000e+03 7.515419999999478629e-01 7.540100000000710123e-01 6.759439999999141691e-01 6.993099999998871885e-01 7.346600000000117481e-01 7.518239999999354328e-01 6.974520000000993258e-01 7.108220000000549099e-01 7.507299999999478279e-01 7.602899999999097602e-01 3.807240000063640273e-01 4.129280000055078337e-01 4.396360000055630213e-01 3.965480000059068422e-01 4.094400000059215672e-01 3.459959999969538513e-01 4.475960000053570975e-01 3.486839999958146752e-01 4.640740000054626724e-01 5.003100000060570762e-01 1.027262000000536801e+00 9.142859999997408060e-01 6.883180000035065138e-01 7.399499999997959376e-01 6.137259999992604742e-01 7.201559999998897732e-01 1.901600000036819949e-01 2.139920000027663027e-01 2.575239999967774973e-01 2.246119999963581693e-01 2.194800000040562638e-01 2.033839999955809885e-01 1.784779999982122889e-01 2.029480000003906492e-01 1.991300000033603967e-01 2.095799999958968263e-01 1.378759999954784488e-01 1.462319999966363027e-01 1.417419999973016098e-01 1.158259999964032227e-01 1.160839999964867475e-01 1.311639999975577342e-01 1.165719999953676034e-01 1.269059999969092412e-01 1.454839999944573525e-01 1.228719999955728004e-01 4.509240000000273030e-01 4.224740000001533935e-01 1.219259999953645479e-01 3.393280000002050212e-01 2.489040000000179997e-01 3.236260000003488568e-01 2.170839999962656253e-01 2.427459999966878612e-01 2.459019999970824821e-01 2.900820000033654256e-01 2.269319999959165113e-01 1.961760000042494789e-01 2.496880000014302381e-01 2.049660000002455074e-01 2.074440000033666576e-01 2.245420000042026298e-01 1.142019999946545933e-01 1.357520000053654696e-01 1.433240000051778373e-01 1.354340000054852777e-01 1.037200000049845888e-01 1.289800000045595030e-01 1.780279999949062053e-01 1.090440000049105601e-01 1.565240000063096715e-01 1.212440000054143679e-01 5.425240000001412266e-01 4.677520000000840450e-01 2.946120000063980338e-01 3.644020000000717796e-01 3.278880000000923278e-01 3.314580000000157955e-01
2.400000000000000000e+03 6.122960000007570125e-01 6.203679999999840433e-01 5.375240000011943797e-01 5.342240000019313761e-01 5.787820000019778810e-01 6.206640000014639336e-01 5.663800000000309698e-01 5.568940000002085000e-01 6.137180000011142056e-01 6.199300000014917877e-01 3.344399999955495750e-01 3.528259999961357307e-01 3.609459999965811683e-01 3.334839999959325896e-01 3.514819999961492081e-01 3.466339999980947439e-01 3.639379999951956046e-01 3.393219999972605927e-01 3.879419999941144948e-01 3.606320000056705832e-01 9.683060000002496892e-01 8.717200000004902138e-01 5.172640000012985739e-01 7.204780000005409635e-01 4.810080000003365552e-01 6.151120000005070310e-01 3.312759999943365452e-01 3.793299999943015588e-01 3.591079999943931345e-01 3.668799999942293222e-01 3.445699999949483616e-01 3.626919999952286089e-01 3.101339999948548032e-01 3.727619999954241981e-01 3.503599999941421350e-01 3.427799999943025866e-01 2.966679999986845395e-01 3.032379999993790043e-01 2.879499999997773840e-01 3.156299999995724748e-01 3.052279999993947612e-01 2.662359999994990956e-01 2.515419999980622046e-01 2.909639999993791637e-01 3.093279999979592354e-01 2.918039999990085787e-01 5.788880000000309334e-01 4.807539999999563274e-01 2.141760000057998381e-01 3.965960000000057772e-01 2.970539999969109557e-01 3.207520000001304883e-01 3.935779999948078034e-01 4.071599999944874315e-01 3.925859999937365008e-01 3.718939999945682917e-01 3.824159999955257239e-01 3.477159999951870417e-01 3.401159999956144264e-01 3.341719999974092081e-01 3.492519999943102249e-01 3.340799999952372423e-01 2.866239999985112363e-01 2.821459999992291801e-01 2.653899999995079084e-01 3.204559999996219877e-01 3.006539999993294021e-01 2.663759999995978789e-01 2.569799999980051930e-01 2.926719999994225607e-01 2.950319999977598640e-01 2.843199999988872406e-01 5.962840000000393381e-01 5.866520000000233770e-01 3.095800000055136669e-01 5.000400000002042100e-01 4.235459999984749757e-01 5.067040000002408506e-01
3.000000000000000000e+03 5.302439999938077797e-01 5.090059999950118375e-01 5.365119999944040208e-01 5.492539999954858532e-01 5.345059999951533580e-01 5.246299999939628700e-01 5.204459999959389904e-01 5.039019999966364294e-01 5.414679999941249822e-01 5.365679999942641887e-01 5.157280000013527710e-01 4.873520000022883436e-01 4.947640000026494733e-01 4.632900000017877162e-01 4.884080000015919021e-01 5.192120000032579563e-01 4.839900000003271585e-01 5.149120000027268551e-01 5.422120000005952178e-01 4.834780000014482493e-01 1.065654000000181290e+00 8.685980000003907797e-01 4.565219999960319908e-01 7.408720000005037942e-01 4.729639999984784349e-01 6.752140000005759646e-01 2.689640000017901045e-01 2.679240000009244782e-01 3.461240000010550322e-01 3.211600000017307832e-01 2.961520000019823851e-01 2.663440000025656396e-01 2.937240000002331319e-01 2.806380000000820996e-01 2.814080000012688099e-01 3.079880000020841502e-01 2.049980000058349572e-01 1.697780000063680572e-01 1.400660000056711263e-01 1.696980000065583249e-01 1.646280000061734194e-01 1.607480000057613378e-01 1.698300000061161719e-01 1.383080000060309955e-01 1.775780000055953711e-01 1.686340000062275246e-01 5.340540000001429144e-01 4.683740000002762360e-01 2.826880000065397081e-01 4.118220000003384729e-01 2.578620000002567747e-01 2.887180000004032077e-01 4.860739999965333902e-01 4.837319999951538163e-01 5.687979999962777811e-01 5.376099999961326814e-01 5.166679999976254711e-01 4.819119999962346301e-01 5.547599999945397320e-01 5.224899999942074214e-01 5.287139999964078907e-01 5.164839999971158058e-01 4.298160000005980530e-01 4.055160000010384347e-01 3.671940000008606653e-01 3.717200000004365901e-01 3.996480000007898714e-01 4.335800000020553768e-01 4.300560000005748673e-01 4.659360000016253833e-01 4.541139999995773557e-01 3.900100000004171341e-01 8.859660000001929880e-01 8.450680000002148695e-01 4.885860000044869311e-01 7.001420000003930610e-01 5.558339999982477853e-01 6.115740000002515275e-01
4.000000000000000000e+03 4.241460000032642452e-01 4.150820000025571832e-01 3.873459999972052592e-01 3.993180000036003485e-01 4.153980000039922960e-01 4.254260000039638556e-01 3.962160000014888217e-01 4.012780000002131309e-01 4.414400000031410976e-01 4.738080000033957351e-01 3.375019999976552332e-01 3.367099999985294634e-01 3.430799999992447114e-01 3.123019999984724127e-01 3.408059999983185651e-01 3.411399999998462884e-01 3.726759999966542947e-01 3.493799999990773730e-01 3.605599999968082670e-01 3.315119999972548914e-01 8.312360000001650651e-01 6.442040000002715594e-01 4.091239999995380794e-01 5.149820000004089460e-01 3.828120000002043222e-01 5.141100000004211745e-01 1.968700000027257258e-01 2.020120000020678430e-01 2.312940000017774667e-01 2.206620000027213480e-01 1.928300000032349137e-01 2.087180000032623495e-01 2.571240000002784631e-01 2.311980000000446733e-01 2.104700000022856621e-01 2.114680000032467810e-01 7.617200000587284747e-02 8.370000000508846794e-02 5.607200000419024916e-02 1.031620000054311870e-01 6.323600000500113893e-02 7.712000000441714131e-02 9.533600000614690650e-02 6.968800000487743174e-02 1.471680000059944760e-01 1.126620000056080956e-01 3.683040000001373548e-01 3.225700000002090784e-01 1.541399999955781752e-01 2.435180000001230249e-01 1.417179999999785833e-01 2.220760000000085166e-01 3.011779999944279584e-01 4.289139999939222125e-01 4.135680000028683079e-01 4.097279999949114959e-01 4.103719999951809250e-01 3.203759999939465031e-01 3.122359999972718625e-01 4.203259999956954762e-01 3.502379999949875589e-01 3.103979999947555357e-01 2.948359999975497803e-01 2.205619999976825285e-01 2.513879999991206482e-01 2.331459999976173980e-01 2.494939999982249135e-01 2.566879999977259574e-01 3.334119999982850802e-01 2.574619999976058282e-01 2.959679999965119102e-01 3.108279999980964603e-01 7.304940000000917921e-01 8.021840000001814186e-01 3.259539999978175451e-01 7.589400000002392011e-01 5.131179999976031025e-01 5.200860000000504524e-01
5.500000000000000000e+03 6.158139999998838432e-01 5.550339999999357454e-01 6.463259999999003691e-01 6.553919999999390233e-01 5.727099999998302993e-01 5.950699999998408929e-01 5.754200000000991855e-01 4.960460000001770675e-01 6.245219999998460336e-01 6.340339999998264586e-01 2.593700000042587495e-01 2.889160000048998644e-01 3.630340000053462468e-01 2.954560000052123825e-01 3.087620000049998148e-01 3.271980000058404281e-01 3.877260000043517563e-01 2.799520000052512225e-01 3.801860000037604603e-01 4.060960000040432782e-01 7.958120000003695571e-01 6.496920000002989193e-01 5.007199999979786709e-01 5.089640000002731979e-01 5.245480000004264509e-01 5.225120000002759779e-01 3.140359999940372515e-01 3.400479999939514664e-01 3.515539999956355799e-01 3.417859999946978311e-01 3.368519999940485787e-01 3.035139999938217259e-01 2.944839999972644340e-01 2.920759999980578892e-01 3.043179999940423541e-01 3.165939999937102955e-01 2.745319999979881631e-01 2.906699999991247396e-01 2.701459999992915639e-01 2.955379999991737949e-01 2.700959999987854188e-01 2.814639999991740416e-01 2.763239999980821038e-01 2.789579999990313697e-01 2.670699999970859162e-01 2.741219999986719835e-01 4.858920000000831463e-01 4.610999999999796928e-01 1.919419999953264067e-01 3.675420000000582665e-01 2.743199999993816141e-01 2.949660000000146609e-01 4.378839999944002526e-01 4.401779999940016452e-01 4.261539999938281364e-01 4.405059999947484317e-01 4.186399999955471296e-01 4.815639999963450824e-01 4.464139999943558812e-01 4.442099999970723356e-01 4.674039999942552481e-01 4.577079999944096977e-01 4.014060000001190565e-01 3.860660000007721249e-01 4.309760000018545978e-01 4.046440000004035698e-01 4.110480000008004398e-01 4.112080000015219117e-01 4.316580000001605244e-01 3.975140000008967056e-01 4.475639999997518825e-01 4.352340000007578480e-01 6.856519999999609594e-01 6.754620000001740898e-01 3.568459999951055228e-01 6.023180000003158785e-01 3.746699999996746522e-01 5.885660000004461212e-01
7.000000000000000000e+03 3.738900000027370885e-01 3.036820000028854216e-01 4.646960000014314085e-01 4.262840000024771814e-01 3.426500000036734606e-01 3.259260000038144978e-01 4.294740000002606473e-01 2.941700000000447290e-01 3.980780000022973164e-01 4.204480000026516451e-01 2.177539999959318406e-01 1.765979999967317859e-01 1.793759999975141628e-01 1.855099999971474289e-01 2.047559999968727451e-01 2.114559999973485149e-01 2.429819999959641208e-01 1.800559999967195346e-01 2.260779999948414887e-01 1.660479999960261799e-01 7.096860000003286650e-01 5.358160000002309964e-01 3.632839999986964274e-01 4.427239999999565967e-01 3.340099999994662894e-01 4.292580000003238250e-01 1.828339999953857153e-01 1.433379999961943152e-01 1.871139999963876144e-01 2.035239999959490287e-01 1.582319999952539191e-01 1.542799999947468970e-01 1.610859999978284662e-01 1.799439999994008610e-01 1.881899999958747127e-01 1.925619999953636086e-01 8.187599999550147778e-02 9.468599999656181210e-02 1.064459999969112891e-01 1.169019999961898038e-01 1.028459999962258037e-01 9.226799999688434228e-02 8.632199999559882209e-02 1.129159999965870936e-01 1.414579999948409883e-01 8.648799999578994646e-02 3.957120000000500237e-01 3.705280000000260032e-01 1.859339999950931077e-01 2.876480000001860327e-01 1.964479999997102433e-01 2.421859999999979862e-01 3.430879999945788406e-01 3.971239999943770305e-01 3.854899999943306454e-01 3.698359999943752197e-01 3.485459999950245580e-01 3.970339999948401810e-01 3.420499999957483661e-01 3.293299999961960545e-01 3.331299999939653644e-01 3.514839999947815263e-01 3.087319999987235275e-01 3.135159999990572155e-01 2.897499999994211928e-01 3.284359999995376533e-01 2.892439999991091581e-01 2.746599999995865682e-01 2.672879999975820708e-01 2.990959999994379781e-01 2.580839999972093790e-01 3.086699999992210675e-01 6.469540000000865154e-01 6.543760000000928834e-01 2.950940000058329682e-01 5.475060000002807126e-01 3.082639999975709255e-01 3.799199999999534616e-01
1.000000000000000000e+04 4.797520000014485753e-01 4.984540000005134308e-01 4.513100000015002333e-01 4.565460000019451736e-01 4.347520000024688858e-01 4.860280000022472735e-01 5.078580000000360029e-01 4.806460000002168442e-01 4.710780000013304880e-01 4.443520000021972116e-01 2.418399999948707690e-01 3.236880000052393958e-01 2.576179999962474043e-01 3.195420000059460697e-01 2.369059999954184204e-01 2.584899999972303242e-01 2.314459999957200753e-01 2.403679999961633729e-01 3.762060000058629061e-01 2.635940000054312060e-01 6.590980000002327754e-01 6.611500000005081645e-01 3.162119999989589370e-01 5.645160000005358114e-01 3.814220000002632727e-01 5.543340000004001178e-01 1.917259999948703331e-01 2.140879999954524715e-01 2.400959999955407931e-01 2.229339999946216844e-01 2.251099999941196250e-01 1.983759999939132546e-01 1.979619999964204735e-01 3.072539999967486835e-01 2.294859999950563112e-01 2.037499999943028495e-01 1.601919999964250829e-01 1.407039999971329003e-01 1.460539999976917525e-01 1.498719999969508609e-01 1.501599999969150112e-01 1.399319999975680295e-01 1.615539999966321139e-01 1.518659999971341268e-01 1.640639999953363293e-01 1.441499999968182122e-01 5.160319999999342100e-01 4.908560000000158352e-01 2.661280000061412299e-01 3.854840000000813727e-01 2.627919999984183463e-01 3.544160000001769228e-01 3.378439999957266737e-01 3.714260000023695829e-01 3.854159999965513506e-01 3.801379999955716849e-01 3.540839999951962969e-01 3.229279999956609637e-01 3.462640000017145891e-01 3.440519999998814527e-01 3.749739999962575232e-01 3.056339999945871244e-01 1.783479999961269380e-01 2.649499999963049746e-01 2.393859999974340957e-01 2.368540000051180816e-01 1.850759999965803093e-01 1.902999999980131696e-01 1.894279999965577943e-01 2.059479999971876030e-01 2.825139999940645685e-01 2.554599999957428702e-01 6.937440000003095575e-01 6.441460000004630704e-01 3.608879999988650056e-01 5.612140000004426366e-01 3.407219999982218916e-01 5.366100000003949377e-01
1.300000000000000000e+04 4.167620000037066119e-01 4.101740000027761512e-01 4.068920000029582762e-01 3.921779999959698615e-01 3.957399999958566839e-01 3.848359999954850674e-01 4.817960000010058641e-01 4.843759999993598742e-01 3.833559999964226139e-01 4.000880000038697926e-01 3.317419999971863986e-01 3.533519999977139947e-01 3.467699999994189319e-01 3.557719999973280589e-01 3.436859999981186631e-01 3.481259999989111953e-01 3.292939999970863618e-01 3.405839999983610311e-01 3.874639999957951719e-01 3.585719999982069917e-01 6.649760000003336335e-01 6.397600000004116660e-01 4.614060000013505691e-01 4.960580000004082835e-01 4.216999999996403625e-01 5.504900000003817295e-01 2.828520000033529769e-01 2.583980000028632817e-01 2.630599999971842129e-01 2.232240000034174110e-01 1.555159999957819728e-01 2.003440000036246227e-01 3.092560000001799980e-01 2.579719999999321445e-01 2.477340000030186229e-01 2.568820000040871743e-01 1.020480000057731457e-01 1.284780000057589577e-01 1.781400000052968668e-01 7.551800000501043830e-02 1.051860000058998518e-01 7.913599999607370816e-02 1.082679999945926064e-01 9.978000000481854204e-02 1.922760000055782070e-01 1.299420000058151836e-01 6.712040000001292528e-01 6.074400000001284328e-01 4.740260000044302924e-01 5.588900000002264834e-01 5.407199999998234530e-01 5.309220000000963724e-01 3.882840000030324257e-01 4.107779999966526541e-01 4.118940000022242587e-01 3.737720000027148215e-01 3.061320000035200883e-01 3.520080000032120293e-01 3.297600000012040899e-01 3.732239999990706325e-01 4.968980000021959720e-01 3.641380000033310749e-01 2.663820000062791515e-01 2.399860000052310427e-01 2.348480000055249706e-01 2.765359999957904269e-01 2.822500000066345271e-01 2.549700000047961934e-01 2.560600000057109416e-01 2.601000000053055872e-01 2.610460000060358943e-01 2.555020000058194074e-01 7.112080000001761437e-01 7.617200000001693727e-01 3.031940000057745110e-01 6.367280000002167872e-01 3.798700000002159238e-01 4.953179999996140115e-01
1.600000000000000000e+04 8.691180000001886841e-01 8.750400000001159473e-01 9.120460000001668899e-01 9.096980000002097277e-01 8.578800000000657011e-01 8.773840000001151829e-01 8.744840000002100933e-01 8.186080000000648393e-01 9.015400000001413394e-01 8.954300000000647852e-01 7.663519999952378425e-01 7.988339999952316361e-01 8.086339999971735581e-01 8.144079999956881366e-01 7.775999999958801423e-01 7.949659999956298906e-01 7.700679999964231692e-01 7.691779999960780545e-01 8.665219999979063559e-01 8.234919999986631822e-01 8.952760000004258423e-01 9.146900000003872488e-01 7.197800000027030354e-01 8.757440000003818836e-01 7.842260000004370735e-01 8.097019999956523995e-01 4.081920000031994400e-01 3.348180000025651193e-01 3.656939999969191502e-01 3.640200000034073402e-01 3.254460000040562129e-01 2.249980000039164263e-01 3.234600000018552080e-01 3.770439999990364832e-01 3.482040000030293125e-01 3.628240000037942226e-01 1.611480000062209261e-01 1.526060000057074262e-01 3.142180000061676748e-01 1.977200000055451823e-01 1.682040000060593954e-01 1.458660000046143324e-01 2.565699999946512433e-01 1.826620000051667192e-01 1.771800000057093538e-01 2.533160000064985096e-01 7.832100000002677476e-01 7.150500000002458778e-01 5.152580000036588448e-01 6.449460000003424121e-01 5.870419999971402403e-01 5.041740000003182010e-01 3.322080000021678248e-01 3.773480000013621494e-01 3.722580000009032553e-01 3.369600000019086217e-01 3.518440000020368608e-01 3.314520000025433788e-01 2.671280000004905286e-01 2.917639999996947675e-01 3.462420000016031008e-01 3.978620000020419711e-01 2.563960000058947974e-01 1.848840000057096478e-01 2.096340000055766373e-01 1.685900000055764458e-01 1.288800000055355666e-01 3.309640000060349307e-01 2.213540000056877233e-01 2.724980000064985974e-01 2.953140000047415059e-01 1.477740000056709246e-01 6.782700000000990714e-01 6.848340000001039707e-01 3.442679999972215743e-01 6.216220000000642898e-01 4.208420000000349659e-01 3.792160000005663223e-01
2.000000000000000000e+04 4.637819999955297701e-01 4.614059999949037816e-01 4.749159999937679899e-01 4.741019999952015285e-01 4.628319999959736308e-01 4.593819999962281408e-01 4.618839999951422359e-01 4.241739999964067032e-01 4.693159999952150607e-01 4.588219999953420114e-01 4.459980000007811585e-01 4.479560000014663479e-01 4.394820000020331907e-01 4.501360000015949270e-01 4.514580000015640526e-01 4.245240000018209447e-01 4.075640000001365393e-01 4.449480000015585968e-01 4.364039999999018704e-01 4.371220000011618034e-01 6.904180000001455264e-01 5.076260000001155959e-01 3.460139999978243952e-01 4.156000000002589845e-01 4.630959999964215368e-01 4.738080000003629388e-01 3.582000000013031982e-01 3.353640000006188893e-01 3.958820000007967077e-01 4.151460000011310547e-01 3.523740000014520257e-01 3.366080000018831786e-01 3.361739999998691331e-01 3.689060000001099793e-01 3.963800000007164925e-01 3.896300000017819398e-01 2.979080000047612531e-01 2.886540000049892529e-01 2.914340000056205304e-01 3.034780000050811277e-01 2.953060000049608780e-01 3.284100000058874924e-01 3.180320000038591166e-01 3.065420000056819916e-01 3.125840000036819166e-01 3.220740000044702844e-01 5.850380000003218006e-01 5.424520000001624709e-01 2.779680000060822942e-01 4.724580000001853408e-01 3.500440000002911223e-01 3.576979999994391313e-01 nan nan nan nan nan nan nan nan nan nan nan nan nan nan nan nan nan nan nan nan nan nan nan nan nan nan
2.200000000000000000e+04 nan nan nan nan nan nan nan nan nan nan nan nan nan nan nan nan nan nan nan nan nan nan nan nan nan nan nan nan nan nan nan nan nan nan nan nan nan nan nan nan nan nan nan nan nan nan nan nan nan nan nan nan nan nan nan nan nan nan nan nan nan nan nan nan nan nan nan nan nan nan nan nan nan nan nan nan nan nan
2.400000000000000000e+04 nan nan nan nan nan nan nan nan nan nan nan nan nan nan nan nan nan nan nan nan nan nan nan nan nan nan 3.833480000010970890e-01 3.369040000002180846e-01 3.984500000009476572e-01 3.854440000010293521e-01 3.078720000016381131e-01 3.767040000014413859e-01 3.524319999998228314e-01 2.898799999997335730e-01 4.060860000007465165e-01 3.518700000019168717e-01 2.472900000050532454e-01 2.773140000054792331e-01 3.292960000054999115e-01 2.290100000054938745e-01 2.683800000052337653e-01 2.472920000065054469e-01 2.214900000052106577e-01 2.097000000059739411e-01 2.808100000038347144e-01 2.894220000046750507e-01 6.607180000002239595e-01 5.423100000003038268e-01 2.924260000065511123e-01 5.021560000001779045e-01 4.284359999995354662e-01 3.797260000002820601e-01 nan nan nan nan nan nan nan nan nan nan nan nan nan nan nan nan nan nan nan nan nan nan nan nan nan nan
2.700000000000000000e+04 nan nan nan nan nan nan nan nan nan nan nan nan nan nan nan nan nan nan nan nan nan nan nan nan nan nan nan nan nan nan nan nan nan nan nan nan nan nan nan nan nan nan nan nan nan nan nan nan nan nan nan nan nan nan nan nan nan nan nan nan nan nan nan nan nan nan nan nan nan nan nan nan nan nan nan nan nan nan
3.000000000000000000e+04 nan nan nan nan nan nan nan nan nan nan nan nan nan nan nan nan nan nan nan nan nan nan nan nan nan nan 2.194459999951828277e-01 2.633919999956848557e-01 2.548819999964678784e-01 2.181119999946658783e-01 2.607299999943625823e-01 2.215359999941919344e-01 2.645699999979428396e-01 2.100719999993222731e-01 2.602279999957691770e-01 2.480839999952212938e-01 1.580459999962539053e-01 1.517339999972033004e-01 1.737559999979874925e-01 1.913399999967166643e-01 1.679139999969996300e-01 1.637259999977930536e-01 2.392059999967793837e-01 1.720579999968745999e-01 1.955319999958111676e-01 2.121759999972423760e-01 4.747220000000328399e-01 4.480740000001459111e-01 1.578419999955766595e-01 3.807860000002066259e-01 1.484099999994449304e-01 2.308760000000042723e-01 5.896039999948885502e-01 5.977239999953720684e-01 5.714159999936788692e-01 5.300879999944939636e-01 5.037159999955739265e-01 4.453179999964496649e-01 5.950539999939671310e-01 5.480519999958868294e-01 5.551559999936463985e-01 4.349299999950352325e-01 4.227659999993090834e-01 4.373220000007485564e-01 3.808880000009438049e-01 4.426620000012805867e-01 3.795100000001131457e-01 4.027780000011670358e-01 3.197999999975507102e-01 4.120900000011976094e-01 4.439559999989388661e-01 3.320059999976188170e-01 9.855700000004198325e-01 9.797120000002860207e-01 5.009280000003429878e-01 8.967720000002428193e-01 7.243379999940274816e-01 7.395320000002618688e-01
3.300000000000000000e+04 nan nan nan nan nan nan nan nan nan nan nan nan nan nan nan nan nan nan nan nan nan nan nan nan nan nan nan nan nan nan nan nan nan nan nan nan nan nan nan nan nan nan nan nan nan nan nan nan nan nan nan nan 2.906979999938975046e-01 2.877419999952101071e-01 3.717759999943528459e-01 3.124099999944131567e-01 2.850959999939566836e-01 2.892979999937694280e-01 3.121819999956146341e-01 2.852099999978126577e-01 3.308439999940031573e-01 3.196519999938320922e-01 2.388999999977721722e-01 2.061139999981361215e-01 2.308819999984129123e-01 1.946879999976840747e-01 1.797719999973898530e-01 2.543099999986299098e-01 1.898679999966081944e-01 2.458719999986576921e-01 2.459439999968490720e-01 2.420579999973099250e-01 6.392480000000806406e-01 6.226980000001750559e-01 2.407899999951843562e-01 4.964520000004724043e-01 2.741259999974315353e-01 4.146540000001772142e-01
3.700000000000000000e+04 nan nan nan nan nan nan nan nan nan nan nan nan nan nan nan nan nan nan nan nan nan nan nan nan nan nan nan nan nan nan nan nan nan nan nan nan nan nan nan nan nan nan nan nan nan nan nan nan nan nan nan nan 6.071759999982614397e-01 6.170999999976212180e-01 6.571859999942301078e-01 5.742039999969850150e-01 6.246159999987196398e-01 6.207279999980411800e-01 5.896979999957715490e-01 6.111059999964428835e-01 5.671499999963343086e-01 6.217239999982840937e-01 5.807080000022715183e-01 5.273340000024767660e-01 4.842420000027342075e-01 5.297040000025240447e-01 4.887100000021038504e-01 5.014400000030430071e-01 5.002160000009048257e-01 4.907560000023416524e-01 5.438680000010763793e-01 5.594700000025232267e-01 1.005856000000220796e+00 1.084194000000456404e+00 5.254219999987841394e-01 9.873020000006033081e-01 6.621299999941162584e-01 7.511900000003544076e-01
4.000000000000000000e+04 nan nan nan nan nan nan nan nan nan nan nan nan nan nan nan nan nan nan nan nan nan nan nan nan nan nan nan nan nan nan nan nan nan nan nan nan nan nan nan nan nan nan nan nan nan nan nan nan nan nan nan nan 6.632499999986157802e-01 6.665739999987463360e-01 6.718859999967725649e-01 6.691299999956104028e-01 6.221539999988109360e-01 5.967159999993100206e-01 7.057919999960983182e-01 5.525259999942527811e-01 5.906039999979167954e-01 5.783159999980260757e-01 5.334560000021589810e-01 5.296560000028784909e-01 4.815980000026932051e-01 5.038280000021972960e-01 5.000100000022665858e-01 4.625060000024625029e-01 5.346000000021237097e-01 4.901180000023308003e-01 5.407020000012756622e-01 4.898340000006056738e-01 1.053432000000222413e+00 9.390020000001140232e-01 5.368799999990622185e-01 8.652880000001132998e-01 7.522999999943915661e-01 5.722120000002048901e-01
